# Supplementary material for: Hypoxia-driven splicing into noncoding isoforms regulates the DNA damage response
Source: NPJ Genom Med. 2016 Jul 20;1:16020–. doi: 10.1038/npjgenmed.2016.20 (PMC5417364; doi:10.1038/npjgenmed.2016.20)
Supplement: Supplementary Table 1 [file npjgenmed201620-s8.xls]

## Sheet: Genes_with_isoform_change_tcga
List of genes that switch isoform between coding and noncoding across TCGA COAD samples
Ensembl ID	Gene Symbol
ENSG00000000005	TNMD
ENSG00000000460	C1orf112
ENSG00000001084	GCLC
ENSG00000001631	KRIT1
ENSG00000002016	RAD52
ENSG00000002822	MAD1L1
ENSG00000003056	M6PR
ENSG00000003147	ICA1
ENSG00000003402	CFLAR
ENSG00000003509	NDUFAF7
ENSG00000004399	PLXND1
ENSG00000004468	CD38
ENSG00000004534	RBM6
ENSG00000004766	CCDC132
ENSG00000004777	ARHGAP33
ENSG00000004897	CDC27
ENSG00000004975	DVL2
ENSG00000005001	PRSS22
ENSG00000005022	SLC25A5
ENSG00000005059	CCDC109B
ENSG00000005156	LIG3
ENSG00000005175	RPAP3
ENSG00000005187	ACSM3
ENSG00000005189	AC004381.6
ENSG00000005243	COPZ2
ENSG00000005379	BZRAP1
ENSG00000005436	GCFC2
ENSG00000005448	WDR54
ENSG00000005471	ABCB4
ENSG00000005700	IBTK
ENSG00000005812	FBXL3
ENSG00000005844	ITGAL
ENSG00000005882	PDK2
ENSG00000005884	ITGA3
ENSG00000005955	GGNBP2
ENSG00000006007	GDE1
ENSG00000006015	C19orf60
ENSG00000006016	CRLF1
ENSG00000006025	OSBPL7
ENSG00000006047	YBX2
ENSG00000006074	CCL18
ENSG00000006114	SYNRG
ENSG00000006327	TNFRSF12A
ENSG00000006459	JHDM1D
ENSG00000006468	ETV1
ENSG00000006534	ALDH3B1
ENSG00000006576	PHTF2
ENSG00000006607	FARP2
ENSG00000006611	USH1C
ENSG00000006704	GTF2IRD1
ENSG00000006747	SCIN
ENSG00000006837	CDKL3
ENSG00000007038	PRSS21
ENSG00000007047	MARK4
ENSG00000007062	PROM1
ENSG00000007129	CEACAM21
ENSG00000007168	PAFAH1B1
ENSG00000007202	KIAA0100
ENSG00000007216	SLC13A2
ENSG00000007312	CD79B
ENSG00000007392	LUC7L
ENSG00000007402	CACNA2D2
ENSG00000007516	BAIAP3
ENSG00000007541	PIGQ
ENSG00000008128	CDK11A
ENSG00000008130	NADK
ENSG00000008294	SPAG9
ENSG00000008300	CELSR3
ENSG00000008323	PLEKHG6
ENSG00000008710	PKD1
ENSG00000008838	MED24
ENSG00000008952	SEC62
ENSG00000009413	REV3L
ENSG00000009765	IYD
ENSG00000009790	TRAF3IP3
ENSG00000009830	POMT2
ENSG00000009950	MLXIPL
ENSG00000010072	SPRTN
ENSG00000010165	METTL13
ENSG00000010292	NCAPD2
ENSG00000010295	IFFO1
ENSG00000010318	PHF7
ENSG00000010361	FUZ
ENSG00000010438	PRSS3
ENSG00000010626	LRRC23
ENSG00000010671	BTK
ENSG00000010803	SCMH1
ENSG00000010810	FYN
ENSG00000011028	MRC2
ENSG00000011114	BTBD7
ENSG00000011132	APBA3
ENSG00000011201	KAL1
ENSG00000011295	TTC19
ENSG00000011426	ANLN
ENSG00000011566	MAP4K3
ENSG00000012817	KDM5D
ENSG00000013297	CLDN11
ENSG00000013375	PGM3
ENSG00000013441	CLK1
ENSG00000013573	DDX11
ENSG00000013588	GPRC5A
ENSG00000013619	MAMLD1
ENSG00000013810	TACC3
ENSG00000014138	POLA2
ENSG00000014824	SLC30A9
ENSG00000014914	MTMR11
ENSG00000015133	CCDC88C
ENSG00000015153	YAF2
ENSG00000015479	MATR3
ENSG00000015568	RGPD5
ENSG00000016864	GLT8D1
ENSG00000017260	ATP2C1
ENSG00000017373	SRCIN1
ENSG00000017483	SLC38A5
ENSG00000018189	RUFY3
ENSG00000018280	SLC11A1
ENSG00000018408	WWTR1
ENSG00000019144	PHLDB1
ENSG00000019169	MARCO
ENSG00000020426	MNAT1
ENSG00000020577	SAMD4A
ENSG00000021300	PLEKHB1
ENSG00000021645	NRXN3
ENSG00000021762	OSBPL5
ENSG00000021776	AQR
ENSG00000022556	NLRP2
ENSG00000022567	SLC45A4
ENSG00000022840	RNF10
ENSG00000022976	ZNF839
ENSG00000023171	GRAMD1B
ENSG00000023697	DERA
ENSG00000023909	GCLM
ENSG00000025039	RRAGD
ENSG00000025423	HSD17B6
ENSG00000025434	NR1H3
ENSG00000025796	SEC63
ENSG00000026297	RNASET2
ENSG00000026508	CD44
ENSG00000027869	SH2D2A
ENSG00000028137	TNFRSF1B
ENSG00000028203	VEZT
ENSG00000028528	SNX1
ENSG00000028839	TBPL1
ENSG00000029363	BCLAF1
ENSG00000029639	TFB1M
ENSG00000031823	RANBP3
ENSG00000032219	ARID4A
ENSG00000032444	PNPLA6
ENSG00000032742	IFT88
ENSG00000033178	UBA6
ENSG00000033627	ATP6V0A1
ENSG00000033867	SLC4A7
ENSG00000034677	RNF19A
ENSG00000034693	PEX3
ENSG00000035115	SH3YL1
ENSG00000035664	DAPK2
ENSG00000035681	NSMAF
ENSG00000035928	RFC1
ENSG00000036054	TBC1D23
ENSG00000036257	CUL3
ENSG00000036549	ZZZ3
ENSG00000037474	NSUN2
ENSG00000037897	METTL1
ENSG00000038002	AGA
ENSG00000038219	BOD1L1
ENSG00000038358	EDC4
ENSG00000038382	TRIO
ENSG00000038427	VCAN
ENSG00000039068	CDH1
ENSG00000039123	SKIV2L2
ENSG00000039319	ZFYVE16
ENSG00000039523	FAM65A
ENSG00000039560	RAI14
ENSG00000039650	PNKP
ENSG00000040933	INPP4A
ENSG00000041880	PARP3
ENSG00000041982	TNC
ENSG00000042062	FAM65C
ENSG00000042429	MED17
ENSG00000042445	RETSAT
ENSG00000042832	TG
ENSG00000042980	ADAM28
ENSG00000043093	DCUN1D1
ENSG00000043355	ZIC2
ENSG00000043514	TRIT1
ENSG00000044446	PHKA2
ENSG00000044459	CNTLN
ENSG00000046651	OFD1
ENSG00000047230	CTPS2
ENSG00000047249	ATP6V1H
ENSG00000047315	POLR2B
ENSG00000047346	FAM214A
ENSG00000047410	TPR
ENSG00000047457	CP
ENSG00000047578	KIAA0556
ENSG00000047621	C12orf4
ENSG00000047648	ARHGAP6
ENSG00000048028	USP28
ENSG00000048342	CC2D2A
ENSG00000048405	ZNF800
ENSG00000048649	RSF1
ENSG00000048707	VPS13D
ENSG00000049283	EPN3
ENSG00000049541	RFC2
ENSG00000049656	CLPTM1L
ENSG00000049759	NEDD4L
ENSG00000049860	HEXB
ENSG00000050165	DKK3
ENSG00000050344	NFE2L3
ENSG00000050426	LETMD1
ENSG00000050555	LAMC3
ENSG00000051009	FAM160A2
ENSG00000051108	HERPUD1
ENSG00000051180	RAD51
ENSG00000051341	POLQ
ENSG00000051382	PIK3CB
ENSG00000051596	THOC3
ENSG00000051825	MPHOSPH9
ENSG00000052723	SIKE1
ENSG00000052749	RRP12
ENSG00000053372	MRTO4
ENSG00000053747	LAMA3
ENSG00000054116	TRAPPC3
ENSG00000054148	PHPT1
ENSG00000054219	LY75
ENSG00000054267	ARID4B
ENSG00000054277	OPN3
ENSG00000054282	SDCCAG8
ENSG00000054611	TBC1D22A
ENSG00000054690	PLEKHH1
ENSG00000055118	KCNH2
ENSG00000055732	MCOLN3
ENSG00000055950	MRPL43
ENSG00000056050	C4orf27
ENSG00000056972	TRAF3IP2
ENSG00000056998	GYG2
ENSG00000057935	MTA3
ENSG00000058091	CDK14
ENSG00000058272	PPP1R12A
ENSG00000058453	CROCC
ENSG00000058600	POLR3E
ENSG00000058668	ATP2B4
ENSG00000058799	YIPF1
ENSG00000058866	DGKG
ENSG00000059122	FLYWCH1
ENSG00000059145	UNKL
ENSG00000059588	TARBP1
ENSG00000059691	PET112
ENSG00000059758	CDK17
ENSG00000059769	DNAJC25
ENSG00000059804	SLC2A3
ENSG00000059915	PSD
ENSG00000060138	YBX3
ENSG00000060237	WNK1
ENSG00000060339	CCAR1
ENSG00000060656	PTPRU
ENSG00000060718	COL11A1
ENSG00000060762	MPC1
ENSG00000061273	HDAC7
ENSG00000061656	SPAG4
ENSG00000061676	NCKAP1
ENSG00000061938	TNK2
ENSG00000061987	MON2
ENSG00000062038	CDH3
ENSG00000062485	CS
ENSG00000062650	WAPAL
ENSG00000062716	VMP1
ENSG00000062822	POLD1
ENSG00000063046	EIF4B
ENSG00000063176	SPHK2
ENSG00000063180	CA11
ENSG00000063245	EPN1
ENSG00000064012	CASP8
ENSG00000064270	ATP2C2
ENSG00000064309	CDON
ENSG00000064490	RFXANK
ENSG00000064607	SUGP2
ENSG00000064652	SNX24
ENSG00000064655	EYA2
ENSG00000064666	CNN2
ENSG00000064687	ABCA7
ENSG00000064692	SNCAIP
ENSG00000064933	PMS1
ENSG00000065000	AP3D1
ENSG00000065057	NTHL1
ENSG00000065150	IPO5
ENSG00000065183	WDR3
ENSG00000065328	MCM10
ENSG00000065357	DGKA
ENSG00000065361	ERBB3
ENSG00000065413	ANKRD44
ENSG00000065526	SPEN
ENSG00000065534	MYLK
ENSG00000065600	TMEM206
ENSG00000065615	CYB5R4
ENSG00000065621	GSTO2
ENSG00000065802	ASB1
ENSG00000065883	CDK13
ENSG00000065911	MTHFD2
ENSG00000065923	SLC9A7
ENSG00000066056	TIE1
ENSG00000066117	SMARCD1
ENSG00000066185	ZMYND12
ENSG00000066427	ATXN3
ENSG00000066629	EML1
ENSG00000066739	ATG2B
ENSG00000066777	ARFGEF1
ENSG00000066827	ZFAT
ENSG00000066923	STAG3
ENSG00000067048	DDX3Y
ENSG00000067082	KLF6
ENSG00000067141	NEO1
ENSG00000067182	TNFRSF1A
ENSG00000067191	CACNB1
ENSG00000067365	METTL22
ENSG00000067369	TP53BP1
ENSG00000067533	RRP15
ENSG00000067606	PRKCZ
ENSG00000067836	ROGDI
ENSG00000068078	FGFR3
ENSG00000068097	HEATR6
ENSG00000068120	COASY
ENSG00000068137	PLEKHH3
ENSG00000068305	MEF2A
ENSG00000068323	TFE3
ENSG00000068438	FTSJ1
ENSG00000068650	ATP11A
ENSG00000068654	POLR1A
ENSG00000068724	TTC7A
ENSG00000068745	IP6K2
ENSG00000068831	RASGRP2
ENSG00000068878	PSME4
ENSG00000069275	NUCKS1
ENSG00000069345	DNAJA2
ENSG00000069399	BCL3
ENSG00000069493	CLEC2D
ENSG00000069509	FUNDC1
ENSG00000069764	PLA2G10
ENSG00000069812	HES2
ENSG00000069849	ATP1B3
ENSG00000069869	NEDD4
ENSG00000069943	PIGB
ENSG00000069966	GNB5
ENSG00000070018	LRP6
ENSG00000070061	IKBKAP
ENSG00000070081	NUCB2
ENSG00000070087	PFN2
ENSG00000070159	PTPN3
ENSG00000070269	TMEM260
ENSG00000070366	SMG6
ENSG00000070367	EXOC5
ENSG00000070371	CLTCL1
ENSG00000070423	RNF126
ENSG00000070476	ZXDC
ENSG00000070495	JMJD6
ENSG00000070501	POLB
ENSG00000070526	ST6GALNAC1
ENSG00000070731	ST6GALNAC2
ENSG00000070756	PABPC1
ENSG00000070759	TESK2
ENSG00000070761	C16orf80
ENSG00000070882	OSBPL3
ENSG00000070950	RAD18
ENSG00000071073	MGAT4A
ENSG00000071127	WDR1
ENSG00000071189	SNX13
ENSG00000071203	MS4A12
ENSG00000071243	ING3
ENSG00000071282	LMCD1
ENSG00000071539	TRIP13
ENSG00000071894	CPSF1
ENSG00000071994	PDCD2
ENSG00000072163	LIMS2
ENSG00000072195	SPEG
ENSG00000072210	ALDH3A2
ENSG00000072310	SREBF1
ENSG00000072401	UBE2D1
ENSG00000072778	ACADVL
ENSG00000072786	STK10
ENSG00000072818	ACAP1
ENSG00000072832	CRMP1
ENSG00000072849	DERL2
ENSG00000072954	TMEM38A
ENSG00000073008	PVR
ENSG00000073060	SCARB1
ENSG00000073331	ALPK1
ENSG00000073350	LLGL2
ENSG00000073417	PDE8A
ENSG00000073578	SDHA
ENSG00000073584	SMARCE1
ENSG00000073605	GSDMB
ENSG00000073614	KDM5A
ENSG00000073756	PTGS2
ENSG00000073792	IGF2BP2
ENSG00000073910	FRY
ENSG00000074071	MRPS34
ENSG00000074181	NOTCH3
ENSG00000074201	CLNS1A
ENSG00000074276	CDHR2
ENSG00000074319	TSG101
ENSG00000074582	BCS1L
ENSG00000074621	SLC24A1
ENSG00000074660	SCARF1
ENSG00000074935	TUBE1
ENSG00000074964	ARHGEF10L
ENSG00000075239	ACAT1
ENSG00000075240	GRAMD4
ENSG00000075275	CELSR1
ENSG00000075292	ZNF638
ENSG00000075303	SLC25A40
ENSG00000075399	VPS9D1
ENSG00000075539	FRYL
ENSG00000075618	FSCN1
ENSG00000075624	ACTB
ENSG00000075643	MOCOS
ENSG00000075651	PLD1
ENSG00000075711	DLG1
ENSG00000075790	BCAP29
ENSG00000075856	SART3
ENSG00000075884	ARHGAP15
ENSG00000076003	MCM6
ENSG00000076043	REXO2
ENSG00000076053	RBM7
ENSG00000076201	PTPN23
ENSG00000076344	RGS11
ENSG00000076351	SLC46A1
ENSG00000076382	SPAG5
ENSG00000076513	ANKRD13A
ENSG00000076554	TPD52
ENSG00000076555	ACACB
ENSG00000076604	TRAF4
ENSG00000076641	PAG1
ENSG00000076650	GPATCH1
ENSG00000076706	MCAM
ENSG00000076928	ARHGEF1
ENSG00000076944	STXBP2
ENSG00000076984	MAP2K7
ENSG00000077044	DGKD
ENSG00000077063	CTTNBP2
ENSG00000077097	TOP2B
ENSG00000077147	TM9SF3
ENSG00000077235	GTF3C1
ENSG00000077312	SNRPA
ENSG00000077380	DYNC1I2
ENSG00000077458	FAM76B
ENSG00000077463	SIRT6
ENSG00000077782	FGFR1
ENSG00000078043	PIAS2
ENSG00000078061	ARAF
ENSG00000078070	MCCC1
ENSG00000078098	FAP
ENSG00000078140	UBE2K
ENSG00000078142	PIK3C3
ENSG00000078177	N4BP2
ENSG00000078304	PPP2R5C
ENSG00000078399	HOXA9
ENSG00000078487	ZCWPW1
ENSG00000078596	ITM2A
ENSG00000078618	NRD1
ENSG00000078674	PCM1
ENSG00000078747	ITCH
ENSG00000078967	UBE2D4
ENSG00000079134	THOC1
ENSG00000079150	FKBP7
ENSG00000079215	SLC1A3
ENSG00000079246	XRCC5
ENSG00000079263	SP140
ENSG00000079308	TNS1
ENSG00000079313	REXO1
ENSG00000079337	RAPGEF3
ENSG00000079691	LRRC16A
ENSG00000079819	EPB41L2
ENSG00000079931	MOXD1
ENSG00000079950	STX7
ENSG00000079974	RABL2B
ENSG00000079999	KEAP1
ENSG00000080007	DDX43
ENSG00000080371	RAB21
ENSG00000081019	RSBN1
ENSG00000081087	OSTM1
ENSG00000081154	PCNP
ENSG00000081177	EXD2
ENSG00000081181	ARG2
ENSG00000081307	UBA5
ENSG00000081665	ZNF506
ENSG00000081913	PHLPP1
ENSG00000082014	SMARCD3
ENSG00000082068	WDR70
ENSG00000082146	STRADB
ENSG00000082196	C1QTNF3
ENSG00000082212	ME2
ENSG00000082213	C5orf22
ENSG00000082269	FAM135A
ENSG00000082438	COBLL1
ENSG00000082458	DLG3
ENSG00000082497	SERTAD4
ENSG00000082512	TRAF5
ENSG00000082515	MRPL22
ENSG00000082701	GSK3B
ENSG00000082781	ITGB5
ENSG00000082898	XPO1
ENSG00000083093	PALB2
ENSG00000083097	DOPEY1
ENSG00000083099	LYRM2
ENSG00000083290	ULK2
ENSG00000083312	TNPO1
ENSG00000083454	P2RX5
ENSG00000083520	DIS3
ENSG00000083535	PIBF1
ENSG00000083720	OXCT1
ENSG00000083750	RRAGB
ENSG00000083838	ZNF446
ENSG00000084636	COL16A1
ENSG00000084731	KIF3C
ENSG00000084733	RAB10
ENSG00000085117	CD82
ENSG00000085224	ATRX
ENSG00000085274	MYNN
ENSG00000085382	HACE1
ENSG00000085465	OVGP1
ENSG00000085491	SLC25A24
ENSG00000085511	MAP3K4
ENSG00000085563	ABCB1
ENSG00000085644	ZNF213
ENSG00000085719	CPNE3
ENSG00000085788	DDHD2
ENSG00000085831	TTC39A
ENSG00000085982	USP40
ENSG00000085998	POMGNT1
ENSG00000086189	DIMT1
ENSG00000086232	EIF2AK1
ENSG00000086598	TMED2
ENSG00000086712	TXLNG
ENSG00000086730	LAT2
ENSG00000087008	ACOX3
ENSG00000087088	BAX
ENSG00000087095	NLK
ENSG00000087157	PGS1
ENSG00000087191	PSMC5
ENSG00000087206	UIMC1
ENSG00000087245	MMP2
ENSG00000087250	MT3
ENSG00000087253	LPCAT2
ENSG00000087266	SH3BP2
ENSG00000087274	ADD1
ENSG00000087303	NID2
ENSG00000087448	KLHL42
ENSG00000087460	GNAS
ENSG00000087502	ERGIC2
ENSG00000087903	RFX2
ENSG00000087916	SLC6A14
ENSG00000088179	PTPN4
ENSG00000088247	KHSRP
ENSG00000088448	ANKRD10
ENSG00000088766	CRLS1
ENSG00000088808	PPP1R13B
ENSG00000088826	SMOX
ENSG00000088854	C20orf194
ENSG00000088876	ZNF343
ENSG00000088881	EBF4
ENSG00000088992	TESC
ENSG00000089006	SNX5
ENSG00000089053	ANAPC5
ENSG00000089060	SLC8B1
ENSG00000089091	DZANK1
ENSG00000089094	KDM2B
ENSG00000089123	TASP1
ENSG00000089154	GCN1L1
ENSG00000089157	RPLP0
ENSG00000089280	FUS
ENSG00000089472	HEPH
ENSG00000089597	GANAB
ENSG00000089737	DDX24
ENSG00000089820	ARHGAP4
ENSG00000089916	GPATCH2L
ENSG00000090006	LTBP4
ENSG00000090020	SLC9A1
ENSG00000090054	SPTLC1
ENSG00000090061	CCNK
ENSG00000090238	YPEL3
ENSG00000090530	LEPREL1
ENSG00000090554	FLT3LG
ENSG00000090621	PABPC4
ENSG00000090661	CERS4
ENSG00000090674	MCOLN1
ENSG00000090905	TNRC6A
ENSG00000090924	PLEKHG2
ENSG00000090971	NAT14
ENSG00000090975	PITPNM2
ENSG00000090989	EXOC1
ENSG00000091009	RBM27
ENSG00000091073	DTX2
ENSG00000091129	NRCAM
ENSG00000091136	LAMB1
ENSG00000091490	SEL1L3
ENSG00000091542	ALKBH5
ENSG00000091651	ORC6
ENSG00000091972	CD200
ENSG00000092020	PPP2R3C
ENSG00000092068	SLC7A8
ENSG00000092096	SLC22A17
ENSG00000092098	RNF31
ENSG00000092108	SCFD1
ENSG00000092148	HECTD1
ENSG00000092201	SUPT16H
ENSG00000092203	TOX4
ENSG00000092208	GEMIN2
ENSG00000092330	TINF2
ENSG00000092439	TRPM7
ENSG00000092445	TYRO3
ENSG00000092470	WDR76
ENSG00000092529	CAPN3
ENSG00000092758	COL9A3
ENSG00000092853	CLSPN
ENSG00000092929	UNC13D
ENSG00000092969	TGFB2
ENSG00000093010	COMT
ENSG00000093144	ECHDC1
ENSG00000093217	XYLB
ENSG00000094631	HDAC6
ENSG00000095015	MAP3K1
ENSG00000095066	HOOK2
ENSG00000095321	CRAT
ENSG00000095539	SEMA4G
ENSG00000095794	CREM
ENSG00000095951	HIVEP1
ENSG00000096070	BRPF3
ENSG00000096093	EFHC1
ENSG00000099219	ERMP1
ENSG00000099282	TSPAN15
ENSG00000099326	MZF1
ENSG00000099330	OCEL1
ENSG00000099331	MYO9B
ENSG00000099622	CIRBP
ENSG00000099785	MARCH2
ENSG00000099821	POLRMT
ENSG00000099840	IZUMO4
ENSG00000099889	ARVCF
ENSG00000099899	TRMT2A
ENSG00000099949	LZTR1
ENSG00000099958	DERL3
ENSG00000099995	SF3A1
ENSG00000100003	SEC14L2
ENSG00000100023	PPIL2
ENSG00000100028	SNRPD3
ENSG00000100030	MAPK1
ENSG00000100065	CARD10
ENSG00000100092	SH3BP1
ENSG00000100099	HPS4
ENSG00000100104	SRRD
ENSG00000100109	TFIP11
ENSG00000100124	ANKRD54
ENSG00000100150	DEPDC5
ENSG00000100197	CYP2D6
ENSG00000100209	HSCB
ENSG00000100216	TOMM22
ENSG00000100227	POLDIP3
ENSG00000100241	SBF1
ENSG00000100263	RHBDD3
ENSG00000100284	TOM1
ENSG00000100288	CHKB
ENSG00000100307	CBX7
ENSG00000100312	ACR
ENSG00000100321	SYNGR1
ENSG00000100324	TAB1
ENSG00000100325	ASCC2
ENSG00000100330	MTMR3
ENSG00000100336	APOL4
ENSG00000100345	MYH9
ENSG00000100348	TXN2
ENSG00000100351	GRAP2
ENSG00000100353	EIF3D
ENSG00000100359	SGSM3
ENSG00000100372	SLC25A17
ENSG00000100376	FAM118A
ENSG00000100379	KCTD17
ENSG00000100410	PHF5A
ENSG00000100413	POLR3H
ENSG00000100416	TRMU
ENSG00000100418	DESI1
ENSG00000100425	BRD1
ENSG00000100429	HDAC10
ENSG00000100445	SDR39U1
ENSG00000100453	GZMB
ENSG00000100462	PRMT5
ENSG00000100479	POLE2
ENSG00000100483	VCPKMT
ENSG00000100490	CDKL1
ENSG00000100503	NIN
ENSG00000100522	GNPNAT1
ENSG00000100564	PIGH
ENSG00000100567	PSMA3
ENSG00000100568	VTI1B
ENSG00000100575	TIMM9
ENSG00000100578	KIAA0586
ENSG00000100591	AHSA1
ENSG00000100592	DAAM1
ENSG00000100596	SPTLC2
ENSG00000100599	RIN3
ENSG00000100600	LGMN
ENSG00000100612	DHRS7
ENSG00000100614	PPM1A
ENSG00000100629	CEP128
ENSG00000100632	ERH
ENSG00000100644	HIF1A
ENSG00000100650	SRSF5
ENSG00000100664	EIF5
ENSG00000100697	DICER1
ENSG00000100722	ZC3H14
ENSG00000100726	TELO2
ENSG00000100767	PAPLN
ENSG00000100796	SMEK1
ENSG00000100815	TRIP11
ENSG00000100888	CHD8
ENSG00000100889	PCK2
ENSG00000100897	DCAF11
ENSG00000100902	PSMA6
ENSG00000100911	PSME2
ENSG00000100926	TM9SF1
ENSG00000100949	RABGGTA
ENSG00000101004	NINL
ENSG00000101019	UQCC1
ENSG00000101049	SGK2
ENSG00000101052	IFT52
ENSG00000101104	PABPC1L
ENSG00000101138	CSTF1
ENSG00000101144	BMP7
ENSG00000101146	RAE1
ENSG00000101158	NELFCD
ENSG00000101181	MTG2
ENSG00000101188	NTSR1
ENSG00000101194	SLC17A9
ENSG00000101199	ARFGAP1
ENSG00000101247	NDUFAF5
ENSG00000101290	CDS2
ENSG00000101294	HM13
ENSG00000101311	FERMT1
ENSG00000101343	CRNKL1
ENSG00000101361	NOP56
ENSG00000101391	CDK5RAP1
ENSG00000101407	TTI1
ENSG00000101452	DHX35
ENSG00000101493	ZNF516
ENSG00000101596	SMCHD1
ENSG00000101605	MYOM1
ENSG00000101639	CEP192
ENSG00000101654	RNMT
ENSG00000101665	SMAD7
ENSG00000101751	POLI
ENSG00000101782	RIOK3
ENSG00000101871	MID1
ENSG00000101901	ALG13
ENSG00000101940	WDR13
ENSG00000101955	SRPX
ENSG00000101966	XIAP
ENSG00000101972	STAG2
ENSG00000102032	RENBP
ENSG00000102043	MTMR8
ENSG00000102048	ASB9
ENSG00000102054	RBBP7
ENSG00000102078	SLC25A14
ENSG00000102081	FMR1
ENSG00000102098	SCML2
ENSG00000102103	PQBP1
ENSG00000102119	EMD
ENSG00000102125	TAZ
ENSG00000102312	PORCN
ENSG00000102316	MAGED2
ENSG00000102317	RBM3
ENSG00000102362	SYTL4
ENSG00000102445	KIAA0226L
ENSG00000102471	NDFIP2
ENSG00000102524	TNFSF13B
ENSG00000102543	CDADC1
ENSG00000102595	UGGT2
ENSG00000102760	RGCC
ENSG00000102796	DHRS12
ENSG00000102805	CLN5
ENSG00000102878	HSF4
ENSG00000102879	CORO1A
ENSG00000102882	MAPK3
ENSG00000102886	GDPD3
ENSG00000102900	NUP93
ENSG00000102901	CENPT
ENSG00000102910	LONP2
ENSG00000102921	N4BP1
ENSG00000102935	ZNF423
ENSG00000102984	ZNF821
ENSG00000103024	NME3
ENSG00000103034	NDRG4
ENSG00000103037	SETD6
ENSG00000103047	TANGO6
ENSG00000103056	SMPD3
ENSG00000103064	SLC7A6
ENSG00000103067	ESRP2
ENSG00000103111	MON1B
ENSG00000103121	CMC2
ENSG00000103148	NPRL3
ENSG00000103160	HSDL1
ENSG00000103168	TAF1C
ENSG00000103174	NAGPA
ENSG00000103194	USP10
ENSG00000103199	ZNF500
ENSG00000103226	NOMO3
ENSG00000103248	MTHFSD
ENSG00000103249	CLCN7
ENSG00000103253	HAGHL
ENSG00000103254	FAM173A
ENSG00000103260	METRN
ENSG00000103264	FBXO31
ENSG00000103266	STUB1
ENSG00000103269	RHBDL1
ENSG00000103275	UBE2I
ENSG00000103326	CAPN15
ENSG00000103335	PIEZO1
ENSG00000103351	CLUAP1
ENSG00000103356	EARS2
ENSG00000103365	GGA2
ENSG00000103404	USP31
ENSG00000103429	BFAR
ENSG00000103479	RBL2
ENSG00000103528	SYT17
ENSG00000103534	TMC5
ENSG00000103549	RNF40
ENSG00000103550	KNOP1
ENSG00000103591	AAGAB
ENSG00000103657	HERC1
ENSG00000103707	MTFMT
ENSG00000103742	IGDCC4
ENSG00000103769	RAB11A
ENSG00000103852	TTC23
ENSG00000103855	CD276
ENSG00000103888	KIAA1199
ENSG00000103932	RPAP1
ENSG00000104047	DTWD1
ENSG00000104093	DMXL2
ENSG00000104129	DNAJC17
ENSG00000104131	EIF3J
ENSG00000104133	SPG11
ENSG00000104154	SLC30A4
ENSG00000104177	MYEF2
ENSG00000104219	ZDHHC2
ENSG00000104267	CA2
ENSG00000104321	TRPA1
ENSG00000104325	DECR1
ENSG00000104343	UBE2W
ENSG00000104356	POP1
ENSG00000104381	GDAP1
ENSG00000104388	RAB2A
ENSG00000104413	ESRP1
ENSG00000104419	NDRG1
ENSG00000104427	ZC2HC1A
ENSG00000104450	SPAG1
ENSG00000104472	CHRAC1
ENSG00000104517	UBR5
ENSG00000104613	INTS10
ENSG00000104671	DCTN6
ENSG00000104689	TNFRSF10A
ENSG00000104695	PPP2CB
ENSG00000104723	TUSC3
ENSG00000104728	ARHGEF10
ENSG00000104731	KLHDC4
ENSG00000104738	MCM4
ENSG00000104808	DHDH
ENSG00000104814	MAP4K1
ENSG00000104824	HNRNPL
ENSG00000104825	NFKBIB
ENSG00000104835	SARS2
ENSG00000104859	CLASRP
ENSG00000104863	LIN7B
ENSG00000104881	PPP1R13L
ENSG00000104884	ERCC2
ENSG00000104894	CD37
ENSG00000104897	SF3A2
ENSG00000104899	AMH
ENSG00000104904	OAZ1
ENSG00000104907	TRMT1
ENSG00000104936	DMPK
ENSG00000104946	TBC1D17
ENSG00000104957	CCDC130
ENSG00000104960	PTOV1
ENSG00000104964	AES
ENSG00000104972	LILRB1
ENSG00000104976	SNAPC2
ENSG00000104979	C19orf53
ENSG00000104980	TIMM44
ENSG00000105072	C19orf44
ENSG00000105088	OLFM2
ENSG00000105122	RASAL3
ENSG00000105127	AKAP8
ENSG00000105171	POP4
ENSG00000105185	PDCD5
ENSG00000105197	TIMM50
ENSG00000105204	DYRK1B
ENSG00000105219	CNTD2
ENSG00000105221	AKT2
ENSG00000105223	PLD3
ENSG00000105229	PIAS4
ENSG00000105246	EBI3
ENSG00000105270	CLIP3
ENSG00000105287	PRKD2
ENSG00000105289	TJP3
ENSG00000105290	APLP1
ENSG00000105325	FZR1
ENSG00000105329	TGFB1
ENSG00000105339	DENND3
ENSG00000105383	CD33
ENSG00000105393	BABAM1
ENSG00000105397	TYK2
ENSG00000105419	MEIS3
ENSG00000105486	LIG1
ENSG00000105499	PLA2G4C
ENSG00000105523	FAM83E
ENSG00000105538	RASIP1
ENSG00000105576	TNPO2
ENSG00000105647	PIK3R2
ENSG00000105655	ISYNA1
ENSG00000105671	DDX49
ENSG00000105699	LSR
ENSG00000105711	SCN1B
ENSG00000105723	GSK3A
ENSG00000105726	ATP13A1
ENSG00000105767	CADM4
ENSG00000105771	SMG9
ENSG00000105778	AVL9
ENSG00000105793	GTPBP10
ENSG00000105808	RASA4
ENSG00000105825	TFPI2
ENSG00000105852	PON3
ENSG00000105854	PON2
ENSG00000105865	DUS4L
ENSG00000105875	WDR91
ENSG00000105889	STEAP1B
ENSG00000105926	MPP6
ENSG00000105967	TFEC
ENSG00000105971	CAV2
ENSG00000105982	RNF32
ENSG00000105983	LMBR1
ENSG00000105989	WNT2
ENSG00000105993	DNAJB6
ENSG00000106004	HOXA5
ENSG00000106006	HOXA6
ENSG00000106031	HOXA13
ENSG00000106034	CPED1
ENSG00000106049	HIBADH
ENSG00000106069	CHN2
ENSG00000106089	STX1A
ENSG00000106100	NOD1
ENSG00000106105	GARS
ENSG00000106245	BUD31
ENSG00000106266	SNX8
ENSG00000106327	TFR2
ENSG00000106330	MOSPD3
ENSG00000106344	RBM28
ENSG00000106351	AGFG2
ENSG00000106367	AP1S1
ENSG00000106415	GLCCI1
ENSG00000106443	PHF14
ENSG00000106460	TMEM106B
ENSG00000106477	CEP41
ENSG00000106483	SFRP4
ENSG00000106536	POU6F2
ENSG00000106554	CHCHD3
ENSG00000106605	BLVRA
ENSG00000106609	TMEM248
ENSG00000106615	RHEB
ENSG00000106617	PRKAG2
ENSG00000106624	AEBP1
ENSG00000106635	BCL7B
ENSG00000106638	TBL2
ENSG00000106686	SPATA6L
ENSG00000106772	PRUNE2
ENSG00000106829	TLE4
ENSG00000106868	SUSD1
ENSG00000106952	TNFSF8
ENSG00000106976	DNM1
ENSG00000106992	AK1
ENSG00000107036	KIAA1432
ENSG00000107099	DOCK8
ENSG00000107140	TESK1
ENSG00000107159	CA9
ENSG00000107164	FUBP3
ENSG00000107175	CREB3
ENSG00000107281	NPDC1
ENSG00000107282	APBA1
ENSG00000107290	SETX
ENSG00000107317	PTGDS
ENSG00000107331	ABCA2
ENSG00000107371	EXOSC3
ENSG00000107560	RAB11FIP2
ENSG00000107625	DDX50
ENSG00000107643	MAPK8
ENSG00000107651	SEC23IP
ENSG00000107742	SPOCK2
ENSG00000107771	CCSER2
ENSG00000107779	BMPR1A
ENSG00000107815	C10orf2
ENSG00000107819	SFXN3
ENSG00000107821	KAZALD1
ENSG00000107829	FBXW4
ENSG00000107833	NPM3
ENSG00000107863	ARHGAP21
ENSG00000107902	LHPP
ENSG00000107937	GTPBP4
ENSG00000107938	C10orf137
ENSG00000107984	DKK1
ENSG00000108010	GLRX3
ENSG00000108039	XPNPEP1
ENSG00000108100	CCNY
ENSG00000108219	TSPAN14
ENSG00000108264	TADA2A
ENSG00000108270	AATF
ENSG00000108342	CSF3
ENSG00000108387	SEPT4
ENSG00000108424	KPNB1
ENSG00000108443	RPS6KB1
ENSG00000108465	CDK5RAP3
ENSG00000108469	RECQL5
ENSG00000108474	PIGL
ENSG00000108509	CAMTA2
ENSG00000108510	MED13
ENSG00000108515	ENO3
ENSG00000108559	NUP88
ENSG00000108561	C1QBP
ENSG00000108576	SLC6A4
ENSG00000108582	CPD
ENSG00000108651	UTP6
ENSG00000108654	DDX5
ENSG00000108669	CYTH1
ENSG00000108671	PSMD11
ENSG00000108679	LGALS3BP
ENSG00000108771	DHX58
ENSG00000108773	KAT2A
ENSG00000108786	HSD17B1
ENSG00000108819	PPP1R9B
ENSG00000108828	VAT1
ENSG00000108840	HDAC5
ENSG00000108846	ABCC3
ENSG00000108848	LUC7L3
ENSG00000108854	SMURF2
ENSG00000108883	EFTUD2
ENSG00000108946	PRKAR1A
ENSG00000108950	FAM20A
ENSG00000109016	DHRS7B
ENSG00000109113	RAB34
ENSG00000109118	PHF12
ENSG00000109171	SLAIN2
ENSG00000109205	ODAM
ENSG00000109255	NMU
ENSG00000109270	LAMTOR3
ENSG00000109332	UBE2D3
ENSG00000109445	ZNF330
ENSG00000109458	GAB1
ENSG00000109466	KLHL2
ENSG00000109667	SLC2A9
ENSG00000109670	FBXW7
ENSG00000109685	WHSC1
ENSG00000109689	STIM2
ENSG00000109775	UFSP2
ENSG00000109805	NCAPG
ENSG00000109881	CCDC34
ENSG00000109911	ELP4
ENSG00000109917	ZNF259
ENSG00000109919	MTCH2
ENSG00000109920	FNBP4
ENSG00000109929	SC5D
ENSG00000110047	EHD1
ENSG00000110063	DCPS
ENSG00000110075	PPP6R3
ENSG00000110076	NRXN2
ENSG00000110077	MS4A6A
ENSG00000110108	TMEM109
ENSG00000110171	TRIM3
ENSG00000110200	ANAPC15
ENSG00000110237	ARHGEF17
ENSG00000110274	CEP164
ENSG00000110321	EIF4G2
ENSG00000110442	COMMD9
ENSG00000110446	SLC15A3
ENSG00000110455	ACCS
ENSG00000110514	MADD
ENSG00000110583	NAA40
ENSG00000110628	SLC22A18
ENSG00000110697	PITPNM1
ENSG00000110713	NUP98
ENSG00000110719	TCIRG1
ENSG00000110801	PSMD9
ENSG00000110844	PRPF40B
ENSG00000110888	CAPRIN2
ENSG00000110911	SLC11A2
ENSG00000110917	MLEC
ENSG00000110955	ATP5B
ENSG00000111011	RSRC2
ENSG00000111012	CYP27B1
ENSG00000111052	LIN7A
ENSG00000111077	TENC1
ENSG00000111087	GLI1
ENSG00000111142	METAP2
ENSG00000111203	ITFG2
ENSG00000111224	PARP11
ENSG00000111237	VPS29
ENSG00000111247	RAD51AP1
ENSG00000111254	AKAP3
ENSG00000111319	SCNN1A
ENSG00000111325	OGFOD2
ENSG00000111344	RASAL1
ENSG00000111348	ARHGDIB
ENSG00000111364	DDX55
ENSG00000111490	TBC1D30
ENSG00000111554	MDM1
ENSG00000111581	NUP107
ENSG00000111602	TIMELESS
ENSG00000111615	KRR1
ENSG00000111639	MRPL51
ENSG00000111642	CHD4
ENSG00000111653	ING4
ENSG00000111665	CDCA3
ENSG00000111669	TPI1
ENSG00000111674	ENO2
ENSG00000111679	PTPN6
ENSG00000111700	SLCO1B3
ENSG00000111701	APOBEC1
ENSG00000111716	LDHB
ENSG00000111725	PRKAB1
ENSG00000111727	HCFC2
ENSG00000111785	RIC8B
ENSG00000111843	TMEM14C
ENSG00000111863	ADTRP
ENSG00000111907	TPD52L1
ENSG00000111913	FAM65B
ENSG00000111962	UST
ENSG00000112031	MTRF1L
ENSG00000112081	SRSF3
ENSG00000112096	SOD2
ENSG00000112110	MRPL18
ENSG00000112130	RNF8
ENSG00000112146	FBXO9
ENSG00000112159	MDN1
ENSG00000112237	CCNC
ENSG00000112249	ASCC3
ENSG00000112280	COL9A1
ENSG00000112282	MED23
ENSG00000112303	VNN2
ENSG00000112473	SLC39A7
ENSG00000112494	UNC93A
ENSG00000112511	PHF1
ENSG00000112514	CUTA
ENSG00000112531	QKI
ENSG00000112578	BYSL
ENSG00000112640	PPP2R5D
ENSG00000112659	CUL9
ENSG00000112679	DUSP22
ENSG00000112699	GMDS
ENSG00000112701	SENP6
ENSG00000112715	VEGFA
ENSG00000112739	PRPF4B
ENSG00000112761	WISP3
ENSG00000112763	BTN2A1
ENSG00000112782	CLIC5
ENSG00000112812	PRSS16
ENSG00000112877	CEP72
ENSG00000112893	MAN2A1
ENSG00000112936	C7
ENSG00000112983	BRD8
ENSG00000112992	NNT
ENSG00000113013	HSPA9
ENSG00000113048	MRPS27
ENSG00000113088	GZMK
ENSG00000113108	APBB3
ENSG00000113140	SPARC
ENSG00000113161	HMGCR
ENSG00000113249	HAVCR1
ENSG00000113263	ITK
ENSG00000113272	THG1L
ENSG00000113282	CLINT1
ENSG00000113296	THBS4
ENSG00000113319	RASGRF2
ENSG00000113328	CCNG1
ENSG00000113360	DROSHA
ENSG00000113368	LMNB1
ENSG00000113369	ARRDC3
ENSG00000113387	SUB1
ENSG00000113391	FAM172A
ENSG00000113407	TARS
ENSG00000113460	BRIX1
ENSG00000113569	NUP155
ENSG00000113575	PPP2CA
ENSG00000113583	C5orf15
ENSG00000113593	PPWD1
ENSG00000113597	TRAPPC13
ENSG00000113621	TXNDC15
ENSG00000113638	TTC33
ENSG00000113643	RARS
ENSG00000113645	WWC1
ENSG00000113649	TCERG1
ENSG00000113658	SMAD5
ENSG00000113712	CSNK1A1
ENSG00000113721	PDGFRB
ENSG00000113739	STC2
ENSG00000113758	DBN1
ENSG00000113811	SELK
ENSG00000113812	ACTR8
ENSG00000113851	CRBN
ENSG00000113924	HGD
ENSG00000113966	ARL6
ENSG00000113971	NPHP3
ENSG00000114019	AMOTL2
ENSG00000114026	OGG1
ENSG00000114030	KPNA1
ENSG00000114098	ARMC8
ENSG00000114126	TFDP2
ENSG00000114127	XRN1
ENSG00000114166	KAT2B
ENSG00000114270	COL7A1
ENSG00000114374	USP9Y
ENSG00000114383	TUSC2
ENSG00000114388	NPRL2
ENSG00000114416	FXR1
ENSG00000114446	IFT57
ENSG00000114473	IQCG
ENSG00000114491	UMPS
ENSG00000114520	SNX4
ENSG00000114554	PLXNA1
ENSG00000114626	ABTB1
ENSG00000114648	KLHL18
ENSG00000114650	SCAP
ENSG00000114654	EFCC1
ENSG00000114656	KIAA1257
ENSG00000114670	NEK11
ENSG00000114686	MRPL3
ENSG00000114739	ACVR2B
ENSG00000114742	WDR48
ENSG00000114744	COMMD2
ENSG00000114745	GORASP1
ENSG00000114770	ABCC5
ENSG00000114790	ARHGEF26
ENSG00000114796	KLHL24
ENSG00000114841	DNAH1
ENSG00000114850	SSR3
ENSG00000114857	NKTR
ENSG00000114859	CLCN2
ENSG00000114867	EIF4G1
ENSG00000114904	NEK4
ENSG00000114982	KANSL3
ENSG00000115041	KCNIP3
ENSG00000115084	SLC35F5
ENSG00000115091	ACTR3
ENSG00000115109	EPB41L5
ENSG00000115163	CENPA
ENSG00000115183	TANC1
ENSG00000115211	EIF2B4
ENSG00000115221	ITGB6
ENSG00000115226	FNDC4
ENSG00000115257	PCSK4
ENSG00000115271	GCA
ENSG00000115274	INO80B
ENSG00000115290	GRB14
ENSG00000115306	SPTBN1
ENSG00000115307	AUP1
ENSG00000115317	HTRA2
ENSG00000115318	LOXL3
ENSG00000115325	DOK1
ENSG00000115363	EVA1A
ENSG00000115414	FN1
ENSG00000115419	GLS
ENSG00000115421	PAPOLG
ENSG00000115425	PECR
ENSG00000115459	ELMOD3
ENSG00000115486	GGCX
ENSG00000115504	EHBP1
ENSG00000115524	SF3B1
ENSG00000115548	KDM3A
ENSG00000115561	CHMP3
ENSG00000115568	ZNF142
ENSG00000115590	IL1R2
ENSG00000115648	MLPH
ENSG00000115657	ABCB6
ENSG00000115677	HDLBP
ENSG00000115685	PPP1R7
ENSG00000115687	PASK
ENSG00000115694	STK25
ENSG00000115738	ID2
ENSG00000115806	GORASP2
ENSG00000115816	CEBPZ
ENSG00000115839	RAB3GAP1
ENSG00000115840	SLC25A12
ENSG00000115896	PLCL1
ENSG00000115970	THADA
ENSG00000116001	TIA1
ENSG00000116016	EPAS1
ENSG00000116017	ARID3A
ENSG00000116095	PLEKHA3
ENSG00000116106	EPHA4
ENSG00000116138	DNAJC16
ENSG00000116141	MARK1
ENSG00000116161	CACYBP
ENSG00000116171	SCP2
ENSG00000116198	CEP104
ENSG00000116209	TMEM59
ENSG00000116266	STXBP3
ENSG00000116299	KIAA1324
ENSG00000116337	AMPD2
ENSG00000116350	SRSF4
ENSG00000116353	MECR
ENSG00000116406	EDEM3
ENSG00000116455	WDR77
ENSG00000116497	S100PBP
ENSG00000116539	ASH1L
ENSG00000116560	SFPQ
ENSG00000116574	RHOU
ENSG00000116580	GON4L
ENSG00000116584	ARHGEF2
ENSG00000116679	IVNS1ABP
ENSG00000116729	WLS
ENSG00000116747	TROVE2
ENSG00000116754	SRSF11
ENSG00000116786	PLEKHM2
ENSG00000116830	TTF2
ENSG00000116885	OSCP1
ENSG00000116922	C1orf109
ENSG00000116957	TBCE
ENSG00000116977	LGALS8
ENSG00000117010	ZNF684
ENSG00000117013	KCNQ4
ENSG00000117054	ACADM
ENSG00000117069	ST6GALNAC5
ENSG00000117114	LPHN2
ENSG00000117118	SDHB
ENSG00000117143	UAP1
ENSG00000117226	GBP3
ENSG00000117262	GPR89A
ENSG00000117318	ID3
ENSG00000117385	LEPRE1
ENSG00000117399	CDC20
ENSG00000117408	IPO13
ENSG00000117472	TSPAN1
ENSG00000117481	NSUN4
ENSG00000117500	TMED5
ENSG00000117519	CNN3
ENSG00000117523	PRRC2C
ENSG00000117533	VAMP4
ENSG00000117569	PTBP2
ENSG00000117592	PRDX6
ENSG00000117593	DARS2
ENSG00000117616	C1orf63
ENSG00000117620	SLC35A3
ENSG00000117625	RCOR3
ENSG00000117643	MAN1C1
ENSG00000117682	DHDDS
ENSG00000117691	NENF
ENSG00000117713	ARID1A
ENSG00000117724	CENPF
ENSG00000117791	MARC2
ENSG00000117859	OSBPL9
ENSG00000117862	TXNDC12
ENSG00000117984	CTSD
ENSG00000118058	KMT2A
ENSG00000118162	KPTN
ENSG00000118181	RPS25
ENSG00000118246	FASTKD2
ENSG00000118257	NRP2
ENSG00000118260	CREB1
ENSG00000118276	B4GALT6
ENSG00000118308	LRMP
ENSG00000118363	SPCS2
ENSG00000118369	USP35
ENSG00000118420	UBE3D
ENSG00000118513	MYB
ENSG00000118515	SGK1
ENSG00000118600	TMEM5
ENSG00000118785	SPP1
ENSG00000118849	RARRES1
ENSG00000118855	MFSD1
ENSG00000118900	UBN1
ENSG00000119004	CYP20A1
ENSG00000119048	UBE2B
ENSG00000119147	C2orf40
ENSG00000119185	ITGB1BP1
ENSG00000119227	PIGZ
ENSG00000119397	CNTRL
ENSG00000119446	RBM18
ENSG00000119487	MAPKAP1
ENSG00000119522	DENND1A
ENSG00000119535	CSF3R
ENSG00000119596	YLPM1
ENSG00000119638	NEK9
ENSG00000119682	AREL1
ENSG00000119684	MLH3
ENSG00000119685	TTLL5
ENSG00000119688	ABCD4
ENSG00000119699	TGFB3
ENSG00000119703	ZC2HC1C
ENSG00000119720	NRDE2
ENSG00000119723	COQ6
ENSG00000119782	FKBP1B
ENSG00000119801	YPEL5
ENSG00000119862	LGALSL
ENSG00000119865	CNRIP1
ENSG00000119888	EPCAM
ENSG00000119943	PYROXD2
ENSG00000119965	C10orf88
ENSG00000120008	WDR11
ENSG00000120029	C10orf76
ENSG00000120071	KANSL1
ENSG00000120093	HOXB3
ENSG00000120137	PANK3
ENSG00000120217	CD274
ENSG00000120262	CCDC170
ENSG00000120306	CYSTM1
ENSG00000120318	ARAP3
ENSG00000120333	MRPS14
ENSG00000120341	SEC16B
ENSG00000120370	GORAB
ENSG00000120438	TCP1
ENSG00000120526	NUDCD1
ENSG00000120533	ENY2
ENSG00000120594	PLXDC2
ENSG00000120616	EPC1
ENSG00000120647	CCDC77
ENSG00000120656	TAF12
ENSG00000120675	DNAJC15
ENSG00000120685	PROSER1
ENSG00000120694	HSPH1
ENSG00000120699	EXOSC8
ENSG00000120725	SIL1
ENSG00000120733	KDM3B
ENSG00000120837	NFYB
ENSG00000120860	CCDC53
ENSG00000120868	APAF1
ENSG00000120889	TNFRSF10B
ENSG00000120913	PDLIM2
ENSG00000121064	SCPEP1
ENSG00000121067	SPOP
ENSG00000121068	TBX2
ENSG00000121073	SLC35B1
ENSG00000121274	PAPD5
ENSG00000121281	ADCY7
ENSG00000121289	CEP89
ENSG00000121310	ECHDC2
ENSG00000121350	PYROXD1
ENSG00000121577	POPDC2
ENSG00000121578	B4GALT4
ENSG00000121680	PEX16
ENSG00000121691	CAT
ENSG00000121741	ZMYM2
ENSG00000121769	FABP3
ENSG00000121775	TMEM39B
ENSG00000121848	RNF115
ENSG00000121879	PIK3CA
ENSG00000121905	HPCA
ENSG00000121940	CLCC1
ENSG00000121964	GTDC1
ENSG00000121988	ZRANB3
ENSG00000122008	POLK
ENSG00000122026	RPL21
ENSG00000122033	MTIF3
ENSG00000122034	GTF3A
ENSG00000122035	RASL11A
ENSG00000122188	LAX1
ENSG00000122203	KIAA1191
ENSG00000122254	HS3ST2
ENSG00000122257	RBBP6
ENSG00000122299	ZC3H7A
ENSG00000122359	ANXA11
ENSG00000122481	RWDD3
ENSG00000122482	ZNF644
ENSG00000122507	BBS9
ENSG00000122515	ZMIZ2
ENSG00000122545	SEPT7
ENSG00000122547	EEPD1
ENSG00000122550	KLHL7
ENSG00000122557	HERPUD2
ENSG00000122591	FAM126A
ENSG00000122643	NT5C3A
ENSG00000122674	CCZ1
ENSG00000122678	POLM
ENSG00000122691	TWIST1
ENSG00000122696	SLC25A51
ENSG00000122707	RECK
ENSG00000122741	DCAF10
ENSG00000122786	CALD1
ENSG00000122882	ECD
ENSG00000122912	SLC25A16
ENSG00000122952	ZWINT
ENSG00000122965	RBM19
ENSG00000122966	CIT
ENSG00000123064	DDX54
ENSG00000123091	RNF11
ENSG00000123095	BHLHE41
ENSG00000123104	ITPR2
ENSG00000123143	PKN1
ENSG00000123154	WDR83
ENSG00000123179	EBPL
ENSG00000123213	NLN
ENSG00000123240	OPTN
ENSG00000123329	ARHGAP9
ENSG00000123338	NCKAP1L
ENSG00000123352	SPATS2
ENSG00000123374	CDK2
ENSG00000123384	LRP1
ENSG00000123485	HJURP
ENSG00000123496	IL13RA2
ENSG00000123505	AMD1
ENSG00000123552	USP45
ENSG00000123575	FAM199X
ENSG00000123595	RAB9A
ENSG00000123600	METTL8
ENSG00000123607	TTC21B
ENSG00000123685	BATF3
ENSG00000123728	RAP2C
ENSG00000123737	EXOSC9
ENSG00000123739	PLA2G12A
ENSG00000123908	AGO2
ENSG00000123983	ACSL3
ENSG00000123992	DNPEP
ENSG00000124067	SLC12A4
ENSG00000124074	ENKD1
ENSG00000124104	SNX21
ENSG00000124126	PREX1
ENSG00000124181	PLCG1
ENSG00000124193	SRSF6
ENSG00000124224	PPP4R1L
ENSG00000124275	MTRR
ENSG00000124279	FASTKD3
ENSG00000124313	IQSEC2
ENSG00000124357	NAGK
ENSG00000124380	SNRNP27
ENSG00000124406	ATP8A1
ENSG00000124486	USP9X
ENSG00000124523	SIRT5
ENSG00000124571	XPO5
ENSG00000124731	TREM1
ENSG00000124772	CPNE5
ENSG00000124784	RIOK1
ENSG00000124787	RPP40
ENSG00000124788	ATXN1
ENSG00000124839	RAB17
ENSG00000124942	AHNAK
ENSG00000125037	EMC3
ENSG00000125046	SSUH2
ENSG00000125089	SH3TC1
ENSG00000125107	CNOT1
ENSG00000125124	BBS2
ENSG00000125148	MT2A
ENSG00000125207	PIWIL1
ENSG00000125249	RAP2A
ENSG00000125319	C17orf53
ENSG00000125354	SEPT6
ENSG00000125388	GRK4
ENSG00000125430	HS3ST3B1
ENSG00000125445	MRPS7
ENSG00000125447	GGA3
ENSG00000125450	NUP85
ENSG00000125459	MSTO1
ENSG00000125482	TTF1
ENSG00000125485	DDX31
ENSG00000125505	MBOAT7
ENSG00000125520	SLC2A4RG
ENSG00000125534	PPDPF
ENSG00000125611	CHCHD5
ENSG00000125618	PAX8
ENSG00000125629	INSIG2
ENSG00000125637	PSD4
ENSG00000125676	THOC2
ENSG00000125730	C3
ENSG00000125734	GPR108
ENSG00000125744	RTN2
ENSG00000125746	EML2
ENSG00000125753	VASP
ENSG00000125755	SYMPK
ENSG00000125812	GZF1
ENSG00000125818	PSMF1
ENSG00000125826	RBCK1
ENSG00000125850	OVOL2
ENSG00000125871	MGME1
ENSG00000125877	ITPA
ENSG00000125944	HNRNPR
ENSG00000125952	MAX
ENSG00000125967	NECAB3
ENSG00000126070	AGO3
ENSG00000126214	KLC1
ENSG00000126216	TUBGCP3
ENSG00000126243	LRFN3
ENSG00000126246	IGFLR1
ENSG00000126249	PDCD2L
ENSG00000126262	FFAR2
ENSG00000126453	BCL2L12
ENSG00000126456	IRF3
ENSG00000126522	ASL
ENSG00000126524	SBDS
ENSG00000126602	TRAP1
ENSG00000126749	EMG1
ENSG00000126759	CFP
ENSG00000126773	PCNXL4
ENSG00000126775	ATG14
ENSG00000126790	L3HYPDH
ENSG00000126822	PLEKHG3
ENSG00000126870	WDR60
ENSG00000126970	ZC4H2
ENSG00000127022	CANX
ENSG00000127054	CPSF3L
ENSG00000127080	IPPK
ENSG00000127084	FGD3
ENSG00000127124	HIVEP3
ENSG00000127184	COX7C
ENSG00000127337	YEATS4
ENSG00000127415	IDUA
ENSG00000127419	TMEM175
ENSG00000127463	EMC1
ENSG00000127481	UBR4
ENSG00000127507	EMR2
ENSG00000127511	SIN3B
ENSG00000127526	SLC35E1
ENSG00000127527	EPS15L1
ENSG00000127585	FBXL16
ENSG00000127586	CHTF18
ENSG00000127603	MACF1
ENSG00000127720	METTL25
ENSG00000127804	METTL16
ENSG00000127824	TUBA4A
ENSG00000127914	AKAP9
ENSG00000127948	POR
ENSG00000127952	STYXL1
ENSG00000127955	GNAI1
ENSG00000127980	PEX1
ENSG00000127990	SGCE
ENSG00000128040	SPINK2
ENSG00000128045	RASL11B
ENSG00000128159	TUBGCP6
ENSG00000128191	DGCR8
ENSG00000128284	APOL3
ENSG00000128394	APOBEC3F
ENSG00000128408	RIBC2
ENSG00000128487	SPECC1
ENSG00000128513	POT1
ENSG00000128563	PRKRIP1
ENSG00000128573	FOXP2
ENSG00000128581	RABL5
ENSG00000128585	MKLN1
ENSG00000128590	DNAJB9
ENSG00000128604	IRF5
ENSG00000128609	NDUFA5
ENSG00000128652	HOXD3
ENSG00000128710	HOXD10
ENSG00000128713	HOXD11
ENSG00000128731	HERC2
ENSG00000128789	PSMG2
ENSG00000128791	TWSG1
ENSG00000128815	WDFY4
ENSG00000128908	INO80
ENSG00000128951	DUT
ENSG00000128989	ARPP19
ENSG00000129003	VPS13C
ENSG00000129007	CALML4
ENSG00000129071	MBD4
ENSG00000129083	COPB1
ENSG00000129103	SUMF2
ENSG00000129116	PALLD
ENSG00000129128	SPCS3
ENSG00000129158	SERGEF
ENSG00000129235	TXNDC17
ENSG00000129245	FXR2
ENSG00000129250	KIF1C
ENSG00000129255	MPDU1
ENSG00000129270	MMP28
ENSG00000129292	PHF20L1
ENSG00000129347	KRI1
ENSG00000129353	SLC44A2
ENSG00000129455	KLK8
ENSG00000129467	ADCY4
ENSG00000129480	DTD2
ENSG00000129534	MIS18BP1
ENSG00000129559	NEDD8
ENSG00000129566	TEP1
ENSG00000129625	REEP5
ENSG00000129636	ITFG1
ENSG00000129667	RHBDF2
ENSG00000129680	MAP7D3
ENSG00000129810	SGOL1
ENSG00000129911	KLF16
ENSG00000129925	TMEM8A
ENSG00000129946	SHC2
ENSG00000129991	TNNI3
ENSG00000129993	CBFA2T3
ENSG00000130023	ERMARD
ENSG00000130038	EFCAB4B
ENSG00000130055	GDPD2
ENSG00000130158	DOCK6
ENSG00000130159	ECSIT
ENSG00000130164	LDLR
ENSG00000130254	SAFB2
ENSG00000130299	GTPBP3
ENSG00000130303	BST2
ENSG00000130347	RTN4IP1
ENSG00000130402	ACTN4
ENSG00000130413	STK33
ENSG00000130414	NDUFA10
ENSG00000130429	ARPC1B
ENSG00000130475	FCHO1
ENSG00000130511	SSBP4
ENSG00000130529	TRPM4
ENSG00000130559	CAMSAP1
ENSG00000130589	HELZ2
ENSG00000130592	LSP1
ENSG00000130640	TUBGCP2
ENSG00000130695	CEP85
ENSG00000130699	TAF4
ENSG00000130702	LAMA5
ENSG00000130714	POMT1
ENSG00000130720	FIBCD1
ENSG00000130726	TRIM28
ENSG00000130734	ATG4D
ENSG00000130749	ZC3H4
ENSG00000130758	MAP3K10
ENSG00000130772	MED18
ENSG00000130779	CLIP1
ENSG00000130787	HIP1R
ENSG00000130810	PPAN
ENSG00000130813	C19orf66
ENSG00000130816	DNMT1
ENSG00000130827	PLXNA3
ENSG00000130935	NOL11
ENSG00000130939	UBE4B
ENSG00000130940	CASZ1
ENSG00000130958	SLC35D2
ENSG00000130988	RGN
ENSG00000131018	SYNE1
ENSG00000131037	EPS8L1
ENSG00000131042	LILRB2
ENSG00000131051	RBM39
ENSG00000131055	COX4I2
ENSG00000131061	ZNF341
ENSG00000131069	ACSS2
ENSG00000131089	ARHGEF9
ENSG00000131127	ZNF141
ENSG00000131148	EMC8
ENSG00000131196	NFATC1
ENSG00000131203	IDO1
ENSG00000131242	RAB11FIP4
ENSG00000131351	HAUS8
ENSG00000131368	MRPS25
ENSG00000131373	HACL1
ENSG00000131375	CAPN7
ENSG00000131389	SLC6A6
ENSG00000131437	KIF3A
ENSG00000131470	PSMC3IP
ENSG00000131504	DIAPH1
ENSG00000131507	NDFIP1
ENSG00000131508	UBE2D2
ENSG00000131584	ACAP3
ENSG00000131620	ANO1
ENSG00000131626	PPFIA1
ENSG00000131697	NPHP4
ENSG00000131730	CKMT2
ENSG00000131732	ZCCHC9
ENSG00000131746	TNS4
ENSG00000131748	STARD3
ENSG00000131773	KHDRBS3
ENSG00000131828	PDHA1
ENSG00000131848	ZSCAN5A
ENSG00000131849	ZNF132
ENSG00000131876	SNRPA1
ENSG00000131966	ACTR10
ENSG00000131969	ABHD12B
ENSG00000131979	GCH1
ENSG00000131981	LGALS3
ENSG00000132000	PODNL1
ENSG00000132005	RFX1
ENSG00000132010	ZNF20
ENSG00000132016	C19orf57
ENSG00000132122	SPATA6
ENSG00000132199	ENOSF1
ENSG00000132254	ARFIP2
ENSG00000132256	TRIM5
ENSG00000132286	TIMM10B
ENSG00000132300	PTCD3
ENSG00000132341	RAN
ENSG00000132359	RAP1GAP2
ENSG00000132361	CLUH
ENSG00000132382	MYBBP1A
ENSG00000132383	RPA1
ENSG00000132386	SERPINF1
ENSG00000132388	UBE2G1
ENSG00000132424	PNISR
ENSG00000132434	LANCL2
ENSG00000132437	DDC
ENSG00000132463	GRSF1
ENSG00000132466	ANKRD17
ENSG00000132470	ITGB4
ENSG00000132475	H3F3B
ENSG00000132478	UNK
ENSG00000132481	TRIM47
ENSG00000132530	XAF1
ENSG00000132535	DLG4
ENSG00000132541	HRSP12
ENSG00000132549	VPS13B
ENSG00000132581	SDF2
ENSG00000132600	PRMT7
ENSG00000132603	NIP7
ENSG00000132604	TERF2
ENSG00000132664	POLR3F
ENSG00000132669	RIN2
ENSG00000132694	ARHGEF11
ENSG00000132716	DCAF8
ENSG00000132740	IGHMBP2
ENSG00000132749	MTL5
ENSG00000132773	TOE1
ENSG00000132781	MUTYH
ENSG00000132792	CTNNBL1
ENSG00000132819	RBM38
ENSG00000132906	CASP9
ENSG00000132964	CDK8
ENSG00000133019	CHRM3
ENSG00000133026	MYH10
ENSG00000133027	PEMT
ENSG00000133030	MPRIP
ENSG00000133063	CHIT1
ENSG00000133065	SLC41A1
ENSG00000133067	LGR6
ENSG00000133103	COG6
ENSG00000133104	SPG20
ENSG00000133110	POSTN
ENSG00000133114	GPALPP1
ENSG00000133226	SRRM1
ENSG00000133243	BTBD2
ENSG00000133247	SUV420H2
ENSG00000133250	ZNF414
ENSG00000133275	CSNK1G2
ENSG00000133302	ANKRD32
ENSG00000133392	MYH11
ENSG00000133460	SLC2A11
ENSG00000133612	AGAP3
ENSG00000133641	C12orf29
ENSG00000133678	TMEM254
ENSG00000133706	LARS
ENSG00000133773	CCDC59
ENSG00000133794	ARNTL
ENSG00000133800	LYVE1
ENSG00000133808	MICALCL
ENSG00000133812	SBF2
ENSG00000133835	HSD17B4
ENSG00000133858	ZFC3H1
ENSG00000133872	TMEM66
ENSG00000133943	C14orf159
ENSG00000133962	CATSPERB
ENSG00000134028	ADAMDEC1
ENSG00000134030	CTIF
ENSG00000134056	MRPS36
ENSG00000134057	CCNB1
ENSG00000134058	CDK7
ENSG00000134077	THUMPD3
ENSG00000134138	MEIS2
ENSG00000134146	DPH6
ENSG00000134247	PTGFRN
ENSG00000134250	NOTCH2
ENSG00000134255	CEPT1
ENSG00000134256	CD101
ENSG00000134265	NAPG
ENSG00000134278	SPIRE1
ENSG00000134285	FKBP11
ENSG00000134291	TMEM106C
ENSG00000134326	CMPK2
ENSG00000134330	IAH1
ENSG00000134375	TIMM17A
ENSG00000134452	FBXO18
ENSG00000134470	IL15RA
ENSG00000134480	CCNH
ENSG00000134490	TMEM241
ENSG00000134504	KCTD1
ENSG00000134508	CABLES1
ENSG00000134516	DOCK2
ENSG00000134539	KLRD1
ENSG00000134569	LRP4
ENSG00000134575	ACP2
ENSG00000134644	PUM1
ENSG00000134697	GNL2
ENSG00000134698	AGO4
ENSG00000134709	HOOK1
ENSG00000134759	ELP2
ENSG00000134769	DTNA
ENSG00000134779	TPGS2
ENSG00000134780	DAGLA
ENSG00000134815	DHX34
ENSG00000134825	TMEM258
ENSG00000134827	TCN1
ENSG00000134852	CLOCK
ENSG00000134871	COL4A2
ENSG00000134874	DZIP1
ENSG00000134884	ARGLU1
ENSG00000134900	TPP2
ENSG00000134905	CARS2
ENSG00000134910	STT3A
ENSG00000135048	TMEM2
ENSG00000135090	TAOK3
ENSG00000135093	USP30
ENSG00000135100	HNF1A
ENSG00000135108	FBXO21
ENSG00000135119	RNFT2
ENSG00000135144	DTX1
ENSG00000135164	DMTF1
ENSG00000135205	CCDC146
ENSG00000135218	CD36
ENSG00000135249	RINT1
ENSG00000135250	SRPK2
ENSG00000135269	TES
ENSG00000135272	MDFIC
ENSG00000135297	MTO1
ENSG00000135314	KHDC1
ENSG00000135315	KIAA1009
ENSG00000135336	ORC3
ENSG00000135362	PRR5L
ENSG00000135363	LMO2
ENSG00000135387	CAPRIN1
ENSG00000135404	CD63
ENSG00000135406	PRPH
ENSG00000135407	AVIL
ENSG00000135423	GLS2
ENSG00000135424	ITGA7
ENSG00000135437	RDH5
ENSG00000135447	PPP1R1A
ENSG00000135452	TSPAN31
ENSG00000135473	PAN2
ENSG00000135476	ESPL1
ENSG00000135480	KRT7
ENSG00000135486	HNRNPA1
ENSG00000135506	OS9
ENSG00000135535	CD164
ENSG00000135537	LACE1
ENSG00000135541	AHI1
ENSG00000135597	REPS1
ENSG00000135605	TEC
ENSG00000135631	RAB11FIP5
ENSG00000135637	CCDC142
ENSG00000135638	EMX1
ENSG00000135643	KCNMB4
ENSG00000135655	USP15
ENSG00000135677	GNS
ENSG00000135678	CPM
ENSG00000135679	MDM2
ENSG00000135686	KLHL36
ENSG00000135723	FHOD1
ENSG00000135736	CCDC102A
ENSG00000135749	PCNXL2
ENSG00000135766	EGLN1
ENSG00000135773	CAPN9
ENSG00000135821	GLUL
ENSG00000135829	DHX9
ENSG00000135838	NPL
ENSG00000135847	ACBD6
ENSG00000135899	SP110
ENSG00000135905	DOCK10
ENSG00000135917	SLC19A3
ENSG00000135924	DNAJB2
ENSG00000135931	ARMC9
ENSG00000135945	REV1
ENSG00000135953	MFSD9
ENSG00000135976	ANKRD36
ENSG00000136002	ARHGEF4
ENSG00000136052	SLC41A2
ENSG00000136068	FLNB
ENSG00000136104	RNASEH2B
ENSG00000136146	MED4
ENSG00000136147	PHF11
ENSG00000136152	COG3
ENSG00000136153	LMO7
ENSG00000136156	ITM2B
ENSG00000136243	NUPL2
ENSG00000136247	ZDHHC4
ENSG00000136250	AOAH
ENSG00000136273	HUS1
ENSG00000136286	MYO1G
ENSG00000136319	TTC5
ENSG00000136383	ALPK3
ENSG00000136404	TM6SF1
ENSG00000136425	CIB2
ENSG00000136448	NMT1
ENSG00000136485	DCAF7
ENSG00000136518	ACTL6A
ENSG00000136521	NDUFB5
ENSG00000136527	TRA2B
ENSG00000136628	EPRS
ENSG00000136631	VPS45
ENSG00000136634	IL10
ENSG00000136643	RPS6KC1
ENSG00000136682	CBWD2
ENSG00000136699	SMPD4
ENSG00000136717	BIN1
ENSG00000136718	IMP4
ENSG00000136807	CDK9
ENSG00000136819	C9orf78
ENSG00000136826	KLF4
ENSG00000136828	RALGPS1
ENSG00000136840	ST6GALNAC4
ENSG00000136861	CDK5RAP2
ENSG00000136872	ALDOB
ENSG00000136877	FPGS
ENSG00000136878	USP20
ENSG00000136883	KIF12
[truncated: 2,305 more rows]

## Sheet: Genes_with_isoform_change_tf_wt
Genes with different major isoforms in 'Tumor Free' and 'With Tumor' samples
Ensembl ID	Major Isoform in Tumor Free Samples	Major Isoform in With Tumor Samples
ENSG00000002016	ENST00000358495	ENST00000542297
ENSG00000002587	ENST00000002596	ENST00000510712
ENSG00000002822	ENST00000399654	ENST00000477172
ENSG00000003056	ENST00000000412	ENST00000543834
ENSG00000003137	ENST00000001146	ENST00000412253
ENSG00000003147	ENST00000401396	ENST00000486677
ENSG00000003436	ENST00000426055	ENST00000392365
ENSG00000004534	ENST00000266022	ENST00000421682
ENSG00000005075	ENST00000292614	ENST00000393794
ENSG00000005102	ENST00000318579	ENST00000329168
ENSG00000005187	ENST00000440284	ENST00000567387
ENSG00000005194	ENST00000567518	ENST00000569370
ENSG00000005436	ENST00000472230	ENST00000427862
ENSG00000005801	ENST00000354599	ENST00000343338
ENSG00000006015	ENST00000358607	ENST00000450195
ENSG00000006062	ENST00000587332	ENST00000592267
ENSG00000006128	ENST00000346867	ENST00000350485
ENSG00000006194	ENST00000219069	ENST00000538765
ENSG00000006459	ENST00000397560	ENST00000472616
ENSG00000006638	ENST00000375190	ENST00000589966
ENSG00000006704	ENST00000424337	ENST00000486086
ENSG00000007264	ENST00000310132	ENST00000395040
ENSG00000007384	ENST00000262316	ENST00000448893
ENSG00000007392	ENST00000293872	ENST00000468732
ENSG00000007516	ENST00000397488	ENST00000566389
ENSG00000008128	ENST00000356200	ENST00000463652
ENSG00000008323	ENST00000011684	ENST00000544743
ENSG00000009950	ENST00000313375	ENST00000345114
ENSG00000010165	ENST00000361735	ENST00000466643
ENSG00000010256	ENST00000415995	ENST00000472438
ENSG00000010361	ENST00000313777	ENST00000533418
ENSG00000010539	ENST00000414144	ENST00000396870
ENSG00000010803	ENST00000337495	ENST00000472037
ENSG00000011028	ENST00000303375	ENST00000583597
ENSG00000011465	ENST00000393155	ENST00000420120
ENSG00000012061	ENST00000340192	ENST00000592023
ENSG00000012817	ENST00000415360	ENST00000382806
ENSG00000013275	ENST00000157812	ENST00000455878
ENSG00000013297	ENST00000064724	ENST00000489485
ENSG00000013306	ENST00000590194	ENST00000377095
ENSG00000013364	ENST00000357402	ENST00000395353
ENSG00000013441	ENST00000321356	ENST00000409769
ENSG00000013503	ENST00000228347	ENST00000539066
ENSG00000013573	ENST00000228264	ENST00000539702
ENSG00000013619	ENST00000426613	ENST00000464149
ENSG00000014824	ENST00000264451	ENST00000513699
ENSG00000014914	ENST00000439741	ENST00000369140
ENSG00000015153	ENST00000547622	ENST00000548917
ENSG00000015568	ENST00000016946	ENST00000495582
ENSG00000017483	ENST00000317669	ENST00000462359
ENSG00000018189	ENST00000502653	ENST00000513593
ENSG00000018280	ENST00000233202	ENST00000468721
ENSG00000021355	ENST00000380739	ENST00000537185
ENSG00000021645	ENST00000428277	ENST00000556003
ENSG00000021762	ENST00000263650	ENST00000498536
ENSG00000021776	ENST00000156471	ENST00000559767
ENSG00000021826	ENST00000430249	ENST00000451903
ENSG00000022840	ENST00000413266	ENST00000544124
ENSG00000022976	ENST00000559185	ENST00000561251
ENSG00000023287	ENST00000025008	ENST00000519912
ENSG00000023902	ENST00000369124	ENST00000441340
ENSG00000023909	ENST00000370238	ENST00000467772
ENSG00000025434	ENST00000395397	ENST00000494018
ENSG00000025796	ENST00000369002	ENST00000459782
ENSG00000026751	ENST00000368043	ENST00000368042
ENSG00000028203	ENST00000261219	ENST00000552660
ENSG00000029993	ENST00000419110	ENST00000430118
ENSG00000031823	ENST00000439268	ENST00000587479
ENSG00000033170	ENST00000394585	ENST00000557164
ENSG00000033178	ENST00000322244	ENST00000514261
ENSG00000033627	ENST00000264649	ENST00000585828
ENSG00000035928	ENST00000349703	ENST00000510783
ENSG00000037757	ENST00000319545	ENST00000040663
ENSG00000037897	ENST00000257848	ENST00000551117
ENSG00000038358	ENST00000573992	ENST00000575033
ENSG00000038532	ENST00000409790	ENST00000381822
ENSG00000039523	ENST00000042381	ENST00000565190
ENSG00000039560	ENST00000505185	ENST00000397449
ENSG00000040633	ENST00000320316	ENST00000454255
ENSG00000041357	ENST00000044462	ENST00000559082
ENSG00000042062	ENST00000327979	ENST00000462842
ENSG00000042493	ENST00000409670	ENST00000453973
ENSG00000042753	ENST00000263270	ENST00000597020
ENSG00000047346	ENST00000261844	ENST00000568637
ENSG00000047410	ENST00000367478	ENST00000467810
ENSG00000047849	ENST00000395734	ENST00000429422
ENSG00000048028	ENST00000260188	ENST00000544967
ENSG00000048162	ENST00000389158	ENST00000507413
ENSG00000048405	ENST00000393313	ENST00000265827
ENSG00000048471	ENST00000566228	ENST00000306030
ENSG00000048828	ENST00000277165	ENST00000340893
ENSG00000049323	ENST00000404525	ENST00000272273
ENSG00000049656	ENST00000320927	ENST00000515719
ENSG00000049759	ENST00000431212	ENST00000592097
ENSG00000050165	ENST00000326932	ENST00000527132
ENSG00000050393	ENST00000379170	ENST00000607303
ENSG00000050405	ENST00000341247	ENST00000552491
ENSG00000050628	ENST00000306666	ENST00000460330
ENSG00000051009	ENST00000449352	ENST00000529360
ENSG00000051128	ENST00000596482	ENST00000392351
ENSG00000051180	ENST00000525066	ENST00000530766
ENSG00000051596	ENST00000265097	ENST00000511062
ENSG00000051825	ENST00000541603	ENST00000606704
ENSG00000052802	ENST00000261507	ENST00000393766
ENSG00000054148	ENST00000247665	ENST00000497413
ENSG00000054282	ENST00000366541	ENST00000497459
ENSG00000054611	ENST00000407381	ENST00000337137
ENSG00000054690	ENST00000329153	ENST00000559168
ENSG00000055070	ENST00000401089	ENST00000492354
ENSG00000055483	ENST00000542802	ENST00000592231
ENSG00000056661	ENST00000581345	ENST00000578109
ENSG00000057657	ENST00000369089	ENST00000369096
ENSG00000058272	ENST00000450142	ENST00000261207
ENSG00000058453	ENST00000375541	ENST00000465291
ENSG00000058729	ENST00000283109	ENST00000511012
ENSG00000059122	ENST00000344592	ENST00000575679
ENSG00000059145	ENST00000403703	ENST00000562537
ENSG00000059588	ENST00000040877	ENST00000496673
ENSG00000060069	ENST00000299543	ENST00000591598
ENSG00000060138	ENST00000279550	ENST00000540975
ENSG00000060339	ENST00000535016	ENST00000480627
ENSG00000060566	ENST00000078445	ENST00000252587
ENSG00000060656	ENST00000428026	ENST00000493601
ENSG00000061273	ENST00000080059	ENST00000548938
ENSG00000061656	ENST00000454819	ENST00000430878
ENSG00000062038	ENST00000264012	ENST00000567674
ENSG00000062524	ENST00000355166	ENST00000561619
ENSG00000062598	ENST00000290246	ENST00000452857
ENSG00000062822	ENST00000599857	ENST00000596221
ENSG00000063180	ENST00000084798	ENST00000594088
ENSG00000064419	ENST00000265388	ENST00000393245
ENSG00000064607	ENST00000452918	ENST00000593795
ENSG00000064652	ENST00000506996	ENST00000261369
ENSG00000064666	ENST00000348419	ENST00000606983
ENSG00000065029	ENST00000373953	ENST00000339411
ENSG00000065357	ENST00000551156	ENST00000550957
ENSG00000065413	ENST00000282272	ENST00000493808
ENSG00000065621	ENST00000338595	ENST00000473401
ENSG00000065802	ENST00000438264	ENST00000264607
ENSG00000065882	ENST00000406664	ENST00000511238
ENSG00000065883	ENST00000340829	ENST00000465643
ENSG00000066117	ENST00000548573	ENST00000549526
ENSG00000066379	ENST00000332435	ENST00000359374
ENSG00000066629	ENST00000262233	ENST00000334192
ENSG00000066827	ENST00000377838	ENST00000518408
ENSG00000067048	ENST00000463199	ENST00000336079
ENSG00000067141	ENST00000560328	ENST00000560808
ENSG00000067221	ENST00000316900	ENST00000561656
ENSG00000067365	ENST00000381920	ENST00000564624
ENSG00000067369	ENST00000382044	ENST00000411772
ENSG00000067836	ENST00000587377	ENST00000592019
ENSG00000068078	ENST00000340107	ENST00000352904
ENSG00000068654	ENST00000263857	ENST00000471427
ENSG00000069275	ENST00000367142	ENST00000464938
ENSG00000069345	ENST00000317089	ENST00000563158
ENSG00000069712	ENST00000409154	ENST00000370378
ENSG00000069849	ENST00000286371	ENST00000486782
ENSG00000069943	ENST00000164305	ENST00000565502
ENSG00000070047	ENST00000533464	ENST00000264555
ENSG00000070159	ENST00000374541	ENST00000447271
ENSG00000070756	ENST00000519004	ENST00000517403
ENSG00000070814	ENST00000377797	ENST00000445265
ENSG00000071564	ENST00000344749	ENST00000590436
ENSG00000071626	ENST00000233078	ENST00000591999
ENSG00000071655	ENST00000592012	ENST00000434436
ENSG00000071889	ENST00000447601	ENST00000369643
ENSG00000072195	ENST00000396689	ENST00000475104
ENSG00000072778	ENST00000543245	ENST00000583850
ENSG00000073350	ENST00000375227	ENST00000577211
ENSG00000073536	ENST00000442241	ENST00000360831
ENSG00000074071	ENST00000569585	ENST00000397375
ENSG00000074201	ENST00000525064	ENST00000525359
ENSG00000074356	ENST00000389005	ENST00000576523
ENSG00000074582	ENST00000412366	ENST00000426649
ENSG00000075131	ENST00000261881	ENST00000562124
ENSG00000075151	ENST00000264211	ENST00000537738
ENSG00000075407	ENST00000351773	ENST00000361085
ENSG00000075413	ENST00000216288	ENST00000561314
ENSG00000075539	ENST00000503339	ENST00000512810
ENSG00000075643	ENST00000261326	ENST00000588132
ENSG00000075790	ENST00000491150	ENST00000490060
ENSG00000075826	ENST00000492667	ENST00000485800
ENSG00000075945	ENST00000361580	ENST00000540905
ENSG00000076043	ENST00000265881	ENST00000544827
ENSG00000076242	ENST00000231790	ENST00000455445
ENSG00000076344	ENST00000316163	ENST00000168869
ENSG00000076351	ENST00000440501	ENST00000582345
ENSG00000076382	ENST00000321765	ENST00000582076
ENSG00000076554	ENST00000379097	ENST00000524194
ENSG00000076928	ENST00000337665	ENST00000600517
ENSG00000077044	ENST00000264057	ENST00000430834
ENSG00000077063	ENST00000160373	ENST00000446636
ENSG00000077235	ENST00000561623	ENST00000569653
ENSG00000077254	ENST00000370794	ENST00000481579
ENSG00000077312	ENST00000243563	ENST00000596860
ENSG00000077380	ENST00000409197	ENST00000479806
ENSG00000077458	ENST00000358780	ENST00000535919
ENSG00000077782	ENST00000397103	ENST00000531196
ENSG00000078140	ENST00000261427	ENST00000510719
ENSG00000078319	ENST00000431037	ENST00000447708
ENSG00000078487	ENST00000398027	ENST00000479315
ENSG00000079313	ENST00000170168	ENST00000587404
ENSG00000079387	ENST00000004980	ENST00000551330
ENSG00000081014	ENST00000261842	ENST00000560508
ENSG00000081307	ENST00000264991	ENST00000473651
ENSG00000081803	ENST00000412584	ENST00000462699
ENSG00000082068	ENST00000510699	ENST00000508730
ENSG00000082212	ENST00000321341	ENST00000585680
ENSG00000082213	ENST00000325366	ENST00000510659
ENSG00000082269	ENST00000505675	ENST00000194672
ENSG00000082781	ENST00000296181	ENST00000461306
ENSG00000082898	ENST00000401558	ENST00000481073
ENSG00000083093	ENST00000261584	ENST00000566069
ENSG00000083223	ENST00000375963	ENST00000375957
ENSG00000083750	ENST00000374941	ENST00000475061
ENSG00000084234	ENST00000543137	ENST00000263574
ENSG00000084636	ENST00000373672	ENST00000440437
ENSG00000084774	ENST00000264705	ENST00000428460
ENSG00000085274	ENST00000356716	ENST00000602751
ENSG00000085365	ENST00000339292	ENST00000320280
ENSG00000085514	ENST00000198536	ENST00000350573
ENSG00000085563	ENST00000265724	ENST00000491360
ENSG00000085644	ENST00000574902	ENST00000396878
ENSG00000085831	ENST00000413473	ENST00000530004
ENSG00000085982	ENST00000251722	ENST00000483519
ENSG00000085999	ENST00000371975	ENST00000488942
ENSG00000086061	ENST00000330899	ENST00000544625
ENSG00000086848	ENST00000524457	ENST00000526272
ENSG00000087008	ENST00000356406	ENST00000515797
ENSG00000087087	ENST00000457580	ENST00000469602
ENSG00000087088	ENST00000345358	ENST00000515540
ENSG00000087206	ENST00000511320	ENST00000510376
ENSG00000087245	ENST00000570308	ENST00000566564
ENSG00000087266	ENST00000452765	ENST00000513069
ENSG00000087274	ENST00000398129	ENST00000538860
ENSG00000087502	ENST00000549182	ENST00000551467
ENSG00000088179	ENST00000544261	ENST00000469511
ENSG00000088280	ENST00000336689	ENST00000495646
ENSG00000088854	ENST00000498079	ENST00000252032
ENSG00000088876	ENST00000278772	ENST00000465019
ENSG00000089053	ENST00000261819	ENST00000544314
ENSG00000089157	ENST00000549098	ENST00000546990
ENSG00000089820	ENST00000350060	ENST00000466928
ENSG00000090006	ENST00000601032	ENST00000599225
ENSG00000090539	ENST00000450923	ENST00000545352
ENSG00000090554	ENST00000204637	ENST00000597551
ENSG00000090565	ENST00000434585	ENST00000450428
ENSG00000090621	ENST00000372858	ENST00000461578
ENSG00000090905	ENST00000315183	ENST00000432286
ENSG00000090971	ENST00000205194	ENST00000592719
ENSG00000090989	ENST00000381295	ENST00000346134
ENSG00000091073	ENST00000430490	ENST00000465488
ENSG00000091129	ENST00000351718	ENST00000522550
ENSG00000091986	ENST00000439685	ENST00000461431
ENSG00000092020	ENST00000261475	ENST00000555219
ENSG00000092036	ENST00000541587	ENST00000553420
ENSG00000092094	ENST00000206542	ENST00000555223
ENSG00000092148	ENST00000554882	ENST00000556281
ENSG00000092203	ENST00000448790	ENST00000262709
ENSG00000092529	ENST00000466222	ENST00000397204
ENSG00000092820	ENST00000367075	ENST00000337147
ENSG00000092853	ENST00000318121	ENST00000466308
ENSG00000092871	ENST00000394597	ENST00000378516
ENSG00000094631	ENST00000376619	ENST00000430858
ENSG00000094755	ENST00000265294	ENST00000521009
ENSG00000095209	ENST00000374692	ENST00000435034
ENSG00000095383	ENST00000375066	ENST00000375063
ENSG00000095794	ENST00000460270	ENST00000490460
ENSG00000099204	ENST00000392952	ENST00000369266
ENSG00000099250	ENST00000374867	ENST00000374875
ENSG00000099331	ENST00000397274	ENST00000597073
ENSG00000099725	ENST00000528056	ENST00000472666
ENSG00000099804	ENST00000215574	ENST00000593036
ENSG00000099810	ENST00000419385	ENST00000580718
ENSG00000099899	ENST00000494820	ENST00000444845
ENSG00000099910	ENST00000328879	ENST00000440659
ENSG00000099995	ENST00000215793	ENST00000471342
ENSG00000099998	ENST00000327365	ENST00000425408
ENSG00000100030	ENST00000215832	ENST00000491588
ENSG00000100068	ENST00000402859	ENST00000402785
ENSG00000100129	ENST00000482600	ENST00000460638
ENSG00000100138	ENST00000355257	ENST00000402458
ENSG00000100150	ENST00000433147	ENST00000497340
ENSG00000100181	ENST00000592918	ENST00000592107
ENSG00000100201	ENST00000396821	ENST00000444597
ENSG00000100284	ENST00000449058	ENST00000424387
ENSG00000100312	ENST00000216139	ENST00000527761
ENSG00000100321	ENST00000318801	ENST00000415332
ENSG00000100325	ENST00000307790	ENST00000411532
ENSG00000100351	ENST00000344138	ENST00000460449
ENSG00000100364	ENST00000391627	ENST00000423262
ENSG00000100372	ENST00000435456	ENST00000447566
ENSG00000100379	ENST00000402077	ENST00000462640
ENSG00000100413	ENST00000431534	ENST00000407461
ENSG00000100425	ENST00000404034	ENST00000438393
ENSG00000100445	ENST00000399395	ENST00000555355
ENSG00000100453	ENST00000216341	ENST00000532263
ENSG00000100462	ENST00000324366	ENST00000553417
ENSG00000100526	ENST00000335183	ENST00000395577
ENSG00000100532	ENST00000216420	ENST00000556172
ENSG00000100567	ENST00000216455	ENST00000555743
ENSG00000100575	ENST00000556367	ENST00000557397
ENSG00000100591	ENST00000216479	ENST00000555473
ENSG00000100603	ENST00000261531	ENST00000554775
ENSG00000100614	ENST00000325642	ENST00000532036
ENSG00000100629	ENST00000555265	ENST00000281129
ENSG00000100650	ENST00000557154	ENST00000556647
ENSG00000100664	ENST00000558506	ENST00000558800
ENSG00000100722	ENST00000251038	ENST00000555851
ENSG00000100731	ENST00000304743	ENST00000555780
ENSG00000100744	ENST00000555181	ENST00000438650
ENSG00000100804	ENST00000361611	ENST00000555895
ENSG00000100813	ENST00000605057	ENST00000338631
ENSG00000100823	ENST00000216714	ENST00000557054
ENSG00000100888	ENST00000557727	ENST00000553870
ENSG00000100897	ENST00000446197	ENST00000396941
ENSG00000100911	ENST00000560410	ENST00000560370
ENSG00000100926	ENST00000261789	ENST00000529332
ENSG00000100938	ENST00000399440	ENST00000558932
ENSG00000101019	ENST00000374384	ENST00000482440
ENSG00000101191	ENST00000395343	ENST00000354665
ENSG00000101197	ENST00000217169	ENST00000342412
ENSG00000101216	ENST00000370077	ENST00000370069
ENSG00000101391	ENST00000346416	ENST00000482967
ENSG00000101417	ENST00000409299	ENST00000217398
ENSG00000101439	ENST00000398409	ENST00000376925
ENSG00000101474	ENST00000217456	ENST00000451442
ENSG00000101557	ENST00000261601	ENST00000383589
ENSG00000101624	ENST00000262127	ENST00000423709
ENSG00000101639	ENST00000540847	ENST00000508539
ENSG00000101751	ENST00000217800	ENST00000585023
ENSG00000101868	ENST00000379068	ENST00000379059
ENSG00000101966	ENST00000371199	ENST00000496602
ENSG00000102078	ENST00000218197	ENST00000465988
ENSG00000102103	ENST00000447146	ENST00000376548
ENSG00000102125	ENST00000350743	ENST00000498029
ENSG00000102225	ENST00000523344	ENST00000520141
ENSG00000102265	ENST00000218388	ENST00000377017
ENSG00000102445	ENST00000429979	ENST00000322896
ENSG00000102710	ENST00000475892	ENST00000469488
ENSG00000102878	ENST00000523077	ENST00000521916
ENSG00000102886	ENST00000406256	ENST00000566613
ENSG00000102893	ENST00000566044	ENST00000564711
ENSG00000102897	ENST00000439021	ENST00000567954
ENSG00000102921	ENST00000262384	ENST00000565423
ENSG00000103024	ENST00000219302	ENST00000564628
ENSG00000103148	ENST00000428323	ENST00000445810
ENSG00000103168	ENST00000564208	ENST00000564774
ENSG00000103257	ENST00000565644	ENST00000261622
ENSG00000103266	ENST00000219548	ENST00000565813
ENSG00000103335	ENST00000301015	ENST00000472168
ENSG00000103356	ENST00000449606	ENST00000564759
ENSG00000103363	ENST00000262306	ENST00000572954
ENSG00000103365	ENST00000309859	ENST00000567339
ENSG00000103494	ENST00000566096	ENST00000563746
ENSG00000103522	ENST00000337929	ENST00000395755
ENSG00000103534	ENST00000542583	ENST00000574033
ENSG00000103544	ENST00000251143	ENST00000448695
ENSG00000103591	ENST00000261880	ENST00000561452
ENSG00000103769	ENST00000564910	ENST00000569304
ENSG00000104067	ENST00000356107	ENST00000400007
ENSG00000104081	ENST00000397573	ENST00000220446
ENSG00000104093	ENST00000560891	ENST00000559769
ENSG00000104131	ENST00000261868	ENST00000424492
ENSG00000104133	ENST00000261866	ENST00000559511
ENSG00000104219	ENST00000262096	ENST00000522184
ENSG00000104365	ENST00000342222	ENST00000523018
ENSG00000104368	ENST00000220809	ENST00000429089
ENSG00000104517	ENST00000518205	ENST00000517465
ENSG00000104529	ENST00000528610	ENST00000530109
ENSG00000104537	ENST00000262219	ENST00000419625
ENSG00000104613	ENST00000397977	ENST00000520827
ENSG00000104691	ENST00000265616	ENST00000518239
ENSG00000104814	ENST00000396857	ENST00000591210
ENSG00000104824	ENST00000601449	ENST00000600873
ENSG00000104835	ENST00000221431	ENST00000594259
ENSG00000104859	ENST00000221455	ENST00000587112
ENSG00000104880	ENST00000319670	ENST00000594665
ENSG00000104884	ENST00000391945	ENST00000391942
ENSG00000104904	ENST00000322297	ENST00000592727
ENSG00000104915	ENST00000587230	ENST00000591415
ENSG00000104946	ENST00000221543	ENST00000535102
ENSG00000104960	ENST00000598325	ENST00000601093
ENSG00000104964	ENST00000587393	ENST00000592330
ENSG00000104972	ENST00000396331	ENST00000487425
ENSG00000104979	ENST00000588234	ENST00000221576
ENSG00000105197	ENST00000607714	ENST00000597552
ENSG00000105204	ENST00000348817	ENST00000323039
ENSG00000105254	ENST00000585746	ENST00000589996
ENSG00000105258	ENST00000592962	ENST00000585842
ENSG00000105281	ENST00000412532	ENST00000542575
ENSG00000105289	ENST00000589378	ENST00000586032
ENSG00000105325	ENST00000441788	ENST00000588084
ENSG00000105339	ENST00000519811	ENST00000518668
ENSG00000105383	ENST00000262262	ENST00000600557
ENSG00000105393	ENST00000601043	ENST00000598382
ENSG00000105402	ENST00000263354	ENST00000597118
ENSG00000105419	ENST00000559524	ENST00000560245
ENSG00000105486	ENST00000263274	ENST00000599322
ENSG00000105559	ENST00000263265	ENST00000597129
ENSG00000105619	ENST00000391759	ENST00000391758
ENSG00000105699	ENST00000360798	ENST00000602044
ENSG00000105722	ENST00000440177	ENST00000222329
ENSG00000105726	ENST00000291503	ENST00000497556
ENSG00000105792	ENST00000389297	ENST00000412839
ENSG00000105865	ENST00000265720	ENST00000402620
ENSG00000105875	ENST00000354475	ENST00000497853
ENSG00000105889	ENST00000424363	ENST00000483679
ENSG00000105967	ENST00000393485	ENST00000462828
ENSG00000105968	ENST00000308153	ENST00000350771
ENSG00000105993	ENST00000262177	ENST00000429029
ENSG00000106078	ENST00000431948	ENST00000445054
ENSG00000106089	ENST00000222812	ENST00000395156
ENSG00000106245	ENST00000496696	ENST00000456893
ENSG00000106290	ENST00000453269	ENST00000452041
ENSG00000106355	ENST00000409987	ENST00000409292
ENSG00000106399	ENST00000396682	ENST00000406109
ENSG00000106443	ENST00000423760	ENST00000493922
ENSG00000106554	ENST00000262570	ENST00000457942
ENSG00000106608	ENST00000443736	ENST00000402306
ENSG00000106610	ENST00000416602	ENST00000352103
ENSG00000106628	ENST00000452185	ENST00000436400
ENSG00000106701	ENST00000374710	ENST00000374707
ENSG00000106852	ENST00000373755	ENST00000373754
ENSG00000107021	ENST00000372648	ENST00000539497
ENSG00000107175	ENST00000353704	ENST00000486056
ENSG00000107186	ENST00000381022	ENST00000541093
ENSG00000107201	ENST00000379883	ENST00000379882
ENSG00000107290	ENST00000436441	ENST00000477049
ENSG00000107331	ENST00000341511	ENST00000464520
ENSG00000107371	ENST00000489414	ENST00000396521
ENSG00000107372	ENST00000376962	ENST00000376960
ENSG00000107485	ENST00000379328	ENST00000346208
ENSG00000107566	ENST00000407654	ENST00000421367
ENSG00000107798	ENST00000336233	ENST00000456827
ENSG00000107833	ENST00000370110	ENST00000468544
ENSG00000107957	ENST00000369774	ENST00000355946
ENSG00000107960	ENST00000224950	ENST00000369764
ENSG00000107968	ENST00000375321	ENST00000375322
ENSG00000108264	ENST00000394395	ENST00000490992
ENSG00000108342	ENST00000579852	ENST00000394149
ENSG00000108423	ENST00000325752	ENST00000346141
ENSG00000108433	ENST00000393456	ENST00000576910
ENSG00000108465	ENST00000338399	ENST00000583697
ENSG00000108469	ENST00000317905	ENST00000578865
ENSG00000108528	ENST00000225665	ENST00000576951
ENSG00000108651	ENST00000477128	ENST00000579459
ENSG00000108654	ENST00000225792	ENST00000581693
ENSG00000108666	ENST00000577809	ENST00000580558
ENSG00000108679	ENST00000262776	ENST00000586720
ENSG00000108825	ENST00000421990	ENST00000454303
ENSG00000109016	ENST00000579303	ENST00000578426
ENSG00000109062	ENST00000413388	ENST00000262613
ENSG00000109118	ENST00000332830	ENST00000589176
ENSG00000109171	ENST00000512093	ENST00000506375
ENSG00000109534	ENST00000226796	ENST00000394631
ENSG00000109775	ENST00000264689	ENST00000509180
ENSG00000109814	ENST00000316423	ENST00000507089
ENSG00000109846	ENST00000527950	ENST00000528961
ENSG00000109919	ENST00000530428	ENST00000525649
ENSG00000110011	ENST00000321685	ENST00000535246
ENSG00000110046	ENST00000377264	ENST00000418259
ENSG00000110076	ENST00000301894	ENST00000475737
ENSG00000110318	ENST00000263468	ENST00000532077
ENSG00000110321	ENST00000525681	ENST00000532120
ENSG00000110330	ENST00000227758	ENST00000532672
ENSG00000110347	ENST00000532855	ENST00000326227
ENSG00000110442	ENST00000263401	ENST00000533308
ENSG00000110446	ENST00000536491	ENST00000537307
ENSG00000110455	ENST00000263776	ENST00000534035
ENSG00000110514	ENST00000402192	ENST00000494403
ENSG00000110700	ENST00000525634	ENST00000228140
ENSG00000110713	ENST00000324932	ENST00000469881
ENSG00000110719	ENST00000525724	ENST00000530063
ENSG00000110723	ENST00000265843	ENST00000443411
ENSG00000110801	ENST00000537407	ENST00000543699
ENSG00000111432	ENST00000539839	ENST00000229030
ENSG00000111554	ENST00000303145	ENST00000411698
ENSG00000111605	ENST00000266679	ENST00000551516
ENSG00000111615	ENST00000229214	ENST00000438169
ENSG00000111639	ENST00000229238	ENST00000543959
ENSG00000111641	ENST00000322166	ENST00000537442
ENSG00000111642	ENST00000357008	ENST00000535717
ENSG00000111647	ENST00000279907	ENST00000545232
ENSG00000111679	ENST00000399448	ENST00000537533
ENSG00000111707	ENST00000543473	ENST00000397564
ENSG00000111785	ENST00000392839	ENST00000392837
ENSG00000111790	ENST00000327214	ENST00000546072
ENSG00000111832	ENST00000487832	ENST00000392526
ENSG00000111907	ENST00000392482	ENST00000368402
ENSG00000112031	ENST00000464135	ENST00000414771
ENSG00000112081	ENST00000373715	ENST00000477442
ENSG00000112245	ENST00000370651	ENST00000578299
ENSG00000112249	ENST00000369162	ENST00000518006
ENSG00000112282	ENST00000368068	ENST00000545957
ENSG00000112303	ENST00000326499	ENST00000525270
ENSG00000112305	ENST00000316999	ENST00000370455
ENSG00000112339	ENST00000367826	ENST00000533274
ENSG00000112414	ENST00000230173	ENST00000296932
ENSG00000112486	ENST00000400926	ENST00000349984
ENSG00000112494	ENST00000230256	ENST00000366829
ENSG00000112514	ENST00000488034	ENST00000607266
ENSG00000112578	ENST00000230340	ENST00000372996
ENSG00000112592	ENST00000392092	ENST00000230354
ENSG00000112640	ENST00000485511	ENST00000470467
ENSG00000112651	ENST00000480286	ENST00000485654
ENSG00000112655	ENST00000230419	ENST00000489707
ENSG00000112695	ENST00000230459	ENST00000460985
ENSG00000112699	ENST00000531690	ENST00000530927
ENSG00000112701	ENST00000370010	ENST00000503501
ENSG00000112773	ENST00000320172	ENST00000369756
ENSG00000112936	ENST00000313164	ENST00000513922
ENSG00000113263	ENST00000422843	ENST00000519749
ENSG00000113356	ENST00000399107	ENST00000514483
ENSG00000113360	ENST00000513349	ENST00000504133
ENSG00000113387	ENST00000502897	ENST00000504789
ENSG00000113460	ENST00000336767	ENST00000506023
ENSG00000113522	ENST00000265335	ENST00000455677
ENSG00000113575	ENST00000481195	ENST00000472253
ENSG00000113645	ENST00000521089	ENST00000524038
ENSG00000113649	ENST00000394421	ENST00000511077
ENSG00000113712	ENST00000377843	ENST00000606719
ENSG00000113812	ENST00000335754	ENST00000495993
ENSG00000113966	ENST00000463745	ENST00000496713
ENSG00000114026	ENST00000339511	ENST00000344629
ENSG00000114098	ENST00000469044	ENST00000494015
ENSG00000114391	ENST00000394077	ENST00000495401
ENSG00000114541	ENST00000398540	ENST00000478263
ENSG00000114650	ENST00000265565	ENST00000441517
ENSG00000114670	ENST00000383366	ENST00000510474
ENSG00000114742	ENST00000302313	ENST00000420940
ENSG00000114745	ENST00000453680	ENST00000422110
ENSG00000114850	ENST00000265044	ENST00000476217
ENSG00000114857	ENST00000232978	ENST00000429888
ENSG00000115041	ENST00000360990	ENST00000461336
ENSG00000115053	ENST00000322723	ENST00000356936
ENSG00000115091	ENST00000536059	ENST00000535589
ENSG00000115165	ENST00000264192	ENST00000540637
ENSG00000115183	ENST00000263635	ENST00000470074
ENSG00000115204	ENST00000233545	ENST00000380044
ENSG00000115257	ENST00000300954	ENST00000586074
ENSG00000115268	ENST00000585665	ENST00000589656
ENSG00000115289	ENST00000475863	ENST00000463744
ENSG00000115290	ENST00000543549	ENST00000497306
ENSG00000115325	ENST00000464613	ENST00000340004
ENSG00000115363	ENST00000393913	ENST00000486489
ENSG00000115421	ENST00000238714	ENST00000414060
ENSG00000115677	ENST00000391976	ENST00000494862
ENSG00000115685	ENST00000406106	ENST00000479821
ENSG00000115738	ENST00000396290	ENST00000331129
ENSG00000115839	ENST00000264158	ENST00000442034
ENSG00000115970	ENST00000407351	ENST00000467668
ENSG00000116062	ENST00000538136	ENST00000540021
ENSG00000116106	ENST00000281821	ENST00000469354
ENSG00000116161	ENST00000473925	ENST00000406752
ENSG00000116198	ENST00000378230	ENST00000484420
ENSG00000116288	ENST00000338639	ENST00000493373
ENSG00000116337	ENST00000342115	ENST00000393688
ENSG00000116353	ENST00000263702	ENST00000483435
ENSG00000116459	ENST00000369721	ENST00000468818
ENSG00000116514	ENST00000373456	ENST00000235150
ENSG00000116574	ENST00000366691	ENST00000493528
ENSG00000116580	ENST00000437809	ENST00000473267
ENSG00000116584	ENST00000361247	ENST00000470541
ENSG00000116750	ENST00000367454	ENST00000449480
ENSG00000116754	ENST00000370951	ENST00000370950
ENSG00000116903	ENST00000366645	ENST00000360394
ENSG00000117090	ENST00000302035	ENST00000235739
ENSG00000117118	ENST00000375499	ENST00000491274
ENSG00000117122	ENST00000438542	ENST00000375534
ENSG00000117151	ENST00000477677	ENST00000370625
ENSG00000117362	ENST00000360244	ENST00000369109
ENSG00000117410	ENST00000472174	ENST00000498664
ENSG00000117461	ENST00000262741	ENST00000372006
ENSG00000117586	ENST00000281834	ENST00000367718
ENSG00000117592	ENST00000340385	ENST00000470017
ENSG00000117691	ENST00000366988	ENST00000473900
ENSG00000117983	ENST00000529681	ENST00000526859
ENSG00000118046	ENST00000326873	ENST00000586243
ENSG00000118181	ENST00000527673	ENST00000532567
ENSG00000118363	ENST00000528265	ENST00000527225
ENSG00000118420	ENST00000369747	ENST00000503942
ENSG00000118600	ENST00000537373	ENST00000543342
ENSG00000118849	ENST00000237696	ENST00000471444
ENSG00000119185	ENST00000464228	ENST00000460720
ENSG00000119314	ENST00000374257	ENST00000458258
ENSG00000119397	ENST00000373850	ENST00000373845
ENSG00000119446	ENST00000417201	ENST00000483428
ENSG00000119471	ENST00000398805	ENST00000398803
ENSG00000119487	ENST00000373498	ENST00000496658
ENSG00000119523	ENST00000319033	ENST00000476832
ENSG00000119559	ENST00000586564	ENST00000588871
ENSG00000119574	ENST00000594051	ENST00000600990
ENSG00000119596	ENST00000325680	ENST00000549293
ENSG00000119655	ENST00000555619	ENST00000238633
ENSG00000119703	ENST00000439583	ENST00000526748
ENSG00000119778	ENST00000238789	ENST00000381024
ENSG00000119782	ENST00000380986	ENST00000380991
ENSG00000119862	ENST00000238875	ENST00000409537
ENSG00000119865	ENST00000263655	ENST00000481714
ENSG00000119866	ENST00000489516	ENST00000479026
ENSG00000119950	ENST00000361248	ENST00000239007
ENSG00000119969	ENST00000348459	ENST00000371327
ENSG00000120279	ENST00000367245	ENST00000532295
ENSG00000120318	ENST00000239440	ENST00000512390
ENSG00000120328	ENST00000239450	ENST00000541609
ENSG00000120594	ENST00000377252	ENST00000377238
ENSG00000120708	ENST00000442011	ENST00000508076
ENSG00000120725	ENST00000503732	ENST00000515008
ENSG00000120742	ENST00000239944	ENST00000487153
ENSG00000120805	ENST00000261636	ENST00000551688
ENSG00000120837	ENST00000551727	ENST00000550189
ENSG00000120860	ENST00000240079	ENST00000541569
ENSG00000120889	ENST00000276431	ENST00000523752
ENSG00000121067	ENST00000347630	ENST00000577134
ENSG00000121073	ENST00000507773	ENST00000508749
ENSG00000121152	ENST00000240423	ENST00000435349
ENSG00000121289	ENST00000305768	ENST00000591863
ENSG00000121310	ENST00000358358	ENST00000543419
ENSG00000121481	ENST00000367510	ENST00000453650
ENSG00000121577	ENST00000264231	ENST00000474523
ENSG00000121741	ENST00000382870	ENST00000490422
ENSG00000121775	ENST00000336294	ENST00000441402
ENSG00000121940	ENST00000369970	ENST00000473062
ENSG00000121988	ENST00000264159	ENST00000472452
ENSG00000122085	ENST00000391980	ENST00000406593
ENSG00000122218	ENST00000241704	ENST00000368069
ENSG00000122254	ENST00000473392	ENST00000261374
ENSG00000122257	ENST00000319715	ENST00000568316
ENSG00000122299	ENST00000355758	ENST00000571405
ENSG00000122359	ENST00000422982	ENST00000463340
ENSG00000122417	ENST00000460698	ENST00000462648
ENSG00000122484	ENST00000484158	ENST00000477322
ENSG00000122591	ENST00000440481	ENST00000432176
ENSG00000122643	ENST00000610140	ENST00000473083
ENSG00000122741	ENST00000242323	ENST00000478453
ENSG00000122778	ENST00000422774	ENST00000242365
ENSG00000122882	ENST00000372979	ENST00000484976
ENSG00000122912	ENST00000609923	ENST00000608053
ENSG00000122952	ENST00000373944	ENST00000460654
ENSG00000123009	ENST00000242630	ENST00000426182
ENSG00000123159	ENST00000393033	ENST00000393028
ENSG00000123179	ENST00000242827	ENST00000473576
ENSG00000123191	ENST00000242839	ENST00000400366
ENSG00000123201	ENST00000532104	ENST00000533288
ENSG00000123219	ENST00000396679	ENST00000510693
ENSG00000123268	ENST00000262053	ENST00000552510
ENSG00000123360	ENST00000394277	ENST00000542335
ENSG00000123374	ENST00000266970	ENST00000554545
ENSG00000123552	ENST00000500704	ENST00000329966
ENSG00000123908	ENST00000220592	ENST00000520628
ENSG00000123965	ENST00000394959	ENST00000398065
ENSG00000123983	ENST00000392066	ENST00000495541
ENSG00000123992	ENST00000373963	ENST00000462779
ENSG00000124067	ENST00000316341	ENST00000570616
ENSG00000124172	ENST00000243997	ENST00000395663
ENSG00000124193	ENST00000244020	ENST00000483871
ENSG00000124205	ENST00000337938	ENST00000395654
ENSG00000124222	ENST00000355957	ENST00000361830
ENSG00000124224	ENST00000244070	ENST00000497138
ENSG00000124225	ENST00000341744	ENST00000395814
ENSG00000124256	ENST00000395822	ENST00000453793
ENSG00000124275	ENST00000440940	ENST00000506115
ENSG00000124313	ENST00000462054	ENST00000498281
ENSG00000124357	ENST00000244204	ENST00000498022
ENSG00000124406	ENST00000264449	ENST00000514372
ENSG00000124574	ENST00000372530	ENST00000505344
ENSG00000124596	ENST00000424266	ENST00000480585
ENSG00000124635	ENST00000606923	ENST00000339812
ENSG00000125124	ENST00000245157	ENST00000569192
ENSG00000125148	ENST00000245185	ENST00000567300
ENSG00000125388	ENST00000503518	ENST00000442472
ENSG00000125450	ENST00000245544	ENST00000584155
ENSG00000125458	ENST00000582160	ENST00000245552
ENSG00000125482	ENST00000334270	ENST00000461970
ENSG00000125485	ENST00000438527	ENST00000372155
ENSG00000125534	ENST00000370179	ENST00000473620
ENSG00000125611	ENST00000324913	ENST00000469030
ENSG00000125618	ENST00000554352	ENST00000465084
ENSG00000125637	ENST00000245796	ENST00000464559
ENSG00000125676	ENST00000491737	ENST00000441692
ENSG00000125691	ENST00000394332	ENST00000470646
ENSG00000125734	ENST00000264080	ENST00000598955
ENSG00000125743	ENST00000588301	ENST00000585392
ENSG00000125746	ENST00000245925	ENST00000587484
ENSG00000125818	ENST00000478004	ENST00000435720
ENSG00000125826	ENST00000475269	ENST00000400245
ENSG00000125877	ENST00000380113	ENST00000455664
ENSG00000125885	ENST00000378896	ENST00000265187
ENSG00000125898	ENST00000381941	ENST00000246100
ENSG00000126001	ENST00000397527	ENST00000422671
ENSG00000126005	ENST00000435366	ENST00000424358
ENSG00000126091	ENST00000361392	ENST00000361400
ENSG00000126214	ENST00000553325	ENST00000535194
ENSG00000126246	ENST00000246532	ENST00000344990
ENSG00000126453	ENST00000246785	ENST00000598979
ENSG00000126456	ENST00000377139	ENST00000599680
ENSG00000126522	ENST00000395332	ENST00000488343
ENSG00000126777	ENST00000438792	ENST00000554507
ENSG00000126790	ENST00000247194	ENST00000481608
ENSG00000127022	ENST00000247461	ENST00000503303
ENSG00000127080	ENST00000287996	ENST00000375522
ENSG00000127184	ENST00000515763	ENST00000511472
ENSG00000127328	ENST00000325555	ENST00000550847
ENSG00000127419	ENST00000264771	ENST00000506669
ENSG00000127507	ENST00000599423	ENST00000392962
ENSG00000127527	ENST00000597937	ENST00000594851
ENSG00000127528	ENST00000248071	ENST00000592003
ENSG00000127564	ENST00000262300	ENST00000575040
ENSG00000127585	ENST00000562648	ENST00000562585
ENSG00000127586	ENST00000262315	ENST00000498439
ENSG00000127589	ENST00000518096	ENST00000248151
ENSG00000127603	ENST00000446276	ENST00000360115
ENSG00000127616	ENST00000592604	ENST00000586921
ENSG00000127804	ENST00000263092	ENST00000574623
ENSG00000127837	ENST00000248450	ENST00000422731
ENSG00000127914	ENST00000487258	ENST00000486313
ENSG00000127948	ENST00000461988	ENST00000493973
ENSG00000127952	ENST00000431581	ENST00000454618
ENSG00000127980	ENST00000248633	ENST00000438045
ENSG00000128040	ENST00000248701	ENST00000509707
ENSG00000128045	ENST00000505041	ENST00000248706
ENSG00000128191	ENST00000351989	ENST00000498171
ENSG00000128487	ENST00000581399	ENST00000536879
ENSG00000128513	ENST00000357628	ENST00000430927
ENSG00000128567	ENST00000541194	ENST00000537928
ENSG00000128573	ENST00000408937	ENST00000403559
ENSG00000128641	ENST00000339514	ENST00000439065
ENSG00000128654	ENST00000249442	ENST00000443241
ENSG00000128656	ENST00000295497	ENST00000409597
ENSG00000128815	ENST00000265453	ENST00000490507
ENSG00000129219	ENST00000263088	ENST00000572940
ENSG00000129250	ENST00000320785	ENST00000573815
ENSG00000129255	ENST00000250124	ENST00000574558
ENSG00000129277	ENST00000250151	ENST00000394495
ENSG00000129353	ENST00000407327	ENST00000590475
ENSG00000129354	ENST00000250244	ENST00000592285
ENSG00000129467	ENST00000555684	ENST00000561200
ENSG00000129515	ENST00000362031	ENST00000396534
ENSG00000129535	ENST00000561028	ENST00000397002
ENSG00000129625	ENST00000379638	ENST00000504247
ENSG00000129680	ENST00000370660	ENST00000370663
ENSG00000129696	ENST00000360742	ENST00000520636
ENSG00000129968	ENST00000292577	ENST00000590661
ENSG00000130023	ENST00000392095	ENST00000477995
ENSG00000130147	ENST00000392011	ENST00000344528
ENSG00000130204	ENST00000252487	ENST00000405636
ENSG00000130402	ENST00000252699	ENST00000390009
ENSG00000130414	ENST00000404554	ENST00000476216
ENSG00000130429	ENST00000252725	ENST00000484600
ENSG00000130511	ENST00000601444	ENST00000602088
ENSG00000130529	ENST00000252826	ENST00000427978
ENSG00000130558	ENST00000252854	ENST00000277415
ENSG00000130589	ENST00000427522	ENST00000478861
ENSG00000130600	ENST00000442037	ENST00000447298
ENSG00000130675	ENST00000543409	ENST00000252971
ENSG00000130699	ENST00000252996	ENST00000608887
ENSG00000130713	ENST00000372358	ENST00000546165
ENSG00000130714	ENST00000402686	ENST00000372220
ENSG00000130734	ENST00000309469	ENST00000540862
ENSG00000130755	ENST00000597595	ENST00000601387
ENSG00000130775	ENST00000373921	ENST00000373927
ENSG00000130779	ENST00000302528	ENST00000536634
ENSG00000130803	ENST00000247956	ENST00000591508
ENSG00000130813	ENST00000253110	ENST00000585919
ENSG00000130816	ENST00000340748	ENST00000591798
ENSG00000130821	ENST00000253122	ENST00000430077
ENSG00000130856	ENST00000253159	ENST00000320610
ENSG00000130939	ENST00000377157	ENST00000487244
ENSG00000130940	ENST00000377022	ENST00000478524
ENSG00000130985	ENST00000335972	ENST00000377351
ENSG00000130988	ENST00000352078	ENST00000475448
ENSG00000131002	ENST00000382832	ENST00000459719
ENSG00000131018	ENST00000347037	ENST00000460912
ENSG00000131042	ENST00000391748	ENST00000455108
ENSG00000131051	ENST00000253363	ENST00000490484
ENSG00000131165	ENST00000535997	ENST00000253475
ENSG00000131203	ENST00000522495	ENST00000523779
ENSG00000131351	ENST00000598517	ENST00000597917
ENSG00000131473	ENST00000352035	ENST00000590151
ENSG00000131504	ENST00000520569	ENST00000448451
ENSG00000131584	ENST00000354700	ENST00000353662
ENSG00000131748	ENST00000336308	ENST00000585269
ENSG00000131828	ENST00000379804	ENST00000481733
ENSG00000131848	ENST00000391713	ENST00000592355
ENSG00000131876	ENST00000254193	ENST00000560307
ENSG00000132005	ENST00000254325	ENST00000588520
ENSG00000132016	ENST00000586783	ENST00000588115
ENSG00000132199	ENST00000584453	ENST00000581928
ENSG00000132254	ENST00000396777	ENST00000531037
ENSG00000132305	ENST00000449247	ENST00000419070
ENSG00000132383	ENST00000254719	ENST00000573994
ENSG00000132386	ENST00000254722	ENST00000572517
ENSG00000132434	ENST00000452107	ENST00000476479
ENSG00000132463	ENST00000545193	ENST00000506453
ENSG00000132466	ENST00000558247	ENST00000510127
ENSG00000132470	ENST00000450894	ENST00000583327
ENSG00000132481	ENST00000587339	ENST00000585333
ENSG00000132522	ENST00000389167	ENST00000573684
ENSG00000132561	ENST00000520016	ENST00000524308
ENSG00000132603	ENST00000254940	ENST00000563364
ENSG00000132604	ENST00000254942	ENST00000567130
ENSG00000132664	ENST00000377603	ENST00000462997
ENSG00000132676	ENST00000343043	ENST00000535183
ENSG00000132746	ENST00000349015	ENST00000530069
ENSG00000132970	ENST00000361042	ENST00000335327
ENSG00000133065	ENST00000367137	ENST00000468057
ENSG00000133112	ENST00000530705	ENST00000379060
ENSG00000133142	ENST00000472484	ENST00000494801
ENSG00000133250	ENST00000255616	ENST00000600906
ENSG00000133256	ENST00000461490	ENST00000471824
ENSG00000133392	ENST00000396324	ENST00000573908
ENSG00000133460	ENST00000405286	ENST00000482576
ENSG00000133612	ENST00000397238	ENST00000461065
ENSG00000133706	ENST00000394434	ENST00000508709
ENSG00000133740	ENST00000416274	ENST00000518234
ENSG00000133742	ENST00000432364	ENST00000517618
ENSG00000133794	ENST00000403290	ENST00000524392
ENSG00000133812	ENST00000256190	ENST00000525040
ENSG00000133835	ENST00000256216	ENST00000519184
ENSG00000133858	ENST00000378743	ENST00000550963
ENSG00000133872	ENST00000518174	ENST00000536273
ENSG00000133943	ENST00000428926	ENST00000523461
ENSG00000133962	ENST00000557036	ENST00000553676
ENSG00000134028	ENST00000256412	ENST00000522298
ENSG00000134046	ENST00000578272	ENST00000579025
ENSG00000134058	ENST00000256443	ENST00000514676
ENSG00000134138	ENST00000382766	ENST00000559972
ENSG00000134152	ENST00000256544	ENST00000561270
ENSG00000134255	ENST00000357172	ENST00000498239
ENSG00000134285	ENST00000550765	ENST00000551094
ENSG00000134297	ENST00000545609	ENST00000336399
ENSG00000134339	ENST00000256733	ENST00000530400
ENSG00000134363	ENST00000256759	ENST00000504226
ENSG00000134443	ENST00000256857	ENST00000529320
ENSG00000134453	ENST00000379888	ENST00000447032
ENSG00000134480	ENST00000256897	ENST00000504115
ENSG00000134539	ENST00000543420	ENST00000539374
ENSG00000134627	ENST00000299001	ENST00000537419
ENSG00000134690	ENST00000373055	ENST00000327331
ENSG00000134717	ENST00000489308	ENST00000472944
ENSG00000134744	ENST00000257177	ENST00000474453
ENSG00000134759	ENST00000351393	ENST00000541748
ENSG00000134762	ENST00000360428	ENST00000584980
ENSG00000134884	ENST00000472226	ENST00000360629
ENSG00000134897	ENST00000257336	ENST00000448849
ENSG00000134900	ENST00000376052	ENST00000466153
ENSG00000134905	ENST00000257347	ENST00000471986
ENSG00000135052	ENST00000388712	ENST00000388711
ENSG00000135074	ENST00000394020	ENST00000257527
ENSG00000135100	ENST00000257555	ENST00000540108
ENSG00000135111	ENST00000349155	ENST00000257566
ENSG00000135164	ENST00000331242	ENST00000454008
ENSG00000135205	ENST00000285871	ENST00000415740
ENSG00000135249	ENST00000257700	ENST00000497979
ENSG00000135407	ENST00000537081	ENST00000546952
ENSG00000135423	ENST00000311966	ENST00000424141
ENSG00000135424	ENST00000553804	ENST00000554327
ENSG00000135452	ENST00000257910	ENST00000549052
ENSG00000135472	ENST00000320634	ENST00000552863
ENSG00000135480	ENST00000552322	ENST00000549127
ENSG00000135486	ENST00000547276	ENST00000551679
ENSG00000135537	ENST00000421954	ENST00000431865
ENSG00000135596	ENST00000358807	ENST00000368952
ENSG00000135624	ENST00000258091	ENST00000398422
ENSG00000135643	ENST00000258111	ENST00000531884
ENSG00000135678	ENST00000338356	ENST00000546556
ENSG00000135723	ENST00000258201	ENST00000569085
ENSG00000135773	ENST00000271971	ENST00000480004
ENSG00000135801	ENST00000258281	ENST00000366676
ENSG00000135829	ENST00000367549	ENST00000473076
ENSG00000135899	ENST00000258382	ENST00000392048
ENSG00000135945	ENST00000393445	ENST00000485487
ENSG00000135953	ENST00000258436	ENST00000496253
ENSG00000136002	ENST00000326016	ENST00000490728
ENSG00000136144	ENST00000378302	ENST00000258646
ENSG00000136153	ENST00000526202	ENST00000482116
ENSG00000136156	ENST00000378565	ENST00000607866
ENSG00000136197	ENST00000431882	ENST00000350427
ENSG00000136235	ENST00000258733	ENST00000381990
ENSG00000136271	ENST00000467318	ENST00000485367
ENSG00000136280	ENST00000258781	ENST00000541586
ENSG00000136425	ENST00000539011	ENST00000258930
ENSG00000136436	ENST00000258947	ENST00000448105
ENSG00000136518	ENST00000429709	ENST00000467383
ENSG00000136521	ENST00000259037	ENST00000496904
ENSG00000136522	ENST00000476781	ENST00000392659
ENSG00000136527	ENST00000453386	ENST00000259043
ENSG00000136574	ENST00000528712	ENST00000335135
ENSG00000136628	ENST00000366923	ENST00000468487
ENSG00000136682	ENST00000358604	ENST00000490323
ENSG00000136699	ENST00000351288	ENST00000491128
ENSG00000136715	ENST00000259235	ENST00000259234
ENSG00000136717	ENST00000409400	ENST00000376113
ENSG00000136718	ENST00000460766	ENST00000475074
ENSG00000136813	ENST00000338205	ENST00000374383
ENSG00000136870	ENST00000374861	ENST00000339664
ENSG00000136878	ENST00000372429	ENST00000472108
ENSG00000136895	ENST00000373386	ENST00000497703
ENSG00000136908	ENST00000314392	ENST00000470181
ENSG00000136925	ENST00000341170	ENST00000375173
ENSG00000137074	ENST00000479656	ENST00000397172
ENSG00000137076	ENST00000314888	ENST00000489255
ENSG00000137101	ENST00000259633	ENST00000396757
ENSG00000137103	ENST00000377988	ENST00000439587
ENSG00000137185	ENST00000252207	ENST00000531979
ENSG00000137203	ENST00000379604	ENST00000498450
ENSG00000137210	ENST00000379542	ENST00000491103
ENSG00000137274	ENST00000380379	ENST00000423798
ENSG00000137411	ENST00000416670	ENST00000476162
ENSG00000137434	ENST00000259983	ENST00000379586
ENSG00000137491	ENST00000289575	ENST00000454962
ENSG00000137497	ENST00000393695	ENST00000540626
ENSG00000137500	ENST00000529745	ENST00000527495
ENSG00000137501	ENST00000316356	ENST00000531496
ENSG00000137502	ENST00000533486	ENST00000534141
ENSG00000137507	ENST00000260061	ENST00000464145
ENSG00000137513	ENST00000281038	ENST00000529771
ENSG00000137575	ENST00000260130	ENST00000447182
ENSG00000137628	ENST00000393743	ENST00000511317
ENSG00000137709	ENST00000260264	ENST00000532638
ENSG00000137710	ENST00000343115	ENST00000532461
ENSG00000137752	ENST00000533400	ENST00000532520
ENSG00000137757	ENST00000260315	ENST00000418434
ENSG00000137807	ENST00000352331	ENST00000560125
ENSG00000137818	ENST00000260379	ENST00000357790
ENSG00000137831	ENST00000539319	ENST00000560831
ENSG00000137834	ENST00000559931	ENST00000338426
ENSG00000137877	ENST00000320955	ENST00000563899
ENSG00000138028	ENST00000312734	ENST00000402394
ENSG00000138030	ENST00000260599	ENST00000490823
ENSG00000138031	ENST00000260600	ENST00000498288
ENSG00000138078	ENST00000409411	ENST00000444696
ENSG00000138101	ENST00000407186	ENST00000497476
ENSG00000138182	ENST00000260753	ENST00000478929
ENSG00000138279	ENST00000372919	ENST00000535178
ENSG00000138297	ENST00000260867	ENST00000444743
ENSG00000138346	ENST00000358410	ENST00000440722
ENSG00000138363	ENST00000236959	ENST00000479093
ENSG00000138399	ENST00000453153	ENST00000490590
ENSG00000138430	ENST00000344357	ENST00000392560
ENSG00000138434	ENST00000409001	ENST00000495248
ENSG00000138442	ENST00000478869	ENST00000477727
ENSG00000138495	ENST00000261070	ENST00000468918
ENSG00000138496	ENST00000471785	ENST00000492382
ENSG00000138600	ENST00000261854	ENST00000558934
ENSG00000138641	ENST00000264345	ENST00000601319
ENSG00000138698	ENST00000408927	ENST00000453712
ENSG00000138768	ENST00000603759	ENST00000264904
ENSG00000138772	ENST00000264908	ENST00000512884
ENSG00000138777	ENST00000351450	ENST00000380004
ENSG00000138792	ENST00000265162	ENST00000502711
ENSG00000138794	ENST00000265164	ENST00000508203
ENSG00000139160	ENST00000395763	ENST00000357721
ENSG00000139173	ENST00000266534	ENST00000546978
ENSG00000139182	ENST00000266546	ENST00000542663
ENSG00000139187	ENST00000266551	ENST00000538029
ENSG00000139218	ENST00000369367	ENST00000550629
ENSG00000139278	ENST00000550491	ENST00000456650
ENSG00000139291	ENST00000266673	ENST00000550787
ENSG00000139343	ENST00000266735	ENST00000553192
ENSG00000139436	ENST00000361006	ENST00000320063
ENSG00000139625	ENST00000547488	ENST00000551511
ENSG00000139636	ENST00000267102	ENST00000551272
ENSG00000139644	ENST00000267115	ENST00000547798
ENSG00000139734	ENST00000400324	ENST00000400330
ENSG00000139970	ENST00000474911	ENST00000432103
ENSG00000139974	ENST00000267488	ENST00000529212
ENSG00000139998	ENST00000533601	ENST00000267512
ENSG00000140199	ENST00000290209	ENST00000451844
ENSG00000140263	ENST00000267814	ENST00000558580
ENSG00000140280	ENST00000454181	ENST00000558126
ENSG00000140307	ENST00000559706	ENST00000559141
ENSG00000140323	ENST00000267889	ENST00000558623
ENSG00000140326	ENST00000356231	ENST00000562465
ENSG00000140332	ENST00000558939	ENST00000559608
ENSG00000140350	ENST00000560303	ENST00000409628
ENSG00000140367	ENST00000267938	ENST00000426727
ENSG00000140379	ENST00000267953	ENST00000335661
ENSG00000140386	ENST00000324767	ENST00000563246
ENSG00000140395	ENST00000267973	ENST00000558459
ENSG00000140416	ENST00000358278	ENST00000404484
ENSG00000140464	ENST00000268058	ENST00000567606
ENSG00000140474	ENST00000440863	ENST00000569437
ENSG00000140479	ENST00000358417	ENST00000398185
ENSG00000140521	ENST00000442287	ENST00000530292
ENSG00000140575	ENST00000268182	ENST00000559674
ENSG00000140612	ENST00000455959	ENST00000558217
ENSG00000140632	ENST00000321919	ENST00000436648
ENSG00000140675	ENST00000564197	ENST00000567051
ENSG00000140682	ENST00000394863	ENST00000567607
ENSG00000140853	ENST00000262510	ENST00000537056
ENSG00000140983	ENST00000315082	ENST00000564659
ENSG00000141219	ENST00000359042	ENST00000268942
ENSG00000141258	ENST00000426855	ENST00000572925
ENSG00000141298	ENST00000590153	ENST00000582084
ENSG00000141367	ENST00000269122	ENST00000579456
ENSG00000141380	ENST00000415083	ENST00000582092
ENSG00000141446	ENST00000269214	ENST00000580101
ENSG00000141458	ENST00000269228	ENST00000586150
ENSG00000141505	ENST00000269299	ENST00000380920
ENSG00000141556	ENST00000355528	ENST00000577051
ENSG00000141564	ENST00000306801	ENST00000575542
ENSG00000141576	ENST00000269391	ENST00000589912
ENSG00000141577	ENST00000450824	ENST00000571292
ENSG00000141642	ENST00000269466	ENST00000588577
ENSG00000141741	ENST00000394231	ENST00000577810
ENSG00000141858	ENST00000533683	ENST00000269724
ENSG00000141873	ENST00000589363	ENST00000269740
ENSG00000141968	ENST00000304076	ENST00000599806
ENSG00000141994	ENST00000309061	ENST00000593229
ENSG00000142156	ENST00000361866	ENST00000498614
ENSG00000142227	ENST00000270221	ENST00000594198
ENSG00000142303	ENST00000270328	ENST00000596911
ENSG00000142396	ENST00000413518	ENST00000427361
ENSG00000142512	ENST00000441969	ENST00000442846
ENSG00000142534	ENST00000270625	ENST00000601306
ENSG00000142606	ENST00000464195	ENST00000471840
ENSG00000142731	ENST00000270861	ENST00000510605
ENSG00000142794	ENST00000318220	ENST00000318249
ENSG00000142798	ENST00000374695	ENST00000486901
ENSG00000143156	ENST00000367811	ENST00000530739
ENSG00000143164	ENST00000312263	ENST00000450548
ENSG00000143252	ENST00000367975	ENST00000392169
ENSG00000143314	ENST00000368211	ENST00000361531
ENSG00000143353	ENST00000481007	ENST00000478794
ENSG00000143363	ENST00000271620	ENST00000368934
ENSG00000143398	ENST00000349792	ENST00000409426
ENSG00000143429	ENST00000271699	ENST00000608018
ENSG00000143434	ENST00000368914	ENST00000479820
ENSG00000143436	ENST00000368830	ENST00000495867
ENSG00000143546	ENST00000368732	ENST00000368733
ENSG00000143740	ENST00000366759	ENST00000366760
ENSG00000143797	ENST00000305997	ENST00000471753
ENSG00000143850	ENST00000564627	ENST00000272203
ENSG00000143933	ENST00000272298	ENST00000432899
ENSG00000143977	ENST00000272348	ENST00000413456
ENSG00000144118	ENST00000272519	ENST00000470417
ENSG00000144134	ENST00000393167	ENST00000478880
ENSG00000144224	ENST00000272638	ENST00000490163
ENSG00000144395	ENST00000448409	ENST00000483877
ENSG00000144504	ENST00000361678	ENST00000407275
ENSG00000144567	ENST00000273048	ENST00000420189
ENSG00000144591	ENST00000373908	ENST00000496536
ENSG00000144747	ENST00000398559	ENST00000489370
ENSG00000144802	ENST00000394054	ENST00000326172
ENSG00000144815	ENST00000491511	ENST00000477909
ENSG00000144824	ENST00000393925	ENST00000486886
ENSG00000144867	ENST00000466490	ENST00000494297
ENSG00000144895	ENST00000383043	ENST00000482471
ENSG00000145014	ENST00000432352	ENST00000476750
ENSG00000145246	ENST00000273859	ENST00000503288
ENSG00000145247	ENST00000273860	ENST00000512087
ENSG00000145287	ENST00000411416	ENST00000509973
ENSG00000145425	ENST00000512690	ENST00000507327
ENSG00000145506	ENST00000523688	ENST00000382730
ENSG00000145723	ENST00000399004	ENST00000507478
ENSG00000145730	ENST00000348126	ENST00000379799
ENSG00000145736	ENST00000330280	ENST00000518898
ENSG00000145740	ENST00000396591	ENST00000511158
ENSG00000145817	ENST00000274496	ENST00000448443
ENSG00000145868	ENST00000340253	ENST00000505399
ENSG00000145996	ENST00000274695	ENST00000378610
ENSG00000146067	ENST00000514747	ENST00000504130
ENSG00000146094	ENST00000312943	ENST00000357198
ENSG00000146112	ENST00000399199	ENST00000467662
ENSG00000146463	ENST00000314607	ENST00000457946
ENSG00000146540	ENST00000357429	ENST00000412051
ENSG00000146701	ENST00000315758	ENST00000461665
ENSG00000146826	ENST00000457641	ENST00000316937
ENSG00000146872	ENST00000343388	ENST00000583310
ENSG00000146955	ENST00000537763	ENST00000356407
ENSG00000147044	ENST00000468986	ENST00000378168
ENSG00000147121	ENST00000298190	ENST00000360017
ENSG00000147140	ENST00000276079	ENST00000472185
ENSG00000147206	ENST00000468528	ENST00000395065
ENSG00000147382	ENST00000370171	ENST00000470284
ENSG00000147403	ENST00000436473	ENST00000428169
ENSG00000147439	ENST00000519335	ENST00000519513
ENSG00000147570	ENST00000276570	ENST00000522619
ENSG00000147586	ENST00000276585	ENST00000519120
ENSG00000147642	ENST00000528331	ENST00000533065
ENSG00000147687	ENST00000276692	ENST00000519548
ENSG00000147813	ENST00000426292	ENST00000498076
ENSG00000147996	ENST00000497250	ENST00000480819
ENSG00000148187	ENST00000344641	ENST00000373729
ENSG00000148334	ENST00000277462	ENST00000476655
ENSG00000148339	ENST00000373068	ENST00000433501
ENSG00000148356	ENST00000300417	ENST00000476755
ENSG00000148444	ENST00000448361	ENST00000472673
ENSG00000148498	ENST00000466092	ENST00000544292
ENSG00000148655	ENST00000372499	ENST00000593817
ENSG00000148671	ENST00000561504	ENST00000416348
ENSG00000148814	ENST00000432555	ENST00000368613
ENSG00000148840	ENST00000278070	ENST00000370012
ENSG00000148985	ENST00000496834	ENST00000396993
ENSG00000149043	ENST00000381968	ENST00000381978
ENSG00000149089	ENST00000395787	ENST00000527830
ENSG00000149091	ENST00000456247	ENST00000529698
ENSG00000149269	ENST00000356341	ENST00000525542
ENSG00000149480	ENST00000524902	ENST00000278823
ENSG00000149489	ENST00000534093	ENST00000529273
ENSG00000149499	ENST00000278845	ENST00000533165
ENSG00000149503	ENST00000278849	ENST00000531099
ENSG00000149527	ENST00000609981	ENST00000462379
ENSG00000149554	ENST00000534070	ENST00000498122
ENSG00000149582	ENST00000313236	ENST00000354064
ENSG00000149599	ENST00000447647	ENST00000375966
ENSG00000149633	ENST00000496900	ENST00000435901
ENSG00000149636	ENST00000373750	ENST00000448110
ENSG00000149809	ENST00000279263	ENST00000345348
ENSG00000149823	ENST00000279281	ENST00000527646
ENSG00000149923	ENST00000279387	ENST00000561610
ENSG00000149929	ENST00000279392	ENST00000564026
ENSG00000150281	ENST00000279804	ENST00000395019
ENSG00000150316	ENST00000279839	ENST00000545971
ENSG00000150401	ENST00000375403	ENST00000332592
ENSG00000150459	ENST00000382533	ENST00000492245
ENSG00000150787	ENST00000280362	ENST00000524931
ENSG00000150961	ENST00000280551	ENST00000511481
ENSG00000151131	ENST00000552951	ENST00000280749
ENSG00000151247	ENST00000511644	ENST00000515638
ENSG00000151338	ENST00000537471	ENST00000327441
ENSG00000151413	ENST00000281081	ENST00000536705
ENSG00000151465	ENST00000281141	ENST00000378900
ENSG00000151611	ENST00000541599	ENST00000503730
ENSG00000151632	ENST00000407674	ENST00000421196
ENSG00000151657	ENST00000535925	ENST00000463666
ENSG00000151665	ENST00000281382	ENST00000306465
ENSG00000151715	ENST00000281441	ENST00000524567
ENSG00000151726	ENST00000281455	ENST00000503407
ENSG00000151743	ENST00000281471	ENST00000541931
ENSG00000151779	ENST00000442506	ENST00000417461
ENSG00000151834	ENST00000514090	ENST00000507460
ENSG00000151881	ENST00000397080	ENST00000506860
ENSG00000151967	ENST00000482804	ENST00000475932
ENSG00000152082	ENST00000281871	ENST00000480182
ENSG00000152292	ENST00000477170	ENST00000481426
ENSG00000152348	ENST00000513634	ENST00000458350
ENSG00000152359	ENST00000428202	ENST00000514838
ENSG00000152556	ENST00000359794	ENST00000395233
ENSG00000152689	ENST00000402538	ENST00000407811
ENSG00000152700	ENST00000439578	ENST00000509937
ENSG00000152818	ENST00000367545	ENST00000460618
ENSG00000152952	ENST00000282903	ENST00000360060
ENSG00000153060	ENST00000576638	ENST00000574923
ENSG00000153066	ENST00000283033	ENST00000570917
ENSG00000153130	ENST00000338517	ENST00000394201
ENSG00000153147	ENST00000283131	ENST00000508573
ENSG00000153208	ENST00000421804	ENST00000439966
ENSG00000153317	ENST00000357668	ENST00000524124
ENSG00000153339	ENST00000580104	ENST00000582509
ENSG00000153814	ENST00000283928	ENST00000427814
ENSG00000153815	ENST00000537098	ENST00000561605
ENSG00000153827	ENST00000283943	ENST00000418123
ENSG00000153982	ENST00000284116	ENST00000581140
ENSG00000154124	ENST00000284274	ENST00000506417
ENSG00000154134	ENST00000525482	ENST00000525304
ENSG00000154222	ENST00000284376	ENST00000492426
ENSG00000154240	ENST00000582795	ENST00000583466
ENSG00000154305	ENST00000340535	ENST00000477519
ENSG00000154545	ENST00000471932	ENST00000497348
ENSG00000154655	ENST00000317931	ENST00000535782
ENSG00000154781	ENST00000383794	ENST00000476763
ENSG00000154814	ENST00000605932	ENST00000544043
ENSG00000154832	ENST00000589940	ENST00000587170
ENSG00000154856	ENST00000355285	ENST00000423585
ENSG00000154889	ENST00000344987	ENST00000592755
ENSG00000155099	ENST00000285419	ENST00000518359
ENSG00000155229	ENST00000370782	ENST00000434538
ENSG00000155438	ENST00000285814	ENST00000498570
ENSG00000155542	ENST00000418299	ENST00000475908
ENSG00000155561	ENST00000285968	ENST00000477620
ENSG00000155957	ENST00000542724	ENST00000398033
ENSG00000156113	ENST00000286628	ENST00000481070
ENSG00000156171	ENST00000462092	ENST00000461449
ENSG00000156256	ENST00000399976	ENST00000535828
ENSG00000156298	ENST00000378482	ENST00000419600
ENSG00000156304	ENST00000399804	ENST00000434667
ENSG00000156313	ENST00000318842	ENST00000494707
ENSG00000156381	ENST00000559404	ENST00000559651
ENSG00000156411	ENST00000286953	ENST00000553449
ENSG00000156413	ENST00000527106	ENST00000592563
ENSG00000156463	ENST00000511217	ENST00000511705
ENSG00000156471	ENST00000455950	ENST00000337004
ENSG00000156508	ENST00000331523	ENST00000490569
ENSG00000156650	ENST00000372725	ENST00000372711
ENSG00000156787	ENST00000287380	ENST00000521914
ENSG00000156795	ENST00000287387	ENST00000518125
ENSG00000156858	ENST00000300835	ENST00000565977
ENSG00000156869	ENST00000414213	ENST00000489209
ENSG00000156976	ENST00000440191	ENST00000496382
ENSG00000157077	ENST00000287727	ENST00000371591
ENSG00000157212	ENST00000404141	ENST00000397192
ENSG00000157224	ENST00000287916	ENST00000394605
ENSG00000157326	ENST00000313250	ENST00000397075
ENSG00000157368	ENST00000429149	ENST00000288098
ENSG00000157450	ENST00000561186	ENST00000558977
ENSG00000157483	ENST00000288235	ENST00000559412
ENSG00000157741	ENST00000288561	ENST00000473989
ENSG00000157827	ENST00000288670	ENST00000475377
ENSG00000158062	ENST00000357089	ENST00000314675
ENSG00000158122	ENST00000446045	ENST00000375234
ENSG00000158423	ENST00000375327	ENST00000414955
ENSG00000158552	ENST00000289528	ENST00000425849
ENSG00000158555	ENST00000336898	ENST00000533784
ENSG00000158717	ENST00000312838	ENST00000537718
ENSG00000158773	ENST00000368021	ENST00000472217
ENSG00000158805	ENST00000289816	ENST00000569901
ENSG00000158806	ENST00000520456	ENST00000524322
ENSG00000158941	ENST00000520738	ENST00000521301
ENSG00000159079	ENST00000290155	ENST00000300260
ENSG00000159110	ENST00000382264	ENST00000443073
ENSG00000159147	ENST00000442660	ENST00000457359
ENSG00000159199	ENST00000355938	ENST00000514808
ENSG00000159239	ENST00000290390	ENST00000517896
ENSG00000159256	ENST00000400485	ENST00000487909
ENSG00000159403	ENST00000602480	ENST00000602286
ENSG00000159423	ENST00000538309	ENST00000538839
ENSG00000159461	ENST00000290649	ENST00000568325
ENSG00000159479	ENST00000372457	ENST00000372455
ENSG00000159592	ENST00000290795	ENST00000467032
ENSG00000159692	ENST00000382952	ENST00000505826
ENSG00000159788	ENST00000382788	ENST00000511709
ENSG00000159899	ENST00000342694	ENST00000448821
ENSG00000160207	ENST00000291560	ENST00000542962
ENSG00000160211	ENST00000393562	ENST00000393564
ENSG00000160223	ENST00000407780	ENST00000400377
ENSG00000160255	ENST00000302347	ENST00000397852
ENSG00000160271	ENST00000372047	ENST00000498797
ENSG00000160294	ENST00000291688	ENST00000467026
ENSG00000160299	ENST00000359568	ENST00000418394
ENSG00000160305	ENST00000417564	ENST00000479654
ENSG00000160563	ENST00000292035	ENST00000357028
ENSG00000160714	ENST00000292211	ENST00000491572
ENSG00000160752	ENST00000447866	ENST00000490140
ENSG00000160789	ENST00000368300	ENST00000361308
ENSG00000160796	ENST00000450053	ENST00000443829
ENSG00000160813	ENST00000292330	ENST00000476185
ENSG00000160883	ENST00000292432	ENST00000514666
ENSG00000160948	ENST00000292510	ENST00000526054
ENSG00000160993	ENST00000292566	ENST00000490528
ENSG00000160999	ENST00000306803	ENST00000432527
ENSG00000161013	ENST00000292591	ENST00000523329
ENSG00000161133	ENST00000292729	ENST00000470202
ENSG00000161204	ENST00000429586	ENST00000480562
ENSG00000161277	ENST00000292894	ENST00000538849
ENSG00000161526	ENST00000542343	ENST00000581385
ENSG00000161558	ENST00000293261	ENST00000377431
ENSG00000161583	ENST00000394453	ENST00000341264
ENSG00000161618	ENST00000293350	ENST00000594549
ENSG00000161642	ENST00000394313	ENST00000338010
ENSG00000161653	ENST00000592915	ENST00000589767
ENSG00000161677	ENST00000598418	ENST00000391815
ENSG00000161835	ENST00000552963	ENST00000293662
ENSG00000161904	ENST00000508327	ENST00000506578
ENSG00000161955	ENST00000338784	ENST00000396545
ENSG00000161960	ENST00000293831	ENST00000583389
ENSG00000161996	ENST00000547944	ENST00000551100
ENSG00000161999	ENST00000609261	ENST00000568313
ENSG00000162078	ENST00000382280	ENST00000572863
ENSG00000162105	ENST00000449833	ENST00000424924
ENSG00000162129	ENST00000538039	ENST00000538021
ENSG00000162148	ENST00000535545	ENST00000366212
ENSG00000162231	ENST00000294172	ENST00000527902
ENSG00000162244	ENST00000294189	ENST00000479017
ENSG00000162373	ENST00000463562	ENST00000476079
ENSG00000162591	ENST00000356575	ENST00000294599
ENSG00000162654	ENST00000355754	ENST00000471938
ENSG00000162711	ENST00000391828	ENST00000532083
ENSG00000162723	ENST00000368092	ENST00000489098
ENSG00000162910	ENST00000336520	ENST00000492170
ENSG00000162923	ENST00000295024	ENST00000486652
ENSG00000162929	ENST00000402291	ENST00000482513
ENSG00000162944	ENST00000295049	ENST00000494346
ENSG00000162980	ENST00000295087	ENST00000428992
ENSG00000163001	ENST00000339012	ENST00000407816
ENSG00000163159	ENST00000368892	ENST00000496809
ENSG00000163171	ENST00000295324	ENST00000457889
ENSG00000163214	ENST00000295373	ENST00000477981
ENSG00000163312	ENST00000295488	ENST00000515482
ENSG00000163319	ENST00000507019	ENST00000507349
ENSG00000163322	ENST00000321945	ENST00000506553
ENSG00000163378	ENST00000383701	ENST00000295571
ENSG00000163399	ENST00000295598	ENST00000369496
ENSG00000163485	ENST00000337894	ENST00000309502
ENSG00000163512	ENST00000420543	ENST00000462936
ENSG00000163516	ENST00000323348	ENST00000409849
ENSG00000163521	ENST00000295759	ENST00000497855
ENSG00000163539	ENST00000461133	ENST00000487553
ENSG00000163577	ENST00000295822	ENST00000474417
ENSG00000163608	ENST00000314400	ENST00000469809
ENSG00000163660	ENST00000295926	ENST00000476744
ENSG00000163681	ENST00000295951	ENST00000417128
ENSG00000163684	ENST00000295959	ENST00000462046
ENSG00000163697	ENST00000513611	ENST00000543538
ENSG00000163702	ENST00000461995	ENST00000413608
ENSG00000163703	ENST00000452070	ENST00000435417
ENSG00000163755	ENST00000460822	ENST00000460120
ENSG00000163803	ENST00000541605	ENST00000436775
ENSG00000163808	ENST00000326047	ENST00000422209
ENSG00000163820	ENST00000296137	ENST00000433878
ENSG00000163864	ENST00000406164	ENST00000507242
ENSG00000163870	ENST00000450633	ENST00000355552
ENSG00000163879	ENST00000467277	ENST00000466723
ENSG00000163913	ENST00000347300	ENST00000349441
ENSG00000164024	ENST00000296411	ENST00000544031
ENSG00000164051	ENST00000395694	ENST00000412398
ENSG00000164053	ENST00000320211	ENST00000424906
ENSG00000164062	ENST00000438011	ENST00000480772
ENSG00000164077	ENST00000296473	ENST00000455683
ENSG00000164093	ENST00000394598	ENST00000607868
ENSG00000164096	ENST00000399075	ENST00000504110
ENSG00000164111	ENST00000296511	ENST00000515017
ENSG00000164124	ENST00000296529	ENST00000511532
ENSG00000164294	ENST00000503787	ENST00000506123
ENSG00000164306	ENST00000503752	ENST00000512658
ENSG00000164342	ENST00000296795	ENST00000504367
ENSG00000164398	ENST00000379264	ENST00000484870
ENSG00000164403	ENST00000378679	ENST00000488072
ENSG00000164483	ENST00000368134	ENST00000526886
ENSG00000164574	ENST00000297107	ENST00000377657
ENSG00000164609	ENST00000297151	ENST00000521320
ENSG00000164620	ENST00000518856	ENST00000517794
ENSG00000164631	ENST00000405858	ENST00000404360
ENSG00000164649	ENST00000406877	ENST00000488845
ENSG00000164654	ENST00000340080	ENST00000405785
ENSG00000164691	ENST00000367066	ENST00000326965
ENSG00000164733	ENST00000453527	ENST00000533110
ENSG00000164751	ENST00000522527	ENST00000520103
ENSG00000164808	ENST00000519141	ENST00000517619
ENSG00000164818	ENST00000297440	ENST00000461576
ENSG00000164880	ENST00000404767	ENST00000493446
ENSG00000164885	ENST00000485972	ENST00000297518
ENSG00000164897	ENST00000476627	ENST00000297533
ENSG00000164902	ENST00000297540	ENST00000505674
ENSG00000164919	ENST00000522934	ENST00000517682
ENSG00000164941	ENST00000520526	ENST00000521155
ENSG00000165006	ENST00000297661	ENST00000359544
ENSG00000165028	ENST00000460936	ENST00000461177
ENSG00000165060	ENST00000498653	ENST00000484259
ENSG00000165219	ENST00000495588	ENST00000394104
ENSG00000165238	ENST00000453718	ENST00000474009
ENSG00000165240	ENST00000341514	ENST00000350425
ENSG00000165269	ENST00000537089	ENST00000447660
ENSG00000165280	ENST00000493886	ENST00000479300
ENSG00000165304	ENST00000541717	ENST00000536987
ENSG00000165322	ENST00000311380	ENST00000497085
ENSG00000165392	ENST00000298139	ENST00000521620
ENSG00000165410	ENST00000298159	ENST00000422678
ENSG00000165458	ENST00000541756	ENST00000542295
ENSG00000165490	ENST00000533655	ENST00000329143
ENSG00000165494	ENST00000298281	ENST00000530906
ENSG00000165501	ENST00000298288	ENST00000318317
ENSG00000165516	ENST00000554589	ENST00000555443
ENSG00000165533	ENST00000345383	ENST00000556651
ENSG00000165568	ENST00000462718	ENST00000525281
ENSG00000165626	ENST00000396898	ENST00000378605
ENSG00000165629	ENST00000356708	ENST00000480528
ENSG00000165714	ENST00000542728	ENST00000298571
ENSG00000165801	ENST00000553709	ENST00000557498
ENSG00000165802	ENST00000339554	ENST00000541195
ENSG00000165804	ENST00000451119	ENST00000421093
ENSG00000165905	ENST00000536139	ENST00000530437
ENSG00000165949	ENST00000298902	ENST00000556544
ENSG00000165983	ENST00000298942	ENST00000535784
ENSG00000166025	ENST00000433060	ENST00000317829
ENSG00000166037	ENST00000325542	ENST00000541150
ENSG00000166086	ENST00000529443	ENST00000441717
ENSG00000166130	ENST00000299157	ENST00000393042
ENSG00000166164	ENST00000394689	ENST00000569774
ENSG00000166197	ENST00000370007	ENST00000603946
ENSG00000166199	ENST00000302708	ENST00000532129
ENSG00000166275	ENST00000339834	ENST00000369883
ENSG00000166278	ENST00000299367	ENST00000468407
ENSG00000166387	ENST00000530181	ENST00000528929
ENSG00000166444	ENST00000526757	ENST00000532162
ENSG00000166681	ENST00000361298	ENST00000372634
ENSG00000166783	ENST00000396368	ENST00000552771
ENSG00000166788	ENST00000524803	ENST00000531751
ENSG00000166912	ENST00000435680	ENST00000568604
ENSG00000166946	ENST00000300213	ENST00000356633
ENSG00000166971	ENST00000394657	ENST00000565431
ENSG00000166979	ENST00000382699	ENST00000485488
ENSG00000167005	ENST00000300291	ENST00000566340
ENSG00000167085	ENST00000300408	ENST00000506273
ENSG00000167106	ENST00000373095	ENST00000373084
ENSG00000167131	ENST00000417826	ENST00000410006
ENSG00000167220	ENST00000300605	ENST00000587841
ENSG00000167264	ENST00000358896	ENST00000561965
ENSG00000167394	ENST00000300849	ENST00000426488
ENSG00000167395	ENST00000300850	ENST00000394979
ENSG00000167461	ENST00000586682	ENST00000592971
ENSG00000167476	ENST00000586471	ENST00000593238
ENSG00000167491	ENST00000418032	ENST00000358713
ENSG00000167613	ENST00000391742	ENST00000391743
ENSG00000167615	ENST00000431846	ENST00000421200
ENSG00000167632	ENST00000523777	ENST00000520857
ENSG00000167641	ENST00000301242	ENST00000591291
ENSG00000167646	ENST00000587789	ENST00000588076
ENSG00000167671	ENST00000301281	ENST00000394765
ENSG00000167680	ENST00000586582	ENST00000586965
ENSG00000167695	ENST00000308278	ENST00000301324
ENSG00000167699	ENST00000301329	ENST00000301328
ENSG00000167705	ENST00000570858	ENST00000574810
ENSG00000167721	ENST00000301364	ENST00000575049
ENSG00000167748	ENST00000596300	ENST00000301420
ENSG00000167766	ENST00000594682	ENST00000541777
ENSG00000167785	ENST00000601372	ENST00000301475
ENSG00000167912	ENST00000517898	ENST00000518993
ENSG00000167962	ENST00000563630	ENST00000431526
ENSG00000167964	ENST00000210187	ENST00000566724
ENSG00000167978	ENST00000301740	ENST00000573692
ENSG00000168000	ENST00000407022	ENST00000470529
ENSG00000168010	ENST00000541367	ENST00000540222
ENSG00000168014	ENST00000442398	ENST00000539061
ENSG00000168028	ENST00000443003	ENST00000478027
ENSG00000168056	ENST00000322147	ENST00000532661
ENSG00000168065	ENST00000377585	ENST00000478051
ENSG00000168216	ENST00000370577	ENST00000472827
ENSG00000168259	ENST00000588814	ENST00000316603
ENSG00000168350	ENST00000305631	ENST00000553834
ENSG00000168394	ENST00000354258	ENST00000425148
ENSG00000168517	ENST00000592695	ENST00000591576
ENSG00000168522	ENST00000302279	ENST00000342116
ENSG00000168591	ENST00000319511	ENST00000589785
ENSG00000168675	ENST00000359446	ENST00000592657
ENSG00000168754	ENST00000393526	ENST00000470789
ENSG00000168818	ENST00000306200	ENST00000515687
ENSG00000168904	ENST00000422500	ENST00000561276
ENSG00000168907	ENST00000382396	ENST00000562320
ENSG00000168944	ENST00000306467	ENST00000306481
ENSG00000168994	ENST00000380277	ENST00000477592
ENSG00000169016	ENST00000381525	ENST00000455198
ENSG00000169045	ENST00000523921	ENST00000523449
ENSG00000169084	ENST00000334651	ENST00000412516
ENSG00000169155	ENST00000373464	ENST00000497064
ENSG00000169169	ENST00000599937	ENST00000597099
ENSG00000169230	ENST00000303204	ENST00000504594
ENSG00000169231	ENST00000368378	ENST00000541576
ENSG00000169239	ENST00000318636	ENST00000479740
ENSG00000169246	ENST00000448012	ENST00000458643
ENSG00000169288	ENST00000315567	ENST00000504901
ENSG00000169439	ENST00000522911	ENST00000521590
ENSG00000169598	ENST00000378209	ENST00000475969
ENSG00000169621	ENST00000529851	ENST00000303795
ENSG00000169710	ENST00000306749	ENST00000578424
ENSG00000169750	ENST00000306897	ENST00000580965
ENSG00000169764	ENST00000394417	ENST00000445915
ENSG00000169876	ENST00000306151	ENST00000497859
ENSG00000169951	ENST00000395091	ENST00000252797
ENSG00000170004	ENST00000481999	ENST00000439235
ENSG00000170035	ENST00000410062	ENST00000602888
ENSG00000170037	ENST00000563694	ENST00000576536
ENSG00000170043	ENST00000303731	ENST00000571947
ENSG00000170100	ENST00000433976	ENST00000565877
ENSG00000170142	ENST00000306627	ENST00000424381
ENSG00000170161	ENST00000305709	ENST00000467494
ENSG00000170248	ENST00000465122	ENST00000473593
ENSG00000170266	ENST00000307363	ENST00000307377
ENSG00000170340	ENST00000301998	ENST00000405767
ENSG00000170348	ENST00000303575	ENST00000557670
ENSG00000170356	ENST00000479887	ENST00000496731
ENSG00000170417	ENST00000409528	ENST00000469971
ENSG00000170448	ENST00000381538	ENST00000502448
ENSG00000170485	ENST00000335681	ENST00000471974
ENSG00000170632	ENST00000441711	ENST00000431642
ENSG00000170633	ENST00000361234	ENST00000555076
ENSG00000170776	ENST00000394510	ENST00000560185
ENSG00000170832	ENST00000592339	ENST00000593071
ENSG00000171049	ENST00000340023	ENST00000598953
ENSG00000171084	ENST00000467239	ENST00000486431
ENSG00000171097	ENST00000302586	ENST00000320665
ENSG00000171100	ENST00000370396	ENST00000306167
ENSG00000171124	ENST00000589620	ENST00000458379
ENSG00000171307	ENST00000417044	ENST00000370854
ENSG00000171316	ENST00000423902	ENST00000528280
ENSG00000171388	ENST00000429967	ENST00000307484
ENSG00000171466	ENST00000448622	ENST00000293648
ENSG00000171476	ENST00000317745	ENST00000553379
ENSG00000171503	ENST00000307738	ENST00000506422
ENSG00000171552	ENST00000307677	ENST00000420653
ENSG00000171604	ENST00000511048	ENST00000302517
ENSG00000171634	ENST00000342579	ENST00000577770
ENSG00000171703	ENST00000343484	ENST00000415602
ENSG00000171729	ENST00000428417	ENST00000376008
ENSG00000171747	ENST00000307751	ENST00000596628
ENSG00000171848	ENST00000304567	ENST00000485717
ENSG00000171853	ENST00000324266	ENST00000416918
ENSG00000171928	ENST00000307767	ENST00000581733
ENSG00000171953	ENST00000474627	ENST00000467560
ENSG00000172009	ENST00000307741	ENST00000590970
ENSG00000172046	ENST00000417901	ENST00000398896
ENSG00000172058	ENST00000317633	ENST00000511162
ENSG00000172172	ENST00000306185	ENST00000518918
ENSG00000172239	ENST00000436644	ENST00000511321
ENSG00000172269	ENST00000354202	ENST00000392834
ENSG00000172348	ENST00000405162	ENST00000306764
ENSG00000172354	ENST00000393924	ENST00000427895
ENSG00000172367	ENST00000392817	ENST00000529098
ENSG00000172478	ENST00000388934	ENST00000402775
ENSG00000172578	ENST00000341319	ENST00000468734
ENSG00000172613	ENST00000307980	ENST00000535644
ENSG00000172728	ENST00000327671	ENST00000518672
ENSG00000172731	ENST00000373224	ENST00000357631
ENSG00000172732	ENST00000308110	ENST00000533519
ENSG00000172765	ENST00000515024	ENST00000510323
ENSG00000172775	ENST00000309137	ENST00000565956
ENSG00000172780	ENST00000315150	ENST00000393308
ENSG00000172817	ENST00000310193	ENST00000523954
ENSG00000172824	ENST00000535948	ENST00000397205
ENSG00000172869	ENST00000311085	ENST00000505312
ENSG00000172922	ENST00000533698	ENST00000530192
ENSG00000173113	ENST00000308774	ENST00000539854
ENSG00000173213	ENST00000308911	ENST00000594555
ENSG00000173230	ENST00000340645	ENST00000491690
ENSG00000173253	ENST00000358146	ENST00000412350
ENSG00000173432	ENST00000532858	ENST00000356524
ENSG00000173436	ENST00000467029	ENST00000485362
ENSG00000173457	ENST00000309318	ENST00000392210
ENSG00000173482	ENST00000444013	ENST00000580949
ENSG00000173511	ENST00000543462	ENST00000426086
ENSG00000173653	ENST00000525356	ENST00000309657
ENSG00000173660	ENST00000311672	ENST00000489056
ENSG00000173715	ENST00000540737	ENST00000532727
ENSG00000173818	ENST00000323854	ENST00000523165
ENSG00000173898	ENST00000309996	ENST00000532650
ENSG00000173917	ENST00000330070	ENST00000571287
ENSG00000173992	ENST00000533244	ENST00000310190
ENSG00000174206	ENST00000398055	ENST00000311915
ENSG00000174227	ENST00000453061	ENST00000504346
ENSG00000174231	ENST00000304992	ENST00000571958
ENSG00000174306	ENST00000309060	ENST00000421422
ENSG00000174326	ENST00000308009	ENST00000574600
ENSG00000174353	ENST00000426587	ENST00000428423
ENSG00000174365	ENST00000359074	ENST00000444816
ENSG00000174371	ENST00000366548	ENST00000521202
ENSG00000174444	ENST00000561775	ENST00000569438
ENSG00000174456	ENST00000546651	ENST00000309050
ENSG00000174514	ENST00000367147	ENST00000465651
ENSG00000174516	ENST00000320740	ENST00000528752
ENSG00000174606	ENST00000366962	ENST00000481918
ENSG00000174672	ENST00000533606	ENST00000544817
ENSG00000174695	ENST00000502346	ENST00000509770
ENSG00000174718	ENST00000312561	ENST00000543763
ENSG00000174775	ENST00000311189	ENST00000462734
ENSG00000174891	ENST00000471994	ENST00000464171
ENSG00000174917	ENST00000309324	ENST00000587950
ENSG00000174938	ENST00000308713	ENST00000537485
ENSG00000175066	ENST00000392993	ENST00000460515
ENSG00000175104	ENST00000526995	ENST00000348124
ENSG00000175305	ENST00000396133	ENST00000308108
ENSG00000175309	ENST00000308158	ENST00000506045
ENSG00000175324	ENST00000311351	ENST00000520286
ENSG00000175334	ENST00000524628	ENST00000528648
ENSG00000175354	ENST00000327283	ENST00000587497
ENSG00000175356	ENST00000309263	ENST00000518447
ENSG00000175455	ENST00000409657	ENST00000483247
ENSG00000175467	ENST00000312397	ENST00000529580
ENSG00000175550	ENST00000312515	ENST00000532933
ENSG00000175606	ENST00000312184	ENST00000416961
ENSG00000175745	ENST00000327111	ENST00000506162
ENSG00000175826	ENST00000574322	ENST00000572043
ENSG00000175886	ENST00000321566	ENST00000588490
ENSG00000176092	ENST00000308182	ENST00000374208
ENSG00000176371	ENST00000448803	ENST00000358472
ENSG00000176473	ENST00000402312	ENST00000542471
ENSG00000176715	ENST00000406948	ENST00000537155
ENSG00000176731	ENST00000524353	ENST00000545322
ENSG00000176809	ENST00000319651	ENST00000339474
ENSG00000176890	ENST00000323274	ENST00000581920
ENSG00000176946	ENST00000407315	ENST00000402136
ENSG00000177045	ENST00000317578	ENST00000560160
ENSG00000177144	ENST00000322209	ENST00000360993
ENSG00000177302	ENST00000321105	ENST00000489131
ENSG00000177311	ENST00000514251	ENST00000512769
ENSG00000177337	ENST00000317114	ENST00000573355
ENSG00000177426	ENST00000400167	ENST00000549546
ENSG00000177508	ENST00000558054	ENST00000329734
ENSG00000177548	ENST00000358201	ENST00000544477
ENSG00000177595	ENST00000347755	ENST00000531286
ENSG00000177600	ENST00000321153	ENST00000530398
ENSG00000177697	ENST00000322008	ENST00000530726
ENSG00000177728	ENST00000314256	ENST00000581723
ENSG00000177917	ENST00000495469	ENST00000455875
ENSG00000178026	ENST00000446942	ENST00000318753
ENSG00000178105	ENST00000322536	ENST00000524979
ENSG00000178149	ENST00000441576	ENST00000438585
ENSG00000178188	ENST00000359285	ENST00000568868
ENSG00000178234	ENST00000430044	ENST00000320311
ENSG00000178401	ENST00000549441	ENST00000551153
ENSG00000178440	ENST00000429104	ENST00000444438
ENSG00000178715	ENST00000395968	ENST00000321418
ENSG00000178719	ENST00000395068	ENST00000527194
ENSG00000178741	ENST00000568517	ENST00000564811
ENSG00000178752	ENST00000357303	ENST00000344233
ENSG00000178802	ENST00000323744	ENST00000535694
ENSG00000178814	ENST00000534424	ENST00000426825
ENSG00000178821	ENST00000378602	ENST00000310991
ENSG00000178917	ENST00000489411	ENST00000436261
ENSG00000178950	ENST00000314167	ENST00000504668
ENSG00000178980	ENST00000601419	ENST00000601937
ENSG00000179262	ENST00000316856	ENST00000586534
ENSG00000179299	ENST00000381782	ENST00000316607
ENSG00000179344	ENST00000434651	ENST00000460185
ENSG00000179362	ENST00000313559	ENST00000409454
ENSG00000179476	ENST00000325192	ENST00000557112
ENSG00000179523	ENST00000313807	ENST00000560049
ENSG00000179583	ENST00000324288	ENST00000571545
ENSG00000179912	ENST00000402412	ENST00000358907
ENSG00000179950	ENST00000349157	ENST00000456095
ENSG00000180011	ENST00000537114	ENST00000582437
ENSG00000180172	ENST00000419579	ENST00000315012
ENSG00000180229	ENST00000429257	ENST00000454045
ENSG00000180354	ENST00000324453	ENST00000409688
ENSG00000180376	ENST00000394672	ENST00000442522
ENSG00000180667	ENST00000315927	ENST00000391927
ENSG00000180758	ENST00000377411	ENST00000465853
ENSG00000180773	ENST00000326402	ENST00000534116
ENSG00000180801	ENST00000315366	ENST00000541197
ENSG00000180902	ENST00000403782	ENST00000417686
ENSG00000181163	ENST00000517671	ENST00000523339
ENSG00000181227	ENST00000444241	ENST00000320606
ENSG00000181350	ENST00000409887	ENST00000409083
ENSG00000181392	ENST00000324444	ENST00000397428
ENSG00000181396	ENST00000329197	ENST00000583897
ENSG00000181523	ENST00000326317	ENST00000571156
ENSG00000181544	ENST00000398334	ENST00000489126
ENSG00000181588	ENST00000402693	ENST00000605173
ENSG00000181827	ENST00000423270	ENST00000559447
ENSG00000182107	ENST00000555868	ENST00000355702
ENSG00000182149	ENST00000329908	ENST00000439924
ENSG00000182165	ENST00000359941	ENST00000542586
ENSG00000182196	ENST00000426960	ENST00000439686
ENSG00000182271	ENST00000538566	ENST00000328886
ENSG00000182272	ENST00000329962	ENST00000526584
ENSG00000182307	ENST00000530455	ENST00000331434
ENSG00000182326	ENST00000360817	ENST00000443875
ENSG00000182359	ENST00000528483	ENST00000532662
ENSG00000182372	ENST00000331222	ENST00000519254
ENSG00000182473	ENST00000332065	ENST00000411744
ENSG00000182600	ENST00000467665	ENST00000331342
ENSG00000182685	ENST00000328540	ENST00000566795
ENSG00000182796	ENST00000478241	ENST00000471276
ENSG00000182873	ENST00000536678	ENST00000444529
ENSG00000182903	ENST00000505900	ENST00000507078
ENSG00000182979	ENST00000405646	ENST00000438610
ENSG00000183034	ENST00000331427	ENST00000580223
ENSG00000183207	ENST00000221413	ENST00000596247
ENSG00000183337	ENST00000397354	ENST00000413905
ENSG00000183354	ENST00000399933	ENST00000540714
ENSG00000183513	ENST00000328709	ENST00000466848
ENSG00000183527	ENST00000380900	ENST00000431628
ENSG00000183530	ENST00000327423	ENST00000432485
ENSG00000183570	ENST00000400308	ENST00000400305
ENSG00000183604	ENST00000420114	ENST00000411546
ENSG00000183621	ENST00000375311	ENST00000444692
ENSG00000183628	ENST00000436645	ENST00000413981
ENSG00000183715	ENST00000525412	ENST00000541867
ENSG00000183751	ENST00000569628	ENST00000332704
ENSG00000183765	ENST00000328354	ENST00000434810
ENSG00000183878	ENST00000382896	ENST00000331397
ENSG00000184005	ENST00000464140	ENST00000328299
ENSG00000184009	ENST00000331925	ENST00000576209
ENSG00000184014	ENST00000328194	ENST00000528725
ENSG00000184047	ENST00000446652	ENST00000353548
ENSG00000184163	ENST00000330388	ENST00000468365
ENSG00000184271	ENST00000333640	ENST00000546685
ENSG00000184343	ENST00000370101	ENST00000458681
ENSG00000184381	ENST00000332509	ENST00000402064
ENSG00000184445	ENST00000333479	ENST00000542727
ENSG00000184451	ENST00000332438	ENST00000591568
ENSG00000184634	ENST00000333646	ENST00000444034
ENSG00000184669	ENST00000526721	ENST00000333752
ENSG00000184831	ENST00000439528	ENST00000476598
ENSG00000184867	ENST00000328766	ENST00000330154
ENSG00000184922	ENST00000328118	ENST00000587489
ENSG00000184924	ENST00000328379	ENST00000467797
ENSG00000185000	ENST00000332324	ENST00000524844
ENSG00000185008	ENST00000461745	ENST00000475334
ENSG00000185090	ENST00000329006	ENST00000397631
ENSG00000185101	ENST00000332826	ENST00000534161
ENSG00000185163	ENST00000397333	ENST00000541489
ENSG00000185187	ENST00000332725	ENST00000527987
ENSG00000185201	ENST00000399817	ENST00000399815
ENSG00000185250	ENST00000417394	ENST00000521072
ENSG00000185262	ENST00000327490	ENST00000587913
ENSG00000185347	ENST00000392522	ENST00000334656
ENSG00000185359	ENST00000329138	ENST00000573320
ENSG00000185379	ENST00000345365	ENST00000335858
ENSG00000185418	ENST00000335968	ENST00000558533
ENSG00000185420	ENST00000490107	ENST00000492487
ENSG00000185437	ENST00000380637	ENST00000447939
ENSG00000185482	ENST00000554578	ENST00000546246
ENSG00000185485	ENST00000354559	ENST00000427149
ENSG00000185499	ENST00000368395	ENST00000485118
ENSG00000185507	ENST00000397574	ENST00000528413
ENSG00000185527	ENST00000331056	ENST00000571004
ENSG00000185565	ENST00000539563	ENST00000490035
ENSG00000185684	ENST00000454179	ENST00000475841
ENSG00000185798	ENST00000332629	ENST00000429115
ENSG00000185803	ENST00000530047	ENST00000532887
ENSG00000185811	ENST00000331340	ENST00000346667
ENSG00000185864	ENST00000357370	ENST00000451409
ENSG00000185920	ENST00000429896	ENST00000546744
ENSG00000186001	ENST00000438796	ENST00000476664
ENSG00000186017	ENST00000434377	ENST00000587567
ENSG00000186056	ENST00000454613	ENST00000443076
ENSG00000186205	ENST00000366910	ENST00000407981
ENSG00000186272	ENST00000307658	ENST00000601808
ENSG00000186275	ENST00000442909	ENST00000537773
ENSG00000186376	ENST00000370766	ENST00000370764
ENSG00000186432	ENST00000334256	ENST00000483437
ENSG00000186517	ENST00000368013	ENST00000368015
ENSG00000186635	ENST00000495878	ENST00000536993
ENSG00000186654	ENST00000006251	ENST00000455389
ENSG00000186716	ENST00000359540	ENST00000475025
ENSG00000186951	ENST00000407236	ENST00000262735
ENSG00000186998	ENST00000334018	ENST00000404820
ENSG00000187017	ENST00000416731	ENST00000477679
ENSG00000187091	ENST00000463876	ENST00000334661
ENSG00000187164	ENST00000355371	ENST00000497044
ENSG00000187210	ENST00000444201	ENST00000376730
ENSG00000187240	ENST00000528670	ENST00000533197
ENSG00000187456	ENST00000293273	ENST00000394528
ENSG00000187554	ENST00000540964	ENST00000342210
ENSG00000187607	ENST00000395894	ENST00000578920
ENSG00000187741	ENST00000389301	ENST00000564870
ENSG00000187790	ENST00000554809	ENST00000557110
ENSG00000187815	ENST00000372706	ENST00000372705
ENSG00000187824	ENST00000341871	ENST00000580186
ENSG00000187954	ENST00000424149	ENST00000438911
ENSG00000187955	ENST00000297848	ENST00000247781
ENSG00000188167	ENST00000342462	ENST00000416695
ENSG00000188191	ENST00000544935	ENST00000537384
ENSG00000188313	ENST00000487389	ENST00000448787
ENSG00000188321	ENST00000603380	ENST00000591652
ENSG00000188487	ENST00000528567	ENST00000526102
ENSG00000188529	ENST00000343255	ENST00000453840
ENSG00000188603	ENST00000359984	ENST00000564091
ENSG00000188612	ENST00000420826	ENST00000314523
ENSG00000188725	ENST00000339020	ENST00000507416
ENSG00000188761	ENST00000393316	ENST00000471267
ENSG00000188765	ENST00000545072	ENST00000335179
ENSG00000188825	ENST00000606190	ENST00000586231
ENSG00000188846	ENST00000479563	ENST00000461368
ENSG00000189043	ENST00000339600	ENST00000486007
ENSG00000189050	ENST00000305783	ENST00000442346
ENSG00000189067	ENST00000571688	ENST00000413364
ENSG00000189077	ENST00000490656	ENST00000465494
ENSG00000189079	ENST00000334344	ENST00000457135
ENSG00000189136	ENST00000558251	ENST00000561403
ENSG00000189157	ENST00000339906	ENST00000511946
ENSG00000189159	ENST00000581874	ENST00000481647
ENSG00000189171	ENST00000440685	ENST00000339556
ENSG00000189229	ENST00000433639	ENST00000414438
ENSG00000189266	ENST00000334351	ENST00000579103
ENSG00000189343	ENST00000458332	ENST00000439860
ENSG00000189403	ENST00000341423	ENST00000399494
ENSG00000196116	ENST00000355295	ENST00000540902
ENSG00000196136	ENST00000393080	ENST00000393078
ENSG00000196268	ENST00000392288	ENST00000355504
ENSG00000196305	ENST00000443024	ENST00000447699
ENSG00000196378	ENST00000343459	ENST00000429371
ENSG00000196405	ENST00000392920	ENST00000554695
ENSG00000196419	ENST00000402580	ENST00000405878
ENSG00000196422	ENST00000605286	ENST00000605660
ENSG00000196455	ENST00000356763	ENST00000512362
ENSG00000196498	ENST00000443451	ENST00000464377
ENSG00000196510	ENST00000455511	ENST00000552087
ENSG00000196535	ENST00000530254	ENST00000532867
ENSG00000196562	ENST00000467815	ENST00000495544
ENSG00000196576	ENST00000359337	ENST00000463165
ENSG00000196586	ENST00000369975	ENST00000430435
ENSG00000196588	ENST00000355630	ENST00000407029
ENSG00000196605	ENST00000397902	ENST00000589412
ENSG00000196670	ENST00000512132	ENST00000506377
ENSG00000196704	ENST00000580753	ENST00000584350
ENSG00000196735	ENST00000343139	ENST00000496318
ENSG00000196873	ENST00000377349	ENST00000377342
ENSG00000196950	ENST00000359634	ENST00000430412
ENSG00000196975	ENST00000394295	ENST00000409920
ENSG00000197008	ENST00000359735	ENST00000494380
ENSG00000197037	ENST00000394152	ENST00000334715
ENSG00000197056	ENST00000359858	ENST00000373329
ENSG00000197119	ENST00000359232	ENST00000392908
ENSG00000197121	ENST00000354764	ENST00000422444
ENSG00000197149	ENST00000443932	ENST00000494359
ENSG00000197150	ENST00000297504	ENST00000542328
ENSG00000197355	ENST00000409858	ENST00000360271
ENSG00000197358	ENST00000355069	ENST00000547295
ENSG00000197380	ENST00000300875	ENST00000391916
ENSG00000197386	ENST00000355072	ENST00000513806
ENSG00000197442	ENST00000359015	ENST00000355845
ENSG00000197472	ENST00000479214	ENST00000487338
ENSG00000197476	ENST00000356559	ENST00000563488
ENSG00000197479	ENST00000354757	ENST00000536699
ENSG00000197520	ENST00000456298	ENST00000445590
ENSG00000197548	ENST00000354449	ENST00000354956
ENSG00000197586	ENST00000354989	ENST00000376666
ENSG00000197603	ENST00000514429	ENST00000512288
ENSG00000197763	ENST00000523403	ENST00000518740
ENSG00000197766	ENST00000327726	ENST00000592860
ENSG00000197771	ENST00000369077	ENST00000360003
ENSG00000197780	ENST00000338366	ENST00000461096
ENSG00000197785	ENST00000378756	ENST00000339113
ENSG00000197808	ENST00000396893	ENST00000590487
ENSG00000197894	ENST00000296412	ENST00000512621
ENSG00000197989	ENST00000531126	ENST00000384581
ENSG00000198015	ENST00000393128	ENST00000552326
ENSG00000198026	ENST00000322927	ENST00000426788
ENSG00000198060	ENST00000358935	ENST00000467521
ENSG00000198088	ENST00000484614	ENST00000432145
ENSG00000198089	ENST00000400288	ENST00000476577
ENSG00000198121	ENST00000374431	ENST00000541779
ENSG00000198125	ENST00000406324	ENST00000401702
ENSG00000198131	ENST00000596929	ENST00000596825
ENSG00000198134	ENST00000539347	ENST00000358818
ENSG00000198198	ENST00000372442	ENST00000460536
ENSG00000198218	ENST00000357496	ENST00000469910
ENSG00000198221	ENST00000359760	ENST00000425438
ENSG00000198363	ENST00000356457	ENST00000379454
ENSG00000198382	ENST00000356136	ENST00000531818
ENSG00000198399	ENST00000361999	ENST00000416160
ENSG00000198416	ENST00000377618	ENST00000602828
ENSG00000198417	ENST00000334350	ENST00000394501
ENSG00000198561	ENST00000530094	ENST00000531014
ENSG00000198563	ENST00000376177	ENST00000417023
ENSG00000198589	ENST00000509835	ENST00000510157
ENSG00000198604	ENST00000382422	ENST00000555331
ENSG00000198642	ENST00000359039	ENST00000537938
ENSG00000198682	ENST00000361175	ENST00000456849
ENSG00000198718	ENST00000361462	ENST00000556823
ENSG00000198734	ENST00000367797	ENST00000495481
ENSG00000198780	ENST00000389156	ENST00000510609
ENSG00000198793	ENST00000361445	ENST00000376838
ENSG00000198815	ENST00000545068	ENST00000361776
ENSG00000198821	ENST00000392122	ENST00000362089
ENSG00000198860	ENST00000361641	ENST00000423085
ENSG00000198901	ENST00000361919	ENST00000556972
ENSG00000198910	ENST00000361981	ENST00000370058
ENSG00000198931	ENST00000378364	ENST00000426324
ENSG00000203485	ENST00000392634	ENST00000252527
ENSG00000203666	ENST00000366521	ENST00000487845
ENSG00000203711	ENST00000367072	ENST00000367073
ENSG00000203780	ENST00000368693	ENST00000456942
ENSG00000203896	ENST00000309546	ENST00000494776
ENSG00000203914	ENST00000415545	ENST00000370405
ENSG00000204152	ENST00000478381	ENST00000374098
ENSG00000204164	ENST00000425187	ENST00000445434
ENSG00000204256	ENST00000449085	ENST00000482838
ENSG00000204261	ENST00000453426	ENST00000415067
ENSG00000204267	ENST00000374897	ENST00000485701
ENSG00000204272	ENST00000423617	ENST00000451583
ENSG00000204314	ENST00000472641	ENST00000494332
ENSG00000204316	ENST00000309352	ENST00000477371
ENSG00000204361	ENST00000389586	ENST00000375475
ENSG00000204390	ENST00000375654	ENST00000417199
ENSG00000204397	ENST00000375704	ENST00000525374
ENSG00000204410	ENST00000395853	ENST00000494458
ENSG00000204482	ENST00000376090	ENST00000490742
ENSG00000204531	ENST00000513407	ENST00000441888
ENSG00000204564	ENST00000376473	ENST00000460172
ENSG00000204568	ENST00000259873	ENST00000472229
ENSG00000204574	ENST00000326195	ENST00000376545
ENSG00000204577	ENST00000424807	ENST00000460208
ENSG00000204622	ENST00000494367	ENST00000495278
ENSG00000204628	ENST00000504325	ENST00000509535
ENSG00000204632	ENST00000360323	ENST00000376818
ENSG00000204642	ENST00000429294	ENST00000334668
ENSG00000204652	ENST00000536258	ENST00000393490
ENSG00000204670	ENST00000411475	ENST00000377032
ENSG00000204802	ENST00000377518	ENST00000430302
ENSG00000204839	ENST00000533120	ENST00000532704
ENSG00000204852	ENST00000397659	ENST00000547461
ENSG00000204856	ENST00000377673	ENST00000546396
ENSG00000204859	ENST00000377674	ENST00000466813
ENSG00000204866	ENST00000434646	ENST00000377693
ENSG00000204889	ENST00000461923	ENST00000377755
ENSG00000204954	ENST00000547975	ENST00000547945
ENSG00000204977	ENST00000457662	ENST00000298772
ENSG00000205020	ENST00000588929	ENST00000378352
ENSG00000205078	ENST00000378644	ENST00000563157
ENSG00000205100	ENST00000378770	ENST00000506915
ENSG00000205105	ENST00000535895	ENST00000378775
ENSG00000205220	ENST00000358514	ENST00000570985
ENSG00000205420	ENST00000330722	ENST00000548735
ENSG00000205464	ENST00000380167	ENST00000439350
ENSG00000205506	ENST00000429058	ENST00000398408
ENSG00000205517	ENST00000380456	ENST00000568628
ENSG00000205571	ENST00000380743	ENST00000508258
ENSG00000205664	ENST00000490920	ENST00000475317
ENSG00000205702	ENST00000433992	ENST00000435101
ENSG00000205707	ENST00000381356	ENST00000556885
ENSG00000205758	ENST00000381554	ENST00000426935
ENSG00000205763	ENST00000381639	ENST00000443264
ENSG00000205903	ENST00000427912	ENST00000382252
ENSG00000206053	ENST00000248098	ENST00000562684
ENSG00000206140	ENST00000427147	ENST00000425458
ENSG00000206159	ENST00000357871	ENST00000382965
ENSG00000206176	ENST00000438669	ENST00000436846
ENSG00000206195	ENST00000447898	ENST00000383038
ENSG00000206417	ENST00000537780	ENST00000433902
ENSG00000211460	ENST00000389682	ENST00000467324
ENSG00000212664	ENST00000401798	ENST00000498103
ENSG00000212994	ENST00000391676	ENST00000475156
ENSG00000213085	ENST00000368099	ENST00000479861
ENSG00000213213	ENST00000481601	ENST00000609471
ENSG00000213246	ENST00000225504	ENST00000581204
ENSG00000213300	ENST00000472163	ENST00000393361
ENSG00000213339	ENST00000250237	ENST00000592531
ENSG00000213390	ENST00000358531	ENST00000487035
ENSG00000213397	ENST00000370211	ENST00000460898
ENSG00000213398	ENST00000264005	ENST00000573538
ENSG00000213420	ENST00000480087	ENST00000482569
ENSG00000213463	ENST00000256366	ENST00000554216
ENSG00000213492	ENST00000441170	ENST00000394500
ENSG00000213494	ENST00000394509	ENST00000586216
ENSG00000213553	ENST00000394878	ENST00000413306
ENSG00000213563	ENST00000524821	ENST00000534680
ENSG00000213598	ENST00000480540	ENST00000393325
ENSG00000213638	ENST00000454697	ENST00000602400
ENSG00000213658	ENST00000395456	ENST00000568899
ENSG00000213683	ENST00000514936	ENST00000395613
ENSG00000213719	ENST00000375784	ENST00000375779
ENSG00000213722	ENST00000375787	ENST00000480913
ENSG00000213901	ENST00000497918	ENST00000396775
ENSG00000213903	ENST00000396789	ENST00000556141
ENSG00000213918	ENST00000575152	ENST00000576792
ENSG00000213928	ENST00000396864	ENST00000560311
ENSG00000213971	ENST00000599922	ENST00000594766
ENSG00000213983	ENST00000397120	ENST00000557391
ENSG00000213988	ENST00000474284	ENST00000492328
ENSG00000213999	ENST00000162023	ENST00000409224
ENSG00000214021	ENST00000383827	ENST00000466245
ENSG00000214026	ENST00000381519	ENST00000462288
ENSG00000214050	ENST00000346498	ENST00000522609
ENSG00000214078	ENST00000397443	ENST00000462352
ENSG00000214087	ENST00000397498	ENST00000573392
ENSG00000214106	ENST00000449486	ENST00000411526
ENSG00000214113	ENST00000464010	ENST00000468929
ENSG00000214114	ENST00000397572	ENST00000465771
ENSG00000214193	ENST00000505871	ENST00000480549
ENSG00000214289	ENST00000273411	ENST00000512505
ENSG00000214413	ENST00000605742	ENST00000436562
ENSG00000214455	ENST00000398357	ENST00000545120
ENSG00000214517	ENST00000328257	ENST00000398427
ENSG00000214646	ENST00000563867	ENST00000398727
ENSG00000214717	ENST00000381222	ENST00000381223
ENSG00000214765	ENST00000450436	ENST00000413875
ENSG00000214821	ENST00000420678	ENST00000455362
ENSG00000214855	ENST00000589081	ENST00000575148
ENSG00000214944	ENST00000296799	ENST00000512883
ENSG00000215021	ENST00000535923	ENST00000542912
ENSG00000215041	ENST00000399464	ENST00000576794
ENSG00000215154	ENST00000399702	ENST00000567242
ENSG00000215424	ENST00000455567	ENST00000420074
ENSG00000215472	ENST00000584895	ENST00000332968
ENSG00000215910	ENST00000482358	ENST00000475041
ENSG00000216588	ENST00000402988	ENST00000592507
ENSG00000216866	ENST00000406190	ENST00000397318
ENSG00000216895	ENST00000460022	ENST00000472015
ENSG00000217239	ENST00000407959	ENST00000538951
ENSG00000217801	ENST00000456409	ENST00000433695
ENSG00000217930	ENST00000318059	ENST00000576217
ENSG00000220804	ENST00000431796	ENST00000416103
ENSG00000221829	ENST00000378643	ENST00000476212
ENSG00000221838	ENST00000359593	ENST00000479916
ENSG00000221926	ENST00000336708	ENST00000577886
ENSG00000221983	ENST00000430157	ENST00000597451
ENSG00000221988	ENST00000395523	ENST00000465047
ENSG00000222019	ENST00000409873	ENST00000517889
ENSG00000223501	ENST00000445902	ENST00000495981
ENSG00000223508	ENST00000606507	ENST00000521854
ENSG00000223509	ENST00000561563	ENST00000604301
ENSG00000223609	ENST00000380299	ENST00000292901
ENSG00000223612	ENST00000545938	ENST00000433527
ENSG00000223705	ENST00000393633	ENST00000427550
ENSG00000223749	ENST00000440570	ENST00000457876
ENSG00000223756	ENST00000533775	ENST00000526284
ENSG00000223812	ENST00000438488	ENST00000439804
ENSG00000223877	ENST00000460876	ENST00000415697
ENSG00000223960	ENST00000453026	ENST00000436616
ENSG00000224032	ENST00000442823	ENST00000508590
ENSG00000224046	ENST00000433446	ENST00000446309
ENSG00000224906	ENST00000447193	ENST00000425281
ENSG00000224962	ENST00000466500	ENST00000454471
ENSG00000225131	ENST00000453033	ENST00000419812
ENSG00000225138	ENST00000534918	ENST00000606319
ENSG00000225151	ENST00000559668	ENST00000436127
ENSG00000225339	ENST00000429998	ENST00000586726
ENSG00000225373	ENST00000606728	ENST00000592209
ENSG00000225422	ENST00000537583	ENST00000417216
ENSG00000225470	ENST00000602920	ENST00000538519
ENSG00000225697	ENST00000420764	ENST00000395550
ENSG00000225791	ENST00000606714	ENST00000605910
ENSG00000225806	ENST00000424434	ENST00000605534
ENSG00000225828	ENST00000416512	ENST00000432622
[truncated: 220 more rows]

## Sheet: Sheet1
Overlap in isoform switching changes (coding - non-coding) between the cell line and TCGA data
Ensembl ID
ENSG00000002016
ENSG00000007516
ENSG00000009950
ENSG00000011028
ENSG00000025434
ENSG00000033178
ENSG00000049656
ENSG00000059588
ENSG00000067365
ENSG00000069943
ENSG00000078140
ENSG00000102921
ENSG00000115290
ENSG00000121310
ENSG00000122257
ENSG00000122643
ENSG00000123908
ENSG00000124275
ENSG00000130813
ENSG00000131051
ENSG00000136908
ENSG00000140332
ENSG00000140350
ENSG00000145014
ENSG00000146067
ENSG00000149089
ENSG00000150316
ENSG00000160305
ENSG00000163512
ENSG00000166971
ENSG00000170417
ENSG00000173898
ENSG00000174606
ENSG00000177595
ENSG00000177728
ENSG00000180376
ENSG00000198198
ENSG00000198218
ENSG00000205571
ENSG00000243660
ENSG00000005436
ENSG00000106245
ENSG00000114745
ENSG00000115325
ENSG00000137074
ENSG00000150401
ENSG00000164808
ENSG00000167705
