# Supplementary material for: Hypoxia-driven splicing into noncoding isoforms regulates the DNA damage response
Source: NPJ Genom Med. 2016 Jul 20;1:16020–. doi: 10.1038/npjgenmed.2016.20 (PMC5417364; doi:10.1038/npjgenmed.2016.20)
Supplement: Supplementary Table 3 [file npjgenmed201620-s10.xls]

## Sheet: Read Mapping 
	Total Number of Reads	Unique	Multimapping	Unique(%)	Multimapping(%)	Properly Paired Reads
Norm0r1	58835448	56607408	1608029	96.2131	2.7331	54939825
Norm0r2	102905666	99084891	2868628	96.2871	2.78763	96899872
Norm0r3	99429438	95436837	2477997	95.9845	2.49222	94182580
Hyp1r1	105946836	101133625	2632610	95.457	2.48484	99256255
Hyp1r2	80304846	76942306	2009058	95.8128	2.50179	75561540
Hyp1r3	96271362	92210495	2542391	95.7819	2.64086	90773850
Hyp2r1	122792946	118251838	2922032	96.3018	2.37964	116475132
Hyp2r2	107271660	102504427	2921641	95.5559	2.72359	99917270
Hyp2r3	109819506	104713121	2639291	95.3502	2.4033	103121800
Hyp24r1	63070734	58662547	2092130	93.0107	3.31712	57895644
Hyp24r2	76147652	72527678	2762369	95.2461	3.62765	72436942
Hyp24r3	96211112	92413648	2455292	96.053	2.55198	90500110

## Sheet: Read Distribution
	CDS_Exons	5'UTR_Exons	3'UTR_Exons	Introns	TSS_up_1kb	TSS_up_5kb	TSS_up_10kb	TES_down_1kb	TES_down_5kb	TES_down_10kb
Norm0r1	1331.53	109.45	251.84	1.4	1.24	0.42	0.46	6.99	2.77	1.68
Norm0r2	2381.86	201.59	431.8	2.53	2.37	0.81	0.88	10.75	4.24	2.6
Norm0r3	2309.12	184.6	435.41	2.35	2.32	0.79	0.91	10.21	4.08	2.49
Hyp1r1	2338.59	186.47	484.65	2.77	2.3	0.78	0.91	11.38	4.55	2.78
Hyp1r2	1841.92	146.54	341.22	2.09	1.89	0.65	0.75	10.35	4.16	2.52
Hyp1r3	2209.24	182.6	418.18	2.39	2.68	0.87	0.91	13.81	5.5	3.31
Hyp2r1	2698.61	217.22	567.15	3.5	3.16	1.02	1.21	16.13	6.47	3.92
Hyp2r2	2353.78	196.59	455.64	3.02	2.83	0.93	1.04	15.58	6.16	3.72
Hyp2r3	2423.25	194.49	514.15	2.84	2.77	0.92	1.04	14.33	5.59	3.38
Hyp24r1	1386.12	133.96	251.5	1.52	1.63	0.59	1.23	6.96	2.78	1.7
Hyp24r2	1612.64	164.1	329.65	2.45	2.09	0.76	1.38	11.15	4.37	2.65
Hyp24r3	1946.29	171.2	425.53	4.05	3.12	1.23	2.86	17.34	7.18	4.37
	2069.41	174.067	408.893	2.57583	2.36667	0.814167	1.13167	12.0817	4.82083	2.92667

## Sheet: Splice Junctions
	Pre-filtered	Pre-filtered (%)	Post-filtered	Post-filtered (%)
Complete match	195937	36.6307	168653	68.2217
Matched start or End	280298	52.402	74168	30.0017
Novel	58664	10.9673	4392	1.77661
Total	534899		247213
