# Supplementary material for: Hypoxia-driven splicing into noncoding isoforms regulates the DNA damage response
Source: NPJ Genom Med. 2016 Jul 20;1:16020–. doi: 10.1038/npjgenmed.2016.20 (PMC5417364; doi:10.1038/npjgenmed.2016.20)
Supplement: Supplementary Table 4 [file npjgenmed201620-s11.xls]

## Sheet: Transcripts of annotated genes
Known and novel transcripts of annotated genes. These include transcripts that completely match (class_code="=") or are similar to (class_code="j") or overlap with (class_code="o"|"x") annotated Ensembl transcriptss.
tracking_id	class_code	nearest_ref_id	gene_id	gene_short_name	tss_id	locus	length
TCONS_00000043	=	ENST00000445840	XLOC_000008	RP4-669L17.4	TSS23	1:317719-794826	180
TCONS_00000056	=	ENST00000458203	XLOC_000008	RP4-669L17.1	TSS29	1:317719-794826	385
TCONS_00000059	=	ENST00000416931	XLOC_000013	MTND1P23	TSS39	1:317719-794826	372
TCONS_00000060	=	ENST00000457540	XLOC_000014	MTND2P28	TSS40	1:317719-794826	1044
TCONS_00000061	=	ENST00000414273	XLOC_000008	hsa-mir-6723	TSS30	1:317719-794826	1543
TCONS_00000064	=	ENST00000514057	XLOC_000008	MTATP6P1	TSS33	1:317719-794826	681
TCONS_00000065	=	ENST00000416718	XLOC_000008	RP5-857K21.11	TSS34	1:317719-794826	547
TCONS_00000097	j	ENST00000449005	XLOC_000020	RP11-206L10.11	TSS53	1:317719-794826	5279
TCONS_00000104	=	ENST00000445118	XLOC_000020	RP11-206L10.11	TSS53	1:317719-794826	6606
TCONS_00000105	=	ENST00000610067	XLOC_000020	RP11-206L10.11	TSS53	1:317719-794826	550
TCONS_00000106	=	ENST00000441765	XLOC_000020	RP11-206L10.11	TSS53	1:317719-794826	750
TCONS_00000108	=	ENST00000449005	XLOC_000020	RP11-206L10.11	TSS53	1:317719-794826	874
TCONS_00000109	=	ENST00000448975	XLOC_000020	RP11-206L10.11	TSS53	1:317719-794826	612
TCONS_00000134	j	ENST00000338591	XLOC_000029	KLHL17	TSS74	1:859410-901100	4651
TCONS_00000135	j	ENST00000338591	XLOC_000029	KLHL17	TSS75	1:859410-901100	3745
TCONS_00000137	j	ENST00000338591	XLOC_000029	KLHL17	TSS75	1:859410-901100	3340
TCONS_00000138	j	ENST00000338591	XLOC_000029	KLHL17	TSS75	1:859410-901100	4124
TCONS_00000139	j	ENST00000338591	XLOC_000029	KLHL17	TSS75	1:859410-901100	3939
TCONS_00000140	j	ENST00000338591	XLOC_000029	KLHL17	TSS75	1:859410-901100	3075
TCONS_00000141	j	ENST00000338591	XLOC_000029	KLHL17	TSS75	1:859410-901100	3275
TCONS_00000143	j	ENST00000338591	XLOC_000029	KLHL17	TSS75	1:859410-901100	4055
TCONS_00000145	j	ENST00000338591	XLOC_000029	KLHL17	TSS76	1:859410-901100	2311
TCONS_00000148	j	ENST00000338591	XLOC_000029	KLHL17	TSS76	1:859410-901100	3376
TCONS_00000149	j	ENST00000338591	XLOC_000029	KLHL17	TSS76	1:859410-901100	2367
TCONS_00000150	j	ENST00000338591	XLOC_000029	KLHL17	TSS76	1:859410-901100	3189
TCONS_00000151	j	ENST00000338591	XLOC_000029	KLHL17	TSS76	1:859410-901100	2808
TCONS_00000152	j	ENST00000338591	XLOC_000029	KLHL17	TSS76	1:859410-901100	3510
TCONS_00000154	=	ENST00000466300	XLOC_000029	KLHL17	TSS78	1:859410-901100	913
TCONS_00000155	=	ENST00000481067	XLOC_000029	KLHL17	TSS79	1:859410-901100	515
TCONS_00000166	=	ENST00000379409	XLOC_000030	PLEKHN1	TSS82	1:901577-917497	2455
TCONS_00000176	=	ENST00000379389	XLOC_000036	ISG15	TSS92	1:948802-949920	711
TCONS_00000179	j	ENST00000379370	XLOC_000037	AGRN	TSS93	1:955039-991497	8689
TCONS_00000181	j	ENST00000379370	XLOC_000037	AGRN	TSS93	1:955039-991497	8036
TCONS_00000182	j	ENST00000379370	XLOC_000037	AGRN	TSS93	1:955039-991497	8717
TCONS_00000187	j	ENST00000379370	XLOC_000037	AGRN	TSS94	1:955039-991497	8612
TCONS_00000188	=	ENST00000379370	XLOC_000037	AGRN	TSS94	1:955039-991497	7323
TCONS_00000193	j	ENST00000379370	XLOC_000037	AGRN	TSS97	1:955039-991497	6284
TCONS_00000194	j	ENST00000379370	XLOC_000037	AGRN	TSS97	1:955039-991497	6775
TCONS_00000196	=	ENST00000479707	XLOC_000037	AGRN	TSS98	1:955039-991497	584
TCONS_00000198	=	ENST00000478677	XLOC_000037	AGRN	TSS100	1:955039-991497	276
TCONS_00000199	=	ENST00000492947	XLOC_000037	AGRN	TSS101	1:955039-991497	690
TCONS_00000201	=	ENST00000461111	XLOC_000037	AGRN	TSS103	1:955039-991497	3385
TCONS_00000203	j	ENST00000412397	XLOC_000038	RP11-465B22.3	TSS105	1:995054-1005787	1137
TCONS_00000204	j	ENST00000412397	XLOC_000038	RP11-465B22.3	TSS105	1:995054-1005787	2427
TCONS_00000205	j	ENST00000427998	XLOC_000038	RP11-465B22.3	TSS105	1:995054-1005787	823
TCONS_00000206	j	ENST00000412397	XLOC_000038	RP11-465B22.3	TSS105	1:995054-1005787	945
TCONS_00000208	j	ENST00000427998	XLOC_000038	RP11-465B22.3	TSS105	1:995054-1005787	817
TCONS_00000210	j	ENST00000412397	XLOC_000038	RP11-465B22.3	TSS105	1:995054-1005787	930
TCONS_00000216	j	ENST00000412397	XLOC_000038	RP11-465B22.3	TSS105	1:995054-1005787	1075
TCONS_00000219	=	ENST00000394517	XLOC_000038	RP11-465B22.3	TSS106	1:995054-1005787	397
TCONS_00000222	=	ENST00000433695	XLOC_000038	RP11-465B22.3	TSS108	1:995054-1005787	540
TCONS_00000229	=	ENST00000606993	XLOC_000044	RP11-465B22.8	TSS114	1:1104736-1105723	987
TCONS_00000237	=	ENST00000379198	XLOC_000046	B3GALT6	TSS119	1:1167628-1170421	2793
TCONS_00000260	j	ENST00000379031	XLOC_000048	PUSL1	TSS129	1:1227755-1260071	5231
TCONS_00000261	=	ENST00000379031	XLOC_000048	PUSL1	TSS129	1:1227755-1260071	1287
TCONS_00000262	j	ENST00000379031	XLOC_000048	PUSL1	TSS129	1:1227755-1260071	5409
TCONS_00000264	=	ENST00000470520	XLOC_000048	PUSL1	TSS129	1:1227755-1260071	769
TCONS_00000265	=	ENST00000463758	XLOC_000048	PUSL1	TSS130	1:1227755-1260071	940
TCONS_00000266	=	ENST00000467712	XLOC_000048	PUSL1	TSS130	1:1227755-1260071	877
TCONS_00000270	=	ENST00000343938	XLOC_000049	GLTPD1	TSS132	1:1260135-1264278	2190
TCONS_00000277	=	ENST00000448629	XLOC_000053	RP4-758J18.2	TSS138	1:1321089-1342693	797
TCONS_00000281	=	ENST00000418833	XLOC_000053	RP4-758J18.2	TSS138	1:1321089-1342693	2196
TCONS_00000285	=	ENST00000572242	XLOC_000053	RP4-758J18.2	TSS139	1:1321089-1342693	2228
TCONS_00000287	=	ENST00000607307	XLOC_000054	RP4-758J18.13	TSS141	1:1344475-1345998	1523
TCONS_00000291	=	ENST00000404702	XLOC_000057	VWA1	TSS145	1:1365918-1380647	2147
TCONS_00000295	=	ENST00000476993	XLOC_000057	VWA1	TSS146	1:1365918-1380647	4511
TCONS_00000311	=	ENST00000308647	XLOC_000059	ATAD3B	TSS150	1:1407123-1444821	2448
TCONS_00000313	=	ENST00000378736	XLOC_000059	ATAD3B	TSS152	1:1407123-1444821	414
TCONS_00000314	=	ENST00000485748	XLOC_000059	ATAD3B	TSS153	1:1407123-1444821	3233
TCONS_00000316	=	ENST00000378756	XLOC_000060	ATAD3A	TSS155	1:1447530-1470070	2492
TCONS_00000319	=	ENST00000536055	XLOC_000060	ATAD3A	TSS156	1:1447530-1470070	2330
TCONS_00000321	=	ENST00000439513	XLOC_000060	ATAD3A	TSS157	1:1447530-1470070	403
TCONS_00000322	=	ENST00000429957	XLOC_000060	ATAD3A	TSS158	1:1447530-1470070	498
TCONS_00000323	=	ENST00000400830	XLOC_000060	ATAD3A	TSS159	1:1447530-1470070	603
TCONS_00000348	=	ENST00000479659	XLOC_000064	MIB2	TSS163	1:1549137-1624435	4247
TCONS_00000349	=	ENST00000489635	XLOC_000064	MIB2	TSS163	1:1549137-1624435	3034
TCONS_00000351	=	ENST00000477990	XLOC_000064	MIB2	TSS164	1:1549137-1624435	2821
TCONS_00000363	=	ENST00000378712	XLOC_000064	MIB2	TSS165	1:1549137-1624435	2890
TCONS_00000365	=	ENST00000463492	XLOC_000064	MIB2	TSS166	1:1549137-1624435	486
TCONS_00000376	=	ENST00000514234	XLOC_000064	MIB2	TSS172	1:1549137-1624435	2562
TCONS_00000381	=	ENST00000473511	XLOC_000064	MIB2	TSS177	1:1549137-1624435	1332
TCONS_00000382	=	ENST00000464570	XLOC_000064	MIB2	TSS177	1:1549137-1624435	968
TCONS_00000383	=	ENST00000483015	XLOC_000064	MIB2	TSS178	1:1549137-1624435	1058
TCONS_00000384	=	ENST00000511910	XLOC_000064	MIB2	TSS179	1:1549137-1624435	584
TCONS_00000385	=	ENST00000470373	XLOC_000064	MIB2	TSS180	1:1549137-1624435	546
TCONS_00000421	j	ENST00000378585	XLOC_000074	GABRD	TSS205	1:1950739-1962192	2017
TCONS_00000422	j	ENST00000378585	XLOC_000074	GABRD	TSS205	1:1950739-1962192	2162
TCONS_00000423	j	ENST00000378585	XLOC_000074	GABRD	TSS205	1:1950739-1962192	1780
TCONS_00000424	=	ENST00000378585	XLOC_000074	GABRD	TSS205	1:1950739-1962192	1913
TCONS_00000425	=	ENST00000378567	XLOC_000075	PRKCZ	TSS206	1:1981835-2152177	4222
TCONS_00000426	j	ENST00000378567	XLOC_000075	PRKCZ	TSS206	1:1981835-2152177	4072
TCONS_00000427	=	ENST00000378567	XLOC_000075	PRKCZ	TSS206	1:1981835-2152177	2326
TCONS_00000428	=	ENST00000468310	XLOC_000075	PRKCZ	TSS206	1:1981835-2152177	690
TCONS_00000429	=	ENST00000484419	XLOC_000075	PRKCZ	TSS207	1:1981835-2152177	519
TCONS_00000456	j	ENST00000378536	XLOC_000078	SKI	TSS231	1:2159331-2241651	6514
TCONS_00000457	=	ENST00000378536	XLOC_000078	SKI	TSS232	1:2159331-2241651	5613
TCONS_00000464	j	ENST00000306256	XLOC_000082	RER1	TSS239	1:2252691-2345305	3354
TCONS_00000465	j	ENST00000306256	XLOC_000082	RER1	TSS240	1:2252691-2345305	3299
TCONS_00000466	=	ENST00000378518	XLOC_000082	RER1	TSS240	1:2252691-2345305	522
TCONS_00000467	=	ENST00000605895	XLOC_000082	RER1	TSS240	1:2252691-2345305	3044
TCONS_00000468	=	ENST00000378513	XLOC_000082	RER1	TSS240	1:2252691-2345305	1242
TCONS_00000470	=	ENST00000493207	XLOC_000082	RER1	TSS240	1:2252691-2345305	686
TCONS_00000471	=	ENST00000378512	XLOC_000082	RER1	TSS241	1:2252691-2345305	1404
TCONS_00000472	j	ENST00000306256	XLOC_000082	RER1	TSS242	1:2252691-2345305	3793
TCONS_00000473	=	ENST00000443438	XLOC_000082	RER1	TSS243	1:2252691-2345305	540
TCONS_00000474	=	ENST00000488353	XLOC_000082	RER1	TSS244	1:2252691-2345305	2469
TCONS_00000475	=	ENST00000462129	XLOC_000082	RER1	TSS245	1:2252691-2345305	585
TCONS_00000491	=	ENST00000606645	XLOC_000084	RP3-395M20.12	TSS253	1:2477903-2478899	996
TCONS_00000512	=	ENST00000419916	XLOC_000088	FAM213B	TSS268	1:2517929-2718286	2749
TCONS_00000515	j	ENST00000378424	XLOC_000088	FAM213B	TSS268	1:2517929-2718286	2558
TCONS_00000517	=	ENST00000378427	XLOC_000088	FAM213B	TSS268	1:2517929-2718286	2689
TCONS_00000518	=	ENST00000419916	XLOC_000088	FAM213B	TSS268	1:2517929-2718286	2709
TCONS_00000524	=	ENST00000484099	XLOC_000088	FAM213B	TSS270	1:2517929-2718286	2577
TCONS_00000537	=	ENST00000607632	XLOC_000091	PRDM16	TSS275	1:2976178-3355185	581
TCONS_00000549	j	ENST00000378378	XLOC_000092	ARHGEF16	TSS281	1:3370989-3397677	3078
TCONS_00000550	j	ENST00000378378	XLOC_000092	ARHGEF16	TSS281	1:3370989-3397677	3094
TCONS_00000551	j	ENST00000378378	XLOC_000092	ARHGEF16	TSS281	1:3370989-3397677	3458
TCONS_00000552	=	ENST00000378378	XLOC_000092	ARHGEF16	TSS281	1:3370989-3397677	3061
TCONS_00000553	=	ENST00000378373	XLOC_000092	ARHGEF16	TSS282	1:3370989-3397677	2211
TCONS_00000554	=	ENST00000378371	XLOC_000092	ARHGEF16	TSS283	1:3370989-3397677	2219
TCONS_00000562	=	ENST00000378344	XLOC_000095	TPRG1L	TSS289	1:3541565-3546691	2414
TCONS_00000564	j	ENST00000378295	XLOC_000096	TP73	TSS290	1:3547301-3663900	5415
TCONS_00000568	=	ENST00000378295	XLOC_000096	TP73	TSS292	1:3547301-3663900	5188
TCONS_00000597	=	ENST00000378209	XLOC_000101	DFFB	TSS305	1:3773844-3801994	3028
TCONS_00000608	=	ENST00000461150	XLOC_000101	DFFB	TSS309	1:3773844-3801994	686
TCONS_00000631	=	ENST00000378092	XLOC_000112	KCNAB2	TSS325	1:5922869-6161253	1202
TCONS_00000632	=	ENST00000478098	XLOC_000112	KCNAB2	TSS325	1:5922869-6161253	413
TCONS_00000634	=	ENST00000352527	XLOC_000112	KCNAB2	TSS326	1:5922869-6161253	3903
TCONS_00000636	=	ENST00000428161	XLOC_000112	KCNAB2	TSS326	1:5922869-6161253	961
TCONS_00000637	=	ENST00000341524	XLOC_000112	KCNAB2	TSS326	1:5922869-6161253	3921
TCONS_00000660	=	ENST00000484435	XLOC_000113	RNF207	TSS336	1:6241328-6296100	551
TCONS_00000667	=	ENST00000492476	XLOC_000113	RNF207	TSS340	1:6241328-6296100	612
TCONS_00000668	=	ENST00000483336	XLOC_000113	RNF207	TSS341	1:6241328-6296100	473
TCONS_00000669	j	ENST00000377939	XLOC_000113	RNF207	TSS342	1:6241328-6296100	2391
TCONS_00000677	j	ENST00000377828	XLOC_000117	ESPN	TSS347	1:6484809-6580121	5926
TCONS_00000678	j	ENST00000377828	XLOC_000117	ESPN	TSS347	1:6484809-6580121	2429
TCONS_00000680	=	ENST00000377828	XLOC_000117	ESPN	TSS347	1:6484809-6580121	3531
TCONS_00000681	=	ENST00000418286	XLOC_000117	ESPN	TSS348	1:6484809-6580121	641
TCONS_00000682	x	ENST00000419034	XLOC_000118	RP1-202O8.2	TSS357	1:6484809-6580121	778
TCONS_00000684	=	ENST00000461727	XLOC_000117	ESPN	TSS350	1:6484809-6580121	1869
TCONS_00000685	j	ENST00000377828	XLOC_000117	ESPN	TSS351	1:6484809-6580121	4513
TCONS_00000686	=	ENST00000475228	XLOC_000117	ESPN	TSS352	1:6484809-6580121	813
TCONS_00000688	=	ENST00000416731	XLOC_000117	ESPN	TSS353	1:6484809-6580121	1665
TCONS_00000690	=	ENST00000434576	XLOC_000117	ESPN	TSS355	1:6484809-6580121	750
TCONS_00000691	=	ENST00000477679	XLOC_000117	ESPN	TSS355	1:6484809-6580121	885
TCONS_00000700	=	ENST00000319084	XLOC_000122	ZBTB48	TSS363	1:6640060-6649340	1050
TCONS_00000701	j	ENST00000377674	XLOC_000122	ZBTB48	TSS363	1:6640060-6649340	2253
TCONS_00000702	j	ENST00000377674	XLOC_000122	ZBTB48	TSS363	1:6640060-6649340	2274
TCONS_00000703	=	ENST00000435905	XLOC_000122	ZBTB48	TSS363	1:6640060-6649340	1001
TCONS_00000704	=	ENST00000377674	XLOC_000122	ZBTB48	TSS363	1:6640060-6649340	2293
TCONS_00000705	=	ENST00000488936	XLOC_000122	ZBTB48	TSS363	1:6640060-6649340	784
TCONS_00000706	j	ENST00000377674	XLOC_000122	ZBTB48	TSS364	1:6640060-6649340	2663
TCONS_00000708	=	ENST00000482360	XLOC_000122	ZBTB48	TSS365	1:6640060-6649340	2484
TCONS_00000710	=	ENST00000466813	XLOC_000122	ZBTB48	TSS367	1:6640060-6649340	790
TCONS_00000713	=	ENST00000377648	XLOC_000123	PHF13	TSS369	1:6650712-6684093	3681
TCONS_00000716	=	ENST00000054650	XLOC_000124	THAP3	TSS370	1:6684868-6761984	1366
TCONS_00000717	j	ENST00000054650	XLOC_000124	THAP3	TSS370	1:6684868-6761984	1702
TCONS_00000720	=	ENST00000307896	XLOC_000124	THAP3	TSS371	1:6684868-6761984	1046
TCONS_00000721	=	ENST00000377627	XLOC_000124	THAP3	TSS371	1:6684868-6761984	2053
TCONS_00000724	=	ENST00000472925	XLOC_000124	THAP3	TSS371	1:6684868-6761984	983
TCONS_00000730	j	ENST00000303635	XLOC_000127	CAMTA1	TSS376	1:6845381-7829768	1190
TCONS_00000732	j	ENST00000303635	XLOC_000127	CAMTA1	TSS376	1:6845381-7829768	811
TCONS_00000736	=	ENST00000490738	XLOC_000127	CAMTA1	TSS377	1:6845381-7829768	538
TCONS_00000737	=	ENST00000476163	XLOC_000127	CAMTA1	TSS377	1:6845381-7829768	863
TCONS_00000738	=	ENST00000473578	XLOC_000127	CAMTA1	TSS377	1:6845381-7829768	567
TCONS_00000739	=	ENST00000557126	XLOC_000127	CAMTA1	TSS377	1:6845381-7829768	486
TCONS_00000740	=	ENST00000467404	XLOC_000127	CAMTA1	TSS377	1:6845381-7829768	546
TCONS_00000742	=	ENST00000461311	XLOC_000127	CAMTA1	TSS377	1:6845381-7829768	431
TCONS_00000743	=	ENST00000486138	XLOC_000127	CAMTA1	TSS378	1:6845381-7829768	392
TCONS_00000747	=	ENST00000472283	XLOC_000127	CAMTA1	TSS380	1:6845381-7829768	384
TCONS_00000751	j	ENST00000303635	XLOC_000127	CAMTA1	TSS383	1:6845381-7829768	5361
TCONS_00000752	j	ENST00000303635	XLOC_000127	CAMTA1	TSS383	1:6845381-7829768	5016
TCONS_00000759	=	ENST00000054666	XLOC_000129	VAMP3	TSS388	1:7831292-8011422	2205
TCONS_00000760	=	ENST00000470357	XLOC_000129	VAMP3	TSS389	1:7831292-8011422	3036
TCONS_00000761	=	ENST00000470357	XLOC_000129	VAMP3	TSS390	1:7831292-8011422	954
TCONS_00000762	=	ENST00000602406	XLOC_000130	RP3-467L1.6	TSS392	1:7831292-8011422	393
TCONS_00000763	=	ENST00000487194	XLOC_000129	VAMP3	TSS391	1:7831292-8011422	274
TCONS_00000785	=	ENST00000460192	XLOC_000133	PARK7	TSS401	1:8014350-8045565	567
TCONS_00000787	j	ENST00000493678	XLOC_000133	PARK7	TSS401	1:8014350-8045565	976
TCONS_00000791	=	ENST00000338639	XLOC_000133	PARK7	TSS401	1:8014350-8045565	949
TCONS_00000792	=	ENST00000493678	XLOC_000133	PARK7	TSS401	1:8014350-8045565	1088
TCONS_00000793	=	ENST00000377493	XLOC_000133	PARK7	TSS401	1:8014350-8045565	795
TCONS_00000796	=	ENST00000377491	XLOC_000133	PARK7	TSS402	1:8014350-8045565	977
TCONS_00000801	=	ENST00000469225	XLOC_000133	PARK7	TSS404	1:8014350-8045565	711
TCONS_00000817	o	ENST00000453364	XLOC_000136	RP11-431K24.2	TSS418	1:8086517-8280623	1302
TCONS_00000818	o	ENST00000453364	XLOC_000136	RP11-431K24.2	TSS419	1:8086517-8280623	1235
TCONS_00000819	o	ENST00000453364	XLOC_000136	RP11-431K24.2	TSS419	1:8086517-8280623	1182
TCONS_00000828	j	ENST00000471889	XLOC_000138	SLC45A1	TSS425	1:8377885-8404253	2719
TCONS_00000830	=	ENST00000377479	XLOC_000138	SLC45A1	TSS426	1:8377885-8404253	2503
TCONS_00000842	=	ENST00000442636	XLOC_000145	ENO1-AS1	TSS437	1:8412456-8939953	456
TCONS_00000862	=	ENST00000377403	XLOC_000152	H6PD	TSS445	1:9294781-9331398	9146
TCONS_00000866	=	ENST00000602477	XLOC_000152	H6PD	TSS446	1:9294781-9331398	9031
TCONS_00000870	=	ENST00000328089	XLOC_000154	SPSB1	TSS449	1:9352922-9429592	3120
TCONS_00000875	=	ENST00000377399	XLOC_000154	SPSB1	TSS454	1:9352922-9429592	1007
TCONS_00000876	j	ENST00000302692	XLOC_000155	SLC25A33	TSS455	1:9599477-9645352	3931
TCONS_00000877	j	ENST00000302692	XLOC_000155	SLC25A33	TSS455	1:9599477-9645352	3863
TCONS_00000879	j	ENST00000302692	XLOC_000155	SLC25A33	TSS455	1:9599477-9645352	3966
TCONS_00000880	=	ENST00000302692	XLOC_000155	SLC25A33	TSS455	1:9599477-9645352	3854
TCONS_00000884	j	ENST00000340381	XLOC_000157	TMEM201	TSS459	1:9648792-9682118	3492
TCONS_00000887	=	ENST00000340305	XLOC_000157	TMEM201	TSS459	1:9648792-9682118	3851
TCONS_00000888	=	ENST00000340381	XLOC_000157	TMEM201	TSS459	1:9648792-9682118	3776
TCONS_00000893	=	ENST00000377346	XLOC_000158	PIK3CD	TSS463	1:9711789-9884584	5203
TCONS_00000898	j	ENST00000536656	XLOC_000158	PIK3CD	TSS467	1:9711789-9884584	5563
TCONS_00000911	=	ENST00000403197	XLOC_000162	NMNAT1	TSS476	1:9982172-10049817	1094
TCONS_00000912	=	ENST00000377205	XLOC_000162	NMNAT1	TSS476	1:9982172-10049817	3781
TCONS_00000922	=	ENST00000294435	XLOC_000164	RBP7	TSS481	1:10057263-10076078	636
TCONS_00000923	=	ENST00000253251	XLOC_000165	UBE4B	TSS482	1:10092889-10241300	4772
TCONS_00000924	=	ENST00000253251	XLOC_000165	UBE4B	TSS482	1:10092889-10241300	5647
TCONS_00000927	=	ENST00000343090	XLOC_000165	UBE4B	TSS485	1:10092889-10241300	5267
TCONS_00000931	=	ENST00000470736	XLOC_000165	UBE4B	TSS488	1:10092889-10241300	827
TCONS_00000935	=	ENST00000487244	XLOC_000165	UBE4B	TSS491	1:10092889-10241300	818
TCONS_00000937	j	ENST00000377086	XLOC_000168	KIF1B	TSS495	1:10270543-10441953	10844
TCONS_00000939	=	ENST00000377093	XLOC_000168	KIF1B	TSS496	1:10270543-10441953	7565
TCONS_00000949	=	ENST00000584329	XLOC_000168	RN7SL731P	TSS502	1:10270543-10441953	291
TCONS_00000964	j	ENST00000538557	XLOC_000175	PGD	TSS513	1:10458648-10480566	2303
TCONS_00000966	=	ENST00000541529	XLOC_000175	PGD	TSS513	1:10458648-10480566	1474
TCONS_00000968	=	ENST00000270776	XLOC_000175	PGD	TSS513	1:10458648-10480566	1885
TCONS_00000971	=	ENST00000465632	XLOC_000175	PGD	TSS514	1:10458648-10480566	642
TCONS_00000974	j	ENST00000538557	XLOC_000175	PGD	TSS516	1:10458648-10480566	1786
TCONS_00000977	j	ENST00000400900	XLOC_000176	APITD1-CORT	TSS519	1:10489937-10512210	1086
TCONS_00000980	=	ENST00000602296	XLOC_000176	APITD1	TSS520	1:10489937-10512210	626
TCONS_00000981	=	ENST00000309048	XLOC_000176	APITD1	TSS520	1:10489937-10512210	896
TCONS_00000983	=	ENST00000477755	XLOC_000176	APITD1	TSS522	1:10489937-10512210	914
TCONS_00000984	=	ENST00000462462	XLOC_000176	APITD1	TSS523	1:10489937-10512210	584
TCONS_00000986	=	ENST00000602446	XLOC_000176	APITD1-CORT	TSS525	1:10489937-10512210	849
TCONS_00000993	=	ENST00000356607	XLOC_000178	PEX14	TSS531	1:10516437-10690815	1985
TCONS_00000995	=	ENST00000491661	XLOC_000178	PEX14	TSS531	1:10516437-10690815	637
TCONS_00001000	=	ENST00000473118	XLOC_000182	TARDBP	TSS536	1:11072413-11107290	688
TCONS_00001001	j	ENST00000473869	XLOC_000182	TARDBP	TSS536	1:11072413-11107290	8685
TCONS_00001002	=	ENST00000240185	XLOC_000182	TARDBP	TSS537	1:11072413-11107290	2748
TCONS_00001003	=	ENST00000476201	XLOC_000182	TARDBP	TSS537	1:11072413-11107290	767
TCONS_00001005	=	ENST00000439080	XLOC_000182	TARDBP	TSS537	1:11072413-11107290	1357
TCONS_00001006	=	ENST00000315091	XLOC_000182	TARDBP	TSS538	1:11072413-11107290	1835
TCONS_00001007	=	ENST00000473869	XLOC_000182	TARDBP	TSS538	1:11072413-11107290	1946
TCONS_00001010	=	ENST00000480464	XLOC_000182	TARDBP	TSS541	1:11072413-11107290	491
TCONS_00001011	=	ENST00000607145	XLOC_000182	RP4-635E18.8	TSS542	1:11072413-11107290	870
TCONS_00001013	=	ENST00000447600	XLOC_000184	RP4-635E18.6	TSS544	1:11123799-11162157	487
TCONS_00001014	=	ENST00000435388	XLOC_000184	RP4-635E18.6	TSS544	1:11123799-11162157	440
TCONS_00001023	=	ENST00000483738	XLOC_000190	UBIAD1	TSS552	1:11166591-11359797	5853
TCONS_00001024	=	ENST00000376810	XLOC_000190	UBIAD1	TSS552	1:11166591-11359797	3646
TCONS_00001026	=	ENST00000376804	XLOC_000190	UBIAD1	TSS553	1:11166591-11359797	825
TCONS_00001036	=	ENST00000251546	XLOC_000193	FBXO44	TSS558	1:11708414-11723384	1896
TCONS_00001040	=	ENST00000425796	XLOC_000193	FBXO44	TSS560	1:11708414-11723384	994
TCONS_00001043	j	ENST00000376770	XLOC_000193	FBXO44	TSS560	1:11708414-11723384	2612
TCONS_00001044	j	ENST00000376770	XLOC_000193	FBXO44	TSS560	1:11708414-11723384	2487
TCONS_00001045	=	ENST00000376770	XLOC_000193	FBXO44	TSS560	1:11708414-11723384	3320
TCONS_00001047	=	ENST00000251547	XLOC_000193	FBXO44	TSS560	1:11708414-11723384	2903
TCONS_00001048	=	ENST00000376760	XLOC_000193	FBXO44	TSS560	1:11708414-11723384	822
TCONS_00001049	=	ENST00000376762	XLOC_000193	FBXO44	TSS560	1:11708414-11723384	1734
TCONS_00001050	=	ENST00000475435	XLOC_000193	FBXO44	TSS561	1:11708414-11723384	942
TCONS_00001051	=	ENST00000471895	XLOC_000193	FBXO44	TSS562	1:11708414-11723384	769
TCONS_00001052	=	ENST00000376753	XLOC_000194	FBXO6	TSS563	1:11724180-11734411	1520
TCONS_00001053	j	ENST00000376753	XLOC_000194	FBXO6	TSS564	1:11724180-11734411	1479
TCONS_00001058	=	ENST00000314340	XLOC_000196	AGTRAP	TSS568	1:11796129-11814859	5226
TCONS_00001059	=	ENST00000376637	XLOC_000196	AGTRAP	TSS568	1:11796129-11814859	1067
TCONS_00001061	=	ENST00000476512	XLOC_000196	AGTRAP	TSS568	1:11796129-11814859	942
TCONS_00001062	=	ENST00000400895	XLOC_000196	AGTRAP	TSS568	1:11796129-11814859	786
TCONS_00001063	=	ENST00000494437	XLOC_000196	AGTRAP	TSS568	1:11796129-11814859	976
TCONS_00001065	=	ENST00000376629	XLOC_000196	AGTRAP	TSS568	1:11796129-11814859	1098
TCONS_00001067	=	ENST00000314340	XLOC_000196	AGTRAP	TSS568	1:11796129-11814859	1107
TCONS_00001088	=	ENST00000312413	XLOC_000198	CLCN6	TSS581	1:11821843-11908402	5477
TCONS_00001094	=	ENST00000346436	XLOC_000198	CLCN6	TSS582	1:11821843-11908402	5583
TCONS_00001108	=	ENST00000449038	XLOC_000201	PLOD1	TSS590	1:11994261-12036823	762
TCONS_00001112	=	ENST00000196061	XLOC_000201	PLOD1	TSS590	1:11994261-12036823	2940
TCONS_00001115	=	ENST00000470133	XLOC_000201	PLOD1	TSS592	1:11994261-12036823	362
TCONS_00001116	=	ENST00000481933	XLOC_000201	PLOD1	TSS593	1:11994261-12036823	2339
TCONS_00001117	j	ENST00000235329	XLOC_000202	MFN2	TSS594	1:12040101-12073571	4808
TCONS_00001118	=	ENST00000444836	XLOC_000202	MFN2	TSS595	1:12040101-12073571	4531
TCONS_00001120	=	ENST00000235329	XLOC_000202	MFN2	TSS596	1:12040101-12073571	4539
TCONS_00001122	=	ENST00000497302	XLOC_000202	MFN2	TSS597	1:12040101-12073571	645
TCONS_00001123	=	ENST00000412236	XLOC_000202	MFN2	TSS598	1:12040101-12073571	489
TCONS_00001125	=	ENST00000478749	XLOC_000203	MIIP	TSS600	1:12079215-12092102	779
TCONS_00001126	=	ENST00000235332	XLOC_000203	MIIP	TSS600	1:12079215-12092102	1573
TCONS_00001128	=	ENST00000466860	XLOC_000203	MIIP	TSS601	1:12079215-12092102	1709
TCONS_00001129	=	ENST00000498685	XLOC_000203	MIIP	TSS602	1:12079215-12092102	1392
TCONS_00001131	=	ENST00000460823	XLOC_000203	MIIP	TSS604	1:12079215-12092102	955
TCONS_00001143	j	ENST00000358136	XLOC_000207	VPS13D	TSS611	1:12290079-12572099	16384
TCONS_00001153	=	ENST00000011700	XLOC_000207	VPS13D	TSS614	1:12290079-12572099	10969
TCONS_00001165	=	ENST00000459326	XLOC_000208	SNORA59A	TSS625	1:12290079-12572099	152
TCONS_00001234	=	ENST00000413440	XLOC_000243	PRDM2	TSS674	1:14026692-14151624	6175
TCONS_00001235	=	ENST00000343137	XLOC_000243	PRDM2	TSS674	1:14026692-14151624	5797
TCONS_00001239	=	ENST00000505823	XLOC_000243	PRDM2	TSS674	1:14026692-14151624	568
TCONS_00001250	=	ENST00000361144	XLOC_000244	KAZN	TSS680	1:14925199-15478960	3838
TCONS_00001255	=	ENST00000376014	XLOC_000245	TMEM51	TSS683	1:15479027-15546990	1843
TCONS_00001257	j	ENST00000376008	XLOC_000245	TMEM51	TSS684	1:15479027-15546990	1535
TCONS_00001258	j	ENST00000376008	XLOC_000245	TMEM51	TSS685	1:15479027-15546990	1937
TCONS_00001259	=	ENST00000400796	XLOC_000245	TMEM51	TSS685	1:15479027-15546990	1842
TCONS_00001260	=	ENST00000434578	XLOC_000245	TMEM51	TSS685	1:15479027-15546990	1861
TCONS_00001261	=	ENST00000376008	XLOC_000245	TMEM51	TSS685	1:15479027-15546990	1931
TCONS_00001299	j	ENST00000445566	XLOC_000247	EFHD2	TSS705	1:15736076-15756869	2628
TCONS_00001300	=	ENST00000375980	XLOC_000247	EFHD2	TSS706	1:15736076-15756869	2419
TCONS_00001315	=	ENST00000375847	XLOC_000250	DNAJC16	TSS715	1:15853307-15930121	6069
TCONS_00001317	j	ENST00000475133	XLOC_000250	DNAJC16	TSS715	1:15853307-15930121	6063
TCONS_00001326	=	ENST00000490811	XLOC_000250	DNAJC16	TSS719	1:15853307-15930121	508
TCONS_00001328	=	ENST00000420030	XLOC_000252	CHCHD2P6	TSS722	1:15931076-15931538	462
TCONS_00001329	=	ENST00000420030	XLOC_000252	CHCHD2P6	TSS722	1:15931076-15931538	447
TCONS_00001330	=	ENST00000480945	XLOC_000253	DDI2	TSS723	1:15943994-15995539	10625
TCONS_00001340	=	ENST00000345034	XLOC_000253	RSC1A1	TSS727	1:15943994-15995539	1854
TCONS_00001341	j	ENST00000375799	XLOC_000254	PLEKHM2	TSS728	1:16010805-16076391	4384
TCONS_00001343	=	ENST00000375799	XLOC_000254	PLEKHM2	TSS728	1:16010805-16076391	4122
TCONS_00001344	=	ENST00000375793	XLOC_000254	PLEKHM2	TSS728	1:16010805-16076391	4004
TCONS_00001347	=	ENST00000477849	XLOC_000254	PLEKHM2	TSS730	1:16010805-16076391	1057
TCONS_00001375	=	ENST00000395968	XLOC_000259	RP11-169K16.8	TSS744	1:16154723-16155167	444
TCONS_00001376	=	ENST00000395968	XLOC_000259	RP11-169K16.8	TSS744	1:16154723-16155167	438
TCONS_00001377	j	ENST00000375759	XLOC_000260	SPEN	TSS745	1:16160559-16302627	12022
TCONS_00001378	j	ENST00000375759	XLOC_000260	SPEN	TSS745	1:16160559-16302627	13758
TCONS_00001379	j	ENST00000375759	XLOC_000260	SPEN	TSS745	1:16160559-16302627	13554
TCONS_00001380	j	ENST00000375759	XLOC_000260	SPEN	TSS746	1:16160559-16302627	13652
TCONS_00001383	=	ENST00000375759	XLOC_000260	SPEN	TSS747	1:16160559-16302627	12232
TCONS_00001384	=	ENST00000471538	XLOC_000260	SPEN	TSS748	1:16160559-16302627	1404
TCONS_00001389	=	ENST00000416882	XLOC_000262	RP11-5P18.1	TSS752	1:16160559-16302627	563
TCONS_00001420	=	ENST00000471507	XLOC_000274	SZRD1	TSS772	1:16567568-16763919	892
TCONS_00001421	=	ENST00000401089	XLOC_000274	SZRD1	TSS773	1:16567568-16763919	3447
TCONS_00001426	=	ENST00000472351	XLOC_000274	SZRD1	TSS773	1:16567568-16763919	791
TCONS_00001427	=	ENST00000492354	XLOC_000274	SZRD1	TSS773	1:16567568-16763919	3401
TCONS_00001430	=	ENST00000337132	XLOC_000275	NECAP2	TSS776	1:16767031-16825786	2070
TCONS_00001435	=	ENST00000486390	XLOC_000275	NECAP2	TSS776	1:16767031-16825786	572
TCONS_00001436	=	ENST00000443980	XLOC_000275	NECAP2	TSS776	1:16767031-16825786	1929
TCONS_00001443	=	ENST00000509727	XLOC_000275	NECAP2	TSS777	1:16767031-16825786	550
TCONS_00001447	=	ENST00000562878	XLOC_000278	RP4-798A10.7	TSS781	1:16841139-16842249	1110
TCONS_00001453	j	ENST00000334429	XLOC_000283	MST1P2	TSS786	1:16888813-16977156	7231
TCONS_00001469	=	ENST00000384659	XLOC_000289	RNU1-4	TSS808	1:17063847-17299817	164
TCONS_00001480	=	ENST00000384278	XLOC_000295	RNU1-2	TSS818	1:17063847-17299817	164
TCONS_00001482	j	ENST00000375541	XLOC_000288	CROCC	TSS794	1:17063847-17299817	6034
TCONS_00001484	j	ENST00000375541	XLOC_000288	CROCC	TSS794	1:17063847-17299817	3064
TCONS_00001500	j	ENST00000375541	XLOC_000288	CROCC	TSS804	1:17063847-17299817	4335
TCONS_00001503	=	ENST00000465021	XLOC_000288	CROCC	TSS806	1:17063847-17299817	780
TCONS_00001504	=	ENST00000465291	XLOC_000288	CROCC	TSS807	1:17063847-17299817	683
TCONS_00001537	=	ENST00000452522	XLOC_000306	ARHGEF10L	TSS837	1:17846823-18024369	4376
TCONS_00001549	=	ENST00000375406	XLOC_000308	ACTL8	TSS848	1:18081807-18153558	1861
TCONS_00001561	=	ENST00000441355	XLOC_000313	RP1-8B22.1	TSS860	1:18839611-18839881	266
TCONS_00001568	=	ENST00000330263	XLOC_000317	MRTO4	TSS865	1:19536994-19586622	2315
TCONS_00001569	=	ENST00000493700	XLOC_000317	MRTO4	TSS866	1:19536994-19586622	578
TCONS_00001570	=	ENST00000479559	XLOC_000317	MRTO4	TSS867	1:19536994-19586622	409
TCONS_00001574	j	ENST00000375155	XLOC_000320	PQLC2	TSS870	1:19638760-19659026	1805
TCONS_00001582	=	ENST00000375155	XLOC_000320	PQLC2	TSS870	1:19638760-19659026	1805
TCONS_00001585	=	ENST00000375153	XLOC_000320	PQLC2	TSS870	1:19638760-19659026	2153
TCONS_00001587	=	ENST00000400548	XLOC_000320	PQLC2	TSS870	1:19638760-19659026	1548
TCONS_00001595	j	ENST00000602384	XLOC_000324	MINOS1-NBL1	TSS876	1:19923439-19984956	3675
TCONS_00001596	=	ENST00000602662	XLOC_000324	MINOS1-NBL1	TSS876	1:19923439-19984956	1623
TCONS_00001598	=	ENST00000322753	XLOC_000324	MINOS1	TSS876	1:19923439-19984956	3712
TCONS_00001599	=	ENST00000498067	XLOC_000324	MINOS1	TSS876	1:19923439-19984956	481
TCONS_00001600	=	ENST00000462646	XLOC_000324	MINOS1	TSS876	1:19923439-19984956	335
TCONS_00001601	=	ENST00000467029	XLOC_000324	MINOS1	TSS876	1:19923439-19984956	583
TCONS_00001602	=	ENST00000481464	XLOC_000324	MINOS1	TSS876	1:19923439-19984956	657
TCONS_00001603	=	ENST00000498642	XLOC_000324	MINOS1	TSS876	1:19923439-19984956	669
TCONS_00001609	=	ENST00000457263	XLOC_000325	RPS14P3	TSS887	1:19923439-19984956	455
TCONS_00001614	=	ENST00000375136	XLOC_000324	NBL1	TSS882	1:19923439-19984956	2172
TCONS_00001615	=	ENST00000375136	XLOC_000324	NBL1	TSS883	1:19923439-19984956	2021
TCONS_00001622	j	ENST00000375120	XLOC_000328	OTUD3	TSS890	1:20208878-20239440	6399
TCONS_00001624	j	ENST00000375120	XLOC_000328	OTUD3	TSS890	1:20208878-20239440	6413
TCONS_00001625	j	ENST00000375120	XLOC_000328	OTUD3	TSS890	1:20208878-20239440	6504
TCONS_00001627	j	ENST00000375120	XLOC_000328	OTUD3	TSS890	1:20208878-20239440	6478
TCONS_00001629	=	ENST00000375120	XLOC_000328	OTUD3	TSS891	1:20208878-20239440	6397
TCONS_00001660	=	ENST00000375071	XLOC_000338	CDA	TSS910	1:20915440-20945401	963
TCONS_00001661	=	ENST00000461985	XLOC_000338	CDA	TSS911	1:20915440-20945401	762
TCONS_00001664	=	ENST00000321556	XLOC_000339	PINK1	TSS912	1:20959947-21059330	2660
TCONS_00001666	=	ENST00000400490	XLOC_000339	PINK1	TSS914	1:20959947-21059330	1658
TCONS_00001673	=	ENST00000486095	XLOC_000346	PPP1R11P1	TSS921	1:21724479-21724855	354
TCONS_00001678	=	ENST00000544728	XLOC_000348	HS6ST1P1	TSS924	1:21754795-21756030	1227
TCONS_00001682	=	ENST00000478653	XLOC_000350	NBPF3	TSS927	1:21766404-21811498	4411
TCONS_00001683	j	ENST00000434838	XLOC_000350	NBPF3	TSS927	1:21766404-21811498	2928
TCONS_00001688	j	ENST00000434838	XLOC_000350	NBPF3	TSS927	1:21766404-21811498	4076
TCONS_00001696	=	ENST00000478653	XLOC_000350	NBPF3	TSS927	1:21766404-21811498	1417
TCONS_00001697	=	ENST00000318249	XLOC_000350	NBPF3	TSS927	1:21766404-21811498	3765
TCONS_00001733	=	ENST00000434233	XLOC_000362	LINC00339	TSS951	1:22351680-22358085	809
TCONS_00001735	j	ENST00000420503	XLOC_000362	LINC00339	TSS952	1:22351680-22358085	1462
TCONS_00001738	j	ENST00000420503	XLOC_000362	LINC00339	TSS952	1:22351680-22358085	510
TCONS_00001739	=	ENST00000420503	XLOC_000362	LINC00339	TSS952	1:22351680-22358085	771
TCONS_00001740	=	ENST00000416769	XLOC_000362	LINC00339	TSS952	1:22351680-22358085	1051
TCONS_00001743	=	ENST00000400259	XLOC_000363	CDC42	TSS954	1:22379119-22470462	2148
TCONS_00001744	j	ENST00000344548	XLOC_000363	CDC42	TSS954	1:22379119-22470462	1017
TCONS_00001747	=	ENST00000344548	XLOC_000363	CDC42	TSS954	1:22379119-22470462	2254
TCONS_00001750	=	ENST00000421089	XLOC_000363	CDC42	TSS954	1:22379119-22470462	1106
TCONS_00001756	j	ENST00000404138	XLOC_000367	ZBTB40	TSS959	1:22755343-22974603	8714
TCONS_00001763	=	ENST00000375647	XLOC_000367	ZBTB40	TSS960	1:22755343-22974603	8685
TCONS_00001785	=	ENST00000374632	XLOC_000373	EPHB2	TSS972	1:23037282-23241822	3677
TCONS_00001791	j	ENST00000400181	XLOC_000376	KDM1A	TSS978	1:23345823-23504301	3214
TCONS_00001792	=	ENST00000356634	XLOC_000376	KDM1A	TSS979	1:23345823-23504301	3033
TCONS_00001797	=	ENST00000465864	XLOC_000376	KDM1A	TSS981	1:23345823-23504301	568
TCONS_00001799	=	ENST00000602503	XLOC_000376	KDM1A	TSS983	1:23345823-23504301	2810
TCONS_00001809	=	ENST00000335648	XLOC_000382	C1orf213	TSS990	1:23682834-23698443	2547
TCONS_00001811	=	ENST00000437367	XLOC_000382	C1orf213	TSS990	1:23682834-23698443	606
TCONS_00001817	j	ENST00000374550	XLOC_000386	RPL11	TSS996	1:24018015-24067465	1141
TCONS_00001819	=	ENST00000374550	XLOC_000386	RPL11	TSS997	1:24018015-24067465	634
TCONS_00001820	=	ENST00000467075	XLOC_000386	RPL11	TSS997	1:24018015-24067465	377
TCONS_00001821	=	ENST00000482370	XLOC_000386	RPL11	TSS998	1:24018015-24067465	879
TCONS_00001822	=	ENST00000443624	XLOC_000386	RPL11	TSS999	1:24018015-24067465	994
TCONS_00001823	=	ENST00000458455	XLOC_000386	RPL11	TSS999	1:24018015-24067465	721
TCONS_00001838	=	ENST00000418390	XLOC_000400	TCEB3	TSS1014	1:24067869-24104777	5154
TCONS_00001839	=	ENST00000418390	XLOC_000400	TCEB3	TSS1015	1:24067869-24104777	2671
TCONS_00001841	=	ENST00000246151	XLOC_000401	PITHD1	TSS1017	1:24104894-24114725	1603
TCONS_00001848	=	ENST00000374514	XLOC_000402	LYPLA2	TSS1021	1:24116714-24122033	1810
TCONS_00001850	=	ENST00000420982	XLOC_000402	LYPLA2	TSS1022	1:24116714-24122033	614
TCONS_00001854	=	ENST00000374502	XLOC_000402	LYPLA2	TSS1022	1:24116714-24122033	1072
TCONS_00001856	j	ENST00000374514	XLOC_000402	LYPLA2	TSS1023	1:24116714-24122033	1580
TCONS_00001860	=	ENST00000374501	XLOC_000402	LYPLA2	TSS1024	1:24116714-24122033	1117
TCONS_00001861	=	ENST00000472213	XLOC_000402	LYPLA2	TSS1025	1:24116714-24122033	822
TCONS_00001866	=	ENST00000374468	XLOC_000406	PNRC2	TSS1030	1:24285598-24289994	2937
TCONS_00001867	=	ENST00000334351	XLOC_000406	PNRC2	TSS1031	1:24285598-24289994	2416
TCONS_00001868	=	ENST00000374468	XLOC_000406	PNRC2	TSS1031	1:24285598-24289994	814
TCONS_00001893	j	ENST00000003912	XLOC_000415	NIPAL3	TSS1047	1:24634045-24799796	5476
TCONS_00001906	j	ENST00000374395	XLOC_000417	RCAN3	TSS1052	1:24828827-24882515	6698
TCONS_00001907	j	ENST00000374395	XLOC_000417	RCAN3	TSS1053	1:24828827-24882515	6853
TCONS_00001909	=	ENST00000374395	XLOC_000417	RCAN3	TSS1053	1:24828827-24882515	6802
TCONS_00001927	=	ENST00000323848	XLOC_000420	SRRM1	TSS1065	1:24958206-24999821	4011
TCONS_00001928	j	ENST00000447431	XLOC_000420	SRRM1	TSS1065	1:24958206-24999821	4068
TCONS_00001931	=	ENST00000466910	XLOC_000420	SRRM1	TSS1066	1:24958206-24999821	799
TCONS_00001932	=	ENST00000468822	XLOC_000420	SRRM1	TSS1066	1:24958206-24999821	768
TCONS_00001933	=	ENST00000447431	XLOC_000420	SRRM1	TSS1066	1:24958206-24999821	3175
TCONS_00001935	=	ENST00000462710	XLOC_000420	SRRM1	TSS1066	1:24958206-24999821	2624
TCONS_00001937	=	ENST00000490543	XLOC_000420	SRRM1	TSS1066	1:24958206-24999821	673
TCONS_00001938	=	ENST00000479034	XLOC_000420	SRRM1	TSS1066	1:24958206-24999821	2671
TCONS_00001939	=	ENST00000596378	XLOC_000420	SRRM1	TSS1067	1:24958206-24999821	2314
TCONS_00001942	=	ENST00000537199	XLOC_000420	SRRM1	TSS1069	1:24958206-24999821	1394
TCONS_00001946	=	ENST00000461768	XLOC_000420	SRRM1	TSS1073	1:24958206-24999821	496
TCONS_00001947	=	ENST00000485541	XLOC_000420	SRRM1	TSS1073	1:24958206-24999821	679
TCONS_00001948	=	ENST00000488317	XLOC_000420	SRRM1	TSS1073	1:24958206-24999821	333
TCONS_00001950	=	ENST00000474843	XLOC_000420	SRRM1	TSS1075	1:24958206-24999821	817
TCONS_00001951	=	ENST00000374379	XLOC_000421	CLIC4	TSS1076	1:25071847-25170864	4346
TCONS_00001985	=	ENST00000374358	XLOC_000428	TMEM50A	TSS1087	1:25568658-25756683	2683
TCONS_00001986	=	ENST00000498135	XLOC_000428	TMEM50A	TSS1088	1:25568658-25756683	776
TCONS_00001987	=	ENST00000491936	XLOC_000428	TMEM50A	TSS1088	1:25568658-25756683	965
TCONS_00001988	=	ENST00000480937	XLOC_000428	TMEM50A	TSS1088	1:25568658-25756683	1102
TCONS_00001989	=	ENST00000468704	XLOC_000428	TMEM50A	TSS1089	1:25568658-25756683	799
TCONS_00001993	=	ENST00000541879	XLOC_000430	RP3-469D22.1	TSS1092	1:25568658-25756683	569
TCONS_00001994	=	ENST00000541879	XLOC_000430	RP3-469D22.1	TSS1092	1:25568658-25756683	478
TCONS_00001999	=	ENST00000374343	XLOC_000432	TMEM57	TSS1094	1:25757371-25826700	3917
TCONS_00002002	=	ENST00000374338	XLOC_000433	LDLRAP1	TSS1096	1:25870060-25895693	2940
TCONS_00002027	=	ENST00000374315	XLOC_000438	SEPN1	TSS1114	1:26126666-26185962	4212
TCONS_00002033	=	ENST00000374303	XLOC_000438	MTFR1L	TSS1120	1:26126666-26185962	2004
TCONS_00002038	=	ENST00000474295	XLOC_000438	MTFR1L	TSS1120	1:26126666-26185962	1869
TCONS_00002041	=	ENST00000494293	XLOC_000438	MTFR1L	TSS1120	1:26126666-26185962	804
TCONS_00002042	=	ENST00000469815	XLOC_000438	MTFR1L	TSS1120	1:26126666-26185962	893
TCONS_00002045	=	ENST00000524618	XLOC_000438	MTFR1L	TSS1120	1:26126666-26185962	1217
TCONS_00002046	=	ENST00000374307	XLOC_000438	MTFR1L	TSS1120	1:26126666-26185962	1868
TCONS_00002054	=	ENST00000466284	XLOC_000438	MTFR1L	TSS1124	1:26126666-26185962	3262
TCONS_00002060	=	ENST00000453780	XLOC_000442	RP1-125I3.4	TSS1130	1:26186103-26233482	140
TCONS_00002070	=	ENST00000444713	XLOC_000449	PDIK1L	TSS1140	1:26437327-26452034	4593
TCONS_00002071	=	ENST00000444713	XLOC_000449	PDIK1L	TSS1141	1:26437327-26452034	838
TCONS_00002072	=	ENST00000374269	XLOC_000449	PDIK1L	TSS1142	1:26437327-26452034	4136
TCONS_00002074	=	ENST00000374269	XLOC_000449	PDIK1L	TSS1142	1:26437327-26452034	2566
TCONS_00002077	=	ENST00000374266	XLOC_000451	ZNF593	TSS1144	1:26496342-26516377	1862
TCONS_00002080	j	ENST00000361530	XLOC_000451	CNKSR1	TSS1146	1:26496342-26516377	2606
TCONS_00002082	=	ENST00000361530	XLOC_000451	CNKSR1	TSS1146	1:26496342-26516377	2625
TCONS_00002083	=	ENST00000481077	XLOC_000451	CNKSR1	TSS1146	1:26496342-26516377	865
TCONS_00002085	=	ENST00000465415	XLOC_000451	CNKSR1	TSS1146	1:26496342-26516377	624
TCONS_00002086	=	ENST00000374253	XLOC_000451	CNKSR1	TSS1147	1:26496342-26516377	2538
TCONS_00002094	=	ENST00000480617	XLOC_000451	CNKSR1	TSS1152	1:26496342-26516377	467
TCONS_00002103	j	ENST00000476272	XLOC_000454	CEP85	TSS1158	1:26560649-26647014	6091
TCONS_00002108	j	ENST00000476272	XLOC_000454	CEP85	TSS1158	1:26560649-26647014	3857
TCONS_00002109	=	ENST00000252992	XLOC_000454	CEP85	TSS1158	1:26560649-26647014	3935
TCONS_00002111	j	ENST00000476272	XLOC_000454	CEP85	TSS1160	1:26560649-26647014	5145
TCONS_00002112	=	ENST00000453146	XLOC_000454	CEP85	TSS1161	1:26560649-26647014	2821
TCONS_00002114	=	ENST00000468163	XLOC_000454	CEP85	TSS1163	1:26560649-26647014	453
TCONS_00002115	=	ENST00000491670	XLOC_000454	CEP85	TSS1164	1:26560649-26647014	941
TCONS_00002116	=	ENST00000270792	XLOC_000454	SH3BGRL3	TSS1165	1:26560649-26647014	1655
TCONS_00002117	=	ENST00000319041	XLOC_000454	SH3BGRL3	TSS1166	1:26560649-26647014	768
TCONS_00002124	j	ENST00000434391	XLOC_000458	DHDDS	TSS1170	1:26758696-26802463	5809
TCONS_00002125	j	ENST00000434391	XLOC_000458	DHDDS	TSS1170	1:26758696-26802463	5744
TCONS_00002131	j	ENST00000434391	XLOC_000458	DHDDS	TSS1170	1:26758696-26802463	5628
TCONS_00002139	=	ENST00000374185	XLOC_000458	DHDDS	TSS1171	1:26758696-26802463	1148
TCONS_00002143	=	ENST00000531312	XLOC_000458	DHDDS	TSS1171	1:26758696-26802463	496
TCONS_00002144	=	ENST00000525165	XLOC_000458	DHDDS	TSS1171	1:26758696-26802463	573
TCONS_00002149	=	ENST00000436153	XLOC_000458	DHDDS	TSS1171	1:26758696-26802463	705
TCONS_00002152	=	ENST00000531955	XLOC_000458	DHDDS	TSS1172	1:26758696-26802463	559
TCONS_00002157	=	ENST00000468388	XLOC_000458	HMGN2	TSS1176	1:26758696-26802463	320
TCONS_00002158	=	ENST00000479815	XLOC_000458	HMGN2	TSS1176	1:26758696-26802463	1030
TCONS_00002159	=	ENST00000460563	XLOC_000458	HMGN2	TSS1176	1:26758696-26802463	1045
TCONS_00002160	=	ENST00000464888	XLOC_000458	HMGN2	TSS1176	1:26758696-26802463	565
TCONS_00002161	=	ENST00000463817	XLOC_000458	HMGN2	TSS1176	1:26758696-26802463	853
TCONS_00002162	=	ENST00000467700	XLOC_000458	HMGN2	TSS1176	1:26758696-26802463	932
TCONS_00002163	=	ENST00000361427	XLOC_000458	HMGN2	TSS1176	1:26758696-26802463	1191
TCONS_00002164	=	ENST00000466194	XLOC_000458	HMGN2	TSS1177	1:26758696-26802463	952
TCONS_00002165	=	ENST00000493418	XLOC_000458	HMGN2	TSS1178	1:26758696-26802463	1496
TCONS_00002171	=	ENST00000374168	XLOC_000459	RPS6KA1	TSS1179	1:26856251-26901632	3186
TCONS_00002202	j	ENST00000324856	XLOC_000462	ARID1A	TSS1193	1:27022074-27108598	9026
TCONS_00002204	=	ENST00000324856	XLOC_000462	ARID1A	TSS1194	1:27022074-27108598	8577
TCONS_00002210	=	ENST00000430799	XLOC_000462	ARID1A	TSS1199	1:27022074-27108598	3978
TCONS_00002218	=	ENST00000078527	XLOC_000464	PIGV	TSS1205	1:27113757-27124889	2367
TCONS_00002221	=	ENST00000374145	XLOC_000464	PIGV	TSS1206	1:27113757-27124889	2713
TCONS_00002223	j	ENST00000449950	XLOC_000464	PIGV	TSS1207	1:27113757-27124889	2196
TCONS_00002226	j	ENST00000374142	XLOC_000466	ZDHHC18	TSS1209	1:27152889-27184093	5269
TCONS_00002232	=	ENST00000478902	XLOC_000466	ZDHHC18	TSS1213	1:27152889-27184093	562
TCONS_00002233	=	ENST00000339276	XLOC_000467	SFN	TSS1214	1:27189632-27190947	1315
TCONS_00002236	j	ENST00000321265	XLOC_000469	NUDC	TSS1217	1:27202510-27273375	2022
TCONS_00002237	=	ENST00000321265	XLOC_000469	NUDC	TSS1217	1:27202510-27273375	1800
TCONS_00002239	=	ENST00000484772	XLOC_000469	NUDC	TSS1219	1:27202510-27273375	607
TCONS_00002244	=	ENST00000522111	XLOC_000472	TRNP1	TSS1222	1:27320163-27329109	1958
TCONS_00002245	=	ENST00000531285	XLOC_000472	TRNP1	TSS1223	1:27320163-27329109	575
TCONS_00002249	=	ENST00000449818	XLOC_000476	NPM1P39	TSS1227	1:27533420-27534287	867
TCONS_00002251	=	ENST00000319394	XLOC_000478	WDTC1	TSS1229	1:27561006-27635322	4805
TCONS_00002257	=	ENST00000361771	XLOC_000478	WDTC1	TSS1230	1:27561006-27635322	4275
TCONS_00002259	=	ENST00000491239	XLOC_000478	WDTC1	TSS1232	1:27561006-27635322	5149
TCONS_00002263	=	ENST00000374076	XLOC_000480	TMEM222	TSS1235	1:27648650-27662894	1599
TCONS_00002265	=	ENST00000464720	XLOC_000480	TMEM222	TSS1235	1:27648650-27662894	1665
TCONS_00002266	=	ENST00000374076	XLOC_000480	TMEM222	TSS1235	1:27648650-27662894	1511
TCONS_00002270	=	ENST00000478104	XLOC_000480	TMEM222	TSS1236	1:27648650-27662894	986
TCONS_00002273	=	ENST00000486001	XLOC_000480	RP11-4K3__A.5	TSS1237	1:27648650-27662894	468
TCONS_00002275	=	ENST00000470223	XLOC_000480	TMEM222	TSS1239	1:27648650-27662894	2841
TCONS_00002276	j	ENST00000318074	XLOC_000482	SYTL1	TSS1241	1:27668509-27680425	2810
TCONS_00002285	j	ENST00000318074	XLOC_000482	SYTL1	TSS1241	1:27668509-27680425	3809
TCONS_00002289	j	ENST00000318074	XLOC_000482	SYTL1	TSS1241	1:27668509-27680425	2825
TCONS_00002290	j	ENST00000318074	XLOC_000482	SYTL1	TSS1241	1:27668509-27680425	1663
TCONS_00002291	j	ENST00000318074	XLOC_000482	SYTL1	TSS1241	1:27668509-27680425	2390
TCONS_00002297	=	ENST00000543823	XLOC_000482	SYTL1	TSS1243	1:27668509-27680425	2229
TCONS_00002298	j	ENST00000318074	XLOC_000482	SYTL1	TSS1243	1:27668509-27680425	2541
TCONS_00002299	=	ENST00000490170	XLOC_000482	SYTL1	TSS1244	1:27668509-27680425	2681
TCONS_00002302	=	ENST00000475199	XLOC_000482	SYTL1	TSS1247	1:27668509-27680425	2235
TCONS_00002304	=	ENST00000374024	XLOC_000484	GPR3	TSS1249	1:27719147-27722318	2115
TCONS_00002307	=	ENST00000433132	XLOC_000487	RP1-159A19.3	TSS1252	1:27975929-27976121	192
TCONS_00002310	j	ENST00000010299	XLOC_000490	FAM76A	TSS1255	1:28052489-28089634	719
TCONS_00002311	=	ENST00000373954	XLOC_000490	FAM76A	TSS1255	1:28052489-28089634	3567
TCONS_00002312	=	ENST00000373949	XLOC_000490	FAM76A	TSS1255	1:28052489-28089634	3481
TCONS_00002314	=	ENST00000530324	XLOC_000490	FAM76A	TSS1255	1:28052489-28089634	1027
TCONS_00002316	=	ENST00000373949	XLOC_000490	FAM76A	TSS1255	1:28052489-28089634	2273
TCONS_00002318	=	ENST00000446554	XLOC_000490	RP3-426I6.2	TSS1256	1:28052489-28089634	349
TCONS_00002321	=	ENST00000373943	XLOC_000492	STX12	TSS1259	1:28099693-28150963	3079
TCONS_00002324	=	ENST00000468761	XLOC_000492	STX12	TSS1259	1:28099693-28150963	703
TCONS_00002327	=	ENST00000472285	XLOC_000492	STX12	TSS1261	1:28099693-28150963	373
TCONS_00002333	=	ENST00000311772	XLOC_000496	PPP1R8	TSS1265	1:28157288-28178187	2344
TCONS_00002334	=	ENST00000236412	XLOC_000496	PPP1R8	TSS1265	1:28157288-28178187	2414
TCONS_00002335	=	ENST00000373931	XLOC_000496	PPP1R8	TSS1265	1:28157288-28178187	2651
TCONS_00002336	=	ENST00000431586	XLOC_000496	PPP1R8	TSS1266	1:28157288-28178187	1029
TCONS_00002340	j	ENST00000328928	XLOC_000499	THEMIS2	TSS1270	1:28199050-28213291	1197
TCONS_00002343	=	ENST00000373925	XLOC_000499	THEMIS2	TSS1270	1:28199050-28213291	1650
TCONS_00002345	=	ENST00000373927	XLOC_000499	THEMIS2	TSS1270	1:28199050-28213291	1082
TCONS_00002349	=	ENST00000373921	XLOC_000499	THEMIS2	TSS1270	1:28199050-28213291	2687
TCONS_00002354	j	ENST00000548116	XLOC_000500	SMPDL3B	TSS1274	1:28261478-28294607	1999
TCONS_00002357	=	ENST00000373894	XLOC_000500	SMPDL3B	TSS1274	1:28261478-28294607	1878
TCONS_00002360	=	ENST00000373888	XLOC_000500	SMPDL3B	TSS1274	1:28261478-28294607	1548
TCONS_00002364	=	ENST00000373884	XLOC_000501	XKR8	TSS1276	1:28261478-28294607	2692
TCONS_00002365	j	ENST00000373884	XLOC_000501	XKR8	TSS1277	1:28261478-28294607	1801
TCONS_00002367	j	ENST00000373884	XLOC_000501	XKR8	TSS1279	1:28261478-28294607	3020
TCONS_00002370	=	ENST00000497986	XLOC_000504	ATPIF1	TSS1282	1:28562619-28573417	599
TCONS_00002371	=	ENST00000335514	XLOC_000504	ATPIF1	TSS1282	1:28562619-28573417	494
TCONS_00002373	=	ENST00000465645	XLOC_000504	ATPIF1	TSS1282	1:28562619-28573417	1855
TCONS_00002375	j	ENST00000253063	XLOC_000506	SESN2	TSS1284	1:28586003-28609003	3290
TCONS_00002377	=	ENST00000253063	XLOC_000506	SESN2	TSS1284	1:28586003-28609003	3453
TCONS_00002378	=	ENST00000479574	XLOC_000507	MED18	TSS1285	1:28655506-28662479	1820
TCONS_00002379	=	ENST00000479574	XLOC_000507	MED18	TSS1285	1:28655506-28662479	862
TCONS_00002380	=	ENST00000373842	XLOC_000507	MED18	TSS1285	1:28655506-28662479	1831
TCONS_00002384	j	ENST00000493669	XLOC_000508	PHACTR4	TSS1287	1:28696072-28832420	6402
TCONS_00002386	j	ENST00000493669	XLOC_000508	PHACTR4	TSS1287	1:28696072-28832420	6452
TCONS_00002387	=	ENST00000373839	XLOC_000508	PHACTR4	TSS1287	1:28696072-28832420	6190
TCONS_00002393	=	ENST00000373836	XLOC_000508	PHACTR4	TSS1291	1:28696072-28832420	6112
TCONS_00002395	=	ENST00000438601	XLOC_000509	RP1-308E4.1	TSS1293	1:28696072-28832420	394
TCONS_00002398	=	ENST00000398958	XLOC_000511	RCC1	TSS1295	1:28832439-28872142	2715
TCONS_00002399	=	ENST00000413987	XLOC_000511	SNHG3	TSS1295	1:28832439-28872142	2201
TCONS_00002400	=	ENST00000427469	XLOC_000511	RCC1	TSS1295	1:28832439-28872142	903
TCONS_00002401	=	ENST00000447507	XLOC_000511	SNHG3	TSS1296	1:28832439-28872142	185
TCONS_00002402	=	ENST00000434290	XLOC_000511	RCC1	TSS1296	1:28832439-28872142	1070
TCONS_00002403	=	ENST00000373833	XLOC_000511	RCC1	TSS1296	1:28832439-28872142	2844
TCONS_00002404	=	ENST00000437681	XLOC_000511	SNHG3	TSS1297	1:28832439-28872142	2614
TCONS_00002405	=	ENST00000364938	XLOC_000511	SNHG3	TSS1298	1:28832439-28872142	206
TCONS_00002406	=	ENST00000363217	XLOC_000512	SNORA73B	TSS1307	1:28832439-28872142	204
TCONS_00002407	=	ENST00000419074	XLOC_000511	RCC1	TSS1299	1:28832439-28872142	997
TCONS_00002410	=	ENST00000373832	XLOC_000511	RCC1	TSS1301	1:28832439-28872142	2424
TCONS_00002411	=	ENST00000373831	XLOC_000511	RCC1	TSS1302	1:28832439-28872142	1577
TCONS_00002412	=	ENST00000411533	XLOC_000511	RCC1	TSS1302	1:28832439-28872142	1169
TCONS_00002416	=	ENST00000478232	XLOC_000511	RCC1	TSS1305	1:28832439-28872142	509
TCONS_00002420	=	ENST00000373830	XLOC_000515	TRNAU1AP	TSS1310	1:28879530-28909495	1793
TCONS_00002424	=	ENST00000480930	XLOC_000515	TRNAU1AP	TSS1310	1:28879530-28909495	1132
TCONS_00002426	=	ENST00000464880	XLOC_000515	TRNAU1AP	TSS1310	1:28879530-28909495	609
TCONS_00002428	=	ENST00000495215	XLOC_000515	TRNAU1AP	TSS1311	1:28879530-28909495	483
TCONS_00002430	=	ENST00000484775	XLOC_000515	TRNAU1AP	TSS1313	1:28879530-28909495	1008
TCONS_00002443	=	ENST00000373816	XLOC_000518	GMEB1	TSS1320	1:28994890-29046478	6410
TCONS_00002446	=	ENST00000361872	XLOC_000518	GMEB1	TSS1320	1:28994890-29046478	1894
TCONS_00002447	=	ENST00000294409	XLOC_000518	GMEB1	TSS1320	1:28994890-29046478	1912
TCONS_00002450	=	ENST00000480454	XLOC_000518	GMEB1	TSS1323	1:28994890-29046478	2063
TCONS_00002456	=	ENST00000373812	XLOC_000521	YTHDF2	TSS1327	1:29063132-29096315	2925
TCONS_00002457	=	ENST00000541996	XLOC_000521	YTHDF2	TSS1328	1:29063132-29096315	2718
TCONS_00002458	=	ENST00000478283	XLOC_000521	YTHDF2	TSS1328	1:29063132-29096315	2594
TCONS_00002467	j	ENST00000343067	XLOC_000524	EPB41	TSS1333	1:29213506-29450447	5999
TCONS_00002468	j	ENST00000343067	XLOC_000524	EPB41	TSS1333	1:29213506-29450447	6051
TCONS_00002469	j	ENST00000343067	XLOC_000524	EPB41	TSS1333	1:29213506-29450447	5985
TCONS_00002470	j	ENST00000343067	XLOC_000524	EPB41	TSS1333	1:29213506-29450447	6038
TCONS_00002472	=	ENST00000356093	XLOC_000524	EPB41	TSS1333	1:29213506-29450447	5831
TCONS_00002473	=	ENST00000398863	XLOC_000524	EPB41	TSS1333	1:29213506-29450447	5639
TCONS_00002474	=	ENST00000482464	XLOC_000524	EPB41	TSS1334	1:29213506-29450447	675
TCONS_00002477	=	ENST00000347529	XLOC_000524	EPB41	TSS1334	1:29213506-29450447	2676
TCONS_00002479	=	ENST00000373798	XLOC_000524	EPB41	TSS1335	1:29213506-29450447	5928
TCONS_00002480	j	ENST00000343067	XLOC_000524	EPB41	TSS1336	1:29213506-29450447	6085
TCONS_00002482	j	ENST00000343067	XLOC_000524	EPB41	TSS1336	1:29213506-29450447	6002
TCONS_00002491	=	ENST00000373779	XLOC_000528	PTPRU	TSS1344	1:29563027-29653325	5579
TCONS_00002492	j	ENST00000323874	XLOC_000528	PTPRU	TSS1344	1:29563027-29653325	5142
TCONS_00002495	=	ENST00000428026	XLOC_000528	PTPRU	TSS1344	1:29563027-29653325	5550
TCONS_00002501	=	ENST00000493601	XLOC_000528	PTPRU	TSS1350	1:29563027-29653325	695
TCONS_00002503	=	ENST00000492954	XLOC_000528	PTPRU	TSS1352	1:29563027-29653325	625
TCONS_00002523	j	ENST00000546109	XLOC_000541	ZCCHC17	TSS1368	1:31769806-31875468	1474
TCONS_00002524	=	ENST00000344147	XLOC_000541	ZCCHC17	TSS1368	1:31769806-31875468	1605
TCONS_00002526	=	ENST00000479629	XLOC_000541	ZCCHC17	TSS1368	1:31769806-31875468	761
TCONS_00002527	=	ENST00000373714	XLOC_000541	ZCCHC17	TSS1368	1:31769806-31875468	1730
TCONS_00002528	=	ENST00000546109	XLOC_000541	ZCCHC17	TSS1368	1:31769806-31875468	960
TCONS_00002530	=	ENST00000490049	XLOC_000541	ZCCHC17	TSS1368	1:31769806-31875468	335
TCONS_00002534	=	ENST00000373709	XLOC_000542	SERINC2	TSS1371	1:31882411-31907525	1997
TCONS_00002542	=	ENST00000441210	XLOC_000546	TINAGL1	TSS1377	1:32042115-32053292	1143
TCONS_00002543	=	ENST00000457433	XLOC_000546	TINAGL1	TSS1377	1:32042115-32053292	2115
TCONS_00002546	j	ENST00000271064	XLOC_000546	TINAGL1	TSS1377	1:32042115-32053292	3800
TCONS_00002547	j	ENST00000271064	XLOC_000546	TINAGL1	TSS1377	1:32042115-32053292	2720
TCONS_00002548	j	ENST00000271064	XLOC_000546	TINAGL1	TSS1377	1:32042115-32053292	2106
TCONS_00002549	=	ENST00000271064	XLOC_000546	TINAGL1	TSS1377	1:32042115-32053292	2187
TCONS_00002552	=	ENST00000466998	XLOC_000546	TINAGL1	TSS1377	1:32042115-32053292	680
TCONS_00002554	=	ENST00000481165	XLOC_000546	TINAGL1	TSS1378	1:32042115-32053292	4759
TCONS_00002561	=	ENST00000480586	XLOC_000546	TINAGL1	TSS1382	1:32042115-32053292	926
TCONS_00002606	=	ENST00000327300	XLOC_000552	KHDRBS1	TSS1396	1:32479210-32568467	2757
TCONS_00002607	=	ENST00000307714	XLOC_000552	KHDRBS1	TSS1396	1:32479210-32568467	2738
TCONS_00002608	=	ENST00000492989	XLOC_000552	KHDRBS1	TSS1397	1:32479210-32568467	1215
TCONS_00002609	=	ENST00000484270	XLOC_000552	KHDRBS1	TSS1398	1:32479210-32568467	1989
TCONS_00002612	j	ENST00000476968	XLOC_000553	TMEM39B	TSS1400	1:32479210-32568467	2187
TCONS_00002613	j	ENST00000476968	XLOC_000553	TMEM39B	TSS1400	1:32479210-32568467	1439
TCONS_00002614	=	ENST00000336294	XLOC_000553	TMEM39B	TSS1400	1:32479210-32568467	1813
TCONS_00002618	=	ENST00000441402	XLOC_000553	TMEM39B	TSS1400	1:32479210-32568467	1538
TCONS_00002623	=	ENST00000373634	XLOC_000553	TMEM39B	TSS1400	1:32479210-32568467	1490
TCONS_00002626	j	ENST00000476968	XLOC_000553	TMEM39B	TSS1402	1:32479210-32568467	1728
TCONS_00002631	=	ENST00000373625	XLOC_000555	KPNA6	TSS1406	1:32573007-32642283	7378
TCONS_00002632	j	ENST00000373625	XLOC_000555	KPNA6	TSS1406	1:32573007-32642283	6620
TCONS_00002635	j	ENST00000373625	XLOC_000555	KPNA6	TSS1408	1:32573007-32642283	6627
TCONS_00002641	j	ENST00000373610	XLOC_000556	TXLNA	TSS1412	1:32645117-32674288	8212
TCONS_00002643	=	ENST00000373610	XLOC_000556	TXLNA	TSS1413	1:32645117-32674288	4854
TCONS_00002644	=	ENST00000373609	XLOC_000556	TXLNA	TSS1414	1:32645117-32674288	5012
TCONS_00002647	=	ENST00000373602	XLOC_000556	CCDC28B	TSS1415	1:32645117-32674288	1089
TCONS_00002653	j	ENST00000537469	XLOC_000556	IQCC	TSS1418	1:32645117-32674288	2246
TCONS_00002654	=	ENST00000291358	XLOC_000556	IQCC	TSS1418	1:32645117-32674288	2027
TCONS_00002659	=	ENST00000373586	XLOC_000558	EIF3I	TSS1421	1:32674694-32697209	1458
TCONS_00002661	=	ENST00000471486	XLOC_000558	EIF3I	TSS1421	1:32674694-32697209	825
TCONS_00002663	=	ENST00000474371	XLOC_000558	EIF3I	TSS1422	1:32674694-32697209	643
TCONS_00002679	j	ENST00000373548	XLOC_000562	HDAC1	TSS1429	1:32757686-32799236	2011
TCONS_00002685	=	ENST00000373548	XLOC_000562	HDAC1	TSS1429	1:32757686-32799236	2124
TCONS_00002686	=	ENST00000481281	XLOC_000562	HDAC1	TSS1429	1:32757686-32799236	721
TCONS_00002687	=	ENST00000463172	XLOC_000562	HDAC1	TSS1429	1:32757686-32799236	895
TCONS_00002688	=	ENST00000428704	XLOC_000562	HDAC1	TSS1429	1:32757686-32799236	664
TCONS_00002689	=	ENST00000472928	XLOC_000562	HDAC1	TSS1429	1:32757686-32799236	532
TCONS_00002691	=	ENST00000373541	XLOC_000562	HDAC1	TSS1430	1:32757686-32799236	1787
TCONS_00002692	=	ENST00000490081	XLOC_000562	HDAC1	TSS1431	1:32757686-32799236	1047
TCONS_00002696	=	ENST00000476391	XLOC_000562	HDAC1	TSS1432	1:32757686-32799236	2409
TCONS_00002698	=	ENST00000471488	XLOC_000562	HDAC1	TSS1434	1:32757686-32799236	726
TCONS_00002703	=	ENST00000604085	XLOC_000564	RP11-395N6.4	TSS1439	1:32887579-32887920	341
TCONS_00002709	j	ENST00000480336	XLOC_000567	RP1-27O5.3	TSS1443	1:32930657-33170189	7104
TCONS_00002711	j	ENST00000480336	XLOC_000567	RP1-27O5.3	TSS1443	1:32930657-33170189	7215
TCONS_00002713	=	ENST00000373510	XLOC_000567	ZBTB8A	TSS1444	1:32930657-33170189	7075
TCONS_00002714	=	ENST00000316459	XLOC_000567	ZBTB8A	TSS1444	1:32930657-33170189	1943
TCONS_00002717	=	ENST00000414241	XLOC_000569	RBBP4	TSS1447	1:32930657-33170189	1788
TCONS_00002718	=	ENST00000373493	XLOC_000569	RBBP4	TSS1447	1:32930657-33170189	7943
TCONS_00002719	=	ENST00000527118	XLOC_000569	RBBP4	TSS1447	1:32930657-33170189	700
TCONS_00002720	=	ENST00000401893	XLOC_000569	RBBP4	TSS1447	1:32930657-33170189	762
TCONS_00002724	=	ENST00000525506	XLOC_000569	RBBP4	TSS1447	1:32930657-33170189	501
TCONS_00002733	=	ENST00000463378	XLOC_000569	RBBP4	TSS1452	1:32930657-33170189	882
TCONS_00002736	=	ENST00000401073	XLOC_000570	KIAA1522	TSS1454	1:33207485-33240573	5438
TCONS_00002750	=	ENST00000373475	XLOC_000571	S100PBP	TSS1459	1:33240839-33324518	4318
TCONS_00002756	=	ENST00000531256	XLOC_000571	S100PBP	TSS1459	1:33240839-33324518	551
TCONS_00002757	=	ENST00000477248	XLOC_000571	S100PBP	TSS1460	1:33240839-33324518	345
TCONS_00002758	=	ENST00000482212	XLOC_000571	S100PBP	TSS1460	1:33240839-33324518	706
TCONS_00002760	j	ENST00000373475	XLOC_000571	S100PBP	TSS1461	1:33240839-33324518	4252
TCONS_00002761	j	ENST00000373475	XLOC_000571	S100PBP	TSS1462	1:33240839-33324518	4258
TCONS_00002815	j	ENST00000539719	XLOC_000578	ZNF362	TSS1483	1:33593074-33896669	3326
TCONS_00002822	=	ENST00000373428	XLOC_000578	ZNF362	TSS1486	1:33593074-33896669	2936
TCONS_00002824	=	ENST00000543783	XLOC_000578	AL513327.1	TSS1488	1:33593074-33896669	1346
TCONS_00002834	=	ENST00000361328	XLOC_000583	ZSCAN20	TSS1494	1:33938244-33970985	4316
TCONS_00002873	=	ENST00000338513	XLOC_000593	GJB5	TSS1512	1:35178337-35325474	1355
TCONS_00002874	=	ENST00000339480	XLOC_000594	GJB4	TSS1513	1:35178337-35325474	2840
TCONS_00002875	=	ENST00000373366	XLOC_000595	GJB3	TSS1514	1:35178337-35325474	2217
TCONS_00002876	=	ENST00000373362	XLOC_000595	GJB3	TSS1515	1:35178337-35325474	1797
TCONS_00002885	j	ENST00000373330	XLOC_000601	ZMYM1	TSS1522	1:35525386-35582545	5157
TCONS_00002886	j	ENST00000373330	XLOC_000601	ZMYM1	TSS1522	1:35525386-35582545	12118
TCONS_00002887	=	ENST00000359858	XLOC_000601	ZMYM1	TSS1522	1:35525386-35582545	4175
TCONS_00002888	j	ENST00000373330	XLOC_000601	ZMYM1	TSS1522	1:35525386-35582545	5350
TCONS_00002889	j	ENST00000373330	XLOC_000601	ZMYM1	TSS1522	1:35525386-35582545	5386
TCONS_00002890	j	ENST00000373330	XLOC_000601	ZMYM1	TSS1522	1:35525386-35582545	11956
TCONS_00002892	j	ENST00000373330	XLOC_000601	ZMYM1	TSS1522	1:35525386-35582545	5362
TCONS_00002895	j	ENST00000373330	XLOC_000601	ZMYM1	TSS1522	1:35525386-35582545	5113
TCONS_00002896	=	ENST00000466390	XLOC_000601	ZMYM1	TSS1522	1:35525386-35582545	508
TCONS_00002899	=	ENST00000373329	XLOC_000601	ZMYM1	TSS1522	1:35525386-35582545	3980
TCONS_00002901	=	ENST00000476269	XLOC_000601	ZMYM1	TSS1523	1:35525386-35582545	608
TCONS_00002904	=	ENST00000442409	XLOC_000602	EFCAB14P1	TSS1525	1:35587622-35588085	463
TCONS_00002907	=	ENST00000314607	XLOC_000604	ZMYM4	TSS1528	1:35723814-35888424	8226
TCONS_00002909	j	ENST00000314607	XLOC_000604	ZMYM4	TSS1528	1:35723814-35888424	8288
TCONS_00002912	=	ENST00000314607	XLOC_000604	ZMYM4	TSS1529	1:35723814-35888424	6994
TCONS_00002913	=	ENST00000441447	XLOC_000604	ZMYM4	TSS1529	1:35723814-35888424	466
TCONS_00002915	=	ENST00000434805	XLOC_000606	RPL5P4	TSS1534	1:35723814-35888424	886
TCONS_00002925	=	ENST00000356090	XLOC_000608	NCDN	TSS1537	1:35899090-36032875	3433
TCONS_00002926	=	ENST00000373243	XLOC_000608	NCDN	TSS1537	1:35899090-36032875	3683
TCONS_00002930	j	ENST00000373235	XLOC_000609	TFAP2E	TSS1540	1:36035413-36061049	1902
TCONS_00002931	j	ENST00000373235	XLOC_000609	TFAP2E	TSS1540	1:36035413-36061049	2377
TCONS_00002932	=	ENST00000373235	XLOC_000609	TFAP2E	TSS1540	1:36035413-36061049	2189
TCONS_00002940	=	ENST00000488778	XLOC_000611	AGO4	TSS1546	1:36273609-36323698	522
TCONS_00002941	=	ENST00000496257	XLOC_000611	AGO4	TSS1547	1:36273609-36323698	297
TCONS_00002946	j	ENST00000373204	XLOC_000612	AGO1	TSS1549	1:36335408-36538101	12722
TCONS_00002947	j	ENST00000373204	XLOC_000612	AGO1	TSS1549	1:36335408-36538101	12861
TCONS_00002948	=	ENST00000373204	XLOC_000612	AGO1	TSS1549	1:36335408-36538101	12790
TCONS_00002950	j	ENST00000373204	XLOC_000612	AGO1	TSS1549	1:36335408-36538101	12706
TCONS_00002954	j	ENST00000373191	XLOC_000612	AGO3	TSS1551	1:36335408-36538101	19995
TCONS_00002956	=	ENST00000373191	XLOC_000612	AGO3	TSS1552	1:36335408-36538101	19687
TCONS_00002959	=	ENST00000491443	XLOC_000612	AGO3	TSS1554	1:36335408-36538101	549
TCONS_00002964	=	ENST00000373178	XLOC_000614	ADPRHL2	TSS1559	1:36554475-36559533	1668
TCONS_00002967	=	ENST00000316156	XLOC_000615	MAP7D1	TSS1561	1:36621179-36646451	3456
TCONS_00002968	j	ENST00000373150	XLOC_000615	MAP7D1	TSS1561	1:36621179-36646451	3334
TCONS_00002972	=	ENST00000373150	XLOC_000615	MAP7D1	TSS1562	1:36621179-36646451	3238
TCONS_00002973	=	ENST00000373151	XLOC_000615	MAP7D1	TSS1562	1:36621179-36646451	3324
TCONS_00002976	=	ENST00000474796	XLOC_000615	MAP7D1	TSS1565	1:36621179-36646451	906
TCONS_00002983	j	ENST00000469141	XLOC_000617	THRAP3	TSS1571	1:36689863-36770961	4585
TCONS_00002984	j	ENST00000469141	XLOC_000617	THRAP3	TSS1572	1:36689863-36770961	4343
TCONS_00002985	=	ENST00000354618	XLOC_000617	THRAP3	TSS1572	1:36689863-36770961	4432
TCONS_00002987	=	ENST00000469141	XLOC_000617	THRAP3	TSS1572	1:36689863-36770961	3339
TCONS_00002988	=	ENST00000478853	XLOC_000617	THRAP3	TSS1572	1:36689863-36770961	380
TCONS_00002989	j	ENST00000469141	XLOC_000617	THRAP3	TSS1573	1:36689863-36770961	4395
TCONS_00002990	=	ENST00000466743	XLOC_000617	THRAP3	TSS1574	1:36689863-36770961	537
TCONS_00003015	j	ENST00000373087	XLOC_000624	ZC3H12A	TSS1585	1:37897095-37980476	2719
TCONS_00003017	=	ENST00000373087	XLOC_000624	ZC3H12A	TSS1585	1:37897095-37980476	2684
TCONS_00003020	x	ENST00000373075	XLOC_000625	MEAF6	TSS1588	1:37897095-37980476	317
TCONS_00003022	=	ENST00000368565	XLOC_000627	RP3-423B22.5	TSS1590	1:38021842-38022108	266
TCONS_00003031	=	ENST00000373055	XLOC_000629	CDCA8	TSS1594	1:38158089-38175391	2469
TCONS_00003032	=	ENST00000327331	XLOC_000629	CDCA8	TSS1594	1:38158089-38175391	2303
TCONS_00003037	=	ENST00000373045	XLOC_000632	MANEAL	TSS1597	1:38259445-38275126	4650
TCONS_00003038	=	ENST00000373045	XLOC_000632	MANEAL	TSS1597	1:38259445-38275126	2685
TCONS_00003039	j	ENST00000373045	XLOC_000632	MANEAL	TSS1597	1:38259445-38275126	4291
TCONS_00003040	=	ENST00000397631	XLOC_000632	MANEAL	TSS1598	1:38259445-38275126	2327
TCONS_00003041	=	ENST00000532512	XLOC_000632	MANEAL	TSS1599	1:38259445-38275126	1015
TCONS_00003043	=	ENST00000329006	XLOC_000632	MANEAL	TSS1600	1:38259445-38275126	1930
TCONS_00003046	=	ENST00000468084	XLOC_000633	C1orf122	TSS1602	1:38259445-38275126	1234
TCONS_00003047	=	ENST00000373042	XLOC_000633	C1orf122	TSS1603	1:38259445-38275126	973
TCONS_00003048	=	ENST00000446260	XLOC_000633	C1orf122	TSS1604	1:38259445-38275126	800
TCONS_00003058	=	ENST00000373014	XLOC_000639	UTP11L	TSS1612	1:38474929-38584697	2019
TCONS_00003059	=	ENST00000537711	XLOC_000639	UTP11L	TSS1612	1:38474929-38584697	875
TCONS_00003060	=	ENST00000488453	XLOC_000639	UTP11L	TSS1613	1:38474929-38584697	1895
TCONS_00003066	=	ENST00000442006	XLOC_000644	RP11-334L9.1	TSS1619	1:39174602-39176562	1960
TCONS_00003071	=	ENST00000432648	XLOC_000647	AKIRIN1	TSS1623	1:39456894-39473352	2741
TCONS_00003072	=	ENST00000432648	XLOC_000647	AKIRIN1	TSS1623	1:39456894-39473352	4362
TCONS_00003073	=	ENST00000446189	XLOC_000647	AKIRIN1	TSS1623	1:39456894-39473352	1243
TCONS_00003074	=	ENST00000372984	XLOC_000647	AKIRIN1	TSS1623	1:39456894-39473352	1330
TCONS_00003076	=	ENST00000372967	XLOC_000648	NDUFS5	TSS1625	1:39491989-39500308	544
TCONS_00003077	=	ENST00000372969	XLOC_000648	NDUFS5	TSS1625	1:39491989-39500308	548
TCONS_00003090	j	ENST00000564288	XLOC_000651	MACF1	TSS1633	1:39546987-39952849	17845
TCONS_00003120	j	ENST00000564288	XLOC_000651	MACF1	TSS1645	1:39546987-39952849	13526
TCONS_00003121	j	ENST00000564288	XLOC_000651	MACF1	TSS1645	1:39546987-39952849	13544
TCONS_00003124	=	ENST00000482035	XLOC_000651	MACF1	TSS1647	1:39546987-39952849	870
TCONS_00003125	=	ENST00000473843	XLOC_000651	MACF1	TSS1648	1:39546987-39952849	598
TCONS_00003127	=	ENST00000487656	XLOC_000651	MACF1	TSS1650	1:39546987-39952849	323
TCONS_00003130	=	ENST00000446276	XLOC_000651	MACF1	TSS1653	1:39546987-39952849	2559
TCONS_00003133	=	ENST00000462496	XLOC_000651	MACF1	TSS1655	1:39546987-39952849	526
TCONS_00003139	=	ENST00000331593	XLOC_000653	BMP8A	TSS1659	1:39957117-40025360	5825
TCONS_00003142	j	ENST00000331593	XLOC_000653	BMP8A	TSS1660	1:39957117-40025360	5672
TCONS_00003143	=	ENST00000447263	XLOC_000654	OXCT2P1	TSS1661	1:39957117-40025360	1535
TCONS_00003147	=	ENST00000497982	XLOC_000658	RP1-144F13.4	TSS1668	1:40157853-40255843	568
TCONS_00003148	j	ENST00000372830	XLOC_000657	PPIE	TSS1665	1:40157853-40255843	1311
TCONS_00003149	j	ENST00000372830	XLOC_000657	PPIE	TSS1665	1:40157853-40255843	1094
TCONS_00003152	=	ENST00000324379	XLOC_000657	PPIE	TSS1665	1:40157853-40255843	1277
TCONS_00003153	=	ENST00000356511	XLOC_000657	PPIE	TSS1665	1:40157853-40255843	1079
TCONS_00003155	=	ENST00000495526	XLOC_000657	PPIE	TSS1665	1:40157853-40255843	4651
TCONS_00003156	=	ENST00000482751	XLOC_000657	PPIE	TSS1665	1:40157853-40255843	2564
TCONS_00003160	=	ENST00000372830	XLOC_000657	PPIE	TSS1665	1:40157853-40255843	1198
TCONS_00003162	=	ENST00000475350	XLOC_000657	PPIE	TSS1665	1:40157853-40255843	1213
TCONS_00003165	=	ENST00000566366	XLOC_000659	RP1-118J21.25	TSS1669	1:40157853-40255843	1196
TCONS_00003172	=	ENST00000372811	XLOC_000664	MFSD2A	TSS1676	1:40420801-40435749	2154
TCONS_00003179	=	ENST00000434861	XLOC_000664	MFSD2A	TSS1676	1:40420801-40435749	946
TCONS_00003183	=	ENST00000438210	XLOC_000665	RP3-342P20.2	TSS1682	1:40420801-40435749	725
TCONS_00003188	=	ENST00000372797	XLOC_000666	CAP1	TSS1683	1:40505904-40563375	3105
TCONS_00003189	=	ENST00000372792	XLOC_000666	CAP1	TSS1683	1:40505904-40563375	3128
TCONS_00003198	=	ENST00000421589	XLOC_000666	CAP1	TSS1684	1:40505904-40563375	824
TCONS_00003200	=	ENST00000414281	XLOC_000666	CAP1	TSS1685	1:40505904-40563375	772
TCONS_00003201	=	ENST00000420216	XLOC_000666	CAP1	TSS1685	1:40505904-40563375	668
TCONS_00003202	=	ENST00000372792	XLOC_000666	CAP1	TSS1685	1:40505904-40563375	1496
TCONS_00003203	=	ENST00000372798	XLOC_000666	CAP1	TSS1685	1:40505904-40563375	1563
TCONS_00003204	=	ENST00000340450	XLOC_000666	CAP1	TSS1685	1:40505904-40563375	2592
TCONS_00003205	=	ENST00000372805	XLOC_000666	CAP1	TSS1685	1:40505904-40563375	2217
TCONS_00003207	=	ENST00000427843	XLOC_000666	CAP1	TSS1685	1:40505904-40563375	739
TCONS_00003209	=	ENST00000424977	XLOC_000666	CAP1	TSS1685	1:40505904-40563375	702
TCONS_00003212	=	ENST00000461993	XLOC_000666	CAP1	TSS1688	1:40505904-40563375	856
TCONS_00003213	=	ENST00000494114	XLOC_000666	CAP1	TSS1689	1:40505904-40563375	744
TCONS_00003214	=	ENST00000430724	XLOC_000667	RP11-115D7.3	TSS1690	1:40598435-40599120	685
TCONS_00003215	=	ENST00000372771	XLOC_000668	RLF	TSS1691	1:40627044-40706595	6246
TCONS_00003216	j	ENST00000372771	XLOC_000668	RLF	TSS1691	1:40627044-40706595	6093
TCONS_00003217	j	ENST00000372771	XLOC_000668	RLF	TSS1691	1:40627044-40706595	6106
TCONS_00003222	=	ENST00000372759	XLOC_000671	ZMPSTE24	TSS1695	1:40723778-40759916	3108
TCONS_00003223	j	ENST00000372759	XLOC_000671	ZMPSTE24	TSS1695	1:40723778-40759916	3024
TCONS_00003229	j	ENST00000372718	XLOC_000672	SMAP2	TSS1699	1:40810521-40888999	2643
TCONS_00003230	=	ENST00000372718	XLOC_000672	SMAP2	TSS1699	1:40810521-40888999	2939
TCONS_00003231	=	ENST00000372708	XLOC_000672	SMAP2	TSS1700	1:40810521-40888999	2473
TCONS_00003262	=	ENST00000372699	XLOC_000679	ZNF684	TSS1712	1:40997232-41013841	2097
TCONS_00003263	=	ENST00000465152	XLOC_000679	ZNF684	TSS1712	1:40997232-41013841	562
TCONS_00003270	j	ENST00000372653	XLOC_000681	NFYC	TSS1717	1:41156051-41237278	2454
TCONS_00003271	=	ENST00000467203	XLOC_000681	NFYC	TSS1718	1:41156051-41237278	943
TCONS_00003273	=	ENST00000427410	XLOC_000681	NFYC	TSS1718	1:41156051-41237278	1379
TCONS_00003274	=	ENST00000447388	XLOC_000681	NFYC	TSS1718	1:41156051-41237278	1950
TCONS_00003275	=	ENST00000425457	XLOC_000681	NFYC	TSS1718	1:41156051-41237278	1536
TCONS_00003277	=	ENST00000456393	XLOC_000681	NFYC	TSS1718	1:41156051-41237278	1911
TCONS_00003283	=	ENST00000372651	XLOC_000681	NFYC	TSS1723	1:41156051-41237278	1202
TCONS_00003312	=	ENST00000372621	XLOC_000687	CTPS1	TSS1740	1:41445006-41491644	3199
TCONS_00003315	=	ENST00000470271	XLOC_000687	CTPS1	TSS1742	1:41445006-41491644	801
TCONS_00003317	=	ENST00000479480	XLOC_000687	CTPS1	TSS1744	1:41445006-41491644	777
TCONS_00003319	=	ENST00000372616	XLOC_000687	CTPS1	TSS1745	1:41445006-41491644	2037
TCONS_00003325	=	ENST00000463423	XLOC_000687	CTPS1	TSS1751	1:41445006-41491644	457
TCONS_00003326	=	ENST00000498694	XLOC_000687	CTPS1	TSS1752	1:41445006-41491644	599
TCONS_00003335	=	ENST00000372591	XLOC_000691	FOXO6	TSS1760	1:41826961-41849655	2398
TCONS_00003345	=	ENST00000431473	XLOC_000700	RIMKLA	TSS1770	1:42846437-42891626	12325
TCONS_00003348	=	ENST00000431473	XLOC_000700	RIMKLA	TSS1770	1:42846437-42891626	8909
TCONS_00003355	=	ENST00000455780	XLOC_000701	PPCS	TSS1773	1:42895999-43120335	1044
TCONS_00003356	=	ENST00000372560	XLOC_000701	PPCS	TSS1773	1:42895999-43120335	793
TCONS_00003358	=	ENST00000372561	XLOC_000701	PPCS	TSS1773	1:42895999-43120335	1431
TCONS_00003359	=	ENST00000455780	XLOC_000701	PPCS	TSS1773	1:42895999-43120335	984
TCONS_00003360	=	ENST00000471420	XLOC_000701	PPCS	TSS1774	1:42895999-43120335	641
TCONS_00003361	=	ENST00000482168	XLOC_000701	PPCS	TSS1775	1:42895999-43120335	688
TCONS_00003383	=	ENST00000304979	XLOC_000705	PPIH	TSS1791	1:43124005-43142834	752
TCONS_00003384	=	ENST00000372550	XLOC_000705	PPIH	TSS1792	1:43124005-43142834	665
TCONS_00003386	=	ENST00000372549	XLOC_000705	PPIH	TSS1793	1:43124005-43142834	327
TCONS_00003387	=	ENST00000455203	XLOC_000705	PPIH	TSS1794	1:43124005-43142834	1311
TCONS_00003389	=	ENST00000461351	XLOC_000705	PPIH	TSS1796	1:43124005-43142834	527
TCONS_00003393	=	ENST00000321358	XLOC_000706	YBX1	TSS1798	1:43144405-43168020	1514
TCONS_00003394	=	ENST00000332220	XLOC_000706	YBX1	TSS1798	1:43144405-43168020	776
TCONS_00003395	j	ENST00000321358	XLOC_000706	YBX1	TSS1799	1:43144405-43168020	1625
TCONS_00003396	=	ENST00000436427	XLOC_000706	YBX1	TSS1799	1:43144405-43168020	1524
TCONS_00003400	j	ENST00000536543	XLOC_000707	C1orf50	TSS1802	1:43232804-43264416	8554
TCONS_00003401	=	ENST00000372525	XLOC_000707	C1orf50	TSS1802	1:43232804-43264416	996
TCONS_00003416	=	ENST00000372517	XLOC_000708	ERMAP	TSS1808	1:43272641-43312093	3423
TCONS_00003424	=	ENST00000372508	XLOC_000709	ZNF691	TSS1812	1:43312259-43319244	1577
TCONS_00003426	=	ENST00000372507	XLOC_000709	ZNF691	TSS1812	1:43312259-43319244	1683
TCONS_00003427	=	ENST00000372506	XLOC_000709	ZNF691	TSS1812	1:43312259-43319244	1859
TCONS_00003428	=	ENST00000397044	XLOC_000709	ZNF691	TSS1812	1:43312259-43319244	1452
TCONS_00003435	=	ENST00000439215	XLOC_000711	ATP6V1E1P1	TSS1818	1:43368902-43369583	681
TCONS_00003436	=	ENST00000431759	XLOC_000712	SLC2A1-AS1	TSS1819	1:43424719-43462480	1124
TCONS_00003437	j	ENST00000431759	XLOC_000712	SLC2A1-AS1	TSS1819	1:43424719-43462480	1796
TCONS_00003482	=	ENST00000310955	XLOC_000723	CDC20	TSS1843	1:43824625-43828874	1675
TCONS_00003483	=	ENST00000372462	XLOC_000723	CDC20	TSS1843	1:43824625-43828874	1777
TCONS_00003484	=	ENST00000478882	XLOC_000723	CDC20	TSS1844	1:43824625-43828874	755
TCONS_00003485	=	ENST00000482046	XLOC_000723	CDC20	TSS1845	1:43824625-43828874	422
TCONS_00003489	=	ENST00000357658	XLOC_000727	SZT2	TSS1849	1:43855539-43922666	4903
TCONS_00003490	=	ENST00000310739	XLOC_000727	SZT2	TSS1849	1:43855539-43922666	1196
TCONS_00003492	=	ENST00000310739	XLOC_000727	SZT2	TSS1849	1:43855539-43922666	3020
TCONS_00003521	j	ENST00000359947	XLOC_000728	PTPRF	TSS1858	1:43990857-44089581	7932
TCONS_00003523	=	ENST00000359947	XLOC_000728	PTPRF	TSS1860	1:43990857-44089581	7727
TCONS_00003525	=	ENST00000438120	XLOC_000728	PTPRF	TSS1860	1:43990857-44089581	6377
TCONS_00003528	=	ENST00000372413	XLOC_000728	PTPRF	TSS1862	1:43990857-44089581	7412
TCONS_00003534	=	ENST00000422171	XLOC_000728	PTPRF	TSS1865	1:43990857-44089581	4836
TCONS_00003535	=	ENST00000496447	XLOC_000728	PTPRF	TSS1866	1:43990857-44089581	5887
TCONS_00003536	=	ENST00000372407	XLOC_000728	PTPRF	TSS1867	1:43990857-44089581	4600
TCONS_00003540	=	ENST00000372396	XLOC_000729	KDM4A	TSS1871	1:44115667-44396901	4474
TCONS_00003542	=	ENST00000463151	XLOC_000729	KDM4A	TSS1872	1:44115667-44396901	1023
TCONS_00003545	=	ENST00000485249	XLOC_000729	KDM4A	TSS1873	1:44115667-44396901	852
TCONS_00003600	j	ENST00000414809	XLOC_000733	ARTN	TSS1886	1:44398940-44402913	3677
TCONS_00003601	j	ENST00000414809	XLOC_000733	ARTN	TSS1886	1:44398940-44402913	3162
TCONS_00003605	j	ENST00000414809	XLOC_000733	ARTN	TSS1886	1:44398940-44402913	2297
TCONS_00003609	j	ENST00000414809	XLOC_000733	ARTN	TSS1886	1:44398940-44402913	2047
TCONS_00003610	=	ENST00000372359	XLOC_000733	ARTN	TSS1886	1:44398940-44402913	1921
TCONS_00003612	=	ENST00000471394	XLOC_000733	ARTN	TSS1887	1:44398940-44402913	517
TCONS_00003613	=	ENST00000498139	XLOC_000733	ARTN	TSS1888	1:44398940-44402913	1303
TCONS_00003614	=	ENST00000414809	XLOC_000733	ARTN	TSS1888	1:44398940-44402913	524
TCONS_00003615	=	ENST00000479128	XLOC_000733	ARTN	TSS1889	1:44398940-44402913	471
TCONS_00003616	=	ENST00000472435	XLOC_000733	ARTN	TSS1889	1:44398940-44402913	402
TCONS_00003622	=	ENST00000372343	XLOC_000734	IPO13	TSS1893	1:44412610-44433694	3894
TCONS_00003632	=	ENST00000471934	XLOC_000735	DPH2	TSS1899	1:44435597-44443970	593
TCONS_00003635	=	ENST00000255108	XLOC_000735	DPH2	TSS1899	1:44435597-44443970	2472
TCONS_00003638	=	ENST00000495421	XLOC_000735	DPH2	TSS1899	1:44435597-44443970	2414
TCONS_00003639	=	ENST00000527567	XLOC_000735	DPH2	TSS1899	1:44435597-44443970	824
TCONS_00003641	=	ENST00000490861	XLOC_000735	DPH2	TSS1899	1:44435597-44443970	1072
TCONS_00003642	=	ENST00000396758	XLOC_000735	DPH2	TSS1899	1:44435597-44443970	1738
TCONS_00003647	=	ENST00000534655	XLOC_000735	DPH2	TSS1901	1:44435597-44443970	558
TCONS_00003651	=	ENST00000472174	XLOC_000735	ATP6V0B	TSS1905	1:44435597-44443970	1298
TCONS_00003652	=	ENST00000532642	XLOC_000735	ATP6V0B	TSS1906	1:44435597-44443970	1685
TCONS_00003653	=	ENST00000236067	XLOC_000735	ATP6V0B	TSS1906	1:44435597-44443970	944
TCONS_00003655	=	ENST00000472277	XLOC_000735	ATP6V0B	TSS1906	1:44435597-44443970	536
TCONS_00003658	=	ENST00000473485	XLOC_000735	ATP6V0B	TSS1906	1:44435597-44443970	1664
TCONS_00003659	=	ENST00000496131	XLOC_000735	ATP6V0B	TSS1906	1:44435597-44443970	962
TCONS_00003661	=	ENST00000532072	XLOC_000735	ATP6V0B	TSS1908	1:44435597-44443970	577
TCONS_00003662	=	ENST00000498664	XLOC_000735	ATP6V0B	TSS1909	1:44435597-44443970	825
TCONS_00003666	=	ENST00000372324	XLOC_000736	B4GALT2	TSS1912	1:44444614-44570647	2208
TCONS_00003667	=	ENST00000497866	XLOC_000736	B4GALT2	TSS1912	1:44444614-44570647	980
TCONS_00003669	=	ENST00000356836	XLOC_000736	B4GALT2	TSS1914	1:44444614-44570647	2629
TCONS_00003670	=	ENST00000309519	XLOC_000736	B4GALT2	TSS1915	1:44444614-44570647	1262
TCONS_00003672	=	ENST00000481924	XLOC_000736	B4GALT2	TSS1916	1:44444614-44570647	1004
TCONS_00003679	=	ENST00000372318	XLOC_000736	CCDC24	TSS1918	1:44444614-44570647	1463
TCONS_00003690	=	ENST00000490064	XLOC_000736	CCDC24	TSS1919	1:44444614-44570647	728
TCONS_00003692	=	ENST00000485811	XLOC_000736	CCDC24	TSS1919	1:44444614-44570647	982
TCONS_00003697	j	ENST00000607988	XLOC_000737	RP5-1198O20.4	TSS1923	1:44444614-44570647	644
TCONS_00003710	=	ENST00000361745	XLOC_000739	DMAP1	TSS1930	1:44679126-44821032	1545
TCONS_00003714	=	ENST00000446292	XLOC_000739	DMAP1	TSS1930	1:44679126-44821032	1066
TCONS_00003719	=	ENST00000475794	XLOC_000739	DMAP1	TSS1930	1:44679126-44821032	719
TCONS_00003722	=	ENST00000315913	XLOC_000739	DMAP1	TSS1930	1:44679126-44821032	1552
TCONS_00003723	=	ENST00000372289	XLOC_000739	DMAP1	TSS1930	1:44679126-44821032	1730
TCONS_00003726	=	ENST00000488433	XLOC_000739	DMAP1	TSS1932	1:44679126-44821032	4552
TCONS_00003737	=	ENST00000372247	XLOC_000741	RNF220	TSS1939	1:44870854-45140227	2650
TCONS_00003742	=	ENST00000453863	XLOC_000741	RNF220	TSS1943	1:44870854-45140227	361
TCONS_00003745	j	ENST00000355387	XLOC_000741	RNF220	TSS1944	1:44870854-45140227	2221
TCONS_00003747	j	ENST00000355387	XLOC_000741	RNF220	TSS1944	1:44870854-45140227	2299
TCONS_00003748	j	ENST00000355387	XLOC_000741	RNF220	TSS1944	1:44870854-45140227	2225
TCONS_00003749	=	ENST00000474064	XLOC_000741	RNF220	TSS1945	1:44870854-45140227	2734
TCONS_00003750	=	ENST00000471494	XLOC_000741	RNF220	TSS1945	1:44870854-45140227	720
TCONS_00003751	=	ENST00000488865	XLOC_000741	RNF220	TSS1945	1:44870854-45140227	860
TCONS_00003752	=	ENST00000497469	XLOC_000741	RNF220	TSS1946	1:44870854-45140227	590
TCONS_00003753	=	ENST00000475378	XLOC_000741	RNF220	TSS1946	1:44870854-45140227	916
TCONS_00003793	=	ENST00000452259	XLOC_000744	KIF2C	TSS1958	1:45205489-45249100	1124
TCONS_00003794	=	ENST00000372224	XLOC_000744	KIF2C	TSS1958	1:45205489-45249100	2879
TCONS_00003796	=	ENST00000372218	XLOC_000744	KIF2C	TSS1958	1:45205489-45249100	2711
TCONS_00003802	=	ENST00000472235	XLOC_000744	KIF2C	TSS1962	1:45205489-45249100	480
TCONS_00003804	=	ENST00000497035	XLOC_000745	RPS8	TSS1964	1:45205489-45249100	694
TCONS_00003805	=	ENST00000396651	XLOC_000745	RPS8	TSS1965	1:45205489-45249100	881
TCONS_00003806	=	ENST00000372209	XLOC_000745	RPS8	TSS1966	1:45205489-45249100	685
TCONS_00003807	=	ENST00000470475	XLOC_000745	RPS8	TSS1966	1:45205489-45249100	981
TCONS_00003808	=	ENST00000485390	XLOC_000745	RPS8	TSS1966	1:45205489-45249100	1115
TCONS_00003811	=	ENST00000464658	XLOC_000745	RPS8	TSS1968	1:45205489-45249100	898
TCONS_00003812	=	ENST00000484599	XLOC_000745	RPS8	TSS1969	1:45205489-45249100	852
TCONS_00003814	=	ENST00000474582	XLOC_000745	RPS8	TSS1970	1:45205489-45249100	391
TCONS_00003817	j	ENST00000372201	XLOC_000747	PLK3	TSS1973	1:45265593-45281912	3282
TCONS_00003832	=	ENST00000372201	XLOC_000747	PLK3	TSS1974	1:45265593-45281912	2492
TCONS_00003833	=	ENST00000465443	XLOC_000747	PLK3	TSS1975	1:45265593-45281912	2477
TCONS_00003834	=	ENST00000476731	XLOC_000747	PLK3	TSS1976	1:45265593-45281912	761
TCONS_00003835	=	ENST00000492398	XLOC_000747	PLK3	TSS1977	1:45265593-45281912	1135
TCONS_00003836	=	ENST00000461358	XLOC_000747	PLK3	TSS1977	1:45265593-45281912	767
TCONS_00003837	=	ENST00000461769	XLOC_000747	PLK3	TSS1978	1:45265593-45281912	664
TCONS_00003838	=	ENST00000493100	XLOC_000747	PLK3	TSS1979	1:45265593-45281912	873
TCONS_00003855	=	ENST00000246337	XLOC_000751	UROD	TSS1991	1:45477778-45771881	1300
TCONS_00003856	=	ENST00000491773	XLOC_000751	UROD	TSS1991	1:45477778-45771881	676
TCONS_00003857	=	ENST00000463092	XLOC_000751	UROD	TSS1991	1:45477778-45771881	968
TCONS_00003860	=	ENST00000434478	XLOC_000751	UROD	TSS1992	1:45477778-45771881	600
TCONS_00003861	=	ENST00000494399	XLOC_000751	UROD	TSS1992	1:45477778-45771881	1848
TCONS_00003862	=	ENST00000460334	XLOC_000751	UROD	TSS1992	1:45477778-45771881	663
TCONS_00003863	=	ENST00000462688	XLOC_000751	UROD	TSS1992	1:45477778-45771881	901
TCONS_00003865	=	ENST00000490385	XLOC_000751	UROD	TSS1992	1:45477778-45771881	860
TCONS_00003866	=	ENST00000469548	XLOC_000751	UROD	TSS1993	1:45477778-45771881	1044
TCONS_00003869	=	ENST00000428106	XLOC_000751	UROD	TSS1995	1:45477778-45771881	682
TCONS_00003870	=	ENST00000496439	XLOC_000751	UROD	TSS1995	1:45477778-45771881	800
TCONS_00003872	=	ENST00000472254	XLOC_000751	UROD	TSS1996	1:45477778-45771881	934
TCONS_00003874	=	ENST00000465678	XLOC_000751	UROD	TSS1997	1:45477778-45771881	756
TCONS_00003876	=	ENST00000372090	XLOC_000753	TOE1	TSS1999	1:45792544-45956872	2389
TCONS_00003878	=	ENST00000477731	XLOC_000753	TOE1	TSS2000	1:45792544-45956872	994
TCONS_00003880	=	ENST00000471337	XLOC_000753	TOE1	TSS2001	1:45792544-45956872	1074
TCONS_00003881	=	ENST00000495703	XLOC_000753	TOE1	TSS2001	1:45792544-45956872	2173
TCONS_00003883	=	ENST00000435399	XLOC_000754	RP11-291L19.1	TSS2003	1:45792544-45956872	325
TCONS_00003884	=	ENST00000401061	XLOC_000755	MMACHC	TSS2004	1:45959537-45988719	2981
TCONS_00003887	=	ENST00000372070	XLOC_000757	AKR1A1	TSS2007	1:46016214-46035765	1818
TCONS_00003890	j	ENST00000372070	XLOC_000757	AKR1A1	TSS2007	1:46016214-46035765	1645
TCONS_00003891	=	ENST00000434299	XLOC_000757	AKR1A1	TSS2008	1:46016214-46035765	840
TCONS_00003892	=	ENST00000496999	XLOC_000757	AKR1A1	TSS2008	1:46016214-46035765	775
TCONS_00003893	=	ENST00000476957	XLOC_000757	AKR1A1	TSS2008	1:46016214-46035765	910
TCONS_00003895	=	ENST00000351829	XLOC_000757	AKR1A1	TSS2009	1:46016214-46035765	1166
TCONS_00003896	=	ENST00000471651	XLOC_000757	AKR1A1	TSS2009	1:46016214-46035765	1018
TCONS_00003897	=	ENST00000497973	XLOC_000757	AKR1A1	TSS2010	1:46016214-46035765	667
TCONS_00003898	=	ENST00000473038	XLOC_000757	AKR1A1	TSS2011	1:46016214-46035765	948
TCONS_00003901	=	ENST00000475919	XLOC_000757	AKR1A1	TSS2014	1:46016214-46035765	630
TCONS_00003906	=	ENST00000437362	XLOC_000758	NASP	TSS2018	1:46049306-46084574	999
TCONS_00003907	=	ENST00000464190	XLOC_000758	NASP	TSS2018	1:46049306-46084574	604
TCONS_00003909	=	ENST00000527359	XLOC_000758	NASP	TSS2018	1:46049306-46084574	743
TCONS_00003914	=	ENST00000525515	XLOC_000758	NASP	TSS2018	1:46049306-46084574	565
TCONS_00003915	=	ENST00000453748	XLOC_000758	NASP	TSS2018	1:46049306-46084574	2080
TCONS_00003916	=	ENST00000402363	XLOC_000758	NASP	TSS2018	1:46049306-46084574	2645
TCONS_00003918	=	ENST00000528238	XLOC_000758	NASP	TSS2018	1:46049306-46084574	894
TCONS_00003920	=	ENST00000350030	XLOC_000758	NASP	TSS2018	1:46049306-46084574	3207
TCONS_00003921	=	ENST00000470768	XLOC_000758	NASP	TSS2018	1:46049306-46084574	1036
TCONS_00003923	=	ENST00000351223	XLOC_000758	NASP	TSS2018	1:46049306-46084574	1538
TCONS_00003925	=	ENST00000481782	XLOC_000758	NASP	TSS2020	1:46049306-46084574	3659
TCONS_00003927	=	ENST00000527932	XLOC_000758	NASP	TSS2022	1:46049306-46084574	650
TCONS_00003928	=	ENST00000534450	XLOC_000758	NASP	TSS2022	1:46049306-46084574	632
TCONS_00003930	=	ENST00000372025	XLOC_000759	TMEM69	TSS2024	1:46092973-46216459	2439
TCONS_00003931	=	ENST00000496366	XLOC_000759	TMEM69	TSS2025	1:46092973-46216459	722
TCONS_00003935	j	ENST00000361297	XLOC_000761	MAST2	TSS2028	1:46252658-46501880	5865
TCONS_00003937	j	ENST00000361297	XLOC_000761	MAST2	TSS2028	1:46252658-46501880	5843
TCONS_00003938	j	ENST00000361297	XLOC_000761	MAST2	TSS2028	1:46252658-46501880	5867
TCONS_00003939	j	ENST00000361297	XLOC_000761	MAST2	TSS2028	1:46252658-46501880	5555
TCONS_00003941	=	ENST00000361297	XLOC_000761	MAST2	TSS2028	1:46252658-46501880	5738
TCONS_00003945	=	ENST00000467367	XLOC_000761	MAST2	TSS2032	1:46252658-46501880	859
TCONS_00003946	=	ENST00000498668	XLOC_000761	MAST2	TSS2033	1:46252658-46501880	346
TCONS_00003950	=	ENST00000426289	XLOC_000763	RP4-533D7.3	TSS2037	1:46505811-46651710	226
TCONS_00003960	j	ENST00000372003	XLOC_000765	TSPAN1	TSS2042	1:46505811-46651710	1426
TCONS_00003965	=	ENST00000470318	XLOC_000765	TSPAN1	TSS2044	1:46505811-46651710	590
TCONS_00003969	j	ENST00000442598	XLOC_000769	RAD54L	TSS2048	1:46713352-46782451	2498
TCONS_00003976	=	ENST00000371975	XLOC_000769	RAD54L	TSS2048	1:46713352-46782451	3108
TCONS_00003983	=	ENST00000488942	XLOC_000769	RAD54L	TSS2053	1:46713352-46782451	1121
TCONS_00003985	j	ENST00000496387	XLOC_000770	UQCRH	TSS2054	1:46713352-46782451	611
TCONS_00003986	=	ENST00000311672	XLOC_000770	UQCRH	TSS2055	1:46713352-46782451	604
TCONS_00003987	=	ENST00000489056	XLOC_000770	UQCRH	TSS2055	1:46713352-46782451	553
TCONS_00003988	=	ENST00000486951	XLOC_000770	UQCRH	TSS2055	1:46713352-46782451	687
TCONS_00003989	=	ENST00000496387	XLOC_000770	UQCRH	TSS2055	1:46713352-46782451	674
TCONS_00003990	=	ENST00000460947	XLOC_000770	UQCRH	TSS2056	1:46713352-46782451	621
TCONS_00003991	=	ENST00000474844	XLOC_000771	NSUN4	TSS2057	1:46805848-46879520	2150
TCONS_00003992	=	ENST00000474844	XLOC_000771	NSUN4	TSS2057	1:46805848-46879520	6609
TCONS_00004000	=	ENST00000307089	XLOC_000771	NSUN4	TSS2058	1:46805848-46879520	4344
TCONS_00004002	=	ENST00000536062	XLOC_000771	NSUN4	TSS2058	1:46805848-46879520	1498
TCONS_00004006	=	ENST00000537428	XLOC_000771	NSUN4	TSS2059	1:46805848-46879520	1620
TCONS_00004012	=	ENST00000243167	XLOC_000771	FAAH	TSS2063	1:46805848-46879520	2094
TCONS_00004018	j	ENST00000243167	XLOC_000771	FAAH	TSS2067	1:46805848-46879520	1188
TCONS_00004019	=	ENST00000493636	XLOC_000771	FAAH	TSS2067	1:46805848-46879520	527
TCONS_00004029	=	ENST00000455247	XLOC_000774	LINC00505	TSS2074	1:46897800-46948159	354
TCONS_00004035	=	ENST00000360032	XLOC_000775	DMBX1	TSS2077	1:46955472-46991572	2880
TCONS_00004075	=	ENST00000371873	XLOC_000788	CMPK1	TSS2100	1:47799468-47844513	2930
TCONS_00004078	=	ENST00000371871	XLOC_000788	CMPK1	TSS2100	1:47799468-47844513	1212
TCONS_00004080	=	ENST00000450808	XLOC_000788	CMPK1	TSS2101	1:47799468-47844513	950
TCONS_00004081	=	ENST00000371870	XLOC_000788	CMPK1	TSS2101	1:47799468-47844513	812
TCONS_00004105	o	ENST00000412769	XLOC_000802	RP11-329A14.1	TSS2120	1:48737572-48937939	1995
TCONS_00004106	=	ENST00000412769	XLOC_000802	RP11-329A14.1	TSS2121	1:48737572-48937939	1257
TCONS_00004136	=	ENST00000396148	XLOC_000819	CDKN2C	TSS2148	1:51426416-51440804	2086
TCONS_00004137	=	ENST00000371761	XLOC_000819	CDKN2C	TSS2149	1:51426416-51440804	1220
TCONS_00004146	=	ENST00000242719	XLOC_000825	RNF11	TSS2155	1:51701942-51739127	3084
TCONS_00004148	=	ENST00000486691	XLOC_000825	RNF11	TSS2156	1:51701942-51739127	594
TCONS_00004162	=	ENST00000495776	XLOC_000831	OSBPL9	TSS2164	1:52027537-52344477	2826
TCONS_00004165	=	ENST00000371710	XLOC_000831	OSBPL9	TSS2164	1:52027537-52344477	2893
TCONS_00004174	=	ENST00000531828	XLOC_000831	OSBPL9	TSS2169	1:52027537-52344477	2210
TCONS_00004179	=	ENST00000361556	XLOC_000831	OSBPL9	TSS2169	1:52027537-52344477	2721
TCONS_00004184	=	ENST00000462759	XLOC_000831	OSBPL9	TSS2169	1:52027537-52344477	2755
TCONS_00004206	=	ENST00000313334	XLOC_000842	BTF3L4	TSS2190	1:52485796-52557022	4703
TCONS_00004210	=	ENST00000489308	XLOC_000842	BTF3L4	TSS2191	1:52485796-52557022	794
TCONS_00004212	=	ENST00000472944	XLOC_000842	BTF3L4	TSS2191	1:52485796-52557022	2159
TCONS_00004214	=	ENST00000484036	XLOC_000842	BTF3L4	TSS2191	1:52485796-52557022	941
TCONS_00004218	=	ENST00000287727	XLOC_000843	ZFYVE9	TSS2192	1:52607566-52831938	8330
TCONS_00004220	=	ENST00000357206	XLOC_000843	ZFYVE9	TSS2193	1:52607566-52831938	4567
TCONS_00004221	=	ENST00000287727	XLOC_000843	ZFYVE9	TSS2193	1:52607566-52831938	4914
TCONS_00004225	=	ENST00000371591	XLOC_000843	ZFYVE9	TSS2195	1:52607566-52831938	4874
TCONS_00004226	=	ENST00000395991	XLOC_000846	ANAPC10P1	TSS2199	1:52607566-52831938	556
TCONS_00004229	=	ENST00000497678	XLOC_000848	PLA2G12AP1	TSS2201	1:52833987-52835469	568
TCONS_00004232	=	ENST00000257181	XLOC_000849	PRPF38A	TSS2202	1:52870234-53019454	5274
TCONS_00004233	=	ENST00000487160	XLOC_000849	PRPF38A	TSS2202	1:52870234-53019454	926
TCONS_00004234	=	ENST00000474048	XLOC_000849	PRPF38A	TSS2202	1:52870234-53019454	1059
TCONS_00004257	=	ENST00000420575	XLOC_000860	RP4-631H13.6	TSS2216	1:53361615-53392884	175
TCONS_00004259	=	ENST00000371514	XLOC_000861	SCP2	TSS2217	1:53392900-53517375	2811
TCONS_00004262	=	ENST00000371509	XLOC_000861	SCP2	TSS2217	1:53392900-53517375	1889
TCONS_00004273	=	ENST00000408941	XLOC_000861	SCP2	TSS2222	1:53392900-53517375	1298
TCONS_00004277	=	ENST00000435345	XLOC_000861	SCP2	TSS2222	1:53392900-53517375	894
TCONS_00004286	=	ENST00000371486	XLOC_000867	CPT2	TSS2230	1:53662100-53686289	3094
TCONS_00004287	j	ENST00000371486	XLOC_000867	CPT2	TSS2231	1:53662100-53686289	2672
TCONS_00004332	=	ENST00000371370	XLOC_000878	LRRC42	TSS2245	1:54382246-54454127	2037
TCONS_00004334	=	ENST00000319223	XLOC_000878	LRRC42	TSS2246	1:54382246-54454127	1727
TCONS_00004335	=	ENST00000444987	XLOC_000878	LRRC42	TSS2246	1:54382246-54454127	1044
TCONS_00004343	=	ENST00000234827	XLOC_000880	TCEANC2	TSS2250	1:54497346-54578192	4097
TCONS_00004346	=	ENST00000444055	XLOC_000880	RP4-758J24.4	TSS2252	1:54497346-54578192	238
TCONS_00004350	=	ENST00000360840	XLOC_000881	MRPL37	TSS2255	1:54598746-54879152	1478
TCONS_00004352	=	ENST00000605337	XLOC_000881	MRPL37	TSS2255	1:54598746-54879152	1582
TCONS_00004363	j	ENST00000371316	XLOC_000889	ACOT11	TSS2264	1:55007838-55104865	1810
TCONS_00004365	=	ENST00000481208	XLOC_000889	ACOT11	TSS2264	1:55007838-55104865	2875
TCONS_00004398	=	ENST00000371281	XLOC_000891	TTC4	TSS2279	1:55107458-55208330	2395
TCONS_00004399	=	ENST00000486621	XLOC_000891	TTC4	TSS2279	1:55107458-55208330	549
TCONS_00004405	=	ENST00000415336	XLOC_000894	RP11-67L3.5	TSS2283	1:55315172-55354523	575
TCONS_00004411	=	ENST00000433690	XLOC_000894	RP11-67L3.4	TSS2286	1:55315172-55354523	403
TCONS_00004413	j	ENST00000371268	XLOC_000895	TMEM61	TSS2287	1:55446307-55532019	838
TCONS_00004415	=	ENST00000371268	XLOC_000895	TMEM61	TSS2288	1:55446307-55532019	1097
TCONS_00004419	=	ENST00000302118	XLOC_000895	PCSK9	TSS2289	1:55446307-55532019	3637
TCONS_00004425	=	ENST00000449769	XLOC_000900	GYG1P3	TSS2297	1:55683533-55699850	994
TCONS_00004501	=	ENST00000412562	XLOC_000921	PHBP3	TSS2326	1:59465347-59466166	819
TCONS_00004531	=	ENST00000303721	XLOC_000924	FGGY	TSS2332	1:59762309-60254854	1976
TCONS_00004552	=	ENST00000371208	XLOC_000925	HOOK1	TSS2348	1:60280431-60342050	5857
TCONS_00004556	j	ENST00000371208	XLOC_000925	HOOK1	TSS2351	1:60280431-60342050	5535
TCONS_00004575	=	ENST00000403491	XLOC_000928	NFIA	TSS2362	1:61330930-61928465	9487
TCONS_00004576	=	ENST00000371187	XLOC_000928	NFIA	TSS2363	1:61330930-61928465	2683
TCONS_00004583	=	ENST00000357977	XLOC_000928	NFIA	TSS2367	1:61330930-61928465	3200
TCONS_00004588	j	ENST00000371158	XLOC_000932	INADL	TSS2372	1:62207669-62629592	8801
TCONS_00004592	=	ENST00000316485	XLOC_000932	INADL	TSS2373	1:62207669-62629592	4863
TCONS_00004594	=	ENST00000484562	XLOC_000932	INADL	TSS2373	1:62207669-62629592	5448
TCONS_00004596	=	ENST00000371158	XLOC_000932	INADL	TSS2373	1:62207669-62629592	8505
TCONS_00004603	=	ENST00000490547	XLOC_000932	INADL	TSS2377	1:62207669-62629592	371
TCONS_00004608	=	ENST00000444290	XLOC_000935	LAMTOR5P1	TSS2384	1:62207669-62629592	270
TCONS_00004611	=	ENST00000465798	XLOC_000932	INADL	TSS2380	1:62207669-62629592	692
TCONS_00004620	=	ENST00000371146	XLOC_000941	USP1	TSS2392	1:62901775-63331184	3507
TCONS_00004622	=	ENST00000339950	XLOC_000941	USP1	TSS2393	1:62901775-63331184	3996
TCONS_00004633	=	ENST00000317868	XLOC_000945	ATG4C	TSS2401	1:62901775-63331184	2938
TCONS_00004634	=	ENST00000371120	XLOC_000945	ATG4C	TSS2401	1:62901775-63331184	2890
TCONS_00004635	=	ENST00000371118	XLOC_000945	ATG4C	TSS2402	1:62901775-63331184	665
TCONS_00004645	j	ENST00000371108	XLOC_000954	ALG6	TSS2412	1:63833260-63905514	1423
TCONS_00004646	j	ENST00000371108	XLOC_000954	ALG6	TSS2412	1:63833260-63905514	1711
TCONS_00004666	=	ENST00000371086	XLOC_000956	DLEU2L	TSS2425	1:63906233-64125916	703
TCONS_00004671	=	ENST00000371084	XLOC_000957	PGM1	TSS2426	1:63906233-64125916	2472
TCONS_00004688	j	ENST00000371073	XLOC_000961	CACHD1	TSS2441	1:64935784-65158873	5952
TCONS_00004689	j	ENST00000371073	XLOC_000961	CACHD1	TSS2441	1:64935784-65158873	5845
TCONS_00004692	=	ENST00000371073	XLOC_000961	CACHD1	TSS2442	1:64935784-65158873	5322
TCONS_00004693	=	ENST00000371073	XLOC_000961	CACHD1	TSS2442	1:64935784-65158873	5275
TCONS_00004701	=	ENST00000294428	XLOC_000963	RAVER2	TSS2447	1:65210777-65432243	4398
TCONS_00004702	=	ENST00000371072	XLOC_000963	RAVER2	TSS2447	1:65210777-65432243	4362
TCONS_00004708	j	ENST00000395334	XLOC_000966	AK4	TSS2451	1:65613029-65697840	6981
TCONS_00004710	j	ENST00000395334	XLOC_000966	AK4	TSS2452	1:65613029-65697840	6649
TCONS_00004712	=	ENST00000545314	XLOC_000966	AK4	TSS2452	1:65613029-65697840	834
TCONS_00004713	=	ENST00000545314	XLOC_000966	AK4	TSS2452	1:65613029-65697840	6887
TCONS_00004716	=	ENST00000470888	XLOC_000966	AK4	TSS2453	1:65613029-65697840	1043
TCONS_00004719	=	ENST00000395334	XLOC_000966	AK4	TSS2454	1:65613029-65697840	6998
TCONS_00004720	=	ENST00000327299	XLOC_000966	AK4	TSS2455	1:65613029-65697840	6836
TCONS_00004722	j	ENST00000395334	XLOC_000966	AK4	TSS2456	1:65613029-65697840	6859
TCONS_00004723	=	ENST00000474968	XLOC_000966	AK4	TSS2457	1:65613029-65697840	928
TCONS_00004724	=	ENST00000439662	XLOC_000967	RP4-700A9.1	TSS2461	1:65613029-65697840	171
TCONS_00004726	j	ENST00000395334	XLOC_000966	AK4	TSS2459	1:65613029-65697840	6617
TCONS_00004731	j	ENST00000263441	XLOC_000968	DNAJC6	TSS2463	1:65713901-65881689	5789
TCONS_00004732	=	ENST00000494710	XLOC_000968	DNAJC6	TSS2463	1:65713901-65881689	1621
TCONS_00004744	=	ENST00000475108	XLOC_000969	LEPROT	TSS2469	1:65886247-66107242	492
TCONS_00004745	=	ENST00000371065	XLOC_000969	LEPROT	TSS2469	1:65886247-66107242	4622
TCONS_00004746	=	ENST00000371059	XLOC_000969	LEPR	TSS2469	1:65886247-66107242	3079
TCONS_00004747	=	ENST00000371060	XLOC_000969	LEPR	TSS2469	1:65886247-66107242	5135
TCONS_00004749	=	ENST00000497874	XLOC_000969	LEPROT	TSS2470	1:65886247-66107242	377
TCONS_00004755	j	ENST00000349533	XLOC_000969	LEPR	TSS2471	1:65886247-66107242	5074
TCONS_00004776	j	ENST00000329654	XLOC_000972	PDE4B	TSS2488	1:66258196-66840281	3788
TCONS_00004778	=	ENST00000528771	XLOC_000972	PDE4B	TSS2489	1:66258196-66840281	546
TCONS_00004780	j	ENST00000329654	XLOC_000972	PDE4B	TSS2490	1:66258196-66840281	3781
TCONS_00004781	j	ENST00000329654	XLOC_000972	PDE4B	TSS2490	1:66258196-66840281	3764
TCONS_00004782	=	ENST00000371045	XLOC_000972	PDE4B	TSS2491	1:66258196-66840281	3979
TCONS_00004784	=	ENST00000526197	XLOC_000972	PDE4B	TSS2492	1:66258196-66840281	550
TCONS_00004828	=	ENST00000357692	XLOC_000978	MIER1	TSS2514	1:67278567-67454302	4978
TCONS_00004829	=	ENST00000401041	XLOC_000978	MIER1	TSS2514	1:67278567-67454302	2552
TCONS_00004830	=	ENST00000371014	XLOC_000978	MIER1	TSS2514	1:67278567-67454302	1728
TCONS_00004838	=	ENST00000401042	XLOC_000978	MIER1	TSS2517	1:67278567-67454302	1648
TCONS_00004839	=	ENST00000355356	XLOC_000978	MIER1	TSS2517	1:67278567-67454302	4818
TCONS_00004862	j	ENST00000370986	XLOC_000988	GADD45A	TSS2533	1:68150743-68154021	1719
TCONS_00004863	=	ENST00000370986	XLOC_000988	GADD45A	TSS2533	1:68150743-68154021	1496
TCONS_00004864	=	ENST00000370985	XLOC_000988	GADD45A	TSS2534	1:68150743-68154021	803
TCONS_00004867	j	ENST00000370986	XLOC_000988	GADD45A	TSS2535	1:68150743-68154021	1367
TCONS_00004881	x	ENST00000262340	XLOC_000993	RPE65	TSS2542	1:68851161-69004310	6993
TCONS_00004882	x	ENST00000262340	XLOC_000993	RPE65	TSS2542	1:68851161-69004310	4994
TCONS_00004883	x	ENST00000262340	XLOC_000993	RPE65	TSS2542	1:68851161-69004310	6853
TCONS_00004884	j	ENST00000425820	XLOC_000993	RP4-694A7.2	TSS2542	1:68851161-69004310	8410
TCONS_00004885	j	ENST00000425820	XLOC_000993	RP4-694A7.2	TSS2542	1:68851161-69004310	8178
TCONS_00004886	j	ENST00000425820	XLOC_000993	RP4-694A7.2	TSS2542	1:68851161-69004310	8203
TCONS_00004890	x	ENST00000262340	XLOC_000995	RPE65	TSS2545	1:68851161-69004310	2780
TCONS_00004891	=	ENST00000425820	XLOC_000993	RP4-694A7.2	TSS2543	1:68851161-69004310	960
TCONS_00004892	=	ENST00000428732	XLOC_000996	RP4-694A7.4	TSS2546	1:68851161-69004310	1247
TCONS_00004903	=	ENST00000412108	XLOC_001001	PIN1P1	TSS2559	1:70034080-70718735	996
TCONS_00004922	j	ENST00000370950	XLOC_001002	SRSF11	TSS2560	1:70034080-70718735	3874
TCONS_00004924	=	ENST00000370951	XLOC_001002	SRSF11	TSS2560	1:70034080-70718735	2385
TCONS_00004925	=	ENST00000463877	XLOC_001002	SRSF11	TSS2560	1:70034080-70718735	617
TCONS_00004926	=	ENST00000405432	XLOC_001002	SRSF11	TSS2560	1:70034080-70718735	1534
TCONS_00004927	=	ENST00000370950	XLOC_001002	SRSF11	TSS2560	1:70034080-70718735	3784
TCONS_00004928	=	ENST00000454435	XLOC_001002	SRSF11	TSS2561	1:70034080-70718735	943
TCONS_00004930	j	ENST00000370950	XLOC_001002	SRSF11	TSS2562	1:70034080-70718735	3969
TCONS_00004932	=	ENST00000395136	XLOC_001002	SRSF11	TSS2562	1:70034080-70718735	1408
TCONS_00004933	=	ENST00000436161	XLOC_001002	SRSF11	TSS2562	1:70034080-70718735	1014
TCONS_00004935	=	ENST00000469170	XLOC_001002	SRSF11	TSS2563	1:70034080-70718735	668
TCONS_00004938	=	ENST00000463116	XLOC_001002	SRSF11	TSS2566	1:70034080-70718735	735
TCONS_00004939	=	ENST00000484162	XLOC_001002	SRSF11	TSS2567	1:70034080-70718735	4008
TCONS_00004940	=	ENST00000370949	XLOC_001002	SRSF11	TSS2568	1:70034080-70718735	3034
TCONS_00004941	=	ENST00000463859	XLOC_001002	SRSF11	TSS2569	1:70034080-70718735	1035
TCONS_00004944	=	ENST00000489188	XLOC_001002	SRSF11	TSS2572	1:70034080-70718735	784
TCONS_00004945	=	ENST00000361764	XLOC_001003	HHLA3	TSS2573	1:70724684-70851022	692
TCONS_00004946	j	ENST00000525653	XLOC_001003	HHLA3	TSS2573	1:70724684-70851022	862
TCONS_00004947	j	ENST00000525653	XLOC_001003	HHLA3	TSS2573	1:70724684-70851022	993
TCONS_00004948	=	ENST00000359875	XLOC_001003	HHLA3	TSS2573	1:70724684-70851022	898
TCONS_00004949	=	ENST00000486110	XLOC_001003	HHLA3	TSS2573	1:70724684-70851022	473
TCONS_00004950	=	ENST00000463058	XLOC_001003	HHLA3	TSS2573	1:70724684-70851022	832
TCONS_00004951	=	ENST00000370940	XLOC_001003	HHLA3	TSS2573	1:70724684-70851022	775
TCONS_00004955	=	ENST00000370938	XLOC_001004	CTH	TSS2575	1:70876864-70911482	8124
TCONS_00004958	=	ENST00000370938	XLOC_001004	CTH	TSS2575	1:70876864-70911482	1805
TCONS_00004962	=	ENST00000456361	XLOC_001005	RP11-42O15.2	TSS2579	1:70996208-70997175	967
TCONS_00004989	=	ENST00000445131	XLOC_001013	GDI2P2	TSS2596	1:71547006-72748417	608
TCONS_00005001	=	ENST00000370898	XLOC_001020	FPGT	TSS2605	1:74663895-75010112	3254
TCONS_00005011	=	ENST00000467578	XLOC_001020	FPGT	TSS2605	1:74663895-75010112	601
TCONS_00005036	=	ENST00000457880	XLOC_001023	TYW3	TSS2616	1:75171168-75232557	3335
TCONS_00005041	=	ENST00000370867	XLOC_001023	TYW3	TSS2616	1:75171168-75232557	3430
TCONS_00005042	=	ENST00000421739	XLOC_001023	TYW3	TSS2616	1:75171168-75232557	943
TCONS_00005051	=	ENST00000467646	XLOC_001023	TYW3	TSS2621	1:75171168-75232557	653
TCONS_00005060	=	ENST00000370841	XLOC_001029	ACADM	TSS2630	1:76190035-76378923	2619
TCONS_00005070	=	ENST00000526129	XLOC_001029	ACADM	TSS2631	1:76190035-76378923	1536
TCONS_00005071	=	ENST00000526196	XLOC_001029	ACADM	TSS2631	1:76190035-76378923	1451
TCONS_00005076	=	ENST00000541113	XLOC_001029	ACADM	TSS2631	1:76190035-76378923	1454
TCONS_00005080	=	ENST00000420607	XLOC_001029	ACADM	TSS2631	1:76190035-76378923	1332
TCONS_00005081	=	ENST00000529059	XLOC_001029	ACADM	TSS2632	1:76190035-76378923	1357
TCONS_00005086	=	ENST00000535300	XLOC_001029	RABGGTB	TSS2637	1:76190035-76378923	1284
TCONS_00005087	=	ENST00000496055	XLOC_001029	RABGGTB	TSS2637	1:76190035-76378923	3863
TCONS_00005088	=	ENST00000319942	XLOC_001029	RABGGTB	TSS2637	1:76190035-76378923	1496
TCONS_00005089	=	ENST00000473406	XLOC_001029	RABGGTB	TSS2637	1:76190035-76378923	721
TCONS_00005090	=	ENST00000485459	XLOC_001029	RABGGTB	TSS2637	1:76190035-76378923	788
TCONS_00005091	=	ENST00000370826	XLOC_001029	RABGGTB	TSS2637	1:76190035-76378923	512
TCONS_00005093	=	ENST00000462042	XLOC_001029	RABGGTB	TSS2638	1:76190035-76378923	569
TCONS_00005094	=	ENST00000470201	XLOC_001029	RABGGTB	TSS2638	1:76190035-76378923	848
TCONS_00005095	=	ENST00000471759	XLOC_001029	RABGGTB	TSS2638	1:76190035-76378923	2137
TCONS_00005096	=	ENST00000491266	XLOC_001029	RABGGTB	TSS2638	1:76190035-76378923	961
TCONS_00005098	=	ENST00000461653	XLOC_001029	RABGGTB	TSS2640	1:76190035-76378923	1702
TCONS_00005102	=	ENST00000467748	XLOC_001029	RABGGTB	TSS2643	1:76190035-76378923	468
TCONS_00005103	=	ENST00000459697	XLOC_001029	RABGGTB	TSS2644	1:76190035-76378923	1177
TCONS_00005116	=	ENST00000420977	XLOC_001035	TPI1P1	TSS2654	1:77165473-77166223	750
TCONS_00005134	=	ENST00000535687	XLOC_001040	RP4-706A16.3	TSS2664	1:77321345-77685115	617
TCONS_00005136	=	ENST00000458048	XLOC_001041	RP11-363H12.1	TSS2665	1:77321345-77685115	571
TCONS_00005162	=	ENST00000370791	XLOC_001046	FAM73A	TSS2681	1:78245308-78345501	5288
TCONS_00005167	=	ENST00000370791	XLOC_001046	FAM73A	TSS2681	1:78245308-78345501	6683
TCONS_00005172	=	ENST00000443751	XLOC_001046	FAM73A	TSS2681	1:78245308-78345501	1871
TCONS_00005179	=	ENST00000444067	XLOC_001047	NSRP1P1	TSS2684	1:78245308-78345501	1693
TCONS_00005192	=	ENST00000487931	XLOC_001050	DNAJB4	TSS2692	1:78409734-78604133	949
TCONS_00005195	=	ENST00000484662	XLOC_001050	DNAJB4	TSS2693	1:78409734-78604133	906
TCONS_00005200	=	ENST00000370763	XLOC_001050	DNAJB4	TSS2698	1:78409734-78604133	2988
TCONS_00005201	=	ENST00000476396	XLOC_001050	DNAJB4	TSS2698	1:78409734-78604133	673
TCONS_00005203	=	ENST00000448345	XLOC_001051	RP11-386I14.3	TSS2700	1:78409734-78604133	556
TCONS_00005236	=	ENST00000444644	XLOC_001058	RP4-641G12.4	TSS2716	1:79214757-79216344	1587
TCONS_00005238	=	ENST00000425922	XLOC_001060	ADH5P2	TSS2718	1:79986764-79987888	1124
TCONS_00005268	=	ENST00000448213	XLOC_001071	RP5-837I24.1	TSS2738	1:81771844-82458120	1675
TCONS_00005295	=	ENST00000370689	XLOC_001078	PRKACB	TSS2746	1:84543744-84704181	4513
TCONS_00005297	=	ENST00000448052	XLOC_001079	RP11-486G15.1	TSS2754	1:84543744-84704181	493
TCONS_00005298	j	ENST00000394838	XLOC_001078	PRKACB	TSS2747	1:84543744-84704181	1976
TCONS_00005299	=	ENST00000370685	XLOC_001078	PRKACB	TSS2747	1:84543744-84704181	4481
TCONS_00005301	j	ENST00000394838	XLOC_001078	PRKACB	TSS2748	1:84543744-84704181	4389
TCONS_00005303	=	ENST00000370684	XLOC_001078	PRKACB	TSS2749	1:84543744-84704181	869
TCONS_00005311	=	ENST00000417530	XLOC_001078	PRKACB	TSS2751	1:84543744-84704181	686
TCONS_00005313	j	ENST00000394838	XLOC_001078	PRKACB	TSS2752	1:84543744-84704181	4478
TCONS_00005314	j	ENST00000394838	XLOC_001078	PRKACB	TSS2752	1:84543744-84704181	1887
TCONS_00005315	j	ENST00000394838	XLOC_001078	PRKACB	TSS2752	1:84543744-84704181	4433
TCONS_00005317	=	ENST00000441775	XLOC_001080	RP11-82H13.2	TSS2755	1:84710016-84710260	244
TCONS_00005319	j	ENST00000370673	XLOC_001082	SAMD13	TSS2757	1:84764044-84863514	1485
TCONS_00005320	=	ENST00000370673	XLOC_001082	SAMD13	TSS2757	1:84764044-84863514	1565
TCONS_00005322	=	ENST00000370671	XLOC_001082	SAMD13	TSS2758	1:84764044-84863514	724
TCONS_00005323	j	ENST00000370673	XLOC_001082	SAMD13	TSS2758	1:84764044-84863514	1366
TCONS_00005324	=	ENST00000394834	XLOC_001082	SAMD13	TSS2759	1:84764044-84863514	785
TCONS_00005330	=	ENST00000370668	XLOC_001082	SAMD13	TSS2761	1:84764044-84863514	1403
TCONS_00005342	=	ENST00000370656	XLOC_001084	RPF1	TSS2769	1:84944941-84963473	724
TCONS_00005343	=	ENST00000370654	XLOC_001084	RPF1	TSS2769	1:84944941-84963473	1385
TCONS_00005382	=	ENST00000451137	XLOC_001093	CYR61	TSS2786	1:86046443-86049645	2290
TCONS_00005401	j	ENST00000482504	XLOC_001103	SH3GLB1	TSS2802	1:87170258-87213869	1120
TCONS_00005402	=	ENST00000370558	XLOC_001103	SH3GLB1	TSS2802	1:87170258-87213869	6371
TCONS_00005404	=	ENST00000535010	XLOC_001103	SH3GLB1	TSS2802	1:87170258-87213869	1392
TCONS_00005407	=	ENST00000447415	XLOC_001104	RP4-612B15.2	TSS2805	1:87221518-87380174	555
TCONS_00005408	j	ENST00000356813	XLOC_001105	HS2ST1	TSS2806	1:87380306-87634884	6789
TCONS_00005413	=	ENST00000370551	XLOC_001105	HS2ST1	TSS2806	1:87380306-87634884	1585
TCONS_00005416	=	ENST00000370550	XLOC_001105	HS2ST1	TSS2806	1:87380306-87634884	6736
TCONS_00005421	=	ENST00000440164	XLOC_001106	RP11-384B12.3	TSS2812	1:87380306-87634884	826
TCONS_00005433	=	ENST00000370544	XLOC_001108	LMO4	TSS2814	1:87794150-87814606	5405
TCONS_00005435	=	ENST00000370542	XLOC_001108	LMO4	TSS2816	1:87794150-87814606	1260
TCONS_00005441	j	ENST00000370521	XLOC_001111	PKN2	TSS2820	1:89003195-89301938	6073
TCONS_00005442	=	ENST00000370521	XLOC_001111	PKN2	TSS2820	1:89003195-89301938	6121
TCONS_00005443	=	ENST00000370505	XLOC_001111	PKN2	TSS2820	1:89003195-89301938	3147
TCONS_00005444	=	ENST00000370513	XLOC_001111	PKN2	TSS2821	1:89003195-89301938	2890
TCONS_00005445	=	ENST00000436111	XLOC_001111	PKN2	TSS2822	1:89003195-89301938	632
TCONS_00005449	=	ENST00000411919	XLOC_001111	TCEB1P19	TSS2825	1:89003195-89301938	318
TCONS_00005460	j	ENST00000358200	XLOC_001119	LRRC8B	TSS2835	1:89990394-90402170	7717
TCONS_00005463	j	ENST00000358200	XLOC_001119	LRRC8B	TSS2835	1:89990394-90402170	9533
TCONS_00005464	j	ENST00000358200	XLOC_001119	LRRC8B	TSS2835	1:89990394-90402170	9590
TCONS_00005466	=	ENST00000330947	XLOC_001119	LRRC8B	TSS2835	1:89990394-90402170	7593
TCONS_00005470	=	ENST00000439853	XLOC_001119	LRRC8B	TSS2838	1:89990394-90402170	7474
TCONS_00005474	=	ENST00000370454	XLOC_001119	LRRC8C	TSS2840	1:89990394-90402170	7218
TCONS_00005483	=	ENST00000394593	XLOC_001119	LRRC8D	TSS2845	1:89990394-90402170	3345
TCONS_00005490	=	ENST00000527156	XLOC_001119	LRRC8D	TSS2849	1:89990394-90402170	922
TCONS_00005495	j	ENST00000370447	XLOC_001123	ZNF326	TSS2854	1:90458474-90501289	9732
TCONS_00005498	=	ENST00000340281	XLOC_001123	ZNF326	TSS2855	1:90458474-90501289	2729
TCONS_00005499	=	ENST00000361911	XLOC_001123	ZNF326	TSS2855	1:90458474-90501289	1538
TCONS_00005501	=	ENST00000394583	XLOC_001123	ZNF326	TSS2855	1:90458474-90501289	1490
TCONS_00005504	=	ENST00000425640	XLOC_001126	RPL5P6	TSS2858	1:91489475-91490361	886
TCONS_00005508	j	ENST00000428239	XLOC_001130	CDC7	TSS2862	1:91966380-92031548	3177
TCONS_00005510	=	ENST00000234626	XLOC_001130	CDC7	TSS2862	1:91966380-92031548	3173
TCONS_00005511	=	ENST00000428239	XLOC_001130	CDC7	TSS2863	1:91966380-92031548	3313
TCONS_00005513	=	ENST00000426137	XLOC_001130	CDC7	TSS2863	1:91966380-92031548	701
TCONS_00005515	=	ENST00000486509	XLOC_001130	CDC7	TSS2864	1:91966380-92031548	594
TCONS_00005518	=	ENST00000415545	XLOC_001132	HSP90B3P	TSS2867	1:92100567-92109639	1567
TCONS_00005542	=	ENST00000370383	XLOC_001135	EPHX4	TSS2873	1:92487271-92529093	1437
TCONS_00005562	j	ENST00000610020	XLOC_001142	RPAP2	TSS2884	1:92683496-92867785	1885
TCONS_00005563	j	ENST00000610020	XLOC_001142	RPAP2	TSS2884	1:92683496-92867785	1885
TCONS_00005564	=	ENST00000610020	XLOC_001142	RPAP2	TSS2884	1:92683496-92867785	16993
TCONS_00005567	=	ENST00000484158	XLOC_001142	RPAP2	TSS2885	1:92683496-92867785	1038
TCONS_00005568	=	ENST00000477322	XLOC_001142	RPAP2	TSS2886	1:92683496-92867785	755
TCONS_00005571	=	ENST00000370321	XLOC_001145	RPL5	TSS2889	1:93297581-93307499	1043
TCONS_00005572	j	ENST00000370321	XLOC_001145	RPL5	TSS2889	1:93297581-93307499	1215
TCONS_00005576	=	ENST00000461952	XLOC_001145	RPL5	TSS2890	1:93297581-93307499	1116
TCONS_00005577	j	ENST00000370321	XLOC_001145	RPL5	TSS2890	1:93297581-93307499	1595
TCONS_00005578	=	ENST00000497519	XLOC_001145	RPL5	TSS2891	1:93297581-93307499	1210
TCONS_00005588	j	ENST00000545708	XLOC_001152	MTF2	TSS2900	1:93544755-93604712	3841
TCONS_00005589	j	ENST00000545708	XLOC_001152	MTF2	TSS2900	1:93544755-93604712	4000
TCONS_00005590	j	ENST00000545708	XLOC_001152	MTF2	TSS2900	1:93544755-93604712	3900
TCONS_00005595	j	ENST00000545708	XLOC_001152	MTF2	TSS2900	1:93544755-93604712	3763
TCONS_00005596	=	ENST00000370298	XLOC_001152	MTF2	TSS2900	1:93544755-93604712	4125
TCONS_00005598	=	ENST00000473430	XLOC_001152	MTF2	TSS2900	1:93544755-93604712	760
TCONS_00005599	=	ENST00000494963	XLOC_001152	MTF2	TSS2900	1:93544755-93604712	885
TCONS_00005600	=	ENST00000471953	XLOC_001152	MTF2	TSS2901	1:93544755-93604712	1937
TCONS_00005601	=	ENST00000370303	XLOC_001152	MTF2	TSS2901	1:93544755-93604712	1951
TCONS_00005602	=	ENST00000467953	XLOC_001152	MTF2	TSS2902	1:93544755-93604712	1870
TCONS_00005606	=	ENST00000487263	XLOC_001152	MTF2	TSS2905	1:93544755-93604712	863
TCONS_00005607	=	ENST00000489480	XLOC_001152	MTF2	TSS2906	1:93544755-93604712	1381
TCONS_00005614	=	ENST00000334652	XLOC_001153	CCDC18	TSS2908	1:93615298-93835377	4552
TCONS_00005617	=	ENST00000448243	XLOC_001153	CCDC18	TSS2909	1:93615298-93835377	496
TCONS_00005618	=	ENST00000370276	XLOC_001153	CCDC18	TSS2909	1:93615298-93835377	4779
TCONS_00005619	=	ENST00000479653	XLOC_001153	CCDC18	TSS2909	1:93615298-93835377	541
TCONS_00005621	=	ENST00000455267	XLOC_001153	CCDC18	TSS2910	1:93615298-93835377	2161
TCONS_00005623	=	ENST00000447456	XLOC_001153	CCDC18	TSS2912	1:93615298-93835377	687
TCONS_00005625	=	ENST00000370272	XLOC_001154	DR1	TSS2913	1:93615298-93835377	10148
TCONS_00005632	=	ENST00000260506	XLOC_001159	FNBP1L	TSS2919	1:93913687-94020312	5341
TCONS_00005636	=	ENST00000370253	XLOC_001159	FNBP1L	TSS2920	1:93913687-94020312	3889
TCONS_00005652	j	ENST00000418242	XLOC_001168	RP11-148B18.3	TSS2932	1:94783591-94800452	530
TCONS_00005657	=	ENST00000454898	XLOC_001169	ABCD3	TSS2934	1:94883932-94984222	2269
TCONS_00005658	=	ENST00000536817	XLOC_001169	ABCD3	TSS2934	1:94883932-94984222	2480
TCONS_00005659	=	ENST00000370214	XLOC_001169	ABCD3	TSS2934	1:94883932-94984222	3538
TCONS_00005660	=	ENST00000315713	XLOC_001169	ABCD3	TSS2935	1:94883932-94984222	884
TCONS_00005668	j	ENST00000271227	XLOC_001171	SLC44A3	TSS2941	1:95081708-95360802	2331
TCONS_00005671	=	ENST00000446120	XLOC_001171	SLC44A3	TSS2941	1:95081708-95360802	2094
TCONS_00005675	=	ENST00000271227	XLOC_001171	SLC44A3	TSS2941	1:95081708-95360802	2388
TCONS_00005677	=	ENST00000529450	XLOC_001171	SLC44A3	TSS2941	1:95081708-95360802	2045
TCONS_00005681	=	ENST00000467909	XLOC_001171	SLC44A3	TSS2942	1:95081708-95360802	2061
TCONS_00005685	=	ENST00000422520	XLOC_001171	SLC44A3	TSS2942	1:95081708-95360802	684
TCONS_00005686	=	ENST00000532427	XLOC_001171	SLC44A3	TSS2942	1:95081708-95360802	1912
TCONS_00005698	=	ENST00000370203	XLOC_001174	TMEM56	TSS2951	1:95582893-95729610	6822
TCONS_00005699	j	ENST00000604534	XLOC_001174	RP11-57H12.6	TSS2951	1:95582893-95729610	7304
TCONS_00005701	=	ENST00000455656	XLOC_001174	TMEM56	TSS2953	1:95582893-95729610	609
TCONS_00005702	=	ENST00000604534	XLOC_001174	RP11-57H12.6	TSS2953	1:95582893-95729610	1491
TCONS_00005709	j	ENST00000495272	XLOC_001174	RWDD3	TSS2958	1:95582893-95729610	941
TCONS_00005710	=	ENST00000370202	XLOC_001174	RWDD3	TSS2958	1:95582893-95729610	1235
TCONS_00005711	j	ENST00000604534	XLOC_001174	RP11-57H12.6	TSS2958	1:95582893-95729610	1623
TCONS_00005715	j	ENST00000604534	XLOC_001174	RP11-57H12.6	TSS2958	1:95582893-95729610	1687
TCONS_00005716	=	ENST00000429514	XLOC_001174	RWDD3	TSS2958	1:95582893-95729610	1538
TCONS_00005717	=	ENST00000263893	XLOC_001174	RWDD3	TSS2958	1:95582893-95729610	1078
TCONS_00005718	=	ENST00000492639	XLOC_001174	RWDD3	TSS2958	1:95582893-95729610	549
TCONS_00005719	=	ENST00000495272	XLOC_001174	RWDD3	TSS2958	1:95582893-95729610	1294
TCONS_00005722	=	ENST00000460571	XLOC_001174	RWDD3	TSS2960	1:95582893-95729610	1068
TCONS_00005741	=	ENST00000439625	XLOC_001183	RP4-736I12.1	TSS2975	1:96719488-97184834	742
TCONS_00005742	=	ENST00000362030	XLOC_001184	UBE2WP1	TSS2976	1:96719488-97184834	340
TCONS_00005756	=	ENST00000370197	XLOC_001186	PTBP2	TSS2979	1:97187157-97289294	3057
TCONS_00005757	=	ENST00000370198	XLOC_001186	PTBP2	TSS2979	1:97187157-97289294	3054
TCONS_00005758	=	ENST00000476419	XLOC_001186	PTBP2	TSS2979	1:97187157-97289294	1691
TCONS_00005759	=	ENST00000426398	XLOC_001186	PTBP2	TSS2979	1:97187157-97289294	3027
TCONS_00005763	=	ENST00000476783	XLOC_001186	PTBP2	TSS2982	1:97187157-97289294	779
TCONS_00005764	=	ENST00000492905	XLOC_001186	PTBP2	TSS2982	1:97187157-97289294	776
TCONS_00005769	=	ENST00000425785	XLOC_001190	SEC63P1	TSS2987	1:97543298-98386605	1258
TCONS_00005779	j	ENST00000370189	XLOC_001198	SNX7	TSS2996	1:99127061-99226057	1690
TCONS_00005780	=	ENST00000370189	XLOC_001198	SNX7	TSS2996	1:99127061-99226057	1742
TCONS_00005781	=	ENST00000529992	XLOC_001198	SNX7	TSS2996	1:99127061-99226057	1589
TCONS_00005782	=	ENST00000306121	XLOC_001198	SNX7	TSS2997	1:99127061-99226057	1734
TCONS_00005784	=	ENST00000528824	XLOC_001198	SNX7	TSS2998	1:99127061-99226057	1562
TCONS_00005787	=	ENST00000457507	XLOC_001200	RP11-234N17.1	TSS3001	1:99355805-99614408	257
TCONS_00005800	j	ENST00000294724	XLOC_001208	AGL	TSS3014	1:100315639-100389579	4010
TCONS_00005801	=	ENST00000361915	XLOC_001208	AGL	TSS3014	1:100315639-100389579	7368
TCONS_00005802	j	ENST00000294724	XLOC_001208	AGL	TSS3014	1:100315639-100389579	7311
TCONS_00005812	=	ENST00000465289	XLOC_001209	SLC35A3	TSS3021	1:100433938-100501188	5533
TCONS_00005813	j	ENST00000533028	XLOC_001209	SLC35A3	TSS3021	1:100433938-100501188	5683
TCONS_00005815	j	ENST00000533028	XLOC_001209	SLC35A3	TSS3021	1:100433938-100501188	5718
TCONS_00005818	=	ENST00000427993	XLOC_001209	SLC35A3	TSS3022	1:100433938-100501188	1759
TCONS_00005827	=	ENST00000370152	XLOC_001211	HIAT1	TSS3029	1:100503652-100715401	2777
TCONS_00005830	j	ENST00000370141	XLOC_001213	TRMT13	TSS3032	1:100503652-100715401	4486
TCONS_00005832	=	ENST00000370143	XLOC_001213	TRMT13	TSS3034	1:100503652-100715401	476
TCONS_00005836	=	ENST00000370141	XLOC_001213	TRMT13	TSS3034	1:100503652-100715401	3129
TCONS_00005837	=	ENST00000482437	XLOC_001213	TRMT13	TSS3034	1:100503652-100715401	1582
TCONS_00005838	=	ENST00000370139	XLOC_001213	TRMT13	TSS3034	1:100503652-100715401	711
TCONS_00005841	=	ENST00000440440	XLOC_001215	BRI3P1	TSS3037	1:100503652-100715401	378
TCONS_00005844	=	ENST00000370128	XLOC_001217	RTCA	TSS3039	1:100731762-100758704	2535
TCONS_00005845	=	ENST00000498617	XLOC_001217	RTCA	TSS3039	1:100731762-100758704	731
TCONS_00005849	=	ENST00000260563	XLOC_001217	RTCA	TSS3039	1:100731762-100758704	1534
TCONS_00005862	=	ENST00000336454	XLOC_001219	CDC14A	TSS3046	1:100810032-100985925	4137
TCONS_00005873	j	ENST00000370112	XLOC_001223	SLC30A7	TSS3054	1:101337942-101447311	9068
TCONS_00005875	=	ENST00000609247	XLOC_001223	RP4-549L20.3	TSS3054	1:101337942-101447311	429
TCONS_00005877	=	ENST00000370112	XLOC_001223	SLC30A7	TSS3056	1:101337942-101447311	7898
TCONS_00005878	=	ENST00000357650	XLOC_001223	SLC30A7	TSS3057	1:101337942-101447311	1281
TCONS_00005885	=	ENST00000446527	XLOC_001226	RP11-421L21.3	TSS3061	1:101455178-101552821	1045
TCONS_00005892	=	ENST00000451213	XLOC_001226	RP11-421L21.3	TSS3064	1:101455178-101552821	1531
TCONS_00005899	=	ENST00000455561	XLOC_001231	RP4-575N6.2	TSS3070	1:101721829-101722172	343
TCONS_00005911	=	ENST00000524631	XLOC_001240	RNPC3	TSS3081	1:104068312-104122156	2013
TCONS_00005920	=	ENST00000531883	XLOC_001240	RNPC3	TSS3081	1:104068312-104122156	686
TCONS_00005927	=	ENST00000533099	XLOC_001240	RNPC3	TSS3081	1:104068312-104122156	3641
TCONS_00005929	=	ENST00000423855	XLOC_001240	RNPC3	TSS3082	1:104068312-104122156	1872
TCONS_00005939	=	ENST00000425123	XLOC_001240	ACTG1P4	TSS3092	1:104068312-104122156	1122
TCONS_00005956	=	ENST00000419651	XLOC_001248	SEPT2P1	TSS3107	1:106240660-106240840	180
TCONS_00005957	=	ENST00000415279	XLOC_001249	RP11-90H3.1	TSS3108	1:106434360-106436139	1779
TCONS_00005962	=	ENST00000361318	XLOC_001253	PRMT6	TSS3113	1:107599266-107601916	2639
TCONS_00005963	=	ENST00000370078	XLOC_001253	PRMT6	TSS3113	1:107599266-107601916	2616
TCONS_00005979	=	ENST00000416095	XLOC_001255	RP11-270C12.3	TSS3122	1:108047824-108048070	246
TCONS_00005997	=	ENST00000370035	XLOC_001263	FAM102B	TSS3135	1:109102710-109187522	5600
TCONS_00006001	=	ENST00000370025	XLOC_001264	PRPF38B	TSS3137	1:109234922-109245717	5007
TCONS_00006002	=	ENST00000370025	XLOC_001264	PRPF38B	TSS3137	1:109234922-109245717	3693
TCONS_00006004	=	ENST00000467302	XLOC_001264	PRPF38B	TSS3137	1:109234922-109245717	2043
TCONS_00006006	=	ENST00000485810	XLOC_001264	PRPF38B	TSS3138	1:109234922-109245717	1352
TCONS_00006007	j	ENST00000370021	XLOC_001264	PRPF38B	TSS3138	1:109234922-109245717	4476
TCONS_00006012	=	ENST00000483586	XLOC_001266	STXBP3	TSS3142	1:109289269-109352148	561
TCONS_00006013	=	ENST00000469338	XLOC_001266	STXBP3	TSS3142	1:109289269-109352148	294
TCONS_00006014	=	ENST00000370008	XLOC_001266	STXBP3	TSS3142	1:109289269-109352148	2478
TCONS_00006016	=	ENST00000485167	XLOC_001266	STXBP3	TSS3144	1:109289269-109352148	2536
TCONS_00006017	=	ENST00000495245	XLOC_001266	STXBP3	TSS3145	1:109289269-109352148	765
TCONS_00006023	=	ENST00000435987	XLOC_001268	GPSM2	TSS3150	1:109358519-109506137	904
TCONS_00006024	=	ENST00000264126	XLOC_001268	GPSM2	TSS3150	1:109358519-109506137	3032
TCONS_00006025	j	ENST00000406462	XLOC_001268	GPSM2	TSS3150	1:109358519-109506137	11506
TCONS_00006026	j	ENST00000406462	XLOC_001268	GPSM2	TSS3150	1:109358519-109506137	11776
TCONS_00006030	=	ENST00000441735	XLOC_001268	GPSM2	TSS3153	1:109358519-109506137	731
TCONS_00006031	=	ENST00000538262	XLOC_001269	RP11-20O24.4	TSS3154	1:109512766-109584850	624
TCONS_00006032	=	ENST00000538262	XLOC_001269	RP11-20O24.4	TSS3154	1:109512766-109584850	612
TCONS_00006034	=	ENST00000434429	XLOC_001270	RP11-20O24.1	TSS3155	1:109512766-109584850	269
TCONS_00006037	=	ENST00000338272	XLOC_001272	TMEM167B	TSS3157	1:109630592-109639559	3730
TCONS_00006041	=	ENST00000602755	XLOC_001273	SCARNA2	TSS3159	1:109642814-109643241	420
TCONS_00006063	=	ENST00000234677	XLOC_001275	SARS	TSS3168	1:109756497-109781249	1852
TCONS_00006064	=	ENST00000482384	XLOC_001275	SARS	TSS3168	1:109756497-109781249	804
TCONS_00006065	=	ENST00000477544	XLOC_001275	SARS	TSS3168	1:109756497-109781249	694
TCONS_00006066	=	ENST00000369923	XLOC_001275	SARS	TSS3169	1:109756497-109781249	1882
TCONS_00006067	=	ENST00000471705	XLOC_001275	SARS	TSS3170	1:109756497-109781249	851
TCONS_00006068	=	ENST00000468588	XLOC_001275	SARS	TSS3171	1:109756497-109781249	1582
TCONS_00006069	j	ENST00000271332	XLOC_001276	CELSR2	TSS3172	1:109792168-109818376	11361
TCONS_00006104	j	ENST00000463678	XLOC_001278	ATXN7L2	TSS3183	1:110026100-110035426	3258
TCONS_00006122	=	ENST00000310611	XLOC_001279	CYB561D1	TSS3189	1:110036322-110045554	5009
TCONS_00006137	=	ENST00000369851	XLOC_001280	GNAI3	TSS3193	1:110082493-110136975	3206
TCONS_00006144	j	ENST00000528667	XLOC_001283	AMPD2	TSS3199	1:110145639-110174678	4012
TCONS_00006147	j	ENST00000528667	XLOC_001283	AMPD2	TSS3199	1:110145639-110174678	3573
TCONS_00006148	j	ENST00000528667	XLOC_001283	AMPD2	TSS3199	1:110145639-110174678	3867
TCONS_00006149	j	ENST00000528667	XLOC_001283	AMPD2	TSS3199	1:110145639-110174678	3925
TCONS_00006150	=	ENST00000342115	XLOC_001283	AMPD2	TSS3199	1:110145639-110174678	3728
TCONS_00006152	=	ENST00000474459	XLOC_001283	AMPD2	TSS3199	1:110145639-110174678	814
TCONS_00006155	=	ENST00000256578	XLOC_001283	AMPD2	TSS3200	1:110145639-110174678	3899
TCONS_00006165	=	ENST00000525415	XLOC_001283	AMPD2	TSS3206	1:110145639-110174678	580
TCONS_00006166	=	ENST00000524975	XLOC_001283	AMPD2	TSS3207	1:110145639-110174678	678
TCONS_00006167	=	ENST00000529299	XLOC_001283	AMPD2	TSS3208	1:110145639-110174678	588
TCONS_00006170	=	ENST00000467071	XLOC_001283	AMPD2	TSS3211	1:110145639-110174678	556
TCONS_00006172	=	ENST00000476688	XLOC_001283	AMPD2	TSS3213	1:110145639-110174678	1111
TCONS_00006173	=	ENST00000528958	XLOC_001283	AMPD2	TSS3214	1:110145639-110174678	714
TCONS_00006175	=	ENST00000369836	XLOC_001285	GSTM4	TSS3216	1:110198702-110252171	1412
TCONS_00006195	=	ENST00000326729	XLOC_001285	GSTM4	TSS3216	1:110198702-110252171	1321
TCONS_00006252	=	ENST00000369799	XLOC_001290	AHCYL1	TSS3238	1:110527307-110566371	4015
TCONS_00006253	j	ENST00000369799	XLOC_001290	AHCYL1	TSS3238	1:110527307-110566371	4004
TCONS_00006267	=	ENST00000369795	XLOC_001291	STRIP1	TSS3244	1:110574198-110617263	11186
TCONS_00006270	=	ENST00000369795	XLOC_001291	STRIP1	TSS3244	1:110574198-110617263	3265
TCONS_00006277	=	ENST00000535003	XLOC_001291	STRIP1	TSS3247	1:110574198-110617263	810
TCONS_00006286	x	ENST00000440688	XLOC_001296	RP5-1028L10.2	TSS3256	1:110693107-111174096	599
TCONS_00006295	=	ENST00000369787	XLOC_001297	KCNC4	TSS3259	1:110693107-111174096	3670
TCONS_00006304	=	ENST00000369784	XLOC_001299	RBM15	TSS3263	1:110693107-111174096	4244
TCONS_00006305	o	ENST00000369784	XLOC_001299	RBM15	TSS3263	1:110693107-111174096	9464
TCONS_00006306	o	ENST00000369784	XLOC_001299	RBM15	TSS3263	1:110693107-111174096	10402
TCONS_00006307	=	ENST00000602849	XLOC_001299	RBM15	TSS3264	1:110693107-111174096	3368
TCONS_00006308	=	ENST00000487146	XLOC_001299	RBM15	TSS3264	1:110693107-111174096	3316
TCONS_00006315	=	ENST00000609909	XLOC_001299	RP5-1074L1.4	TSS3265	1:110693107-111174096	2850
TCONS_00006365	=	ENST00000545121	XLOC_001314	CEPT1	TSS3297	1:111659873-111786062	1957
TCONS_00006368	=	ENST00000476865	XLOC_001314	CEPT1	TSS3298	1:111659873-111786062	783
TCONS_00006369	=	ENST00000357172	XLOC_001314	CEPT1	TSS3299	1:111659873-111786062	2198
TCONS_00006373	=	ENST00000473474	XLOC_001314	CEPT1	TSS3302	1:111659873-111786062	764
TCONS_00006437	=	ENST00000369722	XLOC_001324	ATP5F1	TSS3327	1:111956663-112312322	3156
TCONS_00006438	=	ENST00000369721	XLOC_001324	ATP5F1	TSS3328	1:111956663-112312322	1040
TCONS_00006439	=	ENST00000483994	XLOC_001324	ATP5F1	TSS3328	1:111956663-112312322	678
TCONS_00006441	=	ENST00000464154	XLOC_001324	ATP5F1	TSS3329	1:111956663-112312322	621
TCONS_00006446	=	ENST00000433097	XLOC_001326	RAP1A	TSS3333	1:111956663-112312322	666
TCONS_00006449	=	ENST00000436150	XLOC_001326	RAP1A	TSS3333	1:111956663-112312322	1906
TCONS_00006450	=	ENST00000369709	XLOC_001326	RAP1A	TSS3333	1:111956663-112312322	5024
TCONS_00006451	=	ENST00000545460	XLOC_001326	RAP1A	TSS3334	1:111956663-112312322	869
TCONS_00006452	=	ENST00000494982	XLOC_001326	RAP1A	TSS3335	1:111956663-112312322	1083
TCONS_00006458	=	ENST00000369702	XLOC_001328	DDX20	TSS3337	1:111956663-112312322	4212
TCONS_00006460	=	ENST00000475700	XLOC_001328	DDX20	TSS3339	1:111956663-112312322	4332
TCONS_00006473	=	ENST00000271277	XLOC_001334	CTTNBP2NL	TSS3350	1:112938802-113214354	5897
TCONS_00006475	=	ENST00000441739	XLOC_001334	CTTNBP2NL	TSS3351	1:112938802-113214354	1014
TCONS_00006484	=	ENST00000263168	XLOC_001335	CAPZA1	TSS3358	1:112938802-113214354	3020
TCONS_00006487	=	ENST00000485542	XLOC_001335	CAPZA1	TSS3359	1:112938802-113214354	739
TCONS_00006489	=	ENST00000498626	XLOC_001335	CAPZA1	TSS3359	1:112938802-113214354	650
TCONS_00006492	=	ENST00000476820	XLOC_001335	CAPZA1	TSS3361	1:112938802-113214354	278
TCONS_00006495	j	ENST00000369644	XLOC_001337	MOV10	TSS3364	1:113215762-113243368	3877
TCONS_00006497	j	ENST00000369644	XLOC_001337	MOV10	TSS3364	1:113215762-113243368	3877
TCONS_00006498	=	ENST00000413052	XLOC_001337	MOV10	TSS3364	1:113215762-113243368	3641
TCONS_00006499	=	ENST00000369645	XLOC_001337	MOV10	TSS3364	1:113215762-113243368	3552
TCONS_00006500	=	ENST00000544796	XLOC_001337	MOV10	TSS3365	1:113215762-113243368	275
TCONS_00006504	=	ENST00000468624	XLOC_001337	MOV10	TSS3365	1:113215762-113243368	4689
TCONS_00006506	=	ENST00000357443	XLOC_001337	MOV10	TSS3365	1:113215762-113243368	3383
TCONS_00006507	=	ENST00000479858	XLOC_001337	MOV10	TSS3366	1:113215762-113243368	400
TCONS_00006513	=	ENST00000495374	XLOC_001337	MOV10	TSS3370	1:113215762-113243368	705
TCONS_00006521	=	ENST00000458353	XLOC_001340	RP11-426L16.7	TSS3375	1:113290716-113291097	381
TCONS_00006525	j	ENST00000428411	XLOC_001343	RP11-31F15.1	TSS3378	1:113439106-113542118	1571
TCONS_00006529	=	ENST00000416193	XLOC_001343	RP11-31F15.1	TSS3378	1:113439106-113542118	742
TCONS_00006539	=	ENST00000361127	XLOC_001345	LRIG2	TSS3382	1:113615808-113674884	11555
TCONS_00006544	=	ENST00000466161	XLOC_001345	LRIG2	TSS3387	1:113615808-113674884	3366
TCONS_00006545	=	ENST00000457967	XLOC_001346	RP11-389O22.4	TSS3388	1:113711615-113712025	410
TCONS_00006548	=	ENST00000307546	XLOC_001348	MAGI3	TSS3390	1:113933069-114235754	14150
TCONS_00006549	j	ENST00000369615	XLOC_001348	MAGI3	TSS3390	1:113933069-114235754	13761
TCONS_00006552	=	ENST00000307546	XLOC_001348	MAGI3	TSS3392	1:113933069-114235754	6430
TCONS_00006553	=	ENST00000369615	XLOC_001348	MAGI3	TSS3392	1:113933069-114235754	6508
TCONS_00006556	=	ENST00000477955	XLOC_001348	MAGI3	TSS3394	1:113933069-114235754	890
TCONS_00006557	=	ENST00000424736	XLOC_001349	RP11-512F24.1	TSS3395	1:113933069-114235754	1029
TCONS_00006563	j	ENST00000369563	XLOC_001352	DCLRE1B	TSS3400	1:114304450-114456773	3935
TCONS_00006564	=	ENST00000369563	XLOC_001352	DCLRE1B	TSS3400	1:114304450-114456773	3940
TCONS_00006572	=	ENST00000369558	XLOC_001353	HIPK1	TSS3405	1:114466621-114520493	8157
TCONS_00006591	=	ENST00000457635	XLOC_001357	EIF2S2P5	TSS3418	1:114935398-115053830	968
TCONS_00006617	=	ENST00000441051	XLOC_001369	CNOT7P2	TSS3437	1:116107221-116108053	832
TCONS_00006619	=	ENST00000355485	XLOC_001371	VANGL1	TSS3439	1:116184573-116240845	8691
TCONS_00006623	=	ENST00000369509	XLOC_001371	VANGL1	TSS3441	1:116184573-116240845	2062
TCONS_00006657	j	ENST00000537345	XLOC_001378	ATP1A1	TSS3457	1:116915289-116961244	3650
TCONS_00006659	=	ENST00000295598	XLOC_001378	ATP1A1	TSS3457	1:116915289-116961244	3654
TCONS_00006665	=	ENST00000491156	XLOC_001378	ATP1A1	TSS3462	1:116915289-116961244	666
TCONS_00006676	=	ENST00000393203	XLOC_001382	PTGFRN	TSS3470	1:117251940-117532983	6178
TCONS_00006686	j	ENST00000369466	XLOC_001386	TTF2	TSS3479	1:117602893-117650908	9619
TCONS_00006689	=	ENST00000369466	XLOC_001386	TTF2	TSS3479	1:117602893-117650908	9462
TCONS_00006691	=	ENST00000469638	XLOC_001386	TTF2	TSS3480	1:117602893-117650908	775
TCONS_00006694	=	ENST00000463696	XLOC_001386	TTF2	TSS3482	1:117602893-117650908	662
TCONS_00006695	=	ENST00000427271	XLOC_001386	TTF2	TSS3483	1:117602893-117650908	639
TCONS_00006696	=	ENST00000480701	XLOC_001386	TTF2	TSS3484	1:117602893-117650908	983
TCONS_00006701	j	ENST00000356554	XLOC_001392	MAN1A2	TSS3490	1:117909454-118174420	8880
TCONS_00006704	=	ENST00000356554	XLOC_001392	MAN1A2	TSS3491	1:117909454-118174420	8576
TCONS_00006707	=	ENST00000421535	XLOC_001392	MAN1A2	TSS3494	1:117909454-118174420	678
TCONS_00006711	=	ENST00000455691	XLOC_001393	VPS25P1	TSS3497	1:117909454-118174420	508
TCONS_00006713	=	ENST00000369448	XLOC_001395	FAM46C	TSS3499	1:117909454-118174420	5751
TCONS_00006715	j	ENST00000349139	XLOC_001396	WDR3	TSS3500	1:118472342-118727846	10164
TCONS_00006717	=	ENST00000349139	XLOC_001396	WDR3	TSS3500	1:118472342-118727846	9974
TCONS_00006718	=	ENST00000471680	XLOC_001396	WDR3	TSS3500	1:118472342-118727846	732
TCONS_00006721	=	ENST00000425884	XLOC_001399	RP11-418J17.1	TSS3503	1:119571288-119869926	745
TCONS_00006722	j	ENST00000418015	XLOC_001399	RP11-418J17.1	TSS3503	1:119571288-119869926	6147
TCONS_00006760	=	ENST00000496756	XLOC_001411	PHGDH	TSS3524	1:120202420-120286839	603
TCONS_00006761	=	ENST00000369409	XLOC_001411	PHGDH	TSS3524	1:120202420-120286839	1913
TCONS_00006768	=	ENST00000475753	XLOC_001412	PFN1P9	TSS3528	1:120395938-120396371	433
TCONS_00006774	j	ENST00000452190	XLOC_001416	FAM72B	TSS3533	1:120835390-120855681	1752
TCONS_00006775	=	ENST00000369390	XLOC_001416	FAM72B	TSS3534	1:120835390-120855681	2374
TCONS_00006778	=	ENST00000355228	XLOC_001416	FAM72B	TSS3535	1:120835390-120855681	1773
TCONS_00006789	=	ENST00000602412	XLOC_001422	RP11-343N15.5	TSS3543	1:121091642-121204983	1326
TCONS_00006792	=	ENST00000425455	XLOC_001425	RP11-344P13.3	TSS3546	1:121236176-121252181	1548
TCONS_00006868	x	ENST00000440862	XLOC_001450	RP6-206I17.1	TSS3584	1:143647637-143745417	1679
TCONS_00006869	=	ENST00000467933	XLOC_001451	SRGAP2B	TSS3585	1:143913614-144094672	1334
TCONS_00006870	j	ENST00000467933	XLOC_001451	SRGAP2B	TSS3585	1:143913614-144094672	1643
TCONS_00006871	j	ENST00000467933	XLOC_001451	SRGAP2B	TSS3585	1:143913614-144094672	1226
TCONS_00006875	=	ENST00000491897	XLOC_001451	SRGAP2B	TSS3587	1:143913614-144094672	486
TCONS_00006918	j	ENST00000369365	XLOC_001452	NBPF8	TSS3605	1:144146693-144224481	1126
TCONS_00006922	=	ENST00000364829	XLOC_001454	RNU1-59P	TSS3609	1:144534037-144534199	162
TCONS_00006924	j	ENST00000375552	XLOC_001455	NBPF9	TSS3610	1:144593362-144830413	7841
TCONS_00006925	j	ENST00000375552	XLOC_001455	NBPF9	TSS3610	1:144593362-144830413	5107
TCONS_00006930	j	ENST00000375552	XLOC_001455	NBPF9	TSS3611	1:144593362-144830413	5500
TCONS_00006939	j	ENST00000375552	XLOC_001455	NBPF9	TSS3612	1:144593362-144830413	5404
TCONS_00006953	=	ENST00000334866	XLOC_001455	RP11-640M9.2	TSS3621	1:144593362-144830413	882
TCONS_00006969	=	ENST00000473761	XLOC_001455	NBPF9	TSS3630	1:144593362-144830413	3111
TCONS_00006976	o	ENST00000610119	XLOC_001461	RP11-326G21.1	TSS3637	1:144833167-145076186	1201
TCONS_00006979	=	ENST00000453618	XLOC_001463	SEC22B	TSS3640	1:145096219-145208826	2008
TCONS_00006980	=	ENST00000453618	XLOC_001463	SEC22B	TSS3640	1:145096219-145208826	4703
TCONS_00006981	j	ENST00000453618	XLOC_001463	SEC22B	TSS3640	1:145096219-145208826	1404
TCONS_00006982	j	ENST00000453618	XLOC_001463	SEC22B	TSS3640	1:145096219-145208826	1294
TCONS_00006988	j	ENST00000468030	XLOC_001465	RP11-458D21.5	TSS3643	1:145209078-145370377	8674
TCONS_00006989	j	ENST00000342960	XLOC_001465	NBPF10	TSS3643	1:145209078-145370377	4877
TCONS_00006996	=	ENST00000362074	XLOC_001465	NOTCH2NL	TSS3643	1:145209078-145370377	1874
TCONS_00006997	=	ENST00000344859	XLOC_001465	NOTCH2NL	TSS3643	1:145209078-145370377	1953
TCONS_00007028	j	ENST00000342960	XLOC_001465	NBPF10	TSS3659	1:145209078-145370377	4261
TCONS_00007030	j	ENST00000342960	XLOC_001465	NBPF10	TSS3660	1:145209078-145370377	4579
TCONS_00007032	j	ENST00000342960	XLOC_001465	NBPF10	TSS3661	1:145209078-145370377	5059
TCONS_00007038	j	ENST00000342960	XLOC_001465	NBPF10	TSS3666	1:145209078-145370377	3238
TCONS_00007039	j	ENST00000342960	XLOC_001465	NBPF10	TSS3667	1:145209078-145370377	2258
TCONS_00007056	=	ENST00000369308	XLOC_001470	LIX1L	TSS3676	1:145475981-145516076	3979
TCONS_00007060	=	ENST00000484825	XLOC_001471	RBM8A	TSS3678	1:145475981-145516076	542
TCONS_00007061	=	ENST00000498663	XLOC_001471	RBM8A	TSS3678	1:145475981-145516076	764
TCONS_00007062	=	ENST00000330165	XLOC_001471	RBM8A	TSS3678	1:145475981-145516076	4919
TCONS_00007063	=	ENST00000369307	XLOC_001471	RBM8A	TSS3678	1:145475981-145516076	796
TCONS_00007064	=	ENST00000369306	XLOC_001472	PEX11B	TSS3679	1:145516251-145523730	1740
TCONS_00007080	=	ENST00000393046	XLOC_001475	PIAS3	TSS3687	1:145575112-145715614	952
TCONS_00007081	=	ENST00000369299	XLOC_001475	PIAS3	TSS3687	1:145575112-145715614	1235
TCONS_00007083	=	ENST00000393045	XLOC_001475	PIAS3	TSS3688	1:145575112-145715614	2901
TCONS_00007085	=	ENST00000484423	XLOC_001475	PIAS3	TSS3688	1:145575112-145715614	827
TCONS_00007086	=	ENST00000498436	XLOC_001475	PIAS3	TSS3689	1:145575112-145715614	813
TCONS_00007087	=	ENST00000475261	XLOC_001475	PIAS3	TSS3690	1:145575112-145715614	2679
TCONS_00007088	=	ENST00000472114	XLOC_001475	PIAS3	TSS3691	1:145575112-145715614	2386
TCONS_00007090	=	ENST00000369291	XLOC_001476	RNF115	TSS3693	1:145575112-145715614	9117
TCONS_00007092	=	ENST00000539368	XLOC_001476	RNF115	TSS3693	1:145575112-145715614	1025
TCONS_00007093	=	ENST00000542738	XLOC_001476	RNF115	TSS3694	1:145575112-145715614	470
TCONS_00007178	=	ENST00000537773	XLOC_001486	NBPF12	TSS3733	1:146310554-146808704	440
TCONS_00007180	=	ENST00000435000	XLOC_001487	RP11-325P15.1	TSS3745	1:146310554-146808704	1665
TCONS_00007185	=	ENST00000440377	XLOC_001486	RP11-337C18.8	TSS3735	1:146310554-146808704	6546
TCONS_00007191	=	ENST00000471856	XLOC_001486	PDIA3P	TSS3739	1:146310554-146808704	1510
TCONS_00007192	=	ENST00000544222	XLOC_001486	PDIA3P	TSS3740	1:146310554-146808704	836
TCONS_00007194	j	ENST00000369258	XLOC_001486	CHD1L	TSS3741	1:146310554-146808704	2938
TCONS_00007196	=	ENST00000369259	XLOC_001486	CHD1L	TSS3741	1:146310554-146808704	2396
TCONS_00007198	j	ENST00000369258	XLOC_001486	CHD1L	TSS3741	1:146310554-146808704	2898
TCONS_00007200	=	ENST00000369258	XLOC_001486	CHD1L	TSS3741	1:146310554-146808704	2967
TCONS_00007201	=	ENST00000467213	XLOC_001486	CHD1L	TSS3741	1:146310554-146808704	2782
TCONS_00007202	=	ENST00000361293	XLOC_001486	CHD1L	TSS3741	1:146310554-146808704	2413
TCONS_00007210	=	ENST00000234739	XLOC_001494	BCL9	TSS3752	1:147013181-147098018	6278
TCONS_00007212	j	ENST00000234739	XLOC_001494	BCL9	TSS3753	1:147013181-147098018	5968
TCONS_00007213	j	ENST00000234739	XLOC_001494	BCL9	TSS3753	1:147013181-147098018	6188
TCONS_00007214	j	ENST00000234739	XLOC_001494	BCL9	TSS3753	1:147013181-147098018	6224
TCONS_00007215	=	ENST00000497938	XLOC_001494	BCL9	TSS3753	1:147013181-147098018	476
TCONS_00007271	=	ENST00000391154	XLOC_001520	RNVU1-13	TSS3791	1:147818276-148361344	168
TCONS_00007273	=	ENST00000545938	XLOC_001522	RP11-289I10.2	TSS3793	1:147818276-148361344	704
TCONS_00007274	o	ENST00000545938	XLOC_001522	RP11-289I10.2	TSS3793	1:147818276-148361344	2935
TCONS_00007276	=	ENST00000384770	XLOC_001523	RNVU1-14	TSS3794	1:147818276-148361344	164
TCONS_00007288	j	ENST00000464336	XLOC_001526	NBPF15	TSS3798	1:148555722-148596313	2126
TCONS_00007289	j	ENST00000464336	XLOC_001526	NBPF15	TSS3798	1:148555722-148596313	4882
TCONS_00007298	j	ENST00000464336	XLOC_001526	NBPF15	TSS3798	1:148555722-148596313	5039
TCONS_00007303	j	ENST00000464336	XLOC_001526	NBPF15	TSS3798	1:148555722-148596313	5112
TCONS_00007309	=	ENST00000369187	XLOC_001526	NBPF15	TSS3801	1:148555722-148596313	4125
TCONS_00007310	j	ENST00000464336	XLOC_001526	NBPF15	TSS3802	1:148555722-148596313	4467
TCONS_00007311	j	ENST00000464336	XLOC_001526	NBPF15	TSS3803	1:148555722-148596313	5457
TCONS_00007315	=	ENST00000538306	XLOC_001530	PPIAL4E	TSS3807	1:148644010-148644795	785
TCONS_00007326	=	ENST00000541527	XLOC_001535	PPIAL4F	TSS3813	1:148806014-148806799	785
TCONS_00007333	=	ENST00000452399	XLOC_001539	RP11-14N7.2	TSS3819	1:148928321-148951595	549
TCONS_00007334	=	ENST00000294715	XLOC_001539	RP11-14N7.2	TSS3819	1:148928321-148951595	268
TCONS_00007335	=	ENST00000539543	XLOC_001539	RP11-14N7.2	TSS3819	1:148928321-148951595	605
TCONS_00007355	=	ENST00000456826	XLOC_001545	RP11-403I13.6	TSS3831	1:149239530-149265510	2544
TCONS_00007357	=	ENST00000603712	XLOC_001547	RP11-403I13.10	TSS3833	1:149279015-149279311	296
TCONS_00007385	j	ENST00000419105	XLOC_001556	RP11-353N4.6	TSS3852	1:149575344-149719362	1166
TCONS_00007390	j	ENST00000419105	XLOC_001556	RP11-353N4.6	TSS3852	1:149575344-149719362	1101
TCONS_00007398	=	ENST00000444581	XLOC_001556	RP11-353N4.6	TSS3853	1:149575344-149719362	1270
TCONS_00007401	=	ENST00000443884	XLOC_001556	RP11-353N4.6	TSS3854	1:149575344-149719362	734
TCONS_00007402	=	ENST00000452356	XLOC_001556	RP11-353N4.6	TSS3854	1:149575344-149719362	143
TCONS_00007408	=	ENST00000365626	XLOC_001557	RNVU1-20	TSS3863	1:149575344-149719362	163
TCONS_00007413	=	ENST00000446265	XLOC_001558	RP11-353N4.2	TSS3864	1:149575344-149719362	2518
TCONS_00007414	=	ENST00000436981	XLOC_001559	RP11-353N4.3	TSS3865	1:149575344-149719362	313
TCONS_00007428	=	ENST00000610125	XLOC_001563	HIST2H4A	TSS3871	1:149802705-149812767	716
TCONS_00007431	o	ENST00000608318	XLOC_001564	RP11-196G18.24	TSS3872	1:149813423-149823795	3012
TCONS_00007432	=	ENST00000369385	XLOC_001564	HIST2H2BD	TSS3873	1:149813423-149823795	493
TCONS_00007433	=	ENST00000608318	XLOC_001564	RP11-196G18.24	TSS3874	1:149813423-149823795	671
TCONS_00007434	=	ENST00000369159	XLOC_001565	HIST2H2AA4	TSS3875	1:149813423-149823795	549
TCONS_00007437	x	ENST00000392932	XLOC_001567	HIST2H4B	TSS3877	1:149824178-149834240	1542
TCONS_00007438	=	ENST00000331380	XLOC_001568	HIST2H2AC	TSS3878	1:149856009-149872738	437
TCONS_00007445	=	ENST00000369152	XLOC_001569	BOLA1	TSS3880	1:149856009-149872738	859
TCONS_00007446	=	ENST00000476344	XLOC_001569	BOLA1	TSS3880	1:149856009-149872738	743
TCONS_00007447	=	ENST00000369150	XLOC_001569	BOLA1	TSS3880	1:149856009-149872738	811
TCONS_00007450	=	ENST00000369130	XLOC_001571	VPS45	TSS3882	1:150039368-150117509	2790
TCONS_00007461	=	ENST00000497638	XLOC_001571	VPS45	TSS3883	1:150039368-150117509	1135
TCONS_00007462	=	ENST00000419023	XLOC_001571	VPS45	TSS3883	1:150039368-150117509	977
TCONS_00007470	=	ENST00000369124	XLOC_001572	PLEKHO1	TSS3889	1:150121372-150136916	2050
TCONS_00007493	=	ENST00000369098	XLOC_001577	C1orf54	TSS3903	1:150237803-150253389	418
TCONS_00007501	=	ENST00000309092	XLOC_001579	MRPS21	TSS3907	1:150266288-150281414	1078
TCONS_00007502	=	ENST00000369084	XLOC_001579	MRPS21	TSS3907	1:150266288-150281414	1463
TCONS_00007504	j	ENST00000324862	XLOC_001580	PRPF3	TSS3908	1:150293849-150325853	2890
TCONS_00007505	=	ENST00000324862	XLOC_001580	PRPF3	TSS3908	1:150293849-150325853	2433
TCONS_00007506	=	ENST00000496202	XLOC_001580	PRPF3	TSS3908	1:150293849-150325853	1082
TCONS_00007507	=	ENST00000543398	XLOC_001580	PRPF3	TSS3909	1:150293849-150325853	1889
TCONS_00007508	=	ENST00000414970	XLOC_001580	PRPF3	TSS3909	1:150293849-150325853	2146
TCONS_00007510	=	ENST00000467514	XLOC_001580	PRPF3	TSS3911	1:150293849-150325853	1097
TCONS_00007512	=	ENST00000476970	XLOC_001580	PRPF3	TSS3913	1:150293849-150325853	1005
TCONS_00007513	=	ENST00000470824	XLOC_001580	PRPF3	TSS3914	1:150293849-150325853	898
TCONS_00007517	j	ENST00000369068	XLOC_001581	RPRD2	TSS3917	1:150335566-150449469	8293
TCONS_00007518	j	ENST00000369068	XLOC_001581	RPRD2	TSS3917	1:150335566-150449469	8214
TCONS_00007519	=	ENST00000401000	XLOC_001581	RPRD2	TSS3918	1:150335566-150449469	7605
TCONS_00007520	=	ENST00000539519	XLOC_001581	RPRD2	TSS3918	1:150335566-150449469	2899
TCONS_00007522	=	ENST00000369068	XLOC_001581	RPRD2	TSS3918	1:150335566-150449469	4612
TCONS_00007523	j	ENST00000369064	XLOC_001582	TARS2	TSS3919	1:150459863-150567877	2611
TCONS_00007526	j	ENST00000369064	XLOC_001582	TARS2	TSS3919	1:150459863-150567877	2406
TCONS_00007529	j	ENST00000369064	XLOC_001582	TARS2	TSS3919	1:150459863-150567877	2086
TCONS_00007530	j	ENST00000369064	XLOC_001582	TARS2	TSS3919	1:150459863-150567877	2633
TCONS_00007532	=	ENST00000369064	XLOC_001582	TARS2	TSS3919	1:150459863-150567877	2729
TCONS_00007549	=	ENST00000369047	XLOC_001583	ECM1	TSS3928	1:150459863-150567877	2070
TCONS_00007575	=	ENST00000525956	XLOC_001592	SETDB1	TSS3943	1:150898738-150948010	587
TCONS_00007578	j	ENST00000271640	XLOC_001592	SETDB1	TSS3943	1:150898738-150948010	4349
TCONS_00007580	=	ENST00000271640	XLOC_001592	SETDB1	TSS3943	1:150898738-150948010	4437
TCONS_00007581	j	ENST00000271640	XLOC_001592	SETDB1	TSS3943	1:150898738-150948010	4439
TCONS_00007583	=	ENST00000368962	XLOC_001592	SETDB1	TSS3943	1:150898738-150948010	1478
TCONS_00007586	=	ENST00000534805	XLOC_001592	SETDB1	TSS3944	1:150898738-150948010	2043
TCONS_00007593	=	ENST00000481219	XLOC_001592	SETDB1	TSS3946	1:150898738-150948010	623
TCONS_00007596	=	ENST00000533529	XLOC_001592	SETDB1	TSS3949	1:150898738-150948010	485
TCONS_00007610	=	ENST00000467771	XLOC_001596	PRUNE	TSS3955	1:150980879-151020076	1065
TCONS_00007616	=	ENST00000271620	XLOC_001596	PRUNE	TSS3955	1:150980879-151020076	2997
TCONS_00007618	=	ENST00000431193	XLOC_001596	PRUNE	TSS3955	1:150980879-151020076	845
TCONS_00007619	=	ENST00000368936	XLOC_001596	PRUNE	TSS3955	1:150980879-151020076	2788
TCONS_00007620	=	ENST00000368935	XLOC_001596	PRUNE	TSS3956	1:150980879-151020076	2238
TCONS_00007621	=	ENST00000368934	XLOC_001596	PRUNE	TSS3957	1:150980879-151020076	2214
TCONS_00007653	=	ENST00000368918	XLOC_001599	GABPB2	TSS3967	1:151043049-151167797	8964
TCONS_00007656	=	ENST00000368916	XLOC_001599	GABPB2	TSS3969	1:151043049-151167797	1680
TCONS_00007660	=	ENST00000461862	XLOC_001600	SCNM1	TSS3972	1:151043049-151167797	1094
TCONS_00007663	=	ENST00000368902	XLOC_001600	SCNM1	TSS3972	1:151043049-151167797	869
TCONS_00007665	=	ENST00000459799	XLOC_001600	SCNM1	TSS3974	1:151043049-151167797	619
TCONS_00007668	j	ENST00000368888	XLOC_001601	PIP5K1A	TSS3975	1:151167878-151222012	3578
TCONS_00007669	=	ENST00000447555	XLOC_001601	PIP5K1A	TSS3976	1:151167878-151222012	373
TCONS_00007671	j	ENST00000368888	XLOC_001601	PIP5K1A	TSS3977	1:151167878-151222012	3630
TCONS_00007672	j	ENST00000368888	XLOC_001601	PIP5K1A	TSS3978	1:151167878-151222012	3650
TCONS_00007673	=	ENST00000349792	XLOC_001601	PIP5K1A	TSS3978	1:151167878-151222012	3767
TCONS_00007674	=	ENST00000409426	XLOC_001601	PIP5K1A	TSS3978	1:151167878-151222012	3737
TCONS_00007675	=	ENST00000441902	XLOC_001601	PIP5K1A	TSS3978	1:151167878-151222012	2297
TCONS_00007676	=	ENST00000368890	XLOC_001601	PIP5K1A	TSS3978	1:151167878-151222012	3613
TCONS_00007678	=	ENST00000368888	XLOC_001601	PIP5K1A	TSS3978	1:151167878-151222012	2134
TCONS_00007679	=	ENST00000454769	XLOC_001601	PIP5K1A	TSS3979	1:151167878-151222012	540
TCONS_00007687	=	ENST00000414290	XLOC_001601	PIP5K1A	TSS3986	1:151167878-151222012	1252
TCONS_00007688	=	ENST00000460157	XLOC_001601	PIP5K1A	TSS3987	1:151167878-151222012	554
TCONS_00007690	=	ENST00000489625	XLOC_001601	PIP5K1A	TSS3988	1:151167878-151222012	955
TCONS_00007693	=	ENST00000368884	XLOC_001602	PSMD4	TSS3989	1:151227178-151239955	1350
TCONS_00007694	=	ENST00000368881	XLOC_001602	PSMD4	TSS3989	1:151227178-151239955	1333
TCONS_00007695	=	ENST00000461434	XLOC_001602	PSMD4	TSS3989	1:151227178-151239955	801
TCONS_00007696	=	ENST00000462970	XLOC_001602	PSMD4	TSS3989	1:151227178-151239955	900
TCONS_00007699	=	ENST00000437736	XLOC_001602	PSMD4	TSS3990	1:151227178-151239955	787
TCONS_00007704	=	ENST00000491857	XLOC_001602	PSMD4	TSS3993	1:151227178-151239955	461
TCONS_00007706	=	ENST00000470396	XLOC_001602	PSMD4	TSS3995	1:151227178-151239955	338
TCONS_00007708	j	ENST00000324048	XLOC_001603	ZNF687	TSS3997	1:151252499-151300191	4872
TCONS_00007710	j	ENST00000324048	XLOC_001603	ZNF687	TSS3997	1:151252499-151300191	5229
TCONS_00007713	=	ENST00000336715	XLOC_001603	ZNF687	TSS3998	1:151252499-151300191	4831
TCONS_00007715	=	ENST00000324048	XLOC_001603	ZNF687	TSS3998	1:151252499-151300191	5378
TCONS_00007724	j	ENST00000290541	XLOC_001607	PSMB4	TSS4006	1:151372009-151374495	1225
TCONS_00007725	=	ENST00000290541	XLOC_001607	PSMB4	TSS4006	1:151372009-151374495	964
TCONS_00007727	=	ENST00000495288	XLOC_001607	PSMB4	TSS4006	1:151372009-151374495	986
TCONS_00007728	=	ENST00000495805	XLOC_001607	PSMB4	TSS4006	1:151372009-151374495	811
TCONS_00007729	=	ENST00000476467	XLOC_001607	PSMB4	TSS4006	1:151372009-151374495	2067
TCONS_00007730	=	ENST00000493673	XLOC_001607	PSMB4	TSS4006	1:151372009-151374495	1650
TCONS_00007731	=	ENST00000474100	XLOC_001607	PSMB4	TSS4007	1:151372009-151374495	755
TCONS_00007732	=	ENST00000466425	XLOC_001607	PSMB4	TSS4008	1:151372009-151374495	665
TCONS_00007739	j	ENST00000271636	XLOC_001609	CGN	TSS4012	1:151482985-151511168	6921
TCONS_00007746	=	ENST00000271636	XLOC_001609	CGN	TSS4013	1:151482985-151511168	5091
TCONS_00007749	=	ENST00000464886	XLOC_001609	CGN	TSS4016	1:151482985-151511168	373
TCONS_00007751	=	ENST00000467998	XLOC_001609	CGN	TSS4018	1:151482985-151511168	930
TCONS_00007752	=	ENST00000353024	XLOC_001610	TUFT1	TSS4019	1:151512780-151556059	2933
TCONS_00007753	=	ENST00000368849	XLOC_001610	TUFT1	TSS4019	1:151512780-151556059	3111
TCONS_00007755	=	ENST00000368848	XLOC_001610	TUFT1	TSS4019	1:151512780-151556059	3033
TCONS_00007767	=	ENST00000368841	XLOC_001614	SNX27	TSS4027	1:151584423-151702281	7070
TCONS_00007768	=	ENST00000458013	XLOC_001614	SNX27	TSS4027	1:151584423-151702281	6403
TCONS_00007769	=	ENST00000368843	XLOC_001614	SNX27	TSS4027	1:151584423-151702281	7197
TCONS_00007771	=	ENST00000368838	XLOC_001614	SNX27	TSS4028	1:151584423-151702281	1308
TCONS_00007801	=	ENST00000435997	XLOC_001624	SPTLC1P4	TSS4049	1:152050427-152050687	260
TCONS_00007810	=	ENST00000453847	XLOC_001629	HMGN3P1	TSS4058	1:152346429-152417932	193
TCONS_00007869	j	ENST00000368694	XLOC_001668	CHTOP	TSS4106	1:153591262-153618782	2117
TCONS_00007870	=	ENST00000368694	XLOC_001668	CHTOP	TSS4106	1:153591262-153618782	2096
TCONS_00007871	=	ENST00000495554	XLOC_001668	CHTOP	TSS4106	1:153591262-153618782	2553
TCONS_00007873	=	ENST00000368690	XLOC_001668	CHTOP	TSS4107	1:153591262-153618782	810
TCONS_00007874	=	ENST00000368687	XLOC_001668	CHTOP	TSS4108	1:153591262-153618782	1094
TCONS_00007875	=	ENST00000368686	XLOC_001668	CHTOP	TSS4109	1:153591262-153618782	2250
TCONS_00007876	=	ENST00000368685	XLOC_001669	SNAPIN	TSS4110	1:153631129-153634306	1030
TCONS_00007878	=	ENST00000462880	XLOC_001669	SNAPIN	TSS4110	1:153631129-153634306	922
TCONS_00007879	=	ENST00000478558	XLOC_001669	SNAPIN	TSS4110	1:153631129-153634306	1205
TCONS_00007890	j	ENST00000435409	XLOC_001672	INTS3	TSS4116	1:153700400-153752633	5959
TCONS_00007891	=	ENST00000318967	XLOC_001672	INTS3	TSS4116	1:153700400-153752633	4506
TCONS_00007892	=	ENST00000456435	XLOC_001672	INTS3	TSS4116	1:153700400-153752633	4704
TCONS_00007897	=	ENST00000481797	XLOC_001672	INTS3	TSS4117	1:153700400-153752633	5741
TCONS_00007899	=	ENST00000476843	XLOC_001672	INTS3	TSS4119	1:153700400-153752633	3404
TCONS_00007902	=	ENST00000491790	XLOC_001672	INTS3	TSS4122	1:153700400-153752633	2116
TCONS_00007906	=	ENST00000271857	XLOC_001672	SLC27A3	TSS4126	1:153700400-153752633	2410
TCONS_00007910	=	ENST00000458027	XLOC_001672	SLC27A3	TSS4128	1:153700400-153752633	1357
TCONS_00007916	=	ENST00000368660	XLOC_001672	SLC27A3	TSS4133	1:153700400-153752633	618
TCONS_00007921	=	ENST00000608147	XLOC_001676	RP11-422P24.10	TSS4142	1:153920144-153958861	415
TCONS_00007922	j	ENST00000368607	XLOC_001675	CREB3L4	TSS4138	1:153920144-153958861	1734
TCONS_00007923	j	ENST00000368607	XLOC_001675	CREB3L4	TSS4138	1:153920144-153958861	2074
TCONS_00007929	j	ENST00000368607	XLOC_001675	CREB3L4	TSS4138	1:153920144-153958861	1841
TCONS_00007932	=	ENST00000368607	XLOC_001675	CREB3L4	TSS4139	1:153920144-153958861	1752
TCONS_00007944	=	ENST00000368567	XLOC_001678	RPS27	TSS4144	1:153963234-153964812	350
TCONS_00007946	j	ENST00000477151	XLOC_001678	RPS27	TSS4144	1:153963234-153964812	875
TCONS_00007947	=	ENST00000493224	XLOC_001678	RPS27	TSS4144	1:153963234-153964812	573
TCONS_00007948	=	ENST00000477151	XLOC_001678	RPS27	TSS4144	1:153963234-153964812	467
TCONS_00007949	=	ENST00000431295	XLOC_001679	RP11-422P24.9	TSS4145	1:153965160-154127592	329
TCONS_00007951	=	ENST00000343815	XLOC_001681	UBAP2L	TSS4147	1:154179181-154243986	3411
TCONS_00007953	j	ENST00000428931	XLOC_001681	UBAP2L	TSS4148	1:154179181-154243986	3599
TCONS_00007954	j	ENST00000428931	XLOC_001681	UBAP2L	TSS4149	1:154179181-154243986	3537
TCONS_00007955	j	ENST00000428931	XLOC_001681	UBAP2L	TSS4149	1:154179181-154243986	3505
TCONS_00007957	=	ENST00000428931	XLOC_001681	UBAP2L	TSS4149	1:154179181-154243986	3988
TCONS_00007959	j	ENST00000428931	XLOC_001681	UBAP2L	TSS4149	1:154179181-154243986	4708
TCONS_00007960	j	ENST00000428931	XLOC_001681	UBAP2L	TSS4149	1:154179181-154243986	4697
TCONS_00007963	=	ENST00000441890	XLOC_001681	UBAP2L	TSS4149	1:154179181-154243986	678
TCONS_00007964	=	ENST00000271877	XLOC_001681	UBAP2L	TSS4149	1:154179181-154243986	3427
TCONS_00007965	=	ENST00000412596	XLOC_001681	UBAP2L	TSS4149	1:154179181-154243986	980
TCONS_00007966	=	ENST00000368504	XLOC_001681	UBAP2L	TSS4149	1:154179181-154243986	1120
TCONS_00007967	=	ENST00000437652	XLOC_001681	UBAP2L	TSS4150	1:154179181-154243986	911
TCONS_00007968	j	ENST00000428931	XLOC_001681	UBAP2L	TSS4151	1:154179181-154243986	3586
TCONS_00007969	=	ENST00000456325	XLOC_001681	UBAP2L	TSS4152	1:154179181-154243986	812
TCONS_00007970	=	ENST00000361546	XLOC_001681	UBAP2L	TSS4153	1:154179181-154243986	3864
TCONS_00007971	=	ENST00000466173	XLOC_001681	UBAP2L	TSS4154	1:154179181-154243986	804
TCONS_00007974	=	ENST00000489076	XLOC_001681	UBAP2L	TSS4156	1:154179181-154243986	850
TCONS_00007975	=	ENST00000433615	XLOC_001681	UBAP2L	TSS4156	1:154179181-154243986	1789
TCONS_00007976	=	ENST00000428595	XLOC_001681	UBAP2L	TSS4157	1:154179181-154243986	1419
TCONS_00007978	=	ENST00000484696	XLOC_001681	UBAP2L	TSS4159	1:154179181-154243986	611
TCONS_00007980	=	ENST00000475373	XLOC_001681	UBAP2L	TSS4160	1:154179181-154243986	838
TCONS_00007981	=	ENST00000493867	XLOC_001681	UBAP2L	TSS4161	1:154179181-154243986	677
TCONS_00007982	=	ENST00000484819	XLOC_001681	UBAP2L	TSS4162	1:154179181-154243986	1056
TCONS_00007983	=	ENST00000328703	XLOC_001683	HAX1	TSS4164	1:154244986-154248353	1227
TCONS_00007985	=	ENST00000457918	XLOC_001683	HAX1	TSS4164	1:154244986-154248353	914
TCONS_00007986	=	ENST00000483970	XLOC_001683	HAX1	TSS4164	1:154244986-154248353	1151
TCONS_00007987	=	ENST00000447768	XLOC_001683	HAX1	TSS4165	1:154244986-154248353	842
TCONS_00007988	=	ENST00000531435	XLOC_001683	HAX1	TSS4165	1:154244986-154248353	1284
TCONS_00007994	=	ENST00000492550	XLOC_001683	HAX1	TSS4167	1:154244986-154248353	733
TCONS_00007995	=	ENST00000459914	XLOC_001683	HAX1	TSS4167	1:154244986-154248353	726
TCONS_00008002	j	ENST00000368489	XLOC_001688	ATP8B2	TSS4172	1:154297913-154323783	6064
TCONS_00008008	j	ENST00000368489	XLOC_001688	ATP8B2	TSS4175	1:154297913-154323783	6008
TCONS_00008009	=	ENST00000514107	XLOC_001688	ATP8B2	TSS4176	1:154297913-154323783	218
TCONS_00008012	=	ENST00000344086	XLOC_001690	IL6R	TSS4179	1:154374803-154441927	5837
TCONS_00008013	j	ENST00000368485	XLOC_001690	IL6R	TSS4179	1:154374803-154441927	5787
TCONS_00008014	=	ENST00000368485	XLOC_001690	IL6R	TSS4179	1:154374803-154441927	5914
TCONS_00008036	=	ENST00000605085	XLOC_001698	RP11-307C12.12	TSS4196	1:154929464-154953559	799
TCONS_00008037	=	ENST00000308987	XLOC_001699	CKS1B	TSS4197	1:154929464-154953559	2916
TCONS_00008038	=	ENST00000368439	XLOC_001699	CKS1B	TSS4198	1:154929464-154953559	912
TCONS_00008039	=	ENST00000368436	XLOC_001699	CKS1B	TSS4198	1:154929464-154953559	820
TCONS_00008040	=	ENST00000308987	XLOC_001699	CKS1B	TSS4198	1:154929464-154953559	759
TCONS_00008045	=	ENST00000471245	XLOC_001699	CKS1B	TSS4201	1:154929464-154953559	1166
TCONS_00008047	j	ENST00000315144	XLOC_001701	FLAD1	TSS4204	1:154955494-154966791	1856
TCONS_00008049	j	ENST00000315144	XLOC_001701	FLAD1	TSS4205	1:154955494-154966791	2049
TCONS_00008050	j	ENST00000315144	XLOC_001701	FLAD1	TSS4205	1:154955494-154966791	2084
TCONS_00008051	=	ENST00000368433	XLOC_001701	FLAD1	TSS4205	1:154955494-154966791	2656
TCONS_00008052	=	ENST00000315144	XLOC_001701	FLAD1	TSS4205	1:154955494-154966791	1730
TCONS_00008054	=	ENST00000368431	XLOC_001701	FLAD1	TSS4205	1:154955494-154966791	1803
TCONS_00008055	=	ENST00000292180	XLOC_001701	FLAD1	TSS4205	1:154955494-154966791	2160
TCONS_00008056	=	ENST00000487371	XLOC_001701	FLAD1	TSS4205	1:154955494-154966791	757
TCONS_00008066	j	ENST00000417934	XLOC_001703	ZBTB7B	TSS4212	1:154975115-155035252	3626
TCONS_00008067	j	ENST00000417934	XLOC_001703	ZBTB7B	TSS4212	1:154975115-155035252	3758
TCONS_00008068	=	ENST00000535420	XLOC_001703	ZBTB7B	TSS4212	1:154975115-155035252	1925
TCONS_00008069	=	ENST00000535420	XLOC_001703	ZBTB7B	TSS4212	1:154975115-155035252	3711
TCONS_00008070	=	ENST00000368426	XLOC_001703	ZBTB7B	TSS4212	1:154975115-155035252	3594
TCONS_00008071	=	ENST00000487542	XLOC_001703	ZBTB7B	TSS4212	1:154975115-155035252	873
TCONS_00008072	=	ENST00000417934	XLOC_001703	ZBTB7B	TSS4213	1:154975115-155035252	2237
TCONS_00008075	=	ENST00000292176	XLOC_001703	ZBTB7B	TSS4214	1:154975115-155035252	2129
TCONS_00008091	=	ENST00000527418	XLOC_001704	ADAM15	TSS4219	1:154975115-155035252	4508
TCONS_00008092	=	ENST00000355956	XLOC_001704	ADAM15	TSS4220	1:154975115-155035252	2877
TCONS_00008093	=	ENST00000356955	XLOC_001704	ADAM15	TSS4220	1:154975115-155035252	2949
TCONS_00008094	=	ENST00000359280	XLOC_001704	ADAM15	TSS4220	1:154975115-155035252	2874
TCONS_00008095	=	ENST00000360674	XLOC_001704	ADAM15	TSS4220	1:154975115-155035252	2732
TCONS_00008097	=	ENST00000449910	XLOC_001704	ADAM15	TSS4220	1:154975115-155035252	2946
TCONS_00008099	=	ENST00000529473	XLOC_001704	ADAM15	TSS4220	1:154975115-155035252	3016
TCONS_00008103	=	ENST00000271836	XLOC_001704	ADAM15	TSS4220	1:154975115-155035252	2799
TCONS_00008104	=	ENST00000461564	XLOC_001704	ADAM15	TSS4220	1:154975115-155035252	2751
TCONS_00008107	=	ENST00000487956	XLOC_001704	ADAM15	TSS4220	1:154975115-155035252	1145
TCONS_00008109	=	ENST00000531455	XLOC_001704	ADAM15	TSS4220	1:154975115-155035252	2678
TCONS_00008112	=	ENST00000534019	XLOC_001704	ADAM15	TSS4221	1:154975115-155035252	705
TCONS_00008113	=	ENST00000470779	XLOC_001704	ADAM15	TSS4222	1:154975115-155035252	381
TCONS_00008114	=	ENST00000525020	XLOC_001704	ADAM15	TSS4223	1:154975115-155035252	564
TCONS_00008120	=	ENST00000464824	XLOC_001704	ADAM15	TSS4227	1:154975115-155035252	525
TCONS_00008121	=	ENST00000505139	XLOC_001705	EFNA3	TSS4228	1:155036183-155060016	1815
TCONS_00008122	=	ENST00000368409	XLOC_001705	EFNA4	TSS4228	1:155036183-155060016	1263
TCONS_00008126	=	ENST00000427683	XLOC_001705	EFNA4	TSS4228	1:155036183-155060016	1052
TCONS_00008127	=	ENST00000418360	XLOC_001705	EFNA3	TSS4229	1:155036183-155060016	1753
TCONS_00008128	j	ENST00000368408	XLOC_001705	EFNA3	TSS4229	1:155036183-155060016	1503
TCONS_00008129	=	ENST00000368408	XLOC_001705	EFNA3	TSS4229	1:155036183-155060016	1782
TCONS_00008131	=	ENST00000498667	XLOC_001705	EFNA3	TSS4230	1:155036183-155060016	1434
TCONS_00008132	=	ENST00000470294	XLOC_001705	EFNA3	TSS4230	1:155036183-155060016	763
TCONS_00008135	=	ENST00000368407	XLOC_001707	EFNA1	TSS4232	1:155099935-155107345	1926
TCONS_00008136	=	ENST00000368406	XLOC_001707	EFNA1	TSS4233	1:155099935-155107345	1444
TCONS_00008137	=	ENST00000469878	XLOC_001707	EFNA1	TSS4233	1:155099935-155107345	1288
TCONS_00008139	j	ENST00000368407	XLOC_001707	EFNA1	TSS4234	1:155099935-155107345	1423
TCONS_00008143	=	ENST00000484157	XLOC_001708	SLC50A1	TSS4237	1:155107717-155111481	886
TCONS_00008147	=	ENST00000490276	XLOC_001708	SLC50A1	TSS4238	1:155107717-155111481	778
TCONS_00008148	=	ENST00000303343	XLOC_001708	SLC50A1	TSS4238	1:155107717-155111481	1137
TCONS_00008149	=	ENST00000368404	XLOC_001708	SLC50A1	TSS4238	1:155107717-155111481	1300
TCONS_00008150	=	ENST00000368401	XLOC_001708	SLC50A1	TSS4238	1:155107717-155111481	1166
TCONS_00008151	=	ENST00000368405	XLOC_001708	SLC50A1	TSS4238	1:155107717-155111481	1003
TCONS_00008152	=	ENST00000488609	XLOC_001708	SLC50A1	TSS4238	1:155107717-155111481	890
TCONS_00008153	=	ENST00000506037	XLOC_001708	SLC50A1	TSS4238	1:155107717-155111481	928
TCONS_00008180	=	ENST00000368376	XLOC_001714	MTX1	TSS4256	1:155165378-155197273	1632
TCONS_00008181	=	ENST00000316721	XLOC_001714	MTX1	TSS4256	1:155165378-155197273	1441
TCONS_00008183	=	ENST00000609421	XLOC_001714	MTX1	TSS4257	1:155165378-155197273	1085
TCONS_00008184	=	ENST00000481771	XLOC_001714	MTX1	TSS4257	1:155165378-155197273	2579
TCONS_00008191	j	ENST00000368358	XLOC_001716	HCN3	TSS4262	1:155225767-155271225	4678
TCONS_00008208	j	ENST00000356657	XLOC_001717	FDPS	TSS4270	1:155278514-155300985	1383
TCONS_00008209	j	ENST00000356657	XLOC_001717	FDPS	TSS4270	1:155278514-155300985	1247
TCONS_00008210	j	ENST00000356657	XLOC_001717	FDPS	TSS4270	1:155278514-155300985	1484
TCONS_00008211	j	ENST00000356657	XLOC_001717	FDPS	TSS4270	1:155278514-155300985	1335
TCONS_00008213	j	ENST00000356657	XLOC_001717	FDPS	TSS4270	1:155278514-155300985	1449
TCONS_00008215	=	ENST00000447866	XLOC_001717	FDPS	TSS4270	1:155278514-155300985	1338
TCONS_00008217	=	ENST00000461507	XLOC_001717	FDPS	TSS4270	1:155278514-155300985	1022
TCONS_00008218	=	ENST00000467076	XLOC_001717	FDPS	TSS4270	1:155278514-155300985	895
TCONS_00008219	=	ENST00000368356	XLOC_001717	FDPS	TSS4271	1:155278514-155300985	1431
TCONS_00008221	=	ENST00000471117	XLOC_001717	FDPS	TSS4271	1:155278514-155300985	630
TCONS_00008222	=	ENST00000495308	XLOC_001717	FDPS	TSS4271	1:155278514-155300985	808
TCONS_00008223	=	ENST00000487002	XLOC_001717	FDPS	TSS4271	1:155278514-155300985	2017
TCONS_00008225	=	ENST00000356657	XLOC_001717	FDPS	TSS4271	1:155278514-155300985	1478
TCONS_00008227	=	ENST00000470171	XLOC_001717	FDPS	TSS4272	1:155278514-155300985	746
TCONS_00008228	=	ENST00000489003	XLOC_001717	FDPS	TSS4272	1:155278514-155300985	976
TCONS_00008230	=	ENST00000492887	XLOC_001717	FDPS	TSS4273	1:155278514-155300985	554
TCONS_00008231	=	ENST00000492244	XLOC_001717	FDPS	TSS4273	1:155278514-155300985	673
TCONS_00008232	=	ENST00000490140	XLOC_001717	FDPS	TSS4274	1:155278514-155300985	680
TCONS_00008233	=	ENST00000489324	XLOC_001717	FDPS	TSS4275	1:155278514-155300985	475
TCONS_00008243	=	ENST00000467820	XLOC_001718	RUSC1	TSS4277	1:155278514-155300985	915
TCONS_00008246	=	ENST00000368347	XLOC_001718	RUSC1	TSS4279	1:155278514-155300985	2503
TCONS_00008248	=	ENST00000462780	XLOC_001718	RUSC1	TSS4281	1:155278514-155300985	2420
TCONS_00008249	=	ENST00000368349	XLOC_001718	RUSC1	TSS4281	1:155278514-155300985	1968
TCONS_00008250	=	ENST00000492536	XLOC_001718	RUSC1	TSS4281	1:155278514-155300985	1069
TCONS_00008251	=	ENST00000490373	XLOC_001718	RUSC1	TSS4281	1:155278514-155300985	1700
TCONS_00008254	=	ENST00000471876	XLOC_001718	RUSC1	TSS4281	1:155278514-155300985	1749
TCONS_00008255	=	ENST00000292254	XLOC_001718	RUSC1	TSS4282	1:155278514-155300985	2163
TCONS_00008256	=	ENST00000473331	XLOC_001718	RUSC1	TSS4283	1:155278514-155300985	782
TCONS_00008281	=	ENST00000471209	XLOC_001725	MSTO1	TSS4291	1:155579566-155829191	442
TCONS_00008282	=	ENST00000245564	XLOC_001725	MSTO1	TSS4291	1:155579566-155829191	2431
TCONS_00008285	=	ENST00000482284	XLOC_001725	MSTO1	TSS4291	1:155579566-155829191	535
TCONS_00008290	=	ENST00000473327	XLOC_001725	MSTO1	TSS4292	1:155579566-155829191	835
TCONS_00008291	=	ENST00000483734	XLOC_001725	MSTO1	TSS4293	1:155579566-155829191	2490
TCONS_00008292	=	ENST00000478756	XLOC_001725	MSTO1	TSS4293	1:155579566-155829191	1040
TCONS_00008295	=	ENST00000466815	XLOC_001725	MSTO1	TSS4296	1:155579566-155829191	860
TCONS_00008296	=	ENST00000462250	XLOC_001725	MSTO1	TSS4297	1:155579566-155829191	514
TCONS_00008306	=	ENST00000368336	XLOC_001726	DAP3	TSS4300	1:155579566-155829191	2089
TCONS_00008307	=	ENST00000343043	XLOC_001726	DAP3	TSS4300	1:155579566-155829191	1649
TCONS_00008309	=	ENST00000421487	XLOC_001726	DAP3	TSS4300	1:155579566-155829191	1470
TCONS_00008310	=	ENST00000535183	XLOC_001726	DAP3	TSS4300	1:155579566-155829191	1449
TCONS_00008311	=	ENST00000465375	XLOC_001726	DAP3	TSS4300	1:155579566-155829191	729
TCONS_00008312	=	ENST00000462002	XLOC_001726	DAP3	TSS4300	1:155579566-155829191	716
TCONS_00008314	=	ENST00000463575	XLOC_001726	DAP3	TSS4301	1:155579566-155829191	550
TCONS_00008316	=	ENST00000471523	XLOC_001726	DAP3	TSS4301	1:155579566-155829191	576
TCONS_00008318	=	ENST00000479151	XLOC_001726	DAP3	TSS4302	1:155579566-155829191	725
TCONS_00008319	=	ENST00000466384	XLOC_001726	DAP3	TSS4303	1:155579566-155829191	373
TCONS_00008320	=	ENST00000462978	XLOC_001726	DAP3	TSS4304	1:155579566-155829191	689
TCONS_00008322	=	ENST00000475056	XLOC_001726	DAP3	TSS4306	1:155579566-155829191	682
TCONS_00008323	=	ENST00000490249	XLOC_001726	DAP3	TSS4306	1:155579566-155829191	710
TCONS_00008324	=	ENST00000497433	XLOC_001726	DAP3	TSS4306	1:155579566-155829191	245
TCONS_00008326	=	ENST00000476444	XLOC_001726	DAP3	TSS4308	1:155579566-155829191	679
TCONS_00008328	j	ENST00000314835	XLOC_001725	MSTO2P	TSS4298	1:155579566-155829191	3006
TCONS_00008329	j	ENST00000314835	XLOC_001725	MSTO2P	TSS4298	1:155579566-155829191	3005
TCONS_00008330	=	ENST00000545423	XLOC_001725	MSTO2P	TSS4298	1:155579566-155829191	696
TCONS_00008331	=	ENST00000314835	XLOC_001725	MSTO2P	TSS4298	1:155579566-155829191	1709
TCONS_00008332	j	ENST00000314835	XLOC_001725	MSTO2P	TSS4298	1:155579566-155829191	3065
TCONS_00008342	j	ENST00000368305	XLOC_001733	LAMTOR2	TSS4317	1:156024542-156028301	905
TCONS_00008343	=	ENST00000368305	XLOC_001733	LAMTOR2	TSS4317	1:156024542-156028301	655
TCONS_00008344	=	ENST00000368304	XLOC_001733	LAMTOR2	TSS4317	1:156024542-156028301	521
TCONS_00008347	=	ENST00000487106	XLOC_001733	LAMTOR2	TSS4318	1:156024542-156028301	623
TCONS_00008350	=	ENST00000361084	XLOC_001734	RAB25	TSS4320	1:156030950-156040295	1100
TCONS_00008351	=	ENST00000463614	XLOC_001734	RAB25	TSS4320	1:156030950-156040295	627
TCONS_00008352	=	ENST00000487325	XLOC_001734	RAB25	TSS4320	1:156030950-156040295	868
TCONS_00008353	=	ENST00000473336	XLOC_001734	RAB25	TSS4321	1:156030950-156040295	681
TCONS_00008363	j	ENST00000368301	XLOC_001736	LMNA	TSS4325	1:156041800-156109880	3398
TCONS_00008367	=	ENST00000361308	XLOC_001736	LMNA	TSS4326	1:156041800-156109880	2069
TCONS_00008368	=	ENST00000347559	XLOC_001736	LMNA	TSS4326	1:156041800-156109880	3135
TCONS_00008369	=	ENST00000368300	XLOC_001736	LMNA	TSS4326	1:156041800-156109880	3190
TCONS_00008373	=	ENST00000368299	XLOC_001736	LMNA	TSS4326	1:156041800-156109880	2253
TCONS_00008375	=	ENST00000448611	XLOC_001736	LMNA	TSS4328	1:156041800-156109880	1943
TCONS_00008381	=	ENST00000515824	XLOC_001736	LMNA	TSS4331	1:156041800-156109880	393
TCONS_00008382	=	ENST00000496738	XLOC_001736	LMNA	TSS4331	1:156041800-156109880	2405
TCONS_00008384	=	ENST00000498722	XLOC_001736	LMNA	TSS4333	1:156041800-156109880	1348
TCONS_00008385	=	ENST00000508500	XLOC_001736	LMNA	TSS4334	1:156041800-156109880	848
TCONS_00008386	=	ENST00000459904	XLOC_001736	LMNA	TSS4335	1:156041800-156109880	916
TCONS_00008410	j	ENST00000423538	XLOC_001738	SLC25A44	TSS4349	1:156163737-156182587	3785
TCONS_00008415	=	ENST00000359511	XLOC_001738	SLC25A44	TSS4350	1:156163737-156182587	3482
TCONS_00008419	=	ENST00000482737	XLOC_001738	SLC25A44	TSS4352	1:156163737-156182587	456
TCONS_00008421	=	ENST00000490491	XLOC_001739	PMF1-BGLAP	TSS4354	1:156182772-156213172	1007
TCONS_00008425	=	ENST00000368279	XLOC_001739	PMF1	TSS4354	1:156182772-156213172	1019
TCONS_00008429	=	ENST00000368277	XLOC_001739	PMF1	TSS4354	1:156182772-156213172	1068
TCONS_00008431	=	ENST00000368276	XLOC_001739	PMF1-BGLAP	TSS4354	1:156182772-156213172	672
TCONS_00008443	=	ENST00000295694	XLOC_001740	TMEM79	TSS4358	1:156213205-156265471	2191
TCONS_00008453	j	ENST00000368255	XLOC_001742	TSACC	TSS4363	1:156271360-156355061	506
TCONS_00008456	=	ENST00000368254	XLOC_001742	TSACC	TSS4363	1:156271360-156355061	598
TCONS_00008496	=	ENST00000368235	XLOC_001748	APOA1BP	TSS4381	1:156561553-156564092	1125
TCONS_00008497	j	ENST00000368235	XLOC_001748	APOA1BP	TSS4381	1:156561553-156564092	1066
TCONS_00008499	=	ENST00000368233	XLOC_001748	APOA1BP	TSS4381	1:156561553-156564092	1012
TCONS_00008500	=	ENST00000467374	XLOC_001748	APOA1BP	TSS4382	1:156561553-156564092	779
TCONS_00008501	=	ENST00000488840	XLOC_001748	APOA1BP	TSS4383	1:156561553-156564092	529
TCONS_00008524	j	ENST00000368216	XLOC_001751	RRNAD1	TSS4393	1:156691672-156706752	1680
TCONS_00008525	=	ENST00000368218	XLOC_001751	RRNAD1	TSS4393	1:156691672-156706752	1802
TCONS_00008528	=	ENST00000368216	XLOC_001751	RRNAD1	TSS4393	1:156691672-156706752	2254
TCONS_00008531	=	ENST00000484742	XLOC_001751	RRNAD1	TSS4395	1:156691672-156706752	709
TCONS_00008532	j	ENST00000368216	XLOC_001751	RRNAD1	TSS4396	1:156691672-156706752	2788
TCONS_00008535	=	ENST00000522237	XLOC_001751	RRNAD1	TSS4399	1:156691672-156706752	416
TCONS_00008537	=	ENST00000497515	XLOC_001751	RRNAD1	TSS4401	1:156691672-156706752	617
TCONS_00008541	=	ENST00000271526	XLOC_001752	PRCC	TSS4404	1:156711895-156770611	2103
TCONS_00008542	j	ENST00000271526	XLOC_001752	PRCC	TSS4404	1:156711895-156770611	1547
TCONS_00008543	=	ENST00000473387	XLOC_001752	PRCC	TSS4404	1:156711895-156770611	452
TCONS_00008544	=	ENST00000353233	XLOC_001752	PRCC	TSS4404	1:156711895-156770611	1948
TCONS_00008545	=	ENST00000526188	XLOC_001752	PRCC	TSS4405	1:156711895-156770611	634
TCONS_00008546	=	ENST00000454659	XLOC_001752	PRCC	TSS4405	1:156711895-156770611	1084
TCONS_00008548	j	ENST00000271526	XLOC_001752	PRCC	TSS4406	1:156711895-156770611	1073
TCONS_00008581	j	ENST00000338302	XLOC_001754	PEAR1	TSS4418	1:156863489-156886280	3416
TCONS_00008592	=	ENST00000414328	XLOC_001756	KRT8P45	TSS4424	1:157043048-157044495	1447
TCONS_00008598	o	ENST00000435919	XLOC_001761	RP11-367J7.4	TSS4429	1:157678875-157681072	2197
TCONS_00008610	=	ENST00000368173	XLOC_001764	KIRREL	TSS4434	1:157963062-158070052	7868
TCONS_00008612	=	ENST00000359209	XLOC_001764	KIRREL	TSS4434	1:157963062-158070052	7820
TCONS_00008614	j	ENST00000368173	XLOC_001764	KIRREL	TSS4434	1:157963062-158070052	7762
TCONS_00008618	=	ENST00000368172	XLOC_001764	KIRREL	TSS4436	1:157963062-158070052	6870
TCONS_00008639	o	ENST00000397776	XLOC_001770	EI24P2	TSS4448	1:158423982-158425884	1902
TCONS_00008640	=	ENST00000397776	XLOC_001770	EI24P2	TSS4448	1:158423982-158425884	1076
TCONS_00008645	=	ENST00000436135	XLOC_001775	RP11-144L1.8	TSS4453	1:158493461-158495628	2167
TCONS_00008699	=	ENST00000368109	XLOC_001797	DUSP23	TSS4492	1:159750721-159752333	729
TCONS_00008700	=	ENST00000368108	XLOC_001797	DUSP23	TSS4492	1:159750721-159752333	694
TCONS_00008701	=	ENST00000368107	XLOC_001797	DUSP23	TSS4492	1:159750721-159752333	756
TCONS_00008743	=	ENST00000360472	XLOC_001808	PEA15	TSS4515	1:160171988-160185172	2471
TCONS_00008744	=	ENST00000368077	XLOC_001808	PEA15	TSS4515	1:160171988-160185172	2411
TCONS_00008747	=	ENST00000368076	XLOC_001808	PEA15	TSS4515	1:160171988-160185172	2694
TCONS_00008751	=	ENST00000439961	XLOC_001810	SUMO1P3	TSS4518	1:160259062-160328742	304
TCONS_00008752	j	ENST00000368063	XLOC_001811	NCSTN	TSS4519	1:160259062-160328742	3222
TCONS_00008753	=	ENST00000294785	XLOC_001811	NCSTN	TSS4519	1:160259062-160328742	2936
TCONS_00008756	=	ENST00000421914	XLOC_001811	NCSTN	TSS4520	1:160259062-160328742	776
TCONS_00008757	=	ENST00000535857	XLOC_001811	NCSTN	TSS4520	1:160259062-160328742	1979
TCONS_00008768	=	ENST00000491390	XLOC_001811	NCSTN	TSS4527	1:160259062-160328742	592
TCONS_00008815	=	ENST00000425270	XLOC_001818	RP11-312J18.5	TSS4543	1:160734381-160866355	1097
TCONS_00008817	=	ENST00000450131	XLOC_001822	RP11-312J18.7	TSS4550	1:160901528-160924589	590
TCONS_00008830	=	ENST00000368009	XLOC_001827	NIT1	TSS4556	1:161070345-161147803	1362
TCONS_00008833	=	ENST00000486962	XLOC_001827	NIT1	TSS4556	1:161070345-161147803	550
TCONS_00008834	=	ENST00000368007	XLOC_001827	NIT1	TSS4556	1:161070345-161147803	1749
TCONS_00008836	=	ENST00000392190	XLOC_001827	NIT1	TSS4556	1:161070345-161147803	1518
TCONS_00008840	=	ENST00000496861	XLOC_001827	NIT1	TSS4557	1:161070345-161147803	1351
TCONS_00008841	=	ENST00000491497	XLOC_001827	NIT1	TSS4558	1:161070345-161147803	1078
TCONS_00008843	=	ENST00000461376	XLOC_001827	NIT1	TSS4560	1:161070345-161147803	710
TCONS_00008845	j	ENST00000467540	XLOC_001828	UFC1	TSS4562	1:161070345-161147803	1051
TCONS_00008848	=	ENST00000368003	XLOC_001828	UFC1	TSS4564	1:161070345-161147803	1114
TCONS_00008849	=	ENST00000483191	XLOC_001828	UFC1	TSS4565	1:161070345-161147803	617
TCONS_00008852	=	ENST00000463735	XLOC_001828	UFC1	TSS4565	1:161070345-161147803	339
TCONS_00008855	j	ENST00000368002	XLOC_001829	USP21	TSS4567	1:161070345-161147803	3815
TCONS_00008857	=	ENST00000492950	XLOC_001829	USP21	TSS4567	1:161070345-161147803	1150
TCONS_00008865	j	ENST00000368002	XLOC_001829	USP21	TSS4569	1:161070345-161147803	2851
TCONS_00008870	=	ENST00000485277	XLOC_001829	USP21	TSS4574	1:161070345-161147803	863
TCONS_00008871	j	ENST00000367999	XLOC_001829	PPOX	TSS4575	1:161070345-161147803	1119
TCONS_00008872	=	ENST00000352210	XLOC_001829	PPOX	TSS4575	1:161070345-161147803	1686
TCONS_00008874	=	ENST00000367999	XLOC_001829	PPOX	TSS4575	1:161070345-161147803	1740
TCONS_00008876	=	ENST00000479246	XLOC_001829	PPOX	TSS4575	1:161070345-161147803	963
TCONS_00008878	=	ENST00000539753	XLOC_001829	PPOX	TSS4575	1:161070345-161147803	816
TCONS_00008887	=	ENST00000462977	XLOC_001829	PPOX	TSS4580	1:161070345-161147803	1165
TCONS_00008890	=	ENST00000541818	XLOC_001829	PPOX	TSS4583	1:161070345-161147803	1193
TCONS_00008903	=	ENST00000392179	XLOC_001831	NDUFS2	TSS4591	1:161154097-161184193	2064
TCONS_00008906	=	ENST00000476409	XLOC_001831	NDUFS2	TSS4592	1:161154097-161184193	1232
TCONS_00008907	=	ENST00000478866	XLOC_001831	NDUFS2	TSS4592	1:161154097-161184193	1076
TCONS_00008908	=	ENST00000473321	XLOC_001831	NDUFS2	TSS4593	1:161154097-161184193	555
TCONS_00008909	=	ENST00000483804	XLOC_001831	NDUFS2	TSS4594	1:161154097-161184193	1062
TCONS_00008910	=	ENST00000480762	XLOC_001831	NDUFS2	TSS4595	1:161154097-161184193	951
TCONS_00008911	=	ENST00000465923	XLOC_001831	NDUFS2	TSS4596	1:161154097-161184193	1193
TCONS_00008912	=	ENST00000493849	XLOC_001831	NDUFS2	TSS4597	1:161154097-161184193	910
TCONS_00008921	=	ENST00000367988	XLOC_001834	TOMM40L	TSS4602	1:161195791-161220411	2708
TCONS_00008930	=	ENST00000367987	XLOC_001834	TOMM40L	TSS4603	1:161195791-161220411	2636
TCONS_00008935	=	ENST00000367975	XLOC_001836	SDHC	TSS4608	1:161284046-161394978	1420
TCONS_00008937	=	ENST00000367975	XLOC_001836	SDHC	TSS4608	1:161284046-161394978	10888
TCONS_00008941	=	ENST00000342751	XLOC_001836	SDHC	TSS4609	1:161284046-161394978	1127
TCONS_00008943	=	ENST00000392169	XLOC_001836	SDHC	TSS4609	1:161284046-161394978	369
TCONS_00008946	=	ENST00000470743	XLOC_001836	SDHC	TSS4610	1:161284046-161394978	832
TCONS_00008949	=	ENST00000608740	XLOC_001837	RP11-122G18.8	TSS4613	1:161284046-161394978	579
TCONS_00008952	o	ENST00000400984	XLOC_001839	RP11-122G18.7	TSS4616	1:161284046-161394978	3404
TCONS_00009019	j	ENST00000367943	XLOC_001849	DUSP12	TSS4647	1:161719547-161727028	1301
TCONS_00009020	j	ENST00000367943	XLOC_001849	DUSP12	TSS4647	1:161719547-161727028	1371
TCONS_00009022	=	ENST00000367943	XLOC_001849	DUSP12	TSS4647	1:161719547-161727028	1270
TCONS_00009023	=	ENST00000464004	XLOC_001849	DUSP12	TSS4647	1:161719547-161727028	740
TCONS_00009025	=	ENST00000463365	XLOC_001849	DUSP12	TSS4648	1:161719547-161727028	398
TCONS_00009026	j	ENST00000367942	XLOC_001850	ATF6	TSS4649	1:161735114-161952819	2383
TCONS_00009030	=	ENST00000367942	XLOC_001850	ATF6	TSS4649	1:161735114-161952819	7496
TCONS_00009040	j	ENST00000430120	XLOC_001857	NOS1AP	TSS4657	1:162039469-162429942	5871
TCONS_00009062	=	ENST00000538489	XLOC_001862	UHMK1	TSS4671	1:162467040-162499460	8446
TCONS_00009063	=	ENST00000489294	XLOC_001862	UHMK1	TSS4671	1:162467040-162499460	8478
TCONS_00009065	j	ENST00000271469	XLOC_001863	UAP1	TSS4673	1:162531259-162569627	2405
TCONS_00009066	=	ENST00000271469	XLOC_001863	UAP1	TSS4673	1:162531259-162569627	2344
TCONS_00009067	=	ENST00000367926	XLOC_001863	UAP1	TSS4673	1:162531259-162569627	2294
TCONS_00009068	=	ENST00000476240	XLOC_001863	UAP1	TSS4674	1:162531259-162569627	128
TCONS_00009069	j	ENST00000271469	XLOC_001863	UAP1	TSS4675	1:162531259-162569627	2254
TCONS_00009070	j	ENST00000271469	XLOC_001863	UAP1	TSS4675	1:162531259-162569627	2207
TCONS_00009071	=	ENST00000367924	XLOC_001863	UAP1	TSS4676	1:162531259-162569627	2066
TCONS_00009072	=	ENST00000367925	XLOC_001863	UAP1	TSS4676	1:162531259-162569627	2069
TCONS_00009073	=	ENST00000474728	XLOC_001863	UAP1	TSS4677	1:162531259-162569627	660
TCONS_00009094	=	ENST00000254521	XLOC_001867	HSD17B7	TSS4685	1:162760491-162782607	1190
TCONS_00009099	j	ENST00000254521	XLOC_001867	HSD17B7	TSS4687	1:162760491-162782607	1215
TCONS_00009126	=	ENST00000524800	XLOC_001873	NUF2	TSS4702	1:163080910-163325554	1845
TCONS_00009128	=	ENST00000367900	XLOC_001873	NUF2	TSS4702	1:163080910-163325554	1842
TCONS_00009129	=	ENST00000271452	XLOC_001873	NUF2	TSS4702	1:163080910-163325554	1969
TCONS_00009141	=	ENST00000444896	XLOC_001879	HMGB3P6	TSS4712	1:164326003-164326601	598
TCONS_00009198	=	ENST00000367889	XLOC_001892	MGST3	TSS4744	1:165600097-165631033	1015
TCONS_00009203	=	ENST00000495447	XLOC_001892	MGST3	TSS4745	1:165600097-165631033	720
TCONS_00009208	=	ENST00000367886	XLOC_001892	MGST3	TSS4747	1:165600097-165631033	613
TCONS_00009214	=	ENST00000447545	XLOC_001894	RP11-466F5.3	TSS4752	1:165631452-165679205	470
TCONS_00009222	=	ENST00000367879	XLOC_001899	UCK2	TSS4758	1:165694328-166136211	4989
TCONS_00009225	=	ENST00000367879	XLOC_001899	UCK2	TSS4758	1:165694328-166136211	1375
TCONS_00009226	=	ENST00000372212	XLOC_001899	UCK2	TSS4759	1:165694328-166136211	1202
TCONS_00009251	=	ENST00000537173	XLOC_001914	POGK	TSS4781	1:166808680-166825687	2357
TCONS_00009254	=	ENST00000449930	XLOC_001914	POGK	TSS4781	1:166808680-166825687	954
TCONS_00009255	=	ENST00000367876	XLOC_001914	POGK	TSS4781	1:166808680-166825687	5754
TCONS_00009281	=	ENST00000367866	XLOC_001921	POU2F1	TSS4796	1:167189067-167396582	13905
TCONS_00009318	=	ENST00000359523	XLOC_001927	MPZL1	TSS4812	1:167690428-167883453	5010
TCONS_00009320	=	ENST00000392121	XLOC_001927	MPZL1	TSS4812	1:167690428-167883453	3421
TCONS_00009322	=	ENST00000474859	XLOC_001927	MPZL1	TSS4813	1:167690428-167883453	630
TCONS_00009324	=	ENST00000367853	XLOC_001927	MPZL1	TSS4815	1:167690428-167883453	881
TCONS_00009332	=	ENST00000367843	XLOC_001929	DCAF6	TSS4821	1:167885935-168045152	3302
TCONS_00009335	=	ENST00000312263	XLOC_001929	DCAF6	TSS4821	1:167885935-168045152	3186
TCONS_00009346	=	ENST00000367833	XLOC_001931	TIPRL	TSS4830	1:168115297-168173247	1630
TCONS_00009348	=	ENST00000450455	XLOC_001932	RPL34P1	TSS4832	1:168179853-168180207	354
TCONS_00009361	j	ENST00000271375	XLOC_001934	SFT2D2	TSS4834	1:168195175-168283665	3687
TCONS_00009363	=	ENST00000271375	XLOC_001934	SFT2D2	TSS4834	1:168195175-168283665	11040
TCONS_00009370	=	ENST00000421214	XLOC_001935	RP5-1059H15.1	TSS4839	1:168338291-168338839	548
TCONS_00009380	=	ENST00000367815	XLOC_001944	ATP1B1	TSS4849	1:169074934-169429907	3008
TCONS_00009381	=	ENST00000367815	XLOC_001944	ATP1B1	TSS4850	1:169074934-169429907	1883
[truncated: 50,735 more rows]

## Sheet: Transcripts of novel genes
Transcripts of novel genes
tracking_id	class_code	nearest_ref_id	gene_id	gene_short_name	tss_id	locus	length
TCONS_00000402	-	-	XLOC_000067	-	TSS191	1:1624676-1625914	1238
TCONS_00000621	-	-	XLOC_000107	-	TSS318	1:5107443-5107619	176
TCONS_00000622	-	-	XLOC_000108	-	TSS319	1:5112638-5112779	141
TCONS_00000623	-	-	XLOC_000109	-	TSS320	1:5175510-5176040	530
TCONS_00001189	-	-	XLOC_000227	-	TSS647	1:13403807-13404028	221
TCONS_00001197	-	-	XLOC_000234	-	TSS655	1:13624604-13624825	221
TCONS_00001446	-	-	XLOC_000277	-	TSS780	1:16838006-16838230	224
TCONS_00001571	-	-	XLOC_000318	-	TSS868	1:19588899-19590877	1978
TCONS_00002011	-	-	XLOC_000435	-	TSS1105	1:25919655-25923569	3914
TCONS_00002418	-	-	XLOC_000514	-	TSS1309	1:28872202-28873036	834
TCONS_00002452	-	-	XLOC_000520	-	TSS1325	1:29047998-29048302	304
TCONS_00002520	-	-	XLOC_000540	-	TSS1367	1:31627932-31628984	480
TCONS_00002704	-	-	XLOC_000565	-	TSS1440	1:32901610-32901782	172
TCONS_00003336	-	-	XLOC_000692	-	TSS1761	1:41898850-41930547	460
TCONS_00003442	-	-	XLOC_000716	-	TSS1823	1:43551711-43551836	125
TCONS_00003486	-	-	XLOC_000724	-	TSS1846	1:43833862-43837181	3319
TCONS_00004010	-	-	XLOC_000772	-	TSS2068	1:46805848-46879520	772
TCONS_00004417	-	-	XLOC_000897	-	TSS2294	1:55446307-55532019	770
TCONS_00004789	-	-	XLOC_000973	-	TSS2497	1:66902246-66905335	353
TCONS_00004887	-	-	XLOC_000993	-	TSS2542	1:68851161-69004310	4323
TCONS_00004888	-	-	XLOC_000993	-	TSS2542	1:68851161-69004310	3350
TCONS_00004889	-	-	XLOC_000994	-	TSS2544	1:68851161-69004310	1334
TCONS_00005247	-	-	XLOC_001067	-	TSS2726	1:81711817-81711966	149
TCONS_00005387	-	-	XLOC_001097	-	TSS2791	1:86680802-86681299	497
TCONS_00005388	-	-	XLOC_001098	-	TSS2792	1:86682388-86682968	580
TCONS_00005505	-	-	XLOC_001127	-	TSS2859	1:91515156-91515483	327
TCONS_00006794	-	-	XLOC_001427	-	TSS3548	1:121312743-121313220	477
TCONS_00007339	-	-	XLOC_001542	-	TSS3823	1:149133664-149134060	396
TCONS_00009594	-	-	XLOC_001993	-	TSS4955	1:173467768-173469546	1778
TCONS_00010030	-	-	XLOC_002091	-	TSS5181	1:183396670-183396877	207
TCONS_00010056	-	-	XLOC_002093	-	TSS5192	1:183582439-183582558	119
TCONS_00010057	-	-	XLOC_002094	-	TSS5193	1:183584235-183584501	266
TCONS_00010058	-	-	XLOC_002095	-	TSS5194	1:183584634-183584990	356
TCONS_00010060	-	-	XLOC_002096	-	TSS5196	1:183585136-183588325	1476
TCONS_00010188	-	-	XLOC_002146	-	TSS5270	1:191254325-191254490	165
TCONS_00010907	-	-	XLOC_002290	-	TSS5635	1:205758183-205865347	2230
TCONS_00011134	-	-	XLOC_002334	-	TSS5750	1:209626652-209626856	204
TCONS_00011370	-	-	XLOC_002378	-	TSS5858	1:213087218-213087501	283
TCONS_00011438	-	-	XLOC_002391	-	TSS5895	1:215583823-215584149	133
TCONS_00011641	-	-	XLOC_002440	-	TSS5997	1:223198237-223198473	135
TCONS_00011664	-	-	XLOC_002447	-	TSS6013	1:224033804-224034500	696
TCONS_00011677	-	-	XLOC_002450	-	TSS6019	1:224289037-224289345	308
TCONS_00011896	-	-	XLOC_002500	-	TSS6136	1:228159827-228160547	720
TCONS_00011898	-	-	XLOC_002502	-	TSS6138	1:228162144-228162763	619
TCONS_00011899	-	-	XLOC_002503	-	TSS6139	1:228168700-228169046	346
TCONS_00011900	-	-	XLOC_002504	-	TSS6140	1:228169101-228169644	543
TCONS_00012055	-	-	XLOC_002521	-	TSS6199	1:228686416-228687693	1277
TCONS_00012073	-	-	XLOC_002527	-	TSS6212	1:229083285-229083404	119
TCONS_00012074	-	-	XLOC_002528	-	TSS6213	1:229084557-229084740	183
TCONS_00012075	-	-	XLOC_002529	-	TSS6214	1:229086807-229087297	490
TCONS_00012077	-	-	XLOC_002531	-	TSS6216	1:229313047-229313207	160
TCONS_00012078	-	-	XLOC_002532	-	TSS6217	1:229315266-229315575	309
TCONS_00012113	-	-	XLOC_002544	-	TSS6241	1:230737026-230737420	394
TCONS_00012114	-	-	XLOC_002545	-	TSS6242	1:230744222-230744676	454
TCONS_00012206	-	-	XLOC_002560	-	TSS6281	1:232257075-232257436	361
TCONS_00012207	-	-	XLOC_002561	-	TSS6282	1:232258832-232259295	463
TCONS_00012210	-	-	XLOC_002564	-	TSS6285	1:232468371-232468620	249
TCONS_00012405	-	-	XLOC_002622	-	TSS6401	1:239268587-239268909	322
TCONS_00012438	-	-	XLOC_002638	-	TSS6428	1:241599858-241600078	220
TCONS_00012862	-	-	XLOC_002769	-	TSS6679	1:317719-794826	387
TCONS_00012863	-	-	XLOC_002770	-	TSS6680	1:317719-794826	803
TCONS_00013136	-	-	XLOC_002803	-	TSS6794	1:1406645-1407008	363
TCONS_00013137	-	-	XLOC_002804	-	TSS6795	1:1446321-1447432	1111
TCONS_00013181	-	-	XLOC_002810	-	TSS6816	1:1630057-1633482	1195
TCONS_00014423	-	-	XLOC_003046	-	TSS7504	1:19626916-19627539	623
TCONS_00014424	-	-	XLOC_003047	-	TSS7505	1:19627620-19628319	699
TCONS_00016675	-	-	XLOC_003445	-	TSS8599	1:45457672-45457870	198
TCONS_00016991	-	-	XLOC_003492	-	TSS8755	1:48661863-48662015	152
TCONS_00016992	-	-	XLOC_003493	-	TSS8756	1:48676279-48676492	213
TCONS_00017701	-	-	XLOC_003644	-	TSS9119	1:64816145-64816477	332
TCONS_00017703	-	-	XLOC_003646	-	TSS9121	1:64818695-64819097	402
TCONS_00017704	-	-	XLOC_003647	-	TSS9122	1:64819898-64820028	130
TCONS_00017731	-	-	XLOC_003662	-	TSS9144	1:66110281-66111121	840
TCONS_00017732	-	-	XLOC_003663	-	TSS9145	1:66112605-66112874	269
TCONS_00017897	-	-	XLOC_003718	-	TSS9248	1:73454981-73455162	181
TCONS_00018063	-	-	XLOC_003760	-	TSS9338	1:80162223-80162464	241
TCONS_00018064	-	-	XLOC_003761	-	TSS9339	1:80163179-80163512	333
TCONS_00018065	-	-	XLOC_003762	-	TSS9340	1:80163724-80164279	555
TCONS_00018078	-	-	XLOC_003774	-	TSS9353	1:82533454-82533572	118
TCONS_00018079	-	-	XLOC_003775	-	TSS9354	1:82533941-82534143	202
TCONS_00018080	-	-	XLOC_003776	-	TSS9355	1:82536160-82536637	477
TCONS_00018081	-	-	XLOC_003777	-	TSS9356	1:82537300-82537596	296
TCONS_00018120	-	-	XLOC_003784	-	TSS9375	1:84524447-84524551	104
TCONS_00018741	-	-	XLOC_003919	-	TSS9691	1:99269757-99269955	198
TCONS_00020132	-	-	XLOC_004242	-	TSS10462	1:147818276-148361344	381
TCONS_00020159	-	-	XLOC_004245	-	TSS10465	1:147818276-148361344	800
TCONS_00020160	-	-	XLOC_004246	-	TSS10466	1:147818276-148361344	357
TCONS_00020205	-	-	XLOC_004250	-	TSS10470	1:147818276-148361344	537
TCONS_00020207	-	-	XLOC_004252	-	TSS10472	1:147818276-148361344	486
TCONS_00020208	-	-	XLOC_004231	-	TSS10437	1:147818276-148361344	6668
TCONS_00020703	-	-	XLOC_004347	-	TSS10695	1:151950349-151950614	265
TCONS_00021224	-	-	XLOC_004439	-	TSS10950	1:155277620-155278152	532
TCONS_00021400	-	-	XLOC_004459	-	TSS11026	1:156001039-156003545	2084
TCONS_00022074	-	-	XLOC_004592	-	TSS11355	1:161416963-161417092	129
TCONS_00022075	-	-	XLOC_004593	-	TSS11356	1:161424195-161424472	277
TCONS_00022076	-	-	XLOC_004594	-	TSS11357	1:161431754-161431883	129
TCONS_00022077	-	-	XLOC_004595	-	TSS11358	1:161438986-161439263	277
TCONS_00022958	-	-	XLOC_004842	-	TSS11841	1:187738987-187739135	148
TCONS_00023663	-	-	XLOC_005017	-	TSS12229	1:208832316-208832582	266
TCONS_00023755	-	-	XLOC_005052	-	TSS12294	1:212603312-212606140	644
TCONS_00023840	-	-	XLOC_005072	-	TSS12343	1:215583823-215584149	326
TCONS_00023890	-	-	XLOC_005085	-	TSS12367	1:218767681-218768156	475
TCONS_00023891	-	-	XLOC_005086	-	TSS12368	1:218768587-218769094	507
TCONS_00023892	-	-	XLOC_005087	-	TSS12369	1:218770114-218770341	227
TCONS_00023893	-	-	XLOC_005088	-	TSS12370	1:218771996-218772548	552
TCONS_00023991	-	-	XLOC_005131	-	TSS12437	1:222647852-222648870	1018
TCONS_00023992	-	-	XLOC_005132	-	TSS12438	1:222648942-222649671	729
TCONS_00023994	-	-	XLOC_005133	-	TSS12440	1:222649887-222663071	971
TCONS_00024000	-	-	XLOC_005136	-	TSS12446	1:222664186-222691880	282
TCONS_00024043	-	-	XLOC_005143	-	TSS12466	1:223198237-223198473	236
TCONS_00024129	-	-	XLOC_005154	-	TSS12505	1:224138422-224180317	396
TCONS_00024609	-	-	XLOC_005281	-	TSS12782	1:232365634-232366012	378
TCONS_00024610	-	-	XLOC_005282	-	TSS12783	1:232367601-232367803	202
TCONS_00024671	-	-	XLOC_005290	-	TSS12825	1:233819335-233819758	423
TCONS_00024672	-	-	XLOC_005291	-	TSS12826	1:233819935-233820148	213
TCONS_00024673	-	-	XLOC_005292	-	TSS12827	1:233820691-233821234	543
TCONS_00024676	-	-	XLOC_005295	-	TSS12830	1:233824752-233824890	138
TCONS_00024873	-	-	XLOC_005365	-	TSS12955	1:240926999-240927166	167
TCONS_00024940	-	-	XLOC_005383	-	TSS12990	1:243215700-243216037	337
TCONS_00024947	-	-	XLOC_005385	-	TSS12998	1:243218162-243265035	262
TCONS_00024948	-	-	XLOC_005386	-	TSS12999	1:243218162-243265035	1558
TCONS_00025570	-	-	XLOC_005527	-	TSS13326	10:6296144-6296610	466
TCONS_00025965	-	-	XLOC_005643	-	TSS13557	10:21719524-21720113	589
TCONS_00026528	-	-	XLOC_005803	-	TSS13862	10:38910532-38910742	210
TCONS_00026534	-	-	XLOC_005808	-	TSS13868	10:42599572-42599990	418
TCONS_00027026	-	-	XLOC_005954	-	TSS14145	10:58121240-58125331	1923
TCONS_00027172	-	-	XLOC_006009	-	TSS14228	10:69524859-69525243	384
TCONS_00027785	-	-	XLOC_006141	-	TSS14544	10:78582725-78583095	370
TCONS_00027980	-	-	XLOC_006197	-	TSS14652	10:85656221-85657020	799
TCONS_00028105	-	-	XLOC_006232	-	TSS14720	10:89204979-89210979	2563
TCONS_00028107	-	-	XLOC_006234	-	TSS14722	10:89253368-89253601	233
TCONS_00028216	-	-	XLOC_006270	-	TSS14796	10:92485406-92485571	165
TCONS_00028346	-	-	XLOC_006302	-	TSS14862	10:95730772-95731267	495
TCONS_00028503	-	-	XLOC_006323	-	TSS14927	10:98492757-98493010	253
TCONS_00028504	-	-	XLOC_006324	-	TSS14928	10:98494571-98494975	404
TCONS_00028505	-	-	XLOC_006325	-	TSS14929	10:98495875-98496156	281
TCONS_00028643	-	-	XLOC_006349	-	TSS14993	10:100209108-100213568	643
TCONS_00028711	-	-	XLOC_006374	-	TSS15038	10:102222797-102422559	4714
TCONS_00029040	-	-	XLOC_006447	-	TSS15214	10:105877771-105879029	521
TCONS_00029041	-	-	XLOC_006447	-	TSS15214	10:105877771-105879029	782
TCONS_00029258	-	-	XLOC_006516	-	TSS15375	10:114648493-114927437	516
TCONS_00029265	-	-	XLOC_006517	-	TSS15376	10:114648493-114927437	280
TCONS_00029363	-	-	XLOC_006543	-	TSS15427	10:118244412-118244816	404
TCONS_00029473	-	-	XLOC_006569	-	TSS15473	10:120938478-120966132	671
TCONS_00029677	-	-	XLOC_006610	-	TSS15593	10:124927500-124929947	2447
TCONS_00029682	-	-	XLOC_006615	-	TSS15598	10:125084097-125087209	3112
TCONS_00029720	-	-	XLOC_006631	-	TSS15625	10:126920160-126974993	792
TCONS_00029792	-	-	XLOC_006642	-	TSS15657	10:129322796-129323151	355
TCONS_00030540	-	-	XLOC_006819	-	TSS16068	10:15214901-15215579	678
TCONS_00030541	-	-	XLOC_006820	-	TSS16069	10:15225446-15252089	3640
TCONS_00030543	-	-	XLOC_006820	-	TSS16071	10:15225446-15252089	3755
TCONS_00030718	-	-	XLOC_006863	-	TSS16171	10:22535222-22535771	549
TCONS_00030770	-	-	XLOC_006881	-	TSS16207	10:26059391-26059516	125
TCONS_00031242	-	-	XLOC_007007	-	TSS16467	10:38444687-38444866	179
TCONS_00031251	-	-	XLOC_007013	-	TSS16476	10:42596854-42597211	357
TCONS_00031643	-	-	XLOC_007093	-	TSS16645	10:47997252-47998564	1312
TCONS_00031644	-	-	XLOC_007094	-	TSS16646	10:47998632-47999393	761
TCONS_00031737	-	-	XLOC_007111	-	TSS16687	10:49217741-49268060	1625
TCONS_00031889	-	-	XLOC_007140	-	TSS16774	10:51486661-51487503	842
TCONS_00031944	-	-	XLOC_007157	-	TSS16805	10:52423853-52424603	750
TCONS_00031945	-	-	XLOC_007158	-	TSS16806	10:52426113-52426857	744
TCONS_00032001	-	-	XLOC_007176	-	TSS16831	10:55261857-55261990	133
TCONS_00032701	-	-	XLOC_007316	-	TSS17185	10:75404638-75540014	1289
TCONS_00032702	-	-	XLOC_007316	-	TSS17185	10:75404638-75540014	326
TCONS_00032705	-	-	XLOC_007319	-	TSS17188	10:75540277-75541748	1297
TCONS_00032882	-	-	XLOC_007370	-	TSS17292	10:81300295-81300834	539
TCONS_00032883	-	-	XLOC_007371	-	TSS17293	10:81300953-81301337	384
TCONS_00032884	-	-	XLOC_007372	-	TSS17294	10:81301607-81301801	194
TCONS_00033275	-	-	XLOC_007508	-	TSS17531	10:95721389-95721692	303
TCONS_00033472	-	-	XLOC_007543	-	TSS17610	10:98590407-98591730	1323
TCONS_00034209	-	-	XLOC_007664	-	TSS17949	10:112256621-112257555	934
TCONS_00034370	-	-	XLOC_007708	-	TSS18046	10:119632719-119632995	276
TCONS_00034686	-	-	XLOC_007772	-	TSS18219	10:127207438-127207694	256
TCONS_00034755	-	-	XLOC_007790	-	TSS18260	10:128588183-129250943	5633
TCONS_00034932	-	-	XLOC_007842	-	TSS18350	10:135461970-135462586	616
TCONS_00035828	-	-	XLOC_008013	-	TSS18839	11:6389614-6389741	127
TCONS_00036617	-	-	XLOC_008158	-	TSS19261	11:20409067-20578120	501
TCONS_00037278	-	-	XLOC_008311	-	TSS19646	11:44117098-44487952	2701
TCONS_00037943	-	-	XLOC_008492	-	TSS20015	11:57471185-57626983	14613
TCONS_00039169	-	-	XLOC_008669	-	TSS20594	11:65432894-65439165	479
TCONS_00039441	-	-	XLOC_008712	-	TSS20743	11:66356103-66356579	476
TCONS_00039647	-	-	XLOC_008726	-	TSS20837	11:67084752-67100538	1637
TCONS_00039787	-	-	XLOC_008739	-	TSS20887	11:67529674-67529954	280
TCONS_00039796	-	-	XLOC_008746	-	TSS20895	11:67772621-67774478	677
TCONS_00039867	-	-	XLOC_008751	-	TSS20925	11:68041880-68042166	286
TCONS_00039912	-	-	XLOC_008755	-	TSS20947	11:68228181-68419680	366
TCONS_00039998	-	-	XLOC_008768	-	TSS20982	11:69197207-69204197	6990
TCONS_00040011	-	-	XLOC_008774	-	TSS20991	11:69527085-69531376	968
TCONS_00041266	-	-	XLOC_009050	-	TSS21655	11:95043479-95043628	149
TCONS_00041610	-	-	XLOC_009125	-	TSS21843	11:110925459-110925607	148
TCONS_00043411	-	-	XLOC_009440	-	TSS22720	11:573744-612325	2256
TCONS_00043837	-	-	XLOC_009502	-	TSS22919	11:3307942-3313886	3490
TCONS_00043839	-	-	XLOC_009502	-	TSS22921	11:3307942-3313886	901
TCONS_00043841	-	-	XLOC_009502	-	TSS22920	11:3307942-3313886	1106
TCONS_00043842	-	-	XLOC_009503	-	TSS22922	11:3354039-3400452	3207
TCONS_00043984	-	-	XLOC_009523	-	TSS22970	11:4242204-4242347	143
TCONS_00043988	-	-	XLOC_009526	-	TSS22973	11:4338837-4338985	148
TCONS_00044138	-	-	XLOC_009588	-	TSS23060	11:5983792-5983912	120
TCONS_00044148	-	-	XLOC_009597	-	TSS23070	11:6094089-6094430	341
TCONS_00045262	-	-	XLOC_009775	-	TSS23623	11:21692076-21692239	163
TCONS_00045284	-	-	XLOC_009786	-	TSS23640	11:23901493-23901636	143
TCONS_00045759	-	-	XLOC_009902	-	TSS23889	11:45848194-45848299	105
TCONS_00046238	-	-	XLOC_010043	-	TSS24150	11:56853966-56854968	1002
TCONS_00046554	-	-	XLOC_010134	-	TSS24324	11:60934535-60934710	175
TCONS_00049531	-	-	XLOC_010624	-	TSS25789	11:95054934-95055254	320
TCONS_00049636	-	-	XLOC_010656	-	TSS25849	11:102217073-102217875	802
TCONS_00049684	-	-	XLOC_010670	-	TSS25878	11:102775340-102776034	694
TCONS_00049685	-	-	XLOC_010671	-	TSS25879	11:102777814-102777951	137
TCONS_00051334	-	-	XLOC_011014	-	TSS26708	11:69454723-69455630	907
TCONS_00052415	-	-	XLOC_011168	-	TSS27267	12:9600873-9849334	774
TCONS_00052705	-	-	XLOC_011226	-	TSS27409	12:13572563-13572745	182
TCONS_00052888	-	-	XLOC_011272	-	TSS27516	12:19537849-19537983	134
TCONS_00053524	-	-	XLOC_011408	-	TSS27828	12:38720886-38723483	2597
TCONS_00055474	-	-	XLOC_011718	-	TSS28779	12:58045730-58046084	354
TCONS_00055576	-	-	XLOC_011738	-	TSS28828	12:59495483-59495694	211
TCONS_00055577	-	-	XLOC_011739	-	TSS28829	12:59496314-59496582	268
TCONS_00055613	-	-	XLOC_011740	-	TSS28836	12:59989753-60183577	3578
TCONS_00056240	-	-	XLOC_011851	-	TSS29135	12:73100412-73100634	222
TCONS_00056241	-	-	XLOC_011852	-	TSS29136	12:73102044-73102218	174
TCONS_00056299	-	-	XLOC_011884	-	TSS29177	12:76725266-76732931	101
TCONS_00056341	-	-	XLOC_011893	-	TSS29197	12:77283090-77283288	198
TCONS_00056378	-	-	XLOC_011899	-	TSS29216	12:79029061-79029254	193
TCONS_00056520	-	-	XLOC_011942	-	TSS29307	12:87333930-87334195	265
TCONS_00056552	-	-	XLOC_011953	-	TSS29323	12:88992669-88994708	2039
TCONS_00057280	-	-	XLOC_012121	-	TSS29710	12:106742834-106743116	282
TCONS_00058633	-	-	XLOC_012337	-	TSS30378	12:125535506-125536921	1415
TCONS_00059324	-	-	XLOC_012473	-	TSS30704	12:3423944-3475440	878
TCONS_00061271	-	-	XLOC_012847	-	TSS31634	12:42061589-42061752	163
TCONS_00063159	-	-	XLOC_013136	-	TSS32543	12:57182548-57182796	248
TCONS_00063475	-	-	XLOC_013171	-	TSS32696	12:59718515-59718695	180
TCONS_00063476	-	-	XLOC_013172	-	TSS32697	12:59720006-59720275	269
TCONS_00063626	-	-	XLOC_013230	-	TSS32798	12:66114449-66360250	1271
TCONS_00063640	-	-	XLOC_013235	-	TSS32810	12:66397160-66397523	363
TCONS_00064086	-	-	XLOC_013320	-	TSS33020	12:76725266-76732931	605
TCONS_00064143	-	-	XLOC_013335	-	TSS33045	12:79234797-79235081	284
TCONS_00064202	-	-	XLOC_013351	-	TSS33087	12:81182085-81182189	104
TCONS_00064325	-	-	XLOC_013382	-	TSS33158	12:88745552-88974628	5236
TCONS_00064931	-	-	XLOC_013512	-	TSS33494	12:103620220-103620391	171
TCONS_00065740	-	-	XLOC_013630	-	TSS33864	12:114234559-114404176	3808
TCONS_00065797	-	-	XLOC_013648	-	TSS33902	12:116922199-116933410	822
TCONS_00065798	-	-	XLOC_013648	-	TSS33902	12:116922199-116933410	748
TCONS_00065799	-	-	XLOC_013648	-	TSS33902	12:116922199-116933410	891
TCONS_00065800	-	-	XLOC_013648	-	TSS33902	12:116922199-116933410	744
TCONS_00065801	-	-	XLOC_013649	-	TSS33903	12:116942818-116946027	592
TCONS_00066720	-	-	XLOC_013778	-	TSS34351	12:127650852-127651041	189
TCONS_00066979	-	-	XLOC_013872	-	TSS34537	13:20175901-20247722	1257
TCONS_00067214	-	-	XLOC_013946	-	TSS34681	13:27298505-27298938	433
TCONS_00067305	-	-	XLOC_013973	-	TSS34727	13:29379976-29380225	249
TCONS_00067497	-	-	XLOC_014009	-	TSS34793	13:35375356-35375779	423
TCONS_00067599	-	-	XLOC_014040	-	TSS34854	13:41707087-41739787	427
TCONS_00067873	-	-	XLOC_014112	-	TSS35010	13:50166344-50166613	269
TCONS_00067964	-	-	XLOC_014128	-	TSS35048	13:51746878-51747183	305
TCONS_00068081	-	-	XLOC_014158	-	TSS35100	13:56639034-56639269	235
TCONS_00068188	-	-	XLOC_014227	-	TSS35185	13:73689190-73689561	371
TCONS_00068264	-	-	XLOC_014245	-	TSS35232	13:77167036-77167685	649
TCONS_00068346	-	-	XLOC_014268	-	TSS35272	13:79852189-79852723	534
TCONS_00068373	-	-	XLOC_014274	-	TSS35281	13:80728868-80729192	324
TCONS_00068385	-	-	XLOC_014284	-	TSS35293	13:84479081-84479345	264
TCONS_00068389	-	-	XLOC_014288	-	TSS35297	13:85103146-85103342	196
TCONS_00068395	-	-	XLOC_014294	-	TSS35303	13:87012898-87013402	504
TCONS_00068396	-	-	XLOC_014295	-	TSS35304	13:87015905-87016041	136
TCONS_00068414	-	-	XLOC_014310	-	TSS35322	13:91491831-91492033	202
TCONS_00068415	-	-	XLOC_014311	-	TSS35323	13:91495562-91495665	103
TCONS_00068416	-	-	XLOC_014312	-	TSS35324	13:91497029-91497177	148
TCONS_00068762	-	-	XLOC_014402	-	TSS35539	13:109917437-109932430	8919
TCONS_00068769	-	-	XLOC_014407	-	TSS35544	13:110439437-110440521	1084
TCONS_00068827	-	-	XLOC_014419	-	TSS35573	13:111617907-111644381	533
TCONS_00069502	-	-	XLOC_014624	-	TSS35974	13:30901230-31191734	788
TCONS_00069503	-	-	XLOC_014621	-	TSS35959	13:30901230-31191734	1259
TCONS_00069761	-	-	XLOC_014674	-	TSS36096	13:38545574-38545725	151
TCONS_00069888	-	-	XLOC_014725	-	TSS36182	13:43442686-43442848	162
TCONS_00069929	-	-	XLOC_014728	-	TSS36197	13:44468987-44469172	185
TCONS_00070156	-	-	XLOC_014780	-	TSS36313	13:49549120-49549779	659
TCONS_00070161	-	-	XLOC_014784	-	TSS36317	13:49809706-49821976	597
TCONS_00070213	-	-	XLOC_014795	-	TSS36344	13:50486826-50565502	1538
TCONS_00070267	-	-	XLOC_014809	-	TSS36375	13:51746878-51747183	162
TCONS_00070410	-	-	XLOC_014823	-	TSS36437	13:53028910-53161384	603
TCONS_00070413	-	-	XLOC_014826	-	TSS36440	13:53225514-53313947	1249
TCONS_00070429	-	-	XLOC_014834	-	TSS36451	13:56233157-56233489	332
TCONS_00070431	-	-	XLOC_014836	-	TSS36453	13:56690666-56690780	114
TCONS_00070433	-	-	XLOC_014838	-	TSS36455	13:57614312-57614612	300
TCONS_00070482	-	-	XLOC_014870	-	TSS36497	13:66719579-66719950	371
TCONS_00070483	-	-	XLOC_014871	-	TSS36498	13:66721044-66721170	126
TCONS_00070484	-	-	XLOC_014872	-	TSS36499	13:66803498-66803656	158
TCONS_00070485	-	-	XLOC_014873	-	TSS36500	13:66803988-66804123	135
TCONS_00070585	-	-	XLOC_014913	-	TSS36561	13:77166494-77166862	368
TCONS_00070675	-	-	XLOC_014943	-	TSS36612	13:84483751-84484269	518
TCONS_00070694	-	-	XLOC_014956	-	TSS36630	13:89166367-89166667	300
TCONS_00070695	-	-	XLOC_014957	-	TSS36631	13:89168886-89169036	150
TCONS_00070696	-	-	XLOC_014958	-	TSS36632	13:89169232-89169498	266
TCONS_00070697	-	-	XLOC_014959	-	TSS36633	13:89169993-89170264	271
TCONS_00071009	-	-	XLOC_015089	-	TSS36845	13:110076469-110076710	241
TCONS_00071381	-	-	XLOC_015205	-	TSS37056	14:21118637-21119050	413
TCONS_00071685	-	-	XLOC_015368	-	TSS37256	14:23107334-23107916	582
TCONS_00072189	-	-	XLOC_015410	-	TSS37466	14:24912168-24977894	1810
TCONS_00072190	-	-	XLOC_015410	-	TSS37466	14:24912168-24977894	1839
TCONS_00072193	-	-	XLOC_015411	-	TSS37468	14:24912168-24977894	3215
TCONS_00072671	-	-	XLOC_015526	-	TSS37719	14:41987043-41988003	960
TCONS_00072760	-	-	XLOC_015553	-	TSS37772	14:47016002-47016121	119
TCONS_00072761	-	-	XLOC_015554	-	TSS37773	14:47016990-47017723	733
TCONS_00072960	-	-	XLOC_015609	-	TSS37893	14:52603918-52604207	289
TCONS_00073098	-	-	XLOC_015637	-	TSS37963	14:55695906-55696655	749
TCONS_00074037	-	-	XLOC_015793	-	TSS38473	14:71594627-71594871	244
TCONS_00075073	-	-	XLOC_015961	-	TSS38931	14:92582465-92730000	3001
TCONS_00075262	-	-	XLOC_015986	-	TSS39007	14:95098286-95098476	190
TCONS_00077198	-	-	XLOC_016388	-	TSS40022	14:24052641-24053520	879
TCONS_00077202	-	-	XLOC_016391	-	TSS40025	14:24367107-24367452	345
TCONS_00077897	-	-	XLOC_016521	-	TSS40387	14:39611956-39612531	575
TCONS_00077986	-	-	XLOC_016559	-	TSS40446	14:46159882-46160033	151
TCONS_00078036	-	-	XLOC_016575	-	TSS40473	14:49983408-50009900	948
TCONS_00078505	-	-	XLOC_016672	-	TSS40715	14:57667233-57668226	993
TCONS_00078695	-	-	XLOC_016702	-	TSS40809	14:61602902-61603482	580
TCONS_00078801	-	-	XLOC_016739	-	TSS40871	14:65063710-65063840	130
TCONS_00079769	-	-	XLOC_016945	-	TSS41359	14:83456267-83456439	172
TCONS_00079774	-	-	XLOC_016950	-	TSS41364	14:84967809-84967987	178
TCONS_00079779	-	-	XLOC_016955	-	TSS41369	14:86354316-86354604	288
TCONS_00080888	-	-	XLOC_017142	-	TSS41896	14:105281772-105283257	800
TCONS_00081830	-	-	XLOC_017567	-	TSS42516	15:31477094-31477264	170
TCONS_00082215	-	-	XLOC_017661	-	TSS42737	15:40976162-40976386	224
TCONS_00083752	-	-	XLOC_017928	-	TSS43494	15:65118216-65282648	389
TCONS_00085293	-	-	XLOC_018180	-	TSS44228	15:84834190-84835080	890
TCONS_00085294	-	-	XLOC_018181	-	TSS44229	15:84839056-84839438	382
TCONS_00085461	-	-	XLOC_018213	-	TSS44319	15:88378172-88378750	578
TCONS_00085597	-	-	XLOC_018242	-	TSS44391	15:90521544-90521758	214
TCONS_00085739	-	-	XLOC_018261	-	TSS44472	15:91402119-91402381	262
TCONS_00085997	-	-	XLOC_018302	-	TSS44609	15:95030445-95030587	142
TCONS_00086315	-	-	XLOC_018389	-	TSS44780	15:20832846-20834020	1174
TCONS_00086322	-	-	XLOC_018395	-	TSS44787	15:21009067-21010051	984
TCONS_00086661	-	-	XLOC_018517	-	TSS44993	15:30692791-30693048	257
TCONS_00086681	-	-	XLOC_018524	-	TSS45004	15:31104738-31136356	302
TCONS_00087787	-	-	XLOC_018709	-	TSS45569	15:45234586-45234886	300
TCONS_00088303	-	-	XLOC_018803	-	TSS45831	15:53719303-53719530	227
TCONS_00088304	-	-	XLOC_018804	-	TSS45832	15:53720293-53720419	126
TCONS_00088305	-	-	XLOC_018805	-	TSS45833	15:53720554-53720883	329
TCONS_00090399	-	-	XLOC_019120	-	TSS46784	15:81291405-81298465	1822
TCONS_00090501	-	-	XLOC_019140	-	TSS46821	15:83004399-83004775	376
TCONS_00090502	-	-	XLOC_019141	-	TSS46822	15:83005198-83005614	416
TCONS_00090693	-	-	XLOC_019171	-	TSS46900	15:84982844-84984466	1622
TCONS_00090695	-	-	XLOC_019173	-	TSS46902	15:85046115-85046474	359
TCONS_00091212	-	-	XLOC_019299	-	TSS47172	15:97418059-97418467	408
TCONS_00091734	-	-	XLOC_019386	-	TSS47417	16:686469-688586	1040
TCONS_00091735	-	-	XLOC_019387	-	TSS47418	16:688656-689729	1073
TCONS_00091954	-	-	XLOC_019404	-	TSS47511	16:1132515-1138556	1514
TCONS_00092469	-	-	XLOC_019467	-	TSS47755	16:2710349-2732407	1324
TCONS_00093325	-	-	XLOC_019598	-	TSS48139	16:14422921-14424888	1967
TCONS_00093574	-	-	XLOC_019627	-	TSS48266	16:16445441-16487823	1841
TCONS_00093596	-	-	XLOC_019629	-	TSS48268	16:16665153-16666484	1331
TCONS_00094047	-	-	XLOC_019694	-	TSS48483	16:22552759-22554551	1792
TCONS_00094049	-	-	XLOC_019696	-	TSS48485	16:22555756-22556487	731
TCONS_00094241	-	-	XLOC_019737	-	TSS48599	16:26495415-26495637	222
TCONS_00094346	-	-	XLOC_019757	-	TSS48655	16:28639164-28639484	320
TCONS_00094535	-	-	XLOC_019776	-	TSS48747	16:29047768-29048332	564
TCONS_00094770	-	-	XLOC_019807	-	TSS48867	16:30181491-30182225	734
TCONS_00094880	-	-	XLOC_019824	-	TSS48927	16:30645841-30646960	1119
TCONS_00096228	-	-	XLOC_020112	-	TSS49649	16:58112561-58112677	116
TCONS_00097204	-	-	XLOC_020223	-	TSS50095	16:70142985-70143628	643
TCONS_00097283	-	-	XLOC_020233	-	TSS50130	16:70252651-70473140	827
TCONS_00097364	-	-	XLOC_020255	-	TSS50178	16:71623692-71624051	359
TCONS_00097971	-	-	XLOC_020379	-	TSS50501	16:85202887-85723679	754
TCONS_00097974	-	-	XLOC_020381	-	TSS50503	16:85202887-85723679	337
TCONS_00098266	-	-	XLOC_020446	-	TSS50649	16:89268374-89557163	1921
TCONS_00098271	-	-	XLOC_020446	-	TSS50649	16:89268374-89557163	1824
TCONS_00098677	-	-	XLOC_020482	-	TSS50835	16:60039-60422	383
TCONS_00099005	-	-	XLOC_020517	-	TSS50965	16:1197989-1200970	2981
TCONS_00100413	-	-	XLOC_020763	-	TSS51671	16:14998532-14999553	1021
TCONS_00100491	-	-	XLOC_020776	-	TSS51712	16:15477868-15478070	202
TCONS_00100596	-	-	XLOC_020799	-	TSS51759	16:18408436-18408709	273
TCONS_00101066	-	-	XLOC_020850	-	TSS51976	16:21942838-21943641	803
TCONS_00102109	-	-	XLOC_021082	-	TSS52558	16:33950132-33950452	320
TCONS_00102110	-	-	XLOC_021083	-	TSS52559	16:33950987-33951114	127
TCONS_00102111	-	-	XLOC_021084	-	TSS52560	16:33953103-33953245	142
TCONS_00103534	-	-	XLOC_021377	-	TSS53305	16:70240214-70240484	270
TCONS_00103535	-	-	XLOC_021378	-	TSS53306	16:70240747-70240962	215
TCONS_00103536	-	-	XLOC_021379	-	TSS53307	16:70242386-70243738	1352
TCONS_00103537	-	-	XLOC_021380	-	TSS53308	16:70244400-70245075	675
TCONS_00103538	-	-	XLOC_021381	-	TSS53309	16:70248829-70250055	1226
TCONS_00103539	-	-	XLOC_021382	-	TSS53310	16:70251019-70251263	244
TCONS_00103931	-	-	XLOC_021432	-	TSS53495	16:74456017-74641066	3269
TCONS_00103932	-	-	XLOC_021433	-	TSS53496	16:74456017-74641066	811
TCONS_00106309	-	-	XLOC_021834	-	TSS54682	17:14132598-14135964	3366
TCONS_00106554	-	-	XLOC_021895	-	TSS54823	17:16749573-17140502	328
TCONS_00106882	-	-	XLOC_021949	-	TSS54961	17:18973888-18974315	427
TCONS_00106902	-	-	XLOC_021957	-	TSS54975	17:19099932-19100229	297
TCONS_00108880	-	-	XLOC_022370	-	TSS56039	17:40684174-40684493	319
TCONS_00109140	-	-	XLOC_022395	-	TSS56124	17:41399683-41401264	1581
TCONS_00109141	-	-	XLOC_022396	-	TSS56125	17:41423160-41423852	692
TCONS_00109200	-	-	XLOC_022419	-	TSS56162	17:42201169-42201762	593
TCONS_00109259	-	-	XLOC_022430	-	TSS56189	17:42404242-42404864	622
TCONS_00109283	-	-	XLOC_022433	-	TSS56197	17:42602684-42603012	328
TCONS_00109523	-	-	XLOC_022471	-	TSS56302	17:44336437-44336639	202
TCONS_00110511	-	-	XLOC_022611	-	TSS56780	17:54965269-54993221	350
TCONS_00110809	-	-	XLOC_022658	-	TSS56915	17:58103261-58156292	1870
TCONS_00111193	-	-	XLOC_022726	-	TSS57108	17:62845930-62847078	1148
TCONS_00111324	-	-	XLOC_022767	-	TSS57193	17:65986175-65986459	284
TCONS_00111349	-	-	XLOC_022778	-	TSS57213	17:66201617-66234175	2206
TCONS_00111631	-	-	XLOC_022839	-	TSS57365	17:72978496-72980992	1006
TCONS_00112509	-	-	XLOC_022945	-	TSS57795	17:78121068-78123598	2050
TCONS_00113109	-	-	XLOC_023020	-	TSS58105	17:81017223-81019005	604
TCONS_00114479	-	-	XLOC_023188	-	TSS58797	17:7926953-7927896	943
TCONS_00115488	-	-	XLOC_023353	-	TSS59288	17:19084651-19084937	286
TCONS_00115706	-	-	XLOC_023423	-	TSS59429	17:22020687-22020903	216
TCONS_00116349	-	-	XLOC_023561	-	TSS59774	17:30762057-30762275	218
TCONS_00117011	-	-	XLOC_023668	-	TSS60072	17:37086288-37086648	360
TCONS_00117955	-	-	XLOC_023811	-	TSS60489	17:41399683-41401264	926
TCONS_00119190	-	-	XLOC_024015	-	TSS61097	17:49444875-49450083	355
TCONS_00119204	-	-	XLOC_024020	-	TSS61107	17:50732713-50732863	150
TCONS_00119534	-	-	XLOC_024085	-	TSS61283	17:57695924-57696956	1032
TCONS_00119611	-	-	XLOC_024096	-	TSS61317	17:58177145-58177835	690
TCONS_00119612	-	-	XLOC_024097	-	TSS61318	17:58177951-58178500	549
TCONS_00119613	-	-	XLOC_024098	-	TSS61319	17:58179289-58180073	784
TCONS_00120061	-	-	XLOC_024171	-	TSS61556	17:62841249-62841522	273
TCONS_00121141	-	-	XLOC_024321	-	TSS62071	17:74647792-74648060	268
TCONS_00121625	-	-	XLOC_024397	-	TSS62310	17:79313028-79520987	6608
TCONS_00121799	-	-	XLOC_024415	-	TSS62384	17:79836300-79869355	569
TCONS_00121800	-	-	XLOC_024416	-	TSS62385	17:79836300-79869355	662
TCONS_00123796	-	-	XLOC_024839	-	TSS63471	18:54085148-54086028	880
TCONS_00123954	-	-	XLOC_024868	-	TSS63567	18:56835749-56836249	500
TCONS_00124143	-	-	XLOC_024930	-	TSS63691	18:64289295-64289478	183
TCONS_00124154	-	-	XLOC_024940	-	TSS63701	18:65945486-65945875	389
TCONS_00124208	-	-	XLOC_024965	-	TSS63744	18:70991884-70992108	224
TCONS_00124979	-	-	XLOC_025126	-	TSS64164	18:11640151-11640833	682
TCONS_00124980	-	-	XLOC_025127	-	TSS64165	18:11640946-11641467	521
TCONS_00124981	-	-	XLOC_025128	-	TSS64166	18:11642428-11642907	479
TCONS_00124982	-	-	XLOC_025129	-	TSS64167	18:11643140-11643631	491
TCONS_00125168	-	-	XLOC_025187	-	TSS64268	18:14382223-14382618	395
TCONS_00125185	-	-	XLOC_025200	-	TSS64283	18:15213152-15213618	466
TCONS_00125241	-	-	XLOC_025221	-	TSS64321	18:19656686-19658456	1770
TCONS_00125496	-	-	XLOC_025282	-	TSS64454	18:26273857-26274392	535
TCONS_00125497	-	-	XLOC_025283	-	TSS64455	18:26275859-26276161	302
TCONS_00125681	-	-	XLOC_025329	-	TSS64561	18:33448063-33448267	204
TCONS_00126255	-	-	XLOC_025414	-	TSS64805	18:48642995-48643454	459
TCONS_00126263	-	-	XLOC_025419	-	TSS64812	18:49097657-49097852	195
TCONS_00126889	-	-	XLOC_025586	-	TSS65176	18:77590874-77591550	676
TCONS_00127421	-	-	XLOC_025666	-	TSS65452	19:1941051-1984337	380
TCONS_00127818	-	-	XLOC_025725	-	TSS65668	19:4584345-4586046	597
TCONS_00131294	-	-	XLOC_026296	-	TSS67296	19:36040944-36116292	205
TCONS_00133520	-	-	XLOC_026578	-	TSS68304	19:47900411-47900774	363
TCONS_00133588	-	-	XLOC_026590	-	TSS68341	19:48412891-48413191	300
TCONS_00133589	-	-	XLOC_026591	-	TSS68342	19:48421693-48421801	108
TCONS_00133590	-	-	XLOC_026592	-	TSS68343	19:48423530-48423939	409
TCONS_00133591	-	-	XLOC_026593	-	TSS68344	19:48427034-48427151	117
TCONS_00133592	-	-	XLOC_026594	-	TSS68345	19:48428983-48429283	300
TCONS_00133593	-	-	XLOC_026595	-	TSS68346	19:48437445-48437553	108
TCONS_00133594	-	-	XLOC_026596	-	TSS68347	19:48444762-48445079	317
TCONS_00133595	-	-	XLOC_026597	-	TSS68348	19:48450119-48450428	309
TCONS_00134209	-	-	XLOC_026673	-	TSS68620	19:50596245-50596571	326
TCONS_00134210	-	-	XLOC_026674	-	TSS68621	19:50599798-50600210	412
TCONS_00134211	-	-	XLOC_026675	-	TSS68622	19:50602863-50603275	412
TCONS_00134212	-	-	XLOC_026676	-	TSS68623	19:50605928-50606340	412
TCONS_00134213	-	-	XLOC_026677	-	TSS68624	19:50608991-50609403	412
TCONS_00134214	-	-	XLOC_026678	-	TSS68625	19:50610770-50611095	325
TCONS_00134215	-	-	XLOC_026679	-	TSS68626	19:50614272-50614750	478
TCONS_00134216	-	-	XLOC_026680	-	TSS68627	19:50616092-50616449	357
TCONS_00134217	-	-	XLOC_026681	-	TSS68628	19:50619625-50620103	478
TCONS_00134218	-	-	XLOC_026682	-	TSS68629	19:50621444-50621801	357
TCONS_00134219	-	-	XLOC_026683	-	TSS68630	19:50624977-50625324	347
TCONS_00134220	-	-	XLOC_026684	-	TSS68631	19:50626798-50627151	353
TCONS_00134221	-	-	XLOC_026685	-	TSS68632	19:50630397-50630651	254
TCONS_00134222	-	-	XLOC_026686	-	TSS68633	19:50632126-50632483	357
TCONS_00134223	-	-	XLOC_026687	-	TSS68634	19:50640234-50651450	311
TCONS_00135812	-	-	XLOC_026987	-	TSS69356	19:58892491-58895260	2769
TCONS_00135859	-	-	XLOC_026993	-	TSS69377	19:58912870-58972989	705
TCONS_00135983	-	-	XLOC_027008	-	TSS69436	19:182672-230165	2015
TCONS_00135992	-	-	XLOC_027013	-	TSS69443	19:247511-247867	356
TCONS_00135993	-	-	XLOC_027014	-	TSS69444	19:248492-249208	716
TCONS_00135994	-	-	XLOC_027015	-	TSS69445	19:249447-251693	2246
TCONS_00136100	-	-	XLOC_027036	-	TSS69505	19:857242-857437	195
TCONS_00136128	-	-	XLOC_027039	-	TSS69512	19:915573-915997	424
TCONS_00136352	-	-	XLOC_027066	-	TSS69610	19:1726014-1749134	820
TCONS_00136354	-	-	XLOC_027066	-	TSS69610	19:1726014-1749134	716
TCONS_00136355	-	-	XLOC_027066	-	TSS69610	19:1726014-1749134	991
TCONS_00136357	-	-	XLOC_027066	-	TSS69610	19:1726014-1749134	1481
TCONS_00136358	-	-	XLOC_027066	-	TSS69610	19:1726014-1749134	1241
TCONS_00136362	-	-	XLOC_027066	-	TSS69610	19:1726014-1749134	1429
TCONS_00136363	-	-	XLOC_027066	-	TSS69610	19:1726014-1749134	1033
TCONS_00136364	-	-	XLOC_027066	-	TSS69610	19:1726014-1749134	1050
TCONS_00136366	-	-	XLOC_027066	-	TSS69610	19:1726014-1749134	1147
TCONS_00136899	-	-	XLOC_027149	-	TSS69905	19:4833286-4833484	198
TCONS_00137585	-	-	XLOC_027241	-	TSS70220	19:9633900-9635860	1960
TCONS_00138533	-	-	XLOC_027335	-	TSS70617	19:13874679-13889277	609
TCONS_00138958	-	-	XLOC_027419	-	TSS70828	19:16463064-16463395	331
TCONS_00139864	-	-	XLOC_027575	-	TSS71220	19:24183627-24183783	156
TCONS_00139865	-	-	XLOC_027576	-	TSS71221	19:24184662-24184838	176
TCONS_00140413	-	-	XLOC_027697	-	TSS71465	19:36646600-36649033	408
TCONS_00141657	-	-	XLOC_027882	-	TSS72008	19:43827826-43828171	345
TCONS_00141662	-	-	XLOC_027886	-	TSS72012	19:43905092-43905630	538
TCONS_00142159	-	-	XLOC_027943	-	TSS72242	19:46476884-46477278	394
TCONS_00142279	-	-	XLOC_027974	-	TSS72319	19:47554336-47554495	159
TCONS_00143060	-	-	XLOC_028059	-	TSS72662	19:50595750-50595867	117
TCONS_00143061	-	-	XLOC_028060	-	TSS72663	19:50601087-50601204	117
TCONS_00143062	-	-	XLOC_028061	-	TSS72664	19:50604150-50604269	119
TCONS_00143063	-	-	XLOC_028062	-	TSS72665	19:50607214-50607333	119
TCONS_00143064	-	-	XLOC_028063	-	TSS72666	19:50610275-50610392	117
TCONS_00143065	-	-	XLOC_028064	-	TSS72667	19:50613558-50613809	251
TCONS_00143066	-	-	XLOC_028065	-	TSS72668	19:50615629-50615746	117
TCONS_00143067	-	-	XLOC_028066	-	TSS72669	19:50620983-50621087	104
TCONS_00143068	-	-	XLOC_028067	-	TSS72670	19:50624263-50624514	251
TCONS_00143069	-	-	XLOC_028068	-	TSS72671	19:50626337-50626441	104
TCONS_00143070	-	-	XLOC_028069	-	TSS72672	19:50629618-50629871	253
TCONS_00143071	-	-	XLOC_028070	-	TSS72673	19:50631665-50631780	115
TCONS_00143072	-	-	XLOC_028071	-	TSS72674	19:50634953-50635206	253
TCONS_00144804	-	-	XLOC_028343	-	TSS73408	2:3698915-3699031	116
TCONS_00144814	-	-	XLOC_028349	-	TSS73418	2:5143595-5143948	353
TCONS_00144824	-	-	XLOC_028353	-	TSS73428	2:6419796-6420090	294
TCONS_00144964	-	-	XLOC_028387	-	TSS73507	2:10260842-10385894	3045
TCONS_00145099	-	-	XLOC_028419	-	TSS73578	2:12769204-12769417	213
TCONS_00145819	-	-	XLOC_028565	-	TSS73945	2:32264921-32265999	1078
TCONS_00146680	-	-	XLOC_028730	-	TSS74403	2:58478574-59290901	380
TCONS_00146706	-	-	XLOC_028738	-	TSS74414	2:60648327-60648453	126
TCONS_00147031	-	-	XLOC_028804	-	TSS74568	2:66472524-66472664	140
TCONS_00147032	-	-	XLOC_028805	-	TSS74569	2:66473920-66474061	141
TCONS_00147033	-	-	XLOC_028806	-	TSS74570	2:66474567-66475071	504
TCONS_00147072	-	-	XLOC_028816	-	TSS74601	2:67563257-67563436	179
TCONS_00147396	-	-	XLOC_028882	-	TSS74773	2:73481661-73513295	323
TCONS_00147679	-	-	XLOC_028944	-	TSS74896	2:79282419-79282745	326
TCONS_00147721	-	-	XLOC_028949	-	TSS74918	2:81786003-81786198	195
TCONS_00147734	-	-	XLOC_028962	-	TSS74931	2:84457649-84457875	226
TCONS_00147755	-	-	XLOC_028971	-	TSS74944	2:85153173-85194308	2201
TCONS_00147765	-	-	XLOC_028975	-	TSS74949	2:85153173-85194308	1579
TCONS_00147766	-	-	XLOC_028976	-	TSS74950	2:85153173-85194308	499
TCONS_00147979	-	-	XLOC_029011	-	TSS75063	2:87352317-87352421	104
TCONS_00148024	-	-	XLOC_029025	-	TSS75087	2:88316316-88320967	822
TCONS_00148025	-	-	XLOC_029025	-	TSS75088	2:88316316-88320967	1059
TCONS_00148027	-	-	XLOC_029026	-	TSS75089	2:88321243-88322345	1102
TCONS_00148089	-	-	XLOC_029056	-	TSS75132	2:90003881-90004092	211
TCONS_00148132	-	-	XLOC_029096	-	TSS75173	2:92011950-92012339	389
TCONS_00148160	-	-	XLOC_029111	-	TSS75192	2:95909529-95910041	512
TCONS_00148543	-	-	XLOC_029175	-	TSS75366	2:101041085-101041497	412
TCONS_00148939	-	-	XLOC_029275	-	TSS75581	2:110496609-110497059	450
TCONS_00148941	-	-	XLOC_029277	-	TSS75583	2:110501660-110502668	1008
TCONS_00148969	-	-	XLOC_029280	-	TSS75600	2:110682487-110683113	626
TCONS_00149419	-	-	XLOC_029359	-	TSS75809	2:118039635-118039931	296
TCONS_00149471	-	-	XLOC_029372	-	TSS75843	2:119928422-119931067	1762
TCONS_00150001	-	-	XLOC_029499	-	TSS76116	2:133029764-133030189	425
TCONS_00150002	-	-	XLOC_029500	-	TSS76117	2:133030375-133031056	681
TCONS_00150003	-	-	XLOC_029501	-	TSS76118	2:133031207-133031767	560
TCONS_00150004	-	-	XLOC_029502	-	TSS76119	2:133032092-133032243	151
TCONS_00150005	-	-	XLOC_029503	-	TSS76120	2:133032866-133033229	363
TCONS_00150006	-	-	XLOC_029504	-	TSS76121	2:133033335-133033472	137
TCONS_00150007	-	-	XLOC_029505	-	TSS76122	2:133033838-133033942	104
TCONS_00150008	-	-	XLOC_029506	-	TSS76123	2:133034401-133034592	191
TCONS_00150009	-	-	XLOC_029507	-	TSS76124	2:133038622-133038736	114
TCONS_00150377	-	-	XLOC_029596	-	TSS76328	2:150759316-150759527	211
TCONS_00150466	-	-	XLOC_029627	-	TSS76385	2:156340147-156340565	418
TCONS_00150628	-	-	XLOC_029660	-	TSS76466	2:162135059-162136375	1316
TCONS_00150711	-	-	XLOC_029679	-	TSS76504	2:165318125-165318408	283
TCONS_00151067	-	-	XLOC_029732	-	TSS76675	2:173030014-173030363	349
TCONS_00151631	-	-	XLOC_029851	-	TSS76986	2:189780487-189780691	204
TCONS_00151649	-	-	XLOC_029856	-	TSS76995	2:190342511-190343627	1116
TCONS_00151906	-	-	XLOC_029891	-	TSS77113	2:196431943-196432612	669
TCONS_00151907	-	-	XLOC_029892	-	TSS77114	2:196433447-196433797	350
TCONS_00151981	-	-	XLOC_029898	-	TSS77140	2:197687171-197687480	309
TCONS_00152033	-	-	XLOC_029913	-	TSS77166	2:200046481-200046805	324
TCONS_00152035	-	-	XLOC_029915	-	TSS77168	2:200115771-200116118	347
TCONS_00152799	-	-	XLOC_030069	-	TSS77541	2:215583472-215583750	278
TCONS_00152860	-	-	XLOC_030086	-	TSS77578	2:217074056-217074664	608
TCONS_00152861	-	-	XLOC_030087	-	TSS77579	2:217074714-217076309	1595
TCONS_00152862	-	-	XLOC_030088	-	TSS77580	2:217077057-217078447	1390
TCONS_00154330	-	-	XLOC_030300	-	TSS78296	2:238519350-238519798	448
TCONS_00154331	-	-	XLOC_030301	-	TSS78297	2:238519904-238520083	179
TCONS_00155047	-	-	XLOC_030397	-	TSS78664	2:3616126-3628510	3725
TCONS_00155169	-	-	XLOC_030429	-	TSS78719	2:8013185-8013313	128
TCONS_00155170	-	-	XLOC_030430	-	TSS78720	2:8015675-8015943	268
TCONS_00155294	-	-	XLOC_030464	-	TSS78794	2:10702420-10704054	1634
TCONS_00155295	-	-	XLOC_030465	-	TSS78795	2:10704131-10704796	665
TCONS_00155296	-	-	XLOC_030466	-	TSS78796	2:10704860-10706500	1640
TCONS_00155318	-	-	XLOC_030472	-	TSS78807	2:11042097-11042702	605
TCONS_00155385	-	-	XLOC_030489	-	TSS78835	2:13305136-13305272	136
TCONS_00155430	-	-	XLOC_030504	-	TSS78864	2:16973405-16973999	594
TCONS_00155431	-	-	XLOC_030505	-	TSS78865	2:16974431-16974586	155
TCONS_00155432	-	-	XLOC_030506	-	TSS78866	2:16975121-16975395	274
TCONS_00155547	-	-	XLOC_030533	-	TSS78925	2:20585173-20850898	617
TCONS_00156339	-	-	XLOC_030705	-	TSS79350	2:37753576-37763488	485
TCONS_00156387	-	-	XLOC_030713	-	TSS79375	2:38630986-38631142	156
TCONS_00156677	-	-	XLOC_030774	-	TSS79520	2:45263389-45263578	189
TCONS_00156829	-	-	XLOC_030813	-	TSS79601	2:49456831-49457035	204
TCONS_00157330	-	-	XLOC_030923	-	TSS79867	2:64304261-64304596	335
TCONS_00157331	-	-	XLOC_030924	-	TSS79868	2:64305043-64305412	369
TCONS_00157346	-	-	XLOC_030933	-	TSS79877	2:64738103-64738575	472
TCONS_00157364	-	-	XLOC_030945	-	TSS79891	2:65274924-65283332	765
TCONS_00157409	-	-	XLOC_030959	-	TSS79918	2:66473920-66474061	123
TCONS_00157774	-	-	XLOC_031016	-	TSS80055	2:71310475-71311236	761
TCONS_00157775	-	-	XLOC_031017	-	TSS80056	2:71316325-71316534	209
TCONS_00157788	-	-	XLOC_031019	-	TSS80060	2:71385628-71385743	115
TCONS_00157789	-	-	XLOC_031020	-	TSS80061	2:71392034-71392259	225
TCONS_00158253	-	-	XLOC_031095	-	TSS80271	2:81103086-81103368	282
TCONS_00158684	-	-	XLOC_031237	-	TSS80518	2:92216476-92216865	389
TCONS_00158895	-	-	XLOC_031290	-	TSS80632	2:97480678-97481952	1274
TCONS_00159288	-	-	XLOC_031350	-	TSS80824	2:103831462-103831595	133
TCONS_00159671	-	-	XLOC_031447	-	TSS81032	2:114172316-114172496	180
TCONS_00160180	-	-	XLOC_031592	-	TSS81316	2:132177567-132178101	534
TCONS_00160181	-	-	XLOC_031593	-	TSS81317	2:132178435-132179266	831
TCONS_00160218	-	-	XLOC_031614	-	TSS81349	2:133026688-133026905	217
TCONS_00160219	-	-	XLOC_031615	-	TSS81350	2:133036495-133036798	303
TCONS_00160220	-	-	XLOC_031616	-	TSS81351	2:133038111-133038258	147
TCONS_00160221	-	-	XLOC_031617	-	TSS81352	2:133038952-133039241	289
TCONS_00160460	-	-	XLOC_031696	-	TSS81500	2:148600736-148601824	1088
TCONS_00160706	-	-	XLOC_031748	-	TSS81617	2:157577814-157577969	155
TCONS_00160707	-	-	XLOC_031749	-	TSS81618	2:157578279-157578414	135
TCONS_00161061	-	-	XLOC_031806	-	TSS81790	2:166569928-166570154	226
TCONS_00161306	-	-	XLOC_031847	-	TSS81890	2:171837074-171837302	228
TCONS_00161768	-	-	XLOC_031938	-	TSS82121	2:180183798-180184114	316
TCONS_00161839	-	-	XLOC_031955	-	TSS82156	2:182592456-182592757	301
TCONS_00161888	-	-	XLOC_031967	-	TSS82184	2:184656113-184656288	175
TCONS_00161952	-	-	XLOC_031991	-	TSS82219	2:188536433-188536595	162
TCONS_00161953	-	-	XLOC_031992	-	TSS82220	2:188538179-188538297	118
TCONS_00162002	-	-	XLOC_032006	-	TSS82248	2:190630642-190632069	1427
TCONS_00162645	-	-	XLOC_032117	-	TSS82551	2:204827923-204828309	386
TCONS_00162713	-	-	XLOC_032137	-	TSS82585	2:207672083-207672276	193
TCONS_00163064	-	-	XLOC_032219	-	TSS82770	2:219039527-219040119	592
TCONS_00163066	-	-	XLOC_032221	-	TSS82772	2:219066155-219066342	187
TCONS_00163067	-	-	XLOC_032222	-	TSS82773	2:219080817-219122087	985
TCONS_00163670	-	-	XLOC_032309	-	TSS83041	2:226545274-227165411	1673
TCONS_00163672	-	-	XLOC_032309	-	TSS83043	2:226545274-227165411	1726
TCONS_00163897	-	-	XLOC_032366	-	TSS83160	2:232443673-232444021	348
TCONS_00164875	-	-	XLOC_032577	-	TSS83689	20:5931269-5981589	1540
TCONS_00165498	-	-	XLOC_032732	-	TSS84015	20:30183373-30183820	447
TCONS_00166189	-	-	XLOC_032872	-	TSS84360	20:38726164-38726455	291
TCONS_00166191	-	-	XLOC_032874	-	TSS84362	20:38902811-38902997	186
TCONS_00166814	-	-	XLOC_033031	-	TSS84694	20:52769987-52791896	1149
TCONS_00167629	-	-	XLOC_033167	-	TSS85087	20:455147-456058	911
TCONS_00167839	-	-	XLOC_033205	-	TSS85185	20:3163957-3168045	4088
TCONS_00167943	-	-	XLOC_033236	-	TSS85245	20:5048782-5049989	280
TCONS_00168073	-	-	XLOC_033293	-	TSS85332	20:12325157-12325263	106
TCONS_00168094	-	-	XLOC_033301	-	TSS85343	20:13636870-13799067	544
TCONS_00168177	-	-	XLOC_033330	-	TSS85389	20:17893222-17893364	142
TCONS_00168410	-	-	XLOC_033418	-	TSS85527	20:23975209-23975758	549
TCONS_00168411	-	-	XLOC_033419	-	TSS85528	20:23975910-23976314	404
TCONS_00168598	-	-	XLOC_033456	-	TSS85613	20:30020022-30020276	254
TCONS_00170063	-	-	XLOC_033782	-	TSS86306	20:57523131-57523469	338
TCONS_00170385	-	-	XLOC_033860	-	TSS86484	21:9699299-9700236	937
TCONS_00170386	-	-	XLOC_033861	-	TSS86485	21:9700386-9700836	450
TCONS_00170391	-	-	XLOC_033863	-	TSS86489	21:9848827-9856833	8006
TCONS_00171573	-	-	XLOC_034169	-	TSS87164	21:46245218-46245833	615
TCONS_00171660	-	-	XLOC_034180	-	TSS87193	21:46975430-46976490	1060
TCONS_00171812	-	-	XLOC_034204	-	TSS87269	21:48087307-48089174	1747
TCONS_00171836	-	-	XLOC_034216	-	TSS87286	21:10582271-10582843	572
TCONS_00171837	-	-	XLOC_034217	-	TSS87287	21:10597265-10597392	127
TCONS_00171838	-	-	XLOC_034218	-	TSS87288	21:10631559-10631953	394
TCONS_00172067	-	-	XLOC_034324	-	TSS87448	21:27607249-27607980	731
TCONS_00172228	-	-	XLOC_034393	-	TSS87548	21:32996545-32997281	736
TCONS_00173201	-	-	XLOC_034612	-	TSS88074	21:47868330-47868832	502
TCONS_00173255	-	-	XLOC_034648	-	TSS88122	22:17510351-17510562	211
TCONS_00173594	-	-	XLOC_034710	-	TSS88285	22:20494334-20494501	167
TCONS_00173596	-	-	XLOC_034712	-	TSS88287	22:20630791-20631169	378
TCONS_00173597	-	-	XLOC_034713	-	TSS88288	22:20631273-20631487	214
TCONS_00173599	-	-	XLOC_034715	-	TSS88290	22:20665153-20665323	170
TCONS_00173937	-	-	XLOC_034815	-	TSS88481	22:22929659-22930132	473
TCONS_00174445	-	-	XLOC_034950	-	TSS88754	22:28139334-28139656	322
TCONS_00175000	-	-	XLOC_035026	-	TSS89002	22:32898740-32899070	330
TCONS_00175001	-	-	XLOC_035027	-	TSS89003	22:32901335-32901568	233
TCONS_00175002	-	-	XLOC_035028	-	TSS89004	22:32902289-32903021	732
TCONS_00175003	-	-	XLOC_035029	-	TSS89005	22:32903240-32903770	530
TCONS_00175004	-	-	XLOC_035030	-	TSS89006	22:32903933-32904242	309
TCONS_00176261	-	-	XLOC_035250	-	TSS89618	22:48413501-48418949	5448
TCONS_00176279	-	-	XLOC_035261	-	TSS89634	22:49767922-49773022	1507
TCONS_00176493	-	-	XLOC_035312	-	TSS89742	22:17028853-17029216	363
TCONS_00176614	-	-	XLOC_035354	-	TSS89826	22:18746051-18746747	696
TCONS_00176891	-	-	XLOC_035390	-	TSS89938	22:20351116-20351713	597
TCONS_00177034	-	-	XLOC_035426	-	TSS90019	22:21546801-21547916	1115
TCONS_00177643	-	-	XLOC_035555	-	TSS90304	22:29576197-29655772	651
TCONS_00178356	-	-	XLOC_035663	-	TSS90625	22:37344186-37359519	407
TCONS_00178811	-	-	XLOC_035721	-	TSS90836	22:40741669-41032880	780
TCONS_00178932	-	-	XLOC_035749	-	TSS90888	22:42062632-42064351	1719
TCONS_00180938	-	-	XLOC_036096	-	TSS91851	3:32612433-32613972	1539
TCONS_00181384	-	-	XLOC_036161	-	TSS92062	3:39462001-39467830	2742
TCONS_00183232	-	-	XLOC_036448	-	TSS92928	3:71978242-71978566	324
TCONS_00183295	-	-	XLOC_036480	-	TSS92972	3:75691142-75691886	744
TCONS_00183773	-	-	XLOC_036621	-	TSS93245	3:106261906-106262163	257
TCONS_00184528	-	-	XLOC_036787	-	TSS93642	3:125485279-125492134	683
TCONS_00185527	-	-	XLOC_036977	-	TSS94158	3:146084439-146084778	339
TCONS_00186295	-	-	XLOC_037148	-	TSS94587	3:170772805-171180060	1712
TCONS_00186298	-	-	XLOC_037151	-	TSS94590	3:171297721-171298717	996
TCONS_00186723	-	-	XLOC_037233	-	TSS94798	3:183326972-183327510	538
TCONS_00187460	-	-	XLOC_037359	-	TSS95197	3:195335432-195335620	188
TCONS_00187560	-	-	XLOC_037371	-	TSS95240	3:195717240-195717915	675
TCONS_00187740	-	-	XLOC_037408	-	TSS95332	3:197879236-197946414	1975
TCONS_00187742	-	-	XLOC_037410	-	TSS95339	3:197879236-197946414	264
TCONS_00187754	-	-	XLOC_037412	-	TSS95341	3:197879236-197946414	573
TCONS_00187772	-	-	XLOC_037420	-	TSS95355	3:999680-999927	247
TCONS_00187849	-	-	XLOC_037448	-	TSS95404	3:5729199-5741183	11878
TCONS_00187851	-	-	XLOC_037448	-	TSS95404	3:5729199-5741183	6808
TCONS_00188599	-	-	XLOC_037573	-	TSS95765	3:21010491-21010671	180
TCONS_00188808	-	-	XLOC_037621	-	TSS95870	3:29055855-29056080	225
TCONS_00188824	-	-	XLOC_037634	-	TSS95886	3:31572429-31691482	1451
TCONS_00188969	-	-	XLOC_037663	-	TSS95968	3:34683607-34683758	151
TCONS_00188973	-	-	XLOC_037667	-	TSS95972	3:35917044-35917227	183
TCONS_00188974	-	-	XLOC_037668	-	TSS95973	3:35917916-35918043	127
TCONS_00190566	-	-	XLOC_037883	-	TSS96659	3:51927854-51976230	334
TCONS_00191528	-	-	XLOC_038035	-	TSS97121	3:74102332-74102572	240
TCONS_00191581	-	-	XLOC_038064	-	TSS97154	3:78631652-78632099	447
TCONS_00191857	-	-	XLOC_038138	-	TSS97318	3:100816171-100817008	837
TCONS_00192139	-	-	XLOC_038220	-	TSS97460	3:112138687-112138913	226
TCONS_00192382	-	-	XLOC_038255	-	TSS97562	3:115514598-115514745	147
TCONS_00192383	-	-	XLOC_038256	-	TSS97563	3:115515548-115515773	225
TCONS_00192384	-	-	XLOC_038257	-	TSS97564	3:115516133-115516377	244
TCONS_00192426	-	-	XLOC_038266	-	TSS97583	3:117723665-118529695	776
TCONS_00192427	-	-	XLOC_038265	-	TSS97582	3:117723665-118529695	770
TCONS_00192428	-	-	XLOC_038265	-	TSS97582	3:117723665-118529695	562
TCONS_00192432	-	-	XLOC_038265	-	TSS97582	3:117723665-118529695	1090
TCONS_00192434	-	-	XLOC_038267	-	TSS97584	3:117723665-118529695	2341
TCONS_00192435	-	-	XLOC_038268	-	TSS97585	3:117723665-118529695	447
TCONS_00192436	-	-	XLOC_038265	-	TSS97582	3:117723665-118529695	2307
TCONS_00192439	-	-	XLOC_038265	-	TSS97582	3:117723665-118529695	1213
TCONS_00192567	-	-	XLOC_038287	-	TSS97637	3:120218710-120219089	379
TCONS_00192854	-	-	XLOC_038319	-	TSS97749	3:124472898-124473261	363
TCONS_00192886	-	-	XLOC_038325	-	TSS97775	3:124788703-124789187	484
TCONS_00193922	-	-	XLOC_038523	-	TSS98309	3:143624143-143624349	206
TCONS_00193925	-	-	XLOC_038526	-	TSS98312	3:145270221-145270332	111
TCONS_00194248	-	-	XLOC_038594	-	TSS98481	3:151721693-151739999	1435
TCONS_00194250	-	-	XLOC_038594	-	TSS98481	3:151721693-151739999	3725
TCONS_00194251	-	-	XLOC_038594	-	TSS98482	3:151721693-151739999	9011
TCONS_00194266	-	-	XLOC_038605	-	TSS98493	3:152947206-152947545	339
TCONS_00194646	-	-	XLOC_038702	-	TSS98700	3:166540760-166540980	220
TCONS_00194912	-	-	XLOC_038746	-	TSS98822	3:172317657-172318035	378
TCONS_00194945	-	-	XLOC_038770	-	TSS98850	3:176040698-176040841	143
TCONS_00195511	-	-	XLOC_038896	-	TSS99143	3:187185949-187186322	373
TCONS_00195898	-	-	XLOC_038985	-	TSS99370	3:195638919-195681345	204
TCONS_00197136	-	-	XLOC_039151	-	TSS99925	4:9002409-9021652	653
TCONS_00197181	-	-	XLOC_039190	-	TSS99966	4:9533894-9669095	569
TCONS_00197203	-	-	XLOC_039209	-	TSS99987	4:11435003-11435686	683
TCONS_00197356	-	-	XLOC_039243	-	TSS100057	4:16944258-16944401	143
TCONS_00197505	-	-	XLOC_039274	-	TSS100118	4:23373755-23374152	397
TCONS_00197509	-	-	XLOC_039277	-	TSS100122	4:24324954-24325090	136
TCONS_00197510	-	-	XLOC_039278	-	TSS100123	4:24325296-24325486	190
TCONS_00197512	-	-	XLOC_039280	-	TSS100125	4:24503057-24503199	142
TCONS_00197513	-	-	XLOC_039281	-	TSS100126	4:24505229-24505669	440
TCONS_00197764	-	-	XLOC_039346	-	TSS100286	4:38590431-38590568	137
TCONS_00198020	-	-	XLOC_039405	-	TSS100419	4:43598434-43598721	287
TCONS_00198136	-	-	XLOC_039439	-	TSS100478	4:49313818-49314417	599
TCONS_00198137	-	-	XLOC_039440	-	TSS100479	4:49319006-49319466	460
TCONS_00198138	-	-	XLOC_039441	-	TSS100480	4:49319582-49319946	364
TCONS_00198139	-	-	XLOC_039442	-	TSS100481	4:49321124-49321298	174
TCONS_00198140	-	-	XLOC_039443	-	TSS100482	4:49333136-49333617	481
TCONS_00198141	-	-	XLOC_039444	-	TSS100483	4:49516977-49517198	221
TCONS_00198638	-	-	XLOC_039619	-	TSS100801	4:71972214-71972467	253
TCONS_00198841	-	-	XLOC_039669	-	TSS100916	4:77344977-77345354	377
TCONS_00198862	-	-	XLOC_039676	-	TSS100932	4:77838888-77844774	5886
TCONS_00199022	-	-	XLOC_039708	-	TSS101023	4:82999446-82999720	274
TCONS_00199191	-	-	XLOC_039753	-	TSS101115	4:88843803-88843918	115
TCONS_00199192	-	-	XLOC_039754	-	TSS101116	4:88844382-88844604	222
TCONS_00199193	-	-	XLOC_039755	-	TSS101117	4:88845564-88846000	436
TCONS_00199339	-	-	XLOC_039777	-	TSS101183	4:92545631-92545762	131
TCONS_00199340	-	-	XLOC_039778	-	TSS101184	4:92550135-92550293	158
TCONS_00199733	-	-	XLOC_039866	-	TSS101383	4:109330360-109330839	479
TCONS_00199734	-	-	XLOC_039867	-	TSS101384	4:109331137-109331720	583
TCONS_00199754	-	-	XLOC_039873	-	TSS101392	4:109632999-109633109	110
TCONS_00200057	-	-	XLOC_039951	-	TSS101552	4:120325049-120332884	1699
TCONS_00200093	-	-	XLOC_039959	-	TSS101569	4:120917745-120918262	517
TCONS_00200105	-	-	XLOC_039966	-	TSS101577	4:122160067-122160403	336
TCONS_00200286	-	-	XLOC_040001	-	TSS101668	4:129178623-129178875	252
TCONS_00200332	-	-	XLOC_040012	-	TSS101693	4:131691399-131691518	119
TCONS_00200343	-	-	XLOC_040019	-	TSS101702	4:133413243-133413484	241
TCONS_00200344	-	-	XLOC_040020	-	TSS101703	4:133449247-133449368	121
TCONS_00200908	-	-	XLOC_040177	-	TSS102023	4:157522112-157522310	198
TCONS_00200909	-	-	XLOC_040178	-	TSS102024	4:157523956-157524221	265
TCONS_00201138	-	-	XLOC_040242	-	TSS102168	4:167641375-167641581	206
TCONS_00201139	-	-	XLOC_040243	-	TSS102169	4:167642551-167642686	135
TCONS_00201142	-	-	XLOC_040246	-	TSS102172	4:168801686-168802293	607
TCONS_00201205	-	-	XLOC_040265	-	TSS102218	4:171526718-171526920	202
TCONS_00201361	-	-	XLOC_040302	-	TSS102288	4:180088764-180089294	122
TCONS_00201379	-	-	XLOC_040309	-	TSS102302	4:183735463-183735649	186
TCONS_00201381	-	-	XLOC_040311	-	TSS102304	4:183738509-183740032	1523
TCONS_00201606	-	-	XLOC_040366	-	TSS102433	4:188140972-188141166	194
TCONS_00202078	-	-	XLOC_040462	-	TSS102684	4:3694203-3957192	502
TCONS_00202109	-	-	XLOC_040467	-	TSS102689	4:4004895-4005092	197
TCONS_00202273	-	-	XLOC_040513	-	TSS102783	4:8632081-8632380	299
TCONS_00202370	-	-	XLOC_040549	-	TSS102849	4:10863779-10863912	133
TCONS_00202742	-	-	XLOC_040649	-	TSS103070	4:31449000-31449114	114
TCONS_00202779	-	-	XLOC_040660	-	TSS103092	4:36908132-36908377	245
TCONS_00203172	-	-	XLOC_040739	-	TSS103286	4:48272002-48299867	195
TCONS_00203236	-	-	XLOC_040750	-	TSS103316	4:49280686-49281182	496
TCONS_00203237	-	-	XLOC_040751	-	TSS103317	4:49292720-49293247	527
TCONS_00203238	-	-	XLOC_040752	-	TSS103318	4:49293342-49294184	842
TCONS_00203239	-	-	XLOC_040753	-	TSS103319	4:49298143-49298413	270
TCONS_00203240	-	-	XLOC_040754	-	TSS103320	4:49299072-49299324	252
TCONS_00203241	-	-	XLOC_040755	-	TSS103321	4:49299476-49300416	940
TCONS_00203242	-	-	XLOC_040756	-	TSS103322	4:49305612-49306552	940
TCONS_00203480	-	-	XLOC_040832	-	TSS103450	4:60049963-60050305	342
TCONS_00203620	-	-	XLOC_040895	-	TSS103546	4:70296653-70296756	103
TCONS_00203668	-	-	XLOC_040908	-	TSS103575	4:71764938-71767931	762
TCONS_00203948	-	-	XLOC_040966	-	TSS103711	4:77861022-77870772	9750
TCONS_00204592	-	-	XLOC_041074	-	TSS103993	4:95007315-95007623	308
TCONS_00204593	-	-	XLOC_041075	-	TSS103994	4:95008591-95008938	347
TCONS_00204596	-	-	XLOC_041078	-	TSS103997	4:95215921-95216621	700
TCONS_00204597	-	-	XLOC_041079	-	TSS103998	4:95217339-95217556	217
TCONS_00204601	-	-	XLOC_041081	-	TSS104000	4:95307561-95307790	229
TCONS_00205345	-	-	XLOC_041237	-	TSS104351	4:119277001-119477151	409
TCONS_00205379	-	-	XLOC_041247	-	TSS104375	4:120333575-120550173	517
TCONS_00205387	-	-	XLOC_041248	-	TSS104379	4:120333575-120550173	235
TCONS_00205390	-	-	XLOC_041250	-	TSS104381	4:120333575-120550173	461
TCONS_00205415	-	-	XLOC_041254	-	TSS104395	4:120807401-120807575	174
TCONS_00205416	-	-	XLOC_041255	-	TSS104396	4:120917745-120918262	128
TCONS_00205427	-	-	XLOC_041259	-	TSS104403	4:121582672-121582907	235
TCONS_00205549	-	-	XLOC_041291	-	TSS104474	4:126483102-126483410	308
TCONS_00205553	-	-	XLOC_041295	-	TSS104478	4:127066518-127066843	325
TCONS_00205648	-	-	XLOC_041333	-	TSS104532	4:136088674-136089211	537
TCONS_00205649	-	-	XLOC_041334	-	TSS104533	4:136092814-136092966	152
TCONS_00206118	-	-	XLOC_041445	-	TSS104790	4:152020541-152330043	938
TCONS_00206120	-	-	XLOC_041446	-	TSS104791	4:152020541-152330043	436
TCONS_00206175	-	-	XLOC_041464	-	TSS104830	4:153685933-153686182	249
TCONS_00206265	-	-	XLOC_041499	-	TSS104884	4:157226422-157226742	320
TCONS_00206392	-	-	XLOC_041538	-	TSS104964	4:165668187-165668401	214
TCONS_00206465	-	-	XLOC_041561	-	TSS104994	4:168359965-168360092	127
TCONS_00206755	-	-	XLOC_041642	-	TSS105160	4:180088764-180089294	530
TCONS_00206782	-	-	XLOC_041656	-	TSS105179	4:183758408-183759228	820
TCONS_00206783	-	-	XLOC_041657	-	TSS105180	4:183793537-183795679	2142
TCONS_00206784	-	-	XLOC_041658	-	TSS105181	4:183796054-183798663	2609
TCONS_00206787	-	-	XLOC_041661	-	TSS105184	4:183808009-183808706	697
TCONS_00207081	-	-	XLOC_041723	-	TSS105338	4:187753988-187813644	1397
TCONS_00207127	-	-	XLOC_041741	-	TSS105366	4:190194842-190195239	397
TCONS_00207128	-	-	XLOC_041742	-	TSS105367	4:190197910-190198117	207
TCONS_00207129	-	-	XLOC_041743	-	TSS105368	4:190200703-190201451	748
TCONS_00207130	-	-	XLOC_041744	-	TSS105369	4:190202050-190202185	135
TCONS_00207131	-	-	XLOC_041745	-	TSS105370	4:190202634-190202852	218
TCONS_00207133	-	-	XLOC_041747	-	TSS105372	4:190403651-190404003	352
TCONS_00207325	-	-	XLOC_041785	-	TSS105474	5:1345309-1350902	5593
TCONS_00207377	-	-	XLOC_041811	-	TSS105512	5:5519309-5519459	150
TCONS_00207378	-	-	XLOC_041812	-	TSS105513	5:5519974-5520138	164
TCONS_00207379	-	-	XLOC_041813	-	TSS105514	5:5520754-5520875	121
TCONS_00207652	-	-	XLOC_041912	-	TSS105700	5:21112843-21113174	331
TCONS_00207706	-	-	XLOC_041939	-	TSS105734	5:28197419-28197611	192
TCONS_00207721	-	-	XLOC_041951	-	TSS105748	5:30710350-30710605	255
TCONS_00207772	-	-	XLOC_041968	-	TSS105783	5:32185648-32185924	276
TCONS_00207832	-	-	XLOC_041985	-	TSS105822	5:34251722-34251982	260
TCONS_00208066	-	-	XLOC_042035	-	TSS105951	5:40801139-40801803	664
TCONS_00208303	-	-	XLOC_042096	-	TSS106075	5:53009181-53021213	1118
TCONS_00208846	-	-	XLOC_042216	-	TSS106374	5:69140216-69141022	806
TCONS_00208911	-	-	XLOC_042238	-	TSS106416	5:69388776-69881969	3375
TCONS_00208937	-	-	XLOC_042243	-	TSS106423	5:70015365-70016142	777
TCONS_00209028	-	-	XLOC_042268	-	TSS106476	5:71146736-71146978	242
TCONS_00209251	-	-	XLOC_042323	-	TSS106598	5:75654665-75654792	127
TCONS_00209252	-	-	XLOC_042324	-	TSS106599	5:75655714-75655883	169
TCONS_00209253	-	-	XLOC_042325	-	TSS106600	5:75656981-75657150	169
TCONS_00209767	-	-	XLOC_042440	-	TSS106857	5:92159518-92159709	191
TCONS_00210111	-	-	XLOC_042528	-	TSS107049	5:107890030-107890205	175
TCONS_00210370	-	-	XLOC_042589	-	TSS107204	5:116935068-116935243	175
TCONS_00210451	-	-	XLOC_042606	-	TSS107259	5:119409111-119409433	322
TCONS_00210575	-	-	XLOC_042627	-	TSS107314	5:122561771-122562225	454
TCONS_00210598	-	-	XLOC_042631	-	TSS107324	5:122990891-122991007	116
TCONS_00211188	-	-	XLOC_042773	-	TSS107661	5:137879133-137880067	934
TCONS_00211772	-	-	XLOC_042893	-	TSS107993	5:147246194-147246328	134
TCONS_00212368	-	-	XLOC_043012	-	TSS108302	5:160678270-160678503	233
TCONS_00212673	-	-	XLOC_043063	-	TSS108469	5:170921795-171007691	516
TCONS_00212756	-	-	XLOC_043085	-	TSS108507	5:172756606-172762216	552
TCONS_00214288	-	-	XLOC_043488	-	TSS109382	5:36871143-37066515	5706
TCONS_00215248	-	-	XLOC_043727	-	TSS109887	5:70323279-70324043	764
TCONS_00215660	-	-	XLOC_043843	-	TSS110116	5:80239175-80239601	426
TCONS_00215733	-	-	XLOC_043858	-	TSS110151	5:82145977-82272972	1329
TCONS_00215734	-	-	XLOC_043859	-	TSS110162	5:82145977-82272972	780
TCONS_00215990	-	-	XLOC_043924	-	TSS110286	5:92355156-92498530	383
TCONS_00215991	-	-	XLOC_043923	-	TSS110285	5:92355156-92498530	472
TCONS_00215992	-	-	XLOC_043923	-	TSS110285	5:92355156-92498530	661
TCONS_00216213	-	-	XLOC_043970	-	TSS110405	5:98426816-98426957	141
TCONS_00216238	-	-	XLOC_043986	-	TSS110423	5:100320156-100320411	255
TCONS_00216239	-	-	XLOC_043987	-	TSS110424	5:100320657-100321598	941
TCONS_00216240	-	-	XLOC_043988	-	TSS110425	5:100321867-100322184	317
TCONS_00216241	-	-	XLOC_043989	-	TSS110426	5:100325595-100325884	289
TCONS_00216291	-	-	XLOC_044001	-	TSS110451	5:103399730-103399837	107
TCONS_00217129	-	-	XLOC_044193	-	TSS110871	5:132386785-132442143	790
TCONS_00217353	-	-	XLOC_044246	-	TSS110980	5:135878152-135878441	289
TCONS_00217354	-	-	XLOC_044247	-	TSS110981	5:135879364-135879629	265
TCONS_00217355	-	-	XLOC_044248	-	TSS110982	5:135883472-135883650	178
TCONS_00217356	-	-	XLOC_044249	-	TSS110983	5:135902524-135902684	160
TCONS_00217357	-	-	XLOC_044250	-	TSS110984	5:135905118-135905339	221
TCONS_00218410	-	-	XLOC_044422	-	TSS111469	5:151106846-151111838	4992
TCONS_00218704	-	-	XLOC_044491	-	TSS111623	5:160678270-160678503	123
TCONS_00218715	-	-	XLOC_044495	-	TSS111629	5:161703895-161704323	428
TCONS_00218904	-	-	XLOC_044578	-	TSS111766	5:174541739-174541872	133
TCONS_00218905	-	-	XLOC_044579	-	TSS111767	5:174542034-174542214	180
TCONS_00218913	-	-	XLOC_044583	-	TSS111773	5:175202502-175208998	446
TCONS_00219357	-	-	XLOC_044638	-	TSS111970	5:178259491-178259789	298
TCONS_00219581	-	-	XLOC_044667	-	TSS112081	5:179846462-179846866	404
TCONS_00219582	-	-	XLOC_044668	-	TSS112082	5:179913005-179913409	404
TCONS_00220150	-	-	XLOC_044803	-	TSS112373	6:12514296-12676844	403
TCONS_00220229	-	-	XLOC_044823	-	TSS112411	6:15188660-15189307	647
TCONS_00220687	-	-	XLOC_044960	-	TSS112647	6:27661580-27686361	6699
TCONS_00222276	-	-	XLOC_045270	-	TSS113413	6:42424716-42424919	203
TCONS_00222794	-	-	XLOC_045363	-	TSS113655	6:52690707-52690876	169
TCONS_00222897	-	-	XLOC_045393	-	TSS113716	6:56894261-56894808	547
TCONS_00222945	-	-	XLOC_045403	-	TSS113742	6:57672535-57672765	230
TCONS_00223149	-	-	XLOC_045469	-	TSS113868	6:74020216-74024385	4169
TCONS_00223262	-	-	XLOC_045504	-	TSS113937	6:79297541-79297822	281
TCONS_00223475	-	-	XLOC_045578	-	TSS114064	6:89944308-89944461	153
TCONS_00223551	-	-	XLOC_045611	-	TSS114116	6:95264003-95264398	134
TCONS_00224008	-	-	XLOC_045746	-	TSS114353	6:112848924-112849151	227
TCONS_00224043	-	-	XLOC_045762	-	TSS114383	6:115354785-115355054	269
TCONS_00224044	-	-	XLOC_045763	-	TSS114384	6:115355620-115355899	279
TCONS_00224045	-	-	XLOC_045764	-	TSS114385	6:115358107-115358385	278
TCONS_00224116	-	-	XLOC_045779	-	TSS114420	6:117570477-117570675	198
TCONS_00224205	-	-	XLOC_045818	-	TSS114476	6:123162463-123162596	133
TCONS_00224206	-	-	XLOC_045819	-	TSS114477	6:123164837-123165112	275
TCONS_00224224	-	-	XLOC_045824	-	TSS114485	6:125217440-125217767	327
TCONS_00224225	-	-	XLOC_045825	-	TSS114486	6:125217967-125218254	287
TCONS_00224316	-	-	XLOC_045835	-	TSS114531	6:126307575-126670021	1800
TCONS_00224333	-	-	XLOC_045847	-	TSS114545	6:127173272-127173538	266
TCONS_00224334	-	-	XLOC_045848	-	TSS114546	6:127173774-127174287	513
TCONS_00224430	-	-	XLOC_045874	-	TSS114610	6:131664097-131664291	194
TCONS_00224696	-	-	XLOC_045957	-	TSS114755	6:142341215-142341935	720
TCONS_00224814	-	-	XLOC_045981	-	TSS114827	6:145243094-145249988	1469
TCONS_00224815	-	-	XLOC_045981	-	TSS114828	6:145243094-145249988	895
TCONS_00224816	-	-	XLOC_045981	-	TSS114829	6:145243094-145249988	957
TCONS_00224817	-	-	XLOC_045982	-	TSS114830	6:145243094-145249988	267
TCONS_00224818	-	-	XLOC_045983	-	TSS114831	6:145250046-145250839	540
TCONS_00224899	-	-	XLOC_046001	-	TSS114872	6:148965271-148965411	140
TCONS_00225091	-	-	XLOC_046064	-	TSS115000	6:154244926-154245341	415
TCONS_00225092	-	-	XLOC_046065	-	TSS115001	6:154246100-154246462	362
TCONS_00225093	-	-	XLOC_046066	-	TSS115002	6:154246959-154247111	152
TCONS_00225119	-	-	XLOC_046069	-	TSS115010	6:154831914-154843488	1218
TCONS_00225124	-	-	XLOC_046072	-	TSS115014	6:155008967-155009381	414
TCONS_00225621	-	-	XLOC_046182	-	TSS115293	6:145600-146009	409
TCONS_00225622	-	-	XLOC_046183	-	TSS115294	6:146071-146670	599
TCONS_00225623	-	-	XLOC_046184	-	TSS115295	6:153618-153848	230
TCONS_00225797	-	-	XLOC_046246	-	TSS115403	6:6028231-6028597	366
TCONS_00225798	-	-	XLOC_046247	-	TSS115404	6:6029519-6029891	372
TCONS_00226222	-	-	XLOC_046355	-	TSS115615	6:21363971-21364095	124
TCONS_00226373	-	-	XLOC_046409	-	TSS115710	6:26566150-26566391	241
TCONS_00226416	-	-	XLOC_046422	-	TSS115736	6:27115623-27115895	272
TCONS_00226455	-	-	XLOC_046443	-	TSS115765	6:27990016-27990214	198
TCONS_00226533	-	-	XLOC_046464	-	TSS115808	6:28863628-28863891	263
TCONS_00226534	-	-	XLOC_046465	-	TSS115809	6:28865892-28866183	291
TCONS_00227986	-	-	XLOC_046720	-	TSS116500	6:41420639-41420869	230
TCONS_00228693	-	-	XLOC_046880	-	TSS116878	6:57989295-57989478	183
TCONS_00229031	-	-	XLOC_046998	-	TSS117075	6:82054374-82054654	280
TCONS_00229032	-	-	XLOC_046999	-	TSS117076	6:82056018-82056246	228
TCONS_00229237	-	-	XLOC_047036	-	TSS117172	6:87157401-87157605	204
TCONS_00229378	-	-	XLOC_047076	-	TSS117249	6:91380408-91380778	370
TCONS_00229379	-	-	XLOC_047077	-	TSS117250	6:91381269-91381891	622
TCONS_00229380	-	-	XLOC_047078	-	TSS117251	6:91382204-91382338	134
TCONS_00229391	-	-	XLOC_047088	-	TSS117261	6:94540229-94540484	255
TCONS_00229392	-	-	XLOC_047089	-	TSS117262	6:94542045-94542241	196
TCONS_00229393	-	-	XLOC_047090	-	TSS117263	6:94542801-94542939	138
TCONS_00229396	-	-	XLOC_047093	-	TSS117266	6:95264003-95264398	395
TCONS_00229397	-	-	XLOC_047094	-	TSS117267	6:95265175-95265503	328
TCONS_00229398	-	-	XLOC_047095	-	TSS117268	6:95266668-95267072	404
TCONS_00229807	-	-	XLOC_047177	-	TSS117469	6:110178204-110178598	394
TCONS_00229844	-	-	XLOC_047183	-	TSS117481	6:110845029-110868894	520
TCONS_00230002	-	-	XLOC_047211	-	TSS117568	6:113494976-113495086	110
TCONS_00230173	-	-	XLOC_047258	-	TSS117662	6:120783808-120783988	180
TCONS_00230216	-	-	XLOC_047266	-	TSS117676	6:121944448-121944990	542
TCONS_00230553	-	-	XLOC_047338	-	TSS117849	6:133125587-133134467	430
TCONS_00230906	-	-	XLOC_047408	-	TSS118025	6:140580111-140580431	320
TCONS_00230917	-	-	XLOC_047415	-	TSS118034	6:142105894-142106096	202
TCONS_00231041	-	-	XLOC_047449	-	TSS118105	6:146771837-146772101	264
TCONS_00231042	-	-	XLOC_047450	-	TSS118106	6:146773972-146774085	113
TCONS_00231043	-	-	XLOC_047451	-	TSS118107	6:146777245-146777605	360
TCONS_00231509	-	-	XLOC_047588	-	TSS118384	6:164948456-164948706	250
TCONS_00231510	-	-	XLOC_047589	-	TSS118385	6:165076210-165076387	177
TCONS_00231712	-	-	XLOC_047646	-	TSS118507	6:170214741-170475693	5887
TCONS_00231713	-	-	XLOC_047646	-	TSS118507	6:170214741-170475693	1707
TCONS_00231995	-	-	XLOC_047703	-	TSS118674	7:4681879-4682180	301
TCONS_00232452	-	-	XLOC_047783	-	TSS118883	7:13055854-13057971	2117
TCONS_00232604	-	-	XLOC_047826	-	TSS118961	7:21083610-21083866	256
TCONS_00233716	-	-	XLOC_048053	-	TSS119541	7:49693156-49693423	267
TCONS_00233752	-	-	XLOC_048073	-	TSS119567	7:53933552-53933975	423
TCONS_00234047	-	-	XLOC_048208	-	TSS119762	7:64724562-64725132	570
TCONS_00234236	-	-	XLOC_048261	-	TSS119856	7:68527375-68527735	360
TCONS_00234272	-	-	XLOC_048273	-	TSS119887	7:72344644-72346519	1875
TCONS_00234501	-	-	XLOC_048309	-	TSS119984	7:74064660-74064940	280
TCONS_00235012	-	-	XLOC_048388	-	TSS120242	7:80962912-80963143	231
TCONS_00236200	-	-	XLOC_048569	-	TSS120812	7:101983948-101984233	285
TCONS_00236368	-	-	XLOC_048607	-	TSS120897	7:105045881-105046138	257
TCONS_00236551	-	-	XLOC_048636	-	TSS120980	7:108312405-108312826	421
TCONS_00236935	-	-	XLOC_048715	-	TSS121193	7:124373085-124373331	246
TCONS_00236936	-	-	XLOC_048716	-	TSS121194	7:124373386-124373930	544
TCONS_00237563	-	-	XLOC_048870	-	TSS121526	7:138706266-138721637	506
TCONS_00237564	-	-	XLOC_048870	-	TSS121526	7:138706266-138721637	523
TCONS_00237662	-	-	XLOC_048889	-	TSS121572	7:140131761-140131986	225
TCONS_00239542	-	-	XLOC_049333	-	TSS122635	7:23084935-23085279	344
TCONS_00239816	-	-	XLOC_049398	-	TSS122801	7:29790213-29790823	610
TCONS_00240029	-	-	XLOC_049431	-	TSS122894	7:34340470-34341421	951
TCONS_00240595	-	-	XLOC_049541	-	TSS123151	7:44834672-44836012	1340
TCONS_00240781	-	-	XLOC_049575	-	TSS123241	7:49704354-49704577	223
TCONS_00240980	-	-	XLOC_049618	-	TSS123336	7:55818065-55818298	233
TCONS_00241028	-	-	XLOC_049632	-	TSS123356	7:56444884-56445175	291
TCONS_00241040	-	-	XLOC_049643	-	TSS123368	7:56897332-56897907	575
TCONS_00241169	-	-	XLOC_049727	-	TSS123467	7:64929584-64929706	122
TCONS_00241180	-	-	XLOC_049733	-	TSS123474	7:65112080-65215949	2584
TCONS_00241184	-	-	XLOC_049733	-	TSS123473	7:65112080-65215949	2705
TCONS_00241185	-	-	XLOC_049733	-	TSS123473	7:65112080-65215949	2457
TCONS_00241187	-	-	XLOC_049733	-	TSS123473	7:65112080-65215949	2318
TCONS_00241188	-	-	XLOC_049736	-	TSS123479	7:65112080-65215949	554
TCONS_00241308	-	-	XLOC_049765	-	TSS123542	7:66452663-66795860	367
TCONS_00241423	-	-	XLOC_049801	-	TSS123599	7:72694598-72697250	2652
TCONS_00241424	-	-	XLOC_049802	-	TSS123600	7:72699966-72700442	476
TCONS_00241442	-	-	XLOC_049807	-	TSS123611	7:72828585-72828771	186
TCONS_00241443	-	-	XLOC_049808	-	TSS123612	7:72829745-72829956	211
TCONS_00241838	-	-	XLOC_049874	-	TSS123773	7:76083848-76085139	1291
TCONS_00241840	-	-	XLOC_049876	-	TSS123775	7:76087479-76087777	298
TCONS_00242443	-	-	XLOC_050008	-	TSS124090	7:96728744-96728969	225
TCONS_00243623	-	-	XLOC_050201	-	TSS124641	7:112875602-112875721	119
TCONS_00243624	-	-	XLOC_050202	-	TSS124642	7:113163484-113163738	254
TCONS_00243680	-	-	XLOC_050221	-	TSS124675	7:116303792-116304090	298
TCONS_00243895	-	-	XLOC_050287	-	TSS124794	7:125858702-125859015	313
TCONS_00244755	-	-	XLOC_050498	-	TSS125243	7:143235575-143235964	389
TCONS_00244756	-	-	XLOC_050499	-	TSS125244	7:143237325-143237472	147
TCONS_00244759	-	-	XLOC_050502	-	TSS125247	7:143295129-143307663	252
TCONS_00244760	-	-	XLOC_050503	-	TSS125248	7:143295129-143307663	485
TCONS_00244761	-	-	XLOC_050504	-	TSS125249	7:143295129-143307663	265
TCONS_00245634	-	-	XLOC_050708	-	TSS125731	8:7916863-8084136	387
TCONS_00246660	-	-	XLOC_050899	-	TSS126283	8:26867850-26868245	395
TCONS_00247728	-	-	XLOC_051151	-	TSS126879	8:56743554-56745910	2356
TCONS_00248889	-	-	XLOC_051442	-	TSS127525	8:98187371-98187566	195
TCONS_00248890	-	-	XLOC_051443	-	TSS127526	8:98191037-98191580	543
TCONS_00248891	-	-	XLOC_051444	-	TSS127527	8:98192354-98192761	407
TCONS_00248993	-	-	XLOC_051471	-	TSS127592	8:100959346-100960682	1336
TCONS_00248994	-	-	XLOC_051472	-	TSS127593	8:100960829-100961823	994
TCONS_00249173	-	-	XLOC_051534	-	TSS127703	8:105300533-105300934	401
TCONS_00249174	-	-	XLOC_051535	-	TSS127704	8:105301668-105302310	642
TCONS_00249313	-	-	XLOC_051573	-	TSS127787	8:114524424-114524892	162
TCONS_00249323	-	-	XLOC_051577	-	TSS127792	8:116227780-116227955	175
TCONS_00249325	-	-	XLOC_051579	-	TSS127794	8:116827682-116827805	123
TCONS_00249507	-	-	XLOC_051632	-	TSS127900	8:124765251-124765534	283
TCONS_00249683	-	-	XLOC_051681	-	TSS128011	8:128806382-129279992	408
TCONS_00249848	-	-	XLOC_051729	-	TSS128106	8:141656261-141656531	270
TCONS_00249982	-	-	XLOC_051762	-	TSS128176	8:144063154-144318640	1658
TCONS_00249983	-	-	XLOC_051763	-	TSS128177	8:144063154-144318640	1247
TCONS_00250403	-	-	XLOC_051807	-	TSS128340	8:145588504-145589867	1363
TCONS_00250589	-	-	XLOC_051843	-	TSS128420	8:248705-249044	339
TCONS_00250590	-	-	XLOC_051844	-	TSS128421	8:249148-250215	1067
TCONS_00250776	-	-	XLOC_051918	-	TSS128546	8:7541970-7544072	341
TCONS_00251162	-	-	XLOC_052054	-	TSS128791	8:17352617-17352742	125
TCONS_00251771	-	-	XLOC_052169	-	TSS129110	8:29525349-29527025	570
TCONS_00251772	-	-	XLOC_052169	-	TSS129110	8:29525349-29527025	902
TCONS_00251773	-	-	XLOC_052169	-	TSS129110	8:29525349-29527025	407
TCONS_00251908	-	-	XLOC_052216	-	TSS129197	8:36344221-36344593	372
TCONS_00253142	-	-	XLOC_052549	-	TSS129879	8:80298509-80298726	217
TCONS_00253143	-	-	XLOC_052550	-	TSS129880	8:80299454-80300261	807
TCONS_00253144	-	-	XLOC_052551	-	TSS129881	8:80301625-80301772	147
TCONS_00253145	-	-	XLOC_052552	-	TSS129882	8:80303682-80303872	190
TCONS_00253476	-	-	XLOC_052634	-	TSS130052	8:89757242-89757535	293
TCONS_00253478	-	-	XLOC_052636	-	TSS130054	8:89859415-89894291	478
TCONS_00253484	-	-	XLOC_052642	-	TSS130060	8:90598134-90827681	2190
TCONS_00253824	-	-	XLOC_052724	-	TSS130237	8:98865854-98866063	209
TCONS_00254211	-	-	XLOC_052807	-	TSS130463	8:105301668-105302310	143
TCONS_00254423	-	-	XLOC_052860	-	TSS130573	8:114524424-114524892	468
TCONS_00254424	-	-	XLOC_052861	-	TSS130574	8:115041725-115042387	662
TCONS_00255090	-	-	XLOC_053010	-	TSS130930	8:136784158-136784411	253
TCONS_00255091	-	-	XLOC_053011	-	TSS130931	8:136785002-136785145	143
TCONS_00256003	-	-	XLOC_053111	-	TSS131362	8:146180209-146180512	303
TCONS_00256240	-	-	XLOC_053178	-	TSS131500	9:6281706-6281849	143
TCONS_00256357	-	-	XLOC_053222	-	TSS131584	9:15406417-15406694	277
TCONS_00256358	-	-	XLOC_053223	-	TSS131585	9:15407123-15407718	595
TCONS_00256469	-	-	XLOC_053248	-	TSS131646	9:20094580-20094718	138
TCONS_00256511	-	-	XLOC_053265	-	TSS131676	9:21683201-21690335	1076
TCONS_00256514	-	-	XLOC_053265	-	TSS131678	9:21683201-21690335	1032
TCONS_00256567	-	-	XLOC_053270	-	TSS131703	9:22153972-22154444	472
TCONS_00256568	-	-	XLOC_053271	-	TSS131704	9:22154726-22155424	698
TCONS_00256616	-	-	XLOC_053303	-	TSS131745	9:31848668-32370562	431
TCONS_00256672	-	-	XLOC_053321	-	TSS131774	9:33288810-33289564	754
TCONS_00256673	-	-	XLOC_053322	-	TSS131775	9:33289660-33289968	308
TCONS_00257022	-	-	XLOC_053393	-	TSS131934	9:36680174-36682086	1912
TCONS_00257118	-	-	XLOC_053415	-	TSS131982	9:38325406-38325732	326
TCONS_00257300	-	-	XLOC_053478	-	TSS132082	9:42761597-42764250	2653
TCONS_00257410	-	-	XLOC_053518	-	TSS132149	9:45441899-45565114	859
TCONS_00257416	-	-	XLOC_053519	-	TSS132151	9:45441899-45565114	821
TCONS_00257417	-	-	XLOC_053520	-	TSS132152	9:45441899-45565114	995
TCONS_00257435	-	-	XLOC_053529	-	TSS132166	9:46025681-46025941	260
TCONS_00257458	-	-	XLOC_053543	-	TSS132185	9:46785337-46850214	454
TCONS_00257541	-	-	XLOC_053582	-	TSS132242	9:67350770-67355542	4772
TCONS_00257644	-	-	XLOC_053623	-	TSS132302	9:69734447-69738199	3752
TCONS_00257651	-	-	XLOC_053630	-	TSS132309	9:70101138-70104091	2953
TCONS_00257659	-	-	XLOC_053636	-	TSS132317	9:70350804-70354106	948
TCONS_00257855	-	-	XLOC_053679	-	TSS132418	9:76702288-76702630	342
TCONS_00257856	-	-	XLOC_053680	-	TSS132419	9:76703022-76703573	551
TCONS_00257935	-	-	XLOC_053711	-	TSS132470	9:80798302-80798489	187
TCONS_00258031	-	-	XLOC_053735	-	TSS132521	9:85501978-85502167	189
TCONS_00258095	-	-	XLOC_053752	-	TSS132555	9:88073807-88073932	125
TCONS_00258096	-	-	XLOC_053753	-	TSS132556	9:88076147-88076402	255
TCONS_00258133	-	-	XLOC_053768	-	TSS132579	9:90026465-90026596	131
TCONS_00258134	-	-	XLOC_053769	-	TSS132580	9:90028586-90028858	272
TCONS_00258203	-	-	XLOC_053790	-	TSS132615	9:91241364-91241928	564
TCONS_00258290	-	-	XLOC_053826	-	TSS132675	9:95432577-95437096	2327
TCONS_00258394	-	-	XLOC_053835	-	TSS132719	9:96113206-96113428	222
TCONS_00258395	-	-	XLOC_053836	-	TSS132720	9:96114975-96115240	265
TCONS_00258455	-	-	XLOC_053855	-	TSS132756	9:97075854-97077335	816
TCONS_00258457	-	-	XLOC_053857	-	TSS132758	9:97093505-97094108	603
TCONS_00258465	-	-	XLOC_053862	-	TSS132765	9:97136706-97314207	234
TCONS_00258644	-	-	XLOC_053908	-	TSS132874	9:100807855-100881727	8242
TCONS_00258720	-	-	XLOC_053925	-	TSS132910	9:103115300-103172658	571
TCONS_00258728	-	-	XLOC_053925	-	TSS132910	9:103115300-103172658	625
TCONS_00258748	-	-	XLOC_053929	-	TSS132922	9:103507567-103507732	165
TCONS_00258938	-	-	XLOC_053976	-	TSS133014	9:109984497-110027769	671
TCONS_00258942	-	-	XLOC_053976	-	TSS133014	9:109984497-110027769	2118
TCONS_00258943	-	-	XLOC_053976	-	TSS133014	9:109984497-110027769	588
TCONS_00258945	-	-	XLOC_053976	-	TSS133014	9:109984497-110027769	1080
TCONS_00258949	-	-	XLOC_053976	-	TSS133016	9:109984497-110027769	495
TCONS_00258950	-	-	XLOC_053976	-	TSS133017	9:109984497-110027769	2646
TCONS_00258955	-	-	XLOC_053980	-	TSS133023	9:109984497-110027769	883
TCONS_00258957	-	-	XLOC_053976	-	TSS133019	9:109984497-110027769	3357
TCONS_00259580	-	-	XLOC_054116	-	TSS133339	9:128145337-128469649	767
TCONS_00259581	-	-	XLOC_054116	-	TSS133339	9:128145337-128469649	598
TCONS_00259583	-	-	XLOC_054116	-	TSS133339	9:128145337-128469649	684
TCONS_00260544	-	-	XLOC_054253	-	TSS133815	9:136610217-136610543	326
TCONS_00261210	-	-	XLOC_054378	-	TSS134155	9:3814181-3814309	128
TCONS_00261345	-	-	XLOC_054410	-	TSS134221	9:6291945-6292084	139
TCONS_00261663	-	-	XLOC_054514	-	TSS134404	9:21662076-21673042	1987
TCONS_00262052	-	-	XLOC_054623	-	TSS134607	9:34853634-34853754	120
TCONS_00262434	-	-	XLOC_054695	-	TSS134800	9:39972828-39974780	1952
TCONS_00262496	-	-	XLOC_054724	-	TSS134843	9:42209102-42209266	164
TCONS_00262500	-	-	XLOC_054726	-	TSS134846	9:42236098-42251625	310
TCONS_00262510	-	-	XLOC_054735	-	TSS134855	9:42791930-42792359	429
TCONS_00262511	-	-	XLOC_054736	-	TSS134856	9:42792541-42793463	922
TCONS_00262512	-	-	XLOC_054737	-	TSS134857	9:42794131-42795817	1686
TCONS_00262524	-	-	XLOC_054742	-	TSS134866	9:43033533-43034110	577
TCONS_00262570	-	-	XLOC_054768	-	TSS134898	9:44031824-44032193	369
TCONS_00262577	-	-	XLOC_054774	-	TSS134905	9:44245205-44245499	294
TCONS_00262699	-	-	XLOC_054844	-	TSS134993	9:66943846-66945833	1987
TCONS_00262700	-	-	XLOC_054845	-	TSS134994	9:66946055-66947188	1133
TCONS_00262746	-	-	XLOC_054869	-	TSS135031	9:68284738-68285105	367
TCONS_00262754	-	-	XLOC_054877	-	TSS135039	9:68419446-68422532	3086
TCONS_00262755	-	-	XLOC_054878	-	TSS135040	9:68424008-68425144	1136
TCONS_00262873	-	-	XLOC_054911	-	TSS135099	9:70382380-70385033	2653
TCONS_00262918	-	-	XLOC_054915	-	TSS135120	9:70603862-70604099	237
TCONS_00262920	-	-	XLOC_054917	-	TSS135122	9:70679550-70679932	382
TCONS_00262943	-	-	XLOC_054930	-	TSS135137	9:72024671-72024774	103
TCONS_00263138	-	-	XLOC_054986	-	TSS135253	9:80849522-80850933	1411
TCONS_00263322	-	-	XLOC_055032	-	TSS135362	9:90372518-90372930	412
TCONS_00263347	-	-	XLOC_055041	-	TSS135373	9:90760020-90760277	257
TCONS_00263367	-	-	XLOC_055055	-	TSS135390	9:91924931-91925879	948
TCONS_00263720	-	-	XLOC_055126	-	TSS135556	9:99075532-99076993	1461
TCONS_00264416	-	-	XLOC_055310	-	TSS135936	9:118189839-118190079	240
TCONS_00264418	-	-	XLOC_055312	-	TSS135938	9:118601950-118602114	164
TCONS_00264455	-	-	XLOC_055332	-	TSS135965	9:121250228-121250456	228
TCONS_00264456	-	-	XLOC_055333	-	TSS135966	9:121250707-121251095	388
TCONS_00264813	-	-	XLOC_055409	-	TSS136160	9:130185679-130186622	943
TCONS_00265407	-	-	XLOC_055500	-	TSS136442	9:136193055-136195172	2117
TCONS_00265683	-	-	XLOC_055557	-	TSS136582	9:139468666-139473241	2386
TCONS_00265823	-	-	XLOC_055580	-	TSS136657	9:140022987-140024241	1117
TCONS_00285194	-	-	XLOC_061282	-	TSS148794	X:21906996-21907360	364
TCONS_00285230	-	-	XLOC_061297	-	TSS148817	X:23541783-23541952	169
TCONS_00285292	-	-	XLOC_061308	-	TSS148850	X:24372925-24373080	155
TCONS_00285333	-	-	XLOC_061335	-	TSS148884	X:27477213-27477363	150
TCONS_00285360	-	-	XLOC_061348	-	TSS148900	X:30123774-30124190	416
TCONS_00285582	-	-	XLOC_061444	-	TSS149042	X:44653869-44654166	297
TCONS_00285753	-	-	XLOC_061481	-	TSS149139	X:47666218-47666583	365
TCONS_00286234	-	-	XLOC_061609	-	TSS149395	X:53749037-53749376	339
TCONS_00286376	-	-	XLOC_061660	-	TSS149474	X:64071663-64072042	379
TCONS_00286680	-	-	XLOC_061729	-	TSS149628	X:71399088-71399819	731
TCONS_00286850	-	-	XLOC_061802	-	TSS149736	X:80065585-80068495	1045
TCONS_00286857	-	-	XLOC_061806	-	TSS149740	X:80287678-80288001	323
TCONS_00286872	-	-	XLOC_061815	-	TSS149752	X:82570993-82571260	267
TCONS_00286954	-	-	XLOC_061847	-	TSS149794	X:92083080-92083227	147
TCONS_00287496	-	-	XLOC_061984	-	TSS150061	X:110789499-110789879	380
TCONS_00287497	-	-	XLOC_061985	-	TSS150062	X:110791216-110791395	179
TCONS_00287563	-	-	XLOC_062006	-	TSS150097	X:113706431-113706570	139
TCONS_00287608	-	-	XLOC_062035	-	TSS150133	X:115946928-115947110	134
TCONS_00287610	-	-	XLOC_062037	-	TSS150135	X:116416590-116416871	281
TCONS_00287652	-	-	XLOC_062054	-	TSS150162	X:118155464-118157116	1652
TCONS_00287684	-	-	XLOC_062068	-	TSS150184	X:118925953-118940269	955
TCONS_00287744	-	-	XLOC_062099	-	TSS150229	X:121360981-121361280	299
TCONS_00287948	-	-	XLOC_062162	-	TSS150343	X:131658986-131659166	180
TCONS_00288133	-	-	XLOC_062218	-	TSS150449	X:136520396-136520586	190
TCONS_00288139	-	-	XLOC_062222	-	TSS150455	X:137345257-137345447	190
TCONS_00288152	-	-	XLOC_062231	-	TSS150465	X:138802743-138802977	234
TCONS_00288194	-	-	XLOC_062259	-	TSS150501	X:142735129-142735242	113
TCONS_00288201	-	-	XLOC_062266	-	TSS150508	X:144176623-144177212	589
TCONS_00288254	-	-	XLOC_062290	-	TSS150545	X:148401702-148401872	170
TCONS_00289033	-	-	XLOC_062433	-	TSS150936	X:2484075-2527221	1333
TCONS_00289057	-	-	XLOC_062442	-	TSS150949	X:3471225-3472137	912
TCONS_00289058	-	-	XLOC_062443	-	TSS150950	X:3477877-3478202	325
TCONS_00289097	-	-	XLOC_062449	-	TSS150975	X:3764085-3838918	295
TCONS_00289115	-	-	XLOC_062448	-	TSS150969	X:3764085-3838918	3954
TCONS_00289152	-	-	XLOC_062459	-	TSS150994	X:6191456-6191656	200
TCONS_00289169	-	-	XLOC_062468	-	TSS151003	X:7526123-7526488	365
TCONS_00289409	-	-	XLOC_062522	-	TSS151118	X:16063884-16064457	573
TCONS_00289434	-	-	XLOC_062524	-	TSS151125	X:16141678-16202247	4301
TCONS_00289674	-	-	XLOC_062580	-	TSS151260	X:24072547-24096927	446
TCONS_00289692	-	-	XLOC_062593	-	TSS151275	X:26225129-26225425	296
TCONS_00289728	-	-	XLOC_062605	-	TSS151292	X:28504598-28525756	5917
TCONS_00289854	-	-	XLOC_062643	-	TSS151369	X:38667729-38667852	123
TCONS_00289888	-	-	XLOC_062654	-	TSS151391	X:40069926-40070174	248
TCONS_00291109	-	-	XLOC_063031	-	TSS152061	X:76499159-76499428	269
TCONS_00291235	-	-	XLOC_063084	-	TSS152138	X:89295345-89295841	496
TCONS_00291239	-	-	XLOC_063088	-	TSS152142	X:90029665-90030233	568
TCONS_00291258	-	-	XLOC_063104	-	TSS152158	X:94829204-94829333	129
TCONS_00291274	-	-	XLOC_063115	-	TSS152172	X:97942761-97943317	556
TCONS_00291280	-	-	XLOC_063119	-	TSS152177	X:99193915-99194362	447
TCONS_00291281	-	-	XLOC_063120	-	TSS152178	X:99194480-99194610	130
TCONS_00291686	-	-	XLOC_063225	-	TSS152370	X:109110475-109110604	129
TCONS_00291748	-	-	XLOC_063251	-	TSS152412	X:114196185-114196311	126
TCONS_00291766	-	-	XLOC_063264	-	TSS152427	X:114964987-114967690	2703
TCONS_00291767	-	-	XLOC_063265	-	TSS152428	X:114967866-114969197	1331
TCONS_00291770	-	-	XLOC_063268	-	TSS152431	X:114976921-114981687	4189
TCONS_00291773	-	-	XLOC_063271	-	TSS152434	X:114985872-114987074	1202
TCONS_00291787	-	-	XLOC_063282	-	TSS152446	X:115857889-115857996	107
TCONS_00291789	-	-	XLOC_063284	-	TSS152448	X:115946928-115947110	182
TCONS_00291790	-	-	XLOC_063285	-	TSS152449	X:115949227-115949716	489
TCONS_00292014	-	-	XLOC_063371	-	TSS152595	X:128985646-128985947	301
TCONS_00292343	-	-	XLOC_063468	-	TSS152770	X:136520396-136520586	172
TCONS_00292348	-	-	XLOC_063472	-	TSS152775	X:137347723-137347838	115
TCONS_00292430	-	-	XLOC_063510	-	TSS152838	X:144519493-144519931	438
TCONS_00293205	-	-	XLOC_063674	-	TSS153221	Y:5812813-5812975	162
TCONS_00293605	-	-	XLOC_063911	-	TSS153521	Y:4228581-4228748	167
TCONS_00293644	-	-	XLOC_063939	-	TSS153552	Y:8181276-8181474	198
TCONS_00293692	-	-	XLOC_063970	-	TSS153596	Y:10019866-10020015	149
TCONS_00293702	-	-	XLOC_063978	-	TSS153604	Y:13311417-13370693	520
TCONS_00293703	-	-	XLOC_063979	-	TSS153605	Y:13311417-13370693	1378
TCONS_00293704	-	-	XLOC_063980	-	TSS153606	Y:13311417-13370693	854
TCONS_00293705	-	-	XLOC_063981	-	TSS153607	Y:13311417-13370693	776
TCONS_00293706	-	-	XLOC_063982	-	TSS153608	Y:13311417-13370693	575
TCONS_00293707	-	-	XLOC_063983	-	TSS153609	Y:13311417-13370693	366
TCONS_00293708	-	-	XLOC_063984	-	TSS153610	Y:13311417-13370693	253
