# Supplementary material for: Hypoxia-driven splicing into noncoding isoforms regulates the DNA damage response
Source: NPJ Genom Med. 2016 Jul 20;1:16020–. doi: 10.1038/npjgenmed.2016.20 (PMC5417364; doi:10.1038/npjgenmed.2016.20)
Supplement: Supplementary Table 5 [file npjgenmed201620-s12.xls]

## Sheet: protein-coding
Differentially expressed protein-coding genes after 1,2 or 24 hrs in hypoxia relative to 0 hr
gene_id	symbol	stable_id	biotype	locus	logFC.1hr	PValue.1hr	FDR.1hr	logFC.2hr	PValue.2hr	FDR.2hr	logFC.24hr	PValue.24hr	FDR.24hr
XLOC_000037	AGRN	ENSG00000188157	protein_coding	1:955040_991492	-0.285682486923382	0.00682445813979949	0.273943039569857	-0.176573925059164	0.120960697401592	0.35316300921008	1.13572491091501	3.23632463399196e-14	4.27072305831607e-13
XLOC_000048	PUSL1	ENSG00000169972	protein_coding	1:1243946_1246449	-0.263795466466127	0.0272732967354146	0.45875735526863	-0.283580956756874	0.032923050470974	0.169128266046689	-1.50389845339966	7.24535021210343e-21	2.04981919100358e-19
XLOC_000053	RP4-758J18.2	ENSG00000224870	protein_coding	1:1334902_1337413	-0.169788111867386	0.190967066154008	0.760002333871156	-0.491308630253825	0.000584926206381537	0.0132056174515492	-1.30336881514541	1.57727793392858e-13	1.89100702414863e-12
XLOC_000057	VWA1	ENSG00000179403	protein_coding	1:1370903_1378262	-0.253715907110134	0.063404735670443	0.583281964231832	-0.293239383534481	0.0639987151256075	0.248601702998247	-1.08561978490811	7.10569815544657e-10	5.12988585290102e-09
XLOC_000059	ATAD3B	ENSG00000160072	protein_coding	1:1407149_1431582	-0.251701165211591	0.119517765215488	0.692886090021837	-0.361854341904612	0.0481011256358457	0.210311324863251	-1.89132519003408	6.35769501051826e-32	4.87444476456435e-30
XLOC_000060	ATAD3A	ENSG00000197785	protein_coding	1:1447531_1464711	-0.16179122026798	0.169363828567197	0.739893147364499	-0.175233290819254	0.213021820120731	0.479932800974112	-1.54533191837384	4.63708943533201e-18	9.7940949588679e-17
XLOC_000101	DFFB	ENSG00000169598	protein_coding	1:3773845_3801993	0.0431340415803894	0.799699723865898	0.981394003034708	-0.0626995573497441	0.690462657843454	0.864501869467749	-1.0495778664616	1.15939255116033e-07	5.9478505786191e-07
XLOC_000138	SLC45A1	ENSG00000162426	protein_coding	1:8377886_8404227	0.20690450002389	0.449857153269501	0.887512333398714	0.486386866691411	0.071696991871955	0.265748531149277	2.98983230590472	4.28060169963788e-43	7.1346463545921e-41
XLOC_000152	H6PD	ENSG00000049239	protein_coding	1:9294834_9331398	0.408551122265004	0.242312737754659	0.79841854007164	0.524101401077538	0.097596328506148	0.315205843802256	2.7828013996248	9.53399813388013e-18	1.95186017870384e-16
XLOC_000155	SLC25A33	ENSG00000171612	protein_coding	1:9599478_9645237	0.135767072353336	0.331166819804318	0.842370171314032	0.177224809417287	0.225012861234602	0.493188566919868	-1.29007770215846	2.75069880239733e-12	2.78227014749081e-11
XLOC_000157	TMEM201	ENSG00000188807	protein_coding	1:9648922_9674907	-0.355712998828565	0.0106441508061631	0.320685805607063	-0.418041669369888	0.0116902177230693	0.0904885404167309	-2.19562765410041	1.1683416379291e-36	1.27059224652516e-34
XLOC_000158	PIK3CD	ENSG00000171608	protein_coding	1:9711803_9789172	0.172512953004967	0.493069805975929	0.902776352705092	0.159619661817274	0.473739527275982	0.721454157438664	1.74228454567472	6.06155332781814e-17	1.11985371962366e-15
XLOC_000176	APITD1-CORT,APITD1	ENSG00000175279,ENSG00000251503	protein_coding	1:10490159_10512014	-0.097012810121308	0.499882631292329	0.905995496531871	-0.10382900642155	0.508225541926601	0.748772703003367	-1.44083421028414	2.54769289093605e-14	3.41488835573543e-13
XLOC_000190	UBIAD1	ENSG00000120942	protein_coding	1:11333222_11355221	-0.0786403619529676	0.572864541231547	0.932007902232063	-0.292601021809391	0.0675573381609786	0.255910134229359	-1.72908392129967	5.48832114618202e-24	2.07797324581618e-22
XLOC_000193	FBXO44	ENSG00000132879	protein_coding	1:11714432_11723381	-0.238480940229485	0.0843656805762245	0.630837673072644	-0.164783533644239	0.241596544558164	0.512895114807543	1.25296461180791	1.30746406205441e-12	1.38266578810636e-11
XLOC_000201	PLOD1	ENSG00000083444	protein_coding	1:11994751_12035593	-0.0541525970256045	0.622754763522556	0.946320636592496	-0.100299607983719	0.376833066635713	0.644019381323225	1.43809789729865	1.2141882911683e-24	4.91249690152367e-23
XLOC_000308	ACTL8	ENSG00000117148	protein_coding	1:18081808_18153558	-0.285456996711487	0.323359116922975	0.839551083456975	0.000680566053502472	1	1	-2.7700653788562	3.72421293141558e-11	3.20286489569975e-10
XLOC_000317	MRTO4	ENSG00000053372	protein_coding	1:19578033_19585233	-0.0781766586249352	0.600239100509821	0.939415813610542	-0.207713347888726	0.209733463660916	0.475861501204954	-2.16821714873246	2.46947268314029e-42	3.86396878808911e-40
XLOC_000338	CDA	ENSG00000158825	protein_coding	1:20915441_20945396	-0.100402305697528	0.708288618157343	0.968421815453995	-0.254875566072479	0.279001638570726	0.549969292433927	2.8812777767199	6.55934692649301e-41	9.8608848794945e-39
XLOC_000339	PINK1	ENSG00000158828	protein_coding	1:20959948_20978003	0.121536695368729	0.715783349129285	0.970009876434372	0.179492031474918	0.511193731321275	0.750792424703656	2.86512274622596	1.66460552447735e-26	8.00158655559114e-25
XLOC_000373	EPHB2	ENSG00000133216	protein_coding	1:23037463_23240763	0.0874049694501687	0.594177034371025	0.938389259176407	0.136238698411192	0.429076735404746	0.686297607374081	1.46130402005737	2.86121227823987e-11	2.50994445506466e-10
XLOC_000382	C1orf213	ENSG00000249087	protein_coding	1:23695729_23698276	0.310404041256725	0.225219713613725	0.787658751753331	0.0757703349388811	0.79887817441963	0.922390299156334	1.53636886574857	3.33452605863329e-08	1.86740161151868e-07
XLOC_000415	NIPAL3	ENSG00000001461	protein_coding	1:24740038_24799796	0.0651145889974966	0.723289662622377	0.970567191386089	0.0795728619776465	0.660074078579223	0.846922928703356	1.43717775829865	4.31490344258618e-17	8.12834513373668e-16
XLOC_000417	RCAN3	ENSG00000117602	protein_coding	1:24828828_24867530	0.11961448865637	0.602642023826502	0.940409364012822	0.287053656983854	0.227067721001486	0.495708490010933	1.20941836155014	6.17703091656508e-09	3.86764361268309e-08
XLOC_000458	DHDDS,HMGN2	ENSG00000117682,ENSG00000198830	protein_coding	1:26758697_26801851	0.0740372050767871	0.461336522593865	0.892522613859995	0.104110053108487	0.341172194170108	0.611446286279154	-1.01204309418978	1.12336384782248e-12	1.19539633882789e-11
XLOC_000469	NUDC	ENSG00000090273	protein_coding	1:27248188_27272675	-0.0846388465945788	0.464450656320285	0.893474641075805	-0.247506977518886	0.0649278270158948	0.250340281483965	-1.24659362973246	8.8446146718022e-13	9.60505108905204e-12
XLOC_000472	TRNP1	ENSG00000253368	protein_coding	1:27320198_27326600	-0.00865272270346905	0.964598780165643	1	-0.027481292006549	0.875776425613632	0.961147703289395	1.50937253437227	2.29927230595533e-16	3.97486375868309e-15
XLOC_000478	WDTC1	ENSG00000142784	protein_coding	1:27561007_27635110	0.0560801964916939	0.805643750487312	0.982239412281251	0.115007248870616	0.600904150736834	0.809902808068789	1.60371212016753	3.89518948382594e-19	9.36188644905751e-18
XLOC_000484	GPR3	ENSG00000181773	protein_coding	1:27719148_27722318	0.969093958020189	4.27519872778988e-06	0.00172515519189289	1.09509775701392	6.83703961832356e-06	0.000557655135677518	-1.18725397835335	5.68906799007221e-05	0.000181590692255969
XLOC_000528	PTPRU	ENSG00000060656	protein_coding	1:29563028_29652162	0.0353151062219582	0.800800431448918	0.981394003034708	0.0864409345190014	0.549614870285707	0.778042859457709	1.11912299195982	1.04110012957977e-12	1.11482048791733e-11
XLOC_000570	KIAA1522	ENSG00000162522	protein_coding	1:33207486_33240571	0.0203894248973154	0.874900781073219	0.994856038283175	-0.0131721348788862	0.924900110728196	0.981821965933275	1.07776624321886	1.76280470620295e-13	2.09866827367361e-12
XLOC_000593	GJB5	ENSG00000189280	protein_coding	1:35220648_35224113	-0.111910389803807	0.630528561057063	0.949142530995632	-0.173784972910657	0.446829917716945	0.700170774144566	1.23196483110092	1.84547500037435e-08	1.08009594105879e-07
XLOC_000594	GJB4	ENSG00000189433	protein_coding	1:35225342_35229325	-0.0548087301415511	0.908878970394684	1	0.175157960763886	0.695941782197619	0.867889662346966	2.49374253922683	8.31418767865134e-15	1.19372428712022e-13
XLOC_000595	GJB3	ENSG00000188910	protein_coding	1:35246790_35251970	-0.0575548733160351	0.764142251574591	0.976363370617922	0.415968106921538	0.0122823201520672	0.0936549690144463	2.20617285275503	2.98485582138092e-40	4.27754945467804e-38
XLOC_000608	NCDN	ENSG00000020129	protein_coding	1:36023393_36032374	-0.229766041862522	0.0496219985514699	0.554594552323789	-0.536899518028028	2.29922740041455e-05	0.00136124914895586	-1.32988154881392	1.15725025020015e-14	1.63852957863057e-13
XLOC_000609	TFAP2E	ENSG00000116819	protein_coding	1:36038895_36060929	-0.169957919272172	0.384875215314662	0.865858804588746	-0.432721621556464	0.0426157044390718	0.197006093418368	-1.14114529943	6.57461340373085e-06	2.50161592885382e-05
XLOC_000611	AGO4	ENSG00000134698	protein_coding	1:36307274_36320359	-0.0128852821321812	1	1	0.232713298452455	0.510729443699145	0.750649409535386	2.12298062120112	8.65596641246236e-11	7.05228879806853e-10
XLOC_000632	MANEAL	ENSG00000185090	protein_coding	1:38259469_38266809	-0.218829217258514	0.102771315905495	0.663840035800734	-0.281521249110266	0.0862607799013305	0.295053044614544	-1.63607433236036	1.65988522185328e-20	4.56141218492798e-19
XLOC_000633	C1orf122	ENSG00000197982	protein_coding	1:38273419_38275126	-0.0916303093924724	0.468832258440904	0.895182697177782	-0.1762487610435	0.193728646774965	0.457844548607253	-1.07528063864196	3.4877436857765e-09	2.26806877343922e-08
XLOC_000639	UTP11L	ENSG00000183520	protein_coding	1:38478414_38489473	0.039405102179569	0.795012821692297	0.9802771476222	-0.0397734038247061	0.789277861813109	0.917642484876959	-1.35638288315171	1.0684296375738e-14	1.51556892345575e-13
XLOC_000651	MACF1	ENSG00000127603	protein_coding	1:39571001_39945788	0.478577290519836	1.18143931622472e-05	0.00361108953451675	0.589785449714579	1.41857947494996e-06	0.000157626794702048	1.32733821317011	2.08901826261791e-14	2.84737831457627e-13
XLOC_000653	BMP8A	ENSG00000183682	protein_coding	1:39957118_39995540	0.0572340815071421	0.827815382549146	0.984750560559721	0.0388660116914927	0.880265144117384	0.96249185110496	1.37663928513456	3.63480570482416e-09	2.35870125593625e-08
XLOC_000664	MFSD2A	ENSG00000168389	protein_coding	1:40420802_40432363	-0.0257318405891454	0.914305010548572	1	-0.00499941861329477	0.994020279188921	1	-1.83015801098487	5.56469838449814e-10	4.07687936110341e-09
XLOC_000668	RLF	ENSG00000117000	protein_coding	1:40627045_40706595	0.186467853863473	0.118202808531091	0.690122813603736	0.692284847922194	8.59889220227971e-10	2.19759021716262e-07	1.4611386593297	1.85238258602458e-22	6.17487708132628e-21
XLOC_000671	ZMPSTE24	ENSG00000084073	protein_coding	1:40723779_40759916	0.063588577190937	0.703801948275063	0.968057207408941	0.0318377068144618	0.833452181956595	0.939375841830415	-2.17491443528618	4.15650352195706e-44	7.16132865232467e-42
XLOC_000672	SMAP2	ENSG00000084070	protein_coding	1:40839367_40888998	-0.0624005383523027	0.650525583539625	0.954566989702696	-0.0773772727051799	0.594760053788954	0.80614498236862	1.27645155761909	1.37117420579344e-15	2.17431078300275e-14
XLOC_000687	CTPS1	ENSG00000171793	protein_coding	1:41445007_41477426	-0.16735839728729	0.233992759181825	0.79215669896321	-0.274674259520576	0.0533088612337583	0.222702423306746	-1.87331434235964	5.56992828926535e-28	3.01799577341325e-26
XLOC_000691	FOXO6	ENSG00000204060	protein_coding	1:41827594_41849262	0.0170143303029982	0.942663231527645	1	0.164733328493037	0.558568238894943	0.784420310945605	1.99138537170504	3.23499780785931e-13	3.7409846444732e-12
XLOC_000700	RIMKLA	ENSG00000177181	protein_coding	1:42846438_42888249	0.0912239800627504	0.650478638049004	0.954566989702696	0.123757582464797	0.587521859626894	0.80176848203072	3.28677713222957	5.47000579307403e-74	4.93394522535278e-71
XLOC_000709	ZNF691	ENSG00000164011	protein_coding	1:43312280_43317598	-0.295851729941921	0.108482995347815	0.672112424510463	-0.709884487243697	0.000631601446562223	0.0138159437683097	-1.00087553501305	1.25488887016564e-05	4.56631844687232e-05
XLOC_000727	SZT2	ENSG00000198198	protein_coding	1:43855540_43874388	0.0654635152836425	0.821179175309473	0.984285271179196	-0.0184194178611361	0.92897680162722	0.982938712349232	-1.75657766003644	1.93717734383399e-09	1.30684898329742e-08
XLOC_000728	PTPRF	ENSG00000142949	protein_coding	1:43991714_44089334	0.0852766842147253	0.448977957870835	0.8866658363371	0.143090168771613	0.252607240406846	0.524689266487282	1.05456121834929	7.74615340586556e-10	5.55563687210208e-09
XLOC_000733	ARTN	ENSG00000117407	protein_coding	1:44398941_44402017	-0.0480143330377445	0.798657360424395	0.98125587410062	0.240593278631501	0.220856763051114	0.488548413823686	1.69292180793493	3.11351455884711e-17	5.99781812127657e-16
XLOC_000735	DPH2,ATP6V0B	ENSG00000132768,ENSG00000117410	protein_coding	1:44435672_44443967	-0.139412180169628	0.288921257236493	0.823177735214587	-0.17616073323152	0.272872983503697	0.543618855274223	-1.23713632744648	6.27959639023874e-13	6.99791650057565e-12
XLOC_000753	TOE1	ENSG00000132773	protein_coding	1:45805342_45809636	-0.348892332949616	0.0149639065007277	0.357966524621152	-0.929534740496888	1.73342035380946e-09	4.11182965833057e-07	-3.38519037209849	7.5865935876331e-59	2.98289297622477e-56
XLOC_000755	MMACHC	ENSG00000132763	protein_coding	1:45965725_45976739	-0.15389602047565	0.387951242448655	0.865858804588746	-0.299174609165785	0.104174328907958	0.327722255866113	-1.44582389845732	1.20969756655082e-11	1.11208048474163e-10
XLOC_000891	TTC4	ENSG00000243725	protein_coding	1:55181495_55183440	-0.056827291087721	0.613834533675093	0.944479178577847	-0.276877425218392	0.048522071449652	0.211314241297633	-1.27007487656651	1.33903016470904e-16	2.38266729342643e-15
XLOC_000895	TMEM61,PCSK9	ENSG00000143001,ENSG00000169174	protein_coding	1:55446312_55530525	0.199396637494732	0.576488590078701	0.933062145627629	0.336266304267648	0.317430876141539	0.586831012876107	1.31640540017827	1.36098956968105e-06	5.84537478583097e-06
XLOC_000932	INADL	ENSG00000132849	protein_coding	1:62207977_62583190	0.345044329425838	0.00396375202762849	0.202600578638851	0.398494496130971	0.00239882842966547	0.0334714457357985	1.88256012352359	2.88749924104219e-34	2.68344929467521e-32
XLOC_000954	ALG6	ENSG00000088035	protein_coding	1:63833261_63878337	-0.23897337526792	0.276821865229053	0.81815896833776	-0.153298266772486	0.456706341403971	0.708274330438954	-1.48604414918266	6.27992833662642e-08	3.3651455516445e-07
XLOC_000956	DLEU2L	ENSG00000116652	protein_coding	1:64014588_64015405	-0.152477332923478	0.540802344386357	0.920984646434034	-0.056763595995626	0.842993215203934	0.944019423204347	-1.82773693578665	2.18244765714251e-06	9.00825097567247e-06
XLOC_000957	PGM1	ENSG00000079739	protein_coding	1:64058947_64125916	0.0620927909242619	0.714868109281016	0.969997762290877	0.103727632243621	0.545392368065516	0.775217516862869	2.0070275154574	5.07152717229796e-33	4.18101062688263e-31
XLOC_000966	AK4	ENSG00000162433	protein_coding	1:65613030_65697840	0.0526793015868459	0.71859815209775	0.970009876434372	0.0858624217400781	0.530132603628039	0.764191679095978	1.32173177219172	1.46380674828429e-15	2.30926056359993e-14
XLOC_000988	GADD45A	ENSG00000116717	protein_coding	1:68150744_68154021	0.573102759701211	5.13678919756292e-07	0.000310948310159793	0.610082379750043	0.000122321412831585	0.00448726446019023	1.27705126840061	1.11774282080452e-17	2.27615782393314e-16
XLOC_001003	HHLA3	ENSG00000197568	protein_coding	1:70820488_70833704	0.360087550236785	0.368720255111407	0.859489853213139	0.244644218380254	0.445480244295205	0.699230222578246	1.27893084209349	2.73266111121451e-05	9.27664943089734e-05
XLOC_001020	FPGT	ENSG00000254685	protein_coding	1:74663896_74670277	0.181282408612285	0.305097075197097	0.829561719754273	0.128244622363294	0.492382972464252	0.737252270263337	-1.01298282342339	5.12971690788156e-05	0.000165598061190433
XLOC_001084	RPF1	ENSG00000117133	protein_coding	1:84944942_84963473	0.0985502913872126	0.392445576254359	0.866700948012098	0.119240097269662	0.321564299966645	0.591187467061167	-1.1513058472534	5.07960938607834e-13	5.73147390184881e-12
XLOC_001123	ZNF326	ENSG00000162664	protein_coding	1:90460599_90493375	0.113417224330215	0.353524641603072	0.849832968953402	0.0731439642067268	0.570659853903796	0.790112704267342	-1.36578206917301	4.16122669098314e-14	5.44438993852692e-13
XLOC_001130	CDC7	ENSG00000097046	protein_coding	1:91966381_91985837	0.0927078504891371	0.399001297921241	0.867633130898247	0.0583701267879864	0.617511277353368	0.820956990370777	-1.1717461607098	3.28001537886108e-14	4.32465656229199e-13
XLOC_001153	CCDC18	ENSG00000122483	protein_coding	1:93645920_93730504	0.0336633673757404	0.815269137261675	0.984200960749588	-0.0535507823494279	0.748868193649799	0.896910480467548	-1.66773780658087	3.29412710547378e-17	6.32192053007946e-16
XLOC_001159	FNBP1L	ENSG00000137942	protein_coding	1:93913688_94020218	0.178408155942575	0.148047814486376	0.721873316680123	0.328732638958853	0.0137256767468184	0.1003163170111	1.05103065434378	6.4092490589209e-11	5.34708515067971e-10
XLOC_001171	SLC44A3	ENSG00000143036	protein_coding	1:95285867_95360585	-0.167567029170664	0.524397683317115	0.915267233370223	-0.197092993666124	0.470646993936366	0.71931635652549	1.07132326809531	0.000129866351910619	0.000387577002763221
XLOC_001213	TRMT13	ENSG00000122435	protein_coding	1:100598439_100606368	0.0035671970175216	0.992778593728953	1	0.115989889211555	0.446427365908092	0.699850334924242	-1.36140160702186	2.19554939149324e-08	1.27380077068321e-07
XLOC_001253	PRMT6	ENSG00000198890	protein_coding	1:107599267_107601916	-0.0795134798301113	0.649434469039593	0.954566989702696	-0.166524973464704	0.373819040071718	0.642184759182134	-2.34043269705211	2.89474289991979e-21	8.60232318359884e-20
XLOC_001263	FAM102B	ENSG00000162636	protein_coding	1:109102711_109181949	0.220893787389037	0.119323435605758	0.692333424139848	0.484670111015417	0.00254705900970006	0.034716980315325	1.08259007457662	2.02474445348563e-10	1.57681216098266e-09
XLOC_001276	CELSR2	ENSG00000143126	protein_coding	1:109792169_109818376	0.320432610697567	0.0272922667871873	0.45875735526863	0.260437829641044	0.0939792363224783	0.308710113447432	1.03557632045861	1.14246936278468e-09	7.95577893230713e-09
XLOC_001283	AMPD2	ENSG00000116337	protein_coding	1:110162442_110174122	-0.0974378285370423	0.399159689564733	0.867633130898247	0.0100183707014977	0.941734109422795	0.988334188891187	1.10546927171437	1.39203878137238e-11	1.27208120819809e-10
XLOC_001290	AHCYL1	ENSG00000168710	protein_coding	1:110527308_110566371	0.184378753214597	0.177533013957069	0.747972022789925	0.308694764645925	0.0454147571267061	0.204339755217404	1.11706600537075	7.12520934109303e-12	6.80311083663266e-11
XLOC_001297	KCNC4	ENSG00000116396	protein_coding	1:110754095_110776666	0.170719355089299	0.434347289073061	0.881806081112978	-0.0121299539834411	0.964679862028452	0.999554091786221	1.28223730221101	4.99472560902183e-07	2.30343225530047e-06
XLOC_001328	DDX20	ENSG00000064703	protein_coding	1:112297927_112310196	-0.0839696775562406	0.521038658201389	0.91426677643385	-0.0456849341137582	0.702870681237808	0.870829031017962	-1.46400829319931	9.20188893660951e-21	2.57955694614205e-19
XLOC_001348	MAGI3	ENSG00000081026	protein_coding	1:113933070_113947077	0.325287535785008	0.0103426351446866	0.31782358178081	0.278471380363987	0.0477576683448622	0.209832689512928	1.03201944476968	4.27988722392577e-10	3.18272505779232e-09
XLOC_001352	DCLRE1B	ENSG00000118655	protein_coding	1:114447667_114456708	-0.0014397192356485	0.99620074271825	1	-0.0433795834187232	0.750419986847689	0.897704682565679	-1.44356125269309	8.56758406516803e-17	1.56959777843831e-15
XLOC_001386	TTF2	ENSG00000116830	protein_coding	1:117602894_117644322	-0.0409957452155968	0.733643296023774	0.972260507270045	-0.0799979364949173	0.532193598689622	0.765593665904396	-1.42938670230785	3.55194044498288e-21	1.04540220313565e-19
XLOC_001395	FAM46C	ENSG00000183508	protein_coding	1:118148556_118170994	-0.0698818456726852	0.886273203988323	0.996959234044001	0.278681917641357	0.402887713618945	0.666466709840086	2.28173780394621	8.55405307361771e-13	9.30268438516695e-12
XLOC_001396	WDR3	ENSG00000065183	protein_coding	1:118472343_118481152	0.0131168034109292	0.917315965835896	1	-0.0342212048499383	0.776336818031102	0.9112396268314	-1.26621618877396	3.65895054570587e-13	4.19329952674542e-12
XLOC_001470	LIX1L	ENSG00000152022	protein_coding	1:145477085_145501669	0.160162033180584	0.257818934883242	0.807186266162924	0.208347316061511	0.221372238568879	0.48919468312656	1.07963793015781	4.17144274419372e-10	3.10810996304502e-09
XLOC_001475	PIAS3	ENSG00000131788	protein_coding	1:145575233_145586546	-0.0389802578469595	0.785445778815242	0.978651783969804	0.0266451599183971	0.846733456528228	0.946203966069367	1.38346655475145	2.23793802787426e-19	5.49064667510781e-18
XLOC_001565	HIST2H2AA4	ENSG00000203812	protein_coding	1:149822643_149823191	0.516144474807734	0.111950743024264	0.67849725969864	0.610355679913893	0.0365850806495859	0.179733387825656	1.24924170427374	0.000783682221067501	0.00200516989451845
XLOC_001568	HIST2H2AC	ENSG00000184260	protein_coding	1:149858525_149858961	0.495749889725949	0.0746528620038631	0.615869966105665	0.358196472783844	0.263733477497753	0.533923238749513	-1.51476481574447	0.000521233445238657	0.00138184537505006
XLOC_001599	GABPB2	ENSG00000143458	protein_coding	1:151043080_151091147	0.033663441281063	0.794931312123644	0.9802771476222	0.0266675021160885	0.847841597358828	0.94634592459523	-1.00999026609588	9.00898769424238e-05	0.000277676014680428
XLOC_001609	CGN	ENSG00000143375	protein_coding	1:151483703_151509978	-0.211703765334547	0.159246146996312	0.733439502250047	-0.26766539133474	0.102544750864913	0.325243447263585	1.20321342017555	1.42821599047356e-13	1.72307348528101e-12
XLOC_001701	FLAD1	ENSG00000160688	protein_coding	1:154955644_154960909	-0.043394783623451	0.718261962446265	0.970009876434372	-0.164253934324814	0.217887722136738	0.485618368625463	-1.52293272662796	1.33941516038449e-16	2.38266729342643e-15
XLOC_001705	EFNA3,EFNA4	ENSG00000243364,ENSG00000143590,ENSG00000251246	protein_coding	1:155036184_155059458	-0.0207695078367623	0.867941401561243	0.992911777882659	0.305754570170872	0.0241148204308322	0.140884603285723	1.30954642183535	5.5909981663058e-18	1.17273146876958e-16
XLOC_001740	TMEM79	ENSG00000163472	protein_coding	1:156252739_156262234	-1.12004511396905	4.93232732643235e-07	0.000310948310159793	-1.62903932937361	9.9535946594209e-09	2.03504560676747e-06	-1.78523954536328	1.78366722219958e-11	1.59969064406634e-10
XLOC_001742	TSACC	ENSG00000163467	protein_coding	1:156308294_156316786	-0.366020547937004	0.36167949180198	0.854184221369481	-0.10632091235021	0.837605924225562	0.941217150965467	-1.75019627782372	0.000400030875628886	0.00108837357113083
XLOC_001751	RRNAD1	ENSG00000143303	protein_coding	1:156698234_156706752	-0.0368477603844104	0.847681122994051	0.988062896820756	0.043797747790811	0.836288891048108	0.940658090712935	1.52495366447528	9.1689969236455e-18	1.88468363039115e-16
XLOC_001754	PEAR1	ENSG00000187800	protein_coding	1:156881476_156886280	-0.053052235076234	0.793240503234635	0.980185850858738	0.106634016884864	0.597035913054741	0.807243513868388	1.5459720617053	3.55036601024498e-12	3.53515015591536e-11
XLOC_001834	TOMM40L	ENSG00000158882	protein_coding	1:161195793_161200408	-0.0642194581815729	0.692129520418557	0.965344651485213	-0.230364014593207	0.200704849913144	0.465669264422477	-1.42910457699041	2.84686130568236e-11	2.50164878288443e-10
XLOC_001849	DUSP12	ENSG00000081721	protein_coding	1:161719548_161723196	-0.0909682112165346	0.486769482063682	0.900479183266341	-0.145673650295433	0.360155408399167	0.63058038734789	-1.13253294551954	2.90079066346682e-10	2.21517549968129e-09
XLOC_001976	METTL13	ENSG00000010165	protein_coding	1:171750788_171766043	-0.124542761625722	0.292139404813901	0.823359308931776	-0.309248634827369	0.0140667975957625	0.101937747794623	-1.16875964137612	5.63800621360207e-14	7.23457634137022e-13
XLOC_002000	DARS2	ENSG00000117593	protein_coding	1:173793310_173827682	0.0124407256114239	0.906669742528065	1	-0.0509800487673996	0.673868134881051	0.854469030039364	-1.71165158252273	8.3906272670205e-26	3.7293298119563e-24
XLOC_002004	RABGAP1L	ENSG00000152061	protein_coding	1:174128548_174964445	0.219924020874827	0.133735662756141	0.707974146929489	0.404201484952781	0.0158875695603042	0.109509643727203	1.22143654780369	6.92741480549674e-11	5.73568999068504e-10
XLOC_002010	CACYBP	ENSG00000116161	protein_coding	1:174968300_174979215	0.0394331978124002	0.741906841105003	0.97443846824279	-0.0239026832721575	0.849913404620461	0.947478891054173	-1.47223157138222	2.44453801965257e-21	7.30692904353849e-20
XLOC_002030	RALGPS2	ENSG00000116191	protein_coding	1:178694298_178875946	0.286038937361236	0.0318726663830864	0.481038844801425	0.510437716825371	0.00236556364676604	0.033217539340211	1.60858178722426	3.38235262610085e-20	9.00433943899834e-19
XLOC_002032	TOR3A	ENSG00000186283	protein_coding	1:179050512_179063256	-0.065892591337456	0.541339790900913	0.920984646434034	-0.0918444901759989	0.444521332754227	0.698644978025353	-1.74602682303976	1.49195598993497e-30	9.86105739209604e-29
XLOC_002051	CEP350	ENSG00000135837	protein_coding	1:179923873_180082515	0.440692542570058	9.7964999572533e-05	0.0188356318074826	0.516512115918163	8.72262315131354e-05	0.00355725275005962	1.12541947660704	9.65589129082922e-08	5.02420892614779e-07
XLOC_002053	QSOX1	ENSG00000116260	protein_coding	1:180123969_180167151	0.0150504342702753	0.899273631014142	0.998755012024128	0.0693705368000502	0.558496366285853	0.784391214565604	2.44011888241065	1.60129797138031e-55	5.01108226390727e-53
XLOC_002067	MR1	ENSG00000153029	protein_coding	1:181003067_181025689	0.156746803946813	0.548684753235746	0.922435259962387	0.166393107324066	0.569247271329688	0.789359054953927	1.43703475601046	4.06184041622961e-09	2.61149941058553e-08
XLOC_002087	DHX9	ENSG00000135829	protein_coding	1:182808456_182823277	0.0705906659443814	0.475770959079603	0.896792801254535	0.0493995940347756	0.646143746999998	0.837529012383599	-1.52168637691602	3.98130580672822e-27	2.06946926238544e-25
XLOC_002088	LAMC1	ENSG00000135862	protein_coding	1:182992228_183107040	0.285960946246031	0.00743940822112141	0.284409111562434	0.264540644959184	0.0337161363275609	0.171533919856277	1.31030767920136	2.0732401004371e-13	2.45301417439062e-12
XLOC_002098	TSEN15	ENSG00000198860	protein_coding	1:184020803_184042980	0.170061341362309	0.177788187935653	0.747972022789925	0.240027338534969	0.0679899524904866	0.256787667854463	-1.72020430429502	6.95001788680834e-20	1.80324152751809e-18
XLOC_002122	OCLM	ENSG00000262180	protein_coding	1:186369704_186370587	-0.0648788255331597	1	1	0.73761077136176	0.072982018819983	0.26836201922991	1.41586181845442	0.000529889158698119	0.0014033368496506
XLOC_002187	C1orf53	ENSG00000203724	protein_coding	1:197871777_197876497	-0.163244303723073	0.630480124894041	0.949142530995632	-0.00644912035630711	1	1	-1.19497445463884	0.0011052401580964	0.00274058094829402
XLOC_002218	TNNI1	ENSG00000159173	protein_coding	1:201385845_201387887	-0.0578622726498239	0.931626354289514	1	0.410761705214375	0.335027680802408	0.604959309635436	2.42295579339203	1.58422168449948e-08	9.37570641069662e-08
XLOC_002225	SHISA4	ENSG00000198892	protein_coding	1:201857808_201861434	0.00907090492469818	0.975554081200905	1	-0.0449413924517952	0.904952904772337	0.973724499458215	1.21882393771278	2.17933330229143e-06	8.99781821683811e-06
XLOC_002227	TIMM17A	ENSG00000134375	protein_coding	1:201924619_201927156	0.0581730171606707	0.627786712324104	0.948757063171626	0.0762988169410162	0.52770717787536	0.762382530663526	-1.32351225607253	8.85350703361516e-16	1.43813217005778e-14
XLOC_002231	ELF3	ENSG00000163435	protein_coding	1:201979645_201984922	0.315879743992093	0.252543566326114	0.803969056310669	1.30273289509498	0.00623198190559989	0.0610972639351972	3.20733925533886	2.54240853969304e-59	1.05365655534198e-56
XLOC_002249	PPFIA4	ENSG00000143847	protein_coding	1:202995626_203047863	0.0455806083682037	0.892966388923017	0.998663384796251	0.380849250671289	0.262459930282471	0.532717225506625	4.66578000258257	8.07318142196597e-73	6.18970819622131e-70
XLOC_002250	ADORA1	ENSG00000163485	protein_coding	1:203097434_203136535	-0.354332829927839	0.193917126761549	0.763477139707518	-0.637096624241666	0.012421106002772	0.0942430675143526	-1.7140241001936	2.05946456401154e-06	8.54895225353358e-06
XLOC_002253	BTG2	ENSG00000159388	protein_coding	1:203274664_203278730	0.307367966945022	0.0258095197031622	0.450035534311096	0.481086649280522	0.000438553303273563	0.0109881966542432	1.32719352963569	1.38168264164842e-18	3.08394783508542e-17
XLOC_002256	ATP2B4	ENSG00000058668	protein_coding	1:203595689_203713209	0.129388039599553	0.277235050501719	0.818310349257623	0.160639049962377	0.280075742034578	0.551395033823025	1.06641367595654	2.6960433701341e-07	1.29718007648686e-06
XLOC_002262	SOX13	ENSG00000143842	protein_coding	1:204042215_204092857	-0.180592065913193	0.248195043039575	0.802812778958915	-0.1619890109421	0.308083820551792	0.579580088865315	1.19708009844501	3.62353496515217e-13	4.15892852961403e-12
XLOC_002279	TMCC2	ENSG00000133069	protein_coding	1:205197304_205242471	0.120052727376663	0.667169540700229	0.959692552651829	0.106833991052419	0.689433393457028	0.864106353174814	1.54024864401498	4.36696225847027e-08	2.40269103951859e-07
XLOC_002283	CDK18	ENSG00000117266	protein_coding	1:205473717_205501921	0.0953658832661756	0.811208290433963	0.98348921270517	-0.00240329175729212	1	1	2.18843644870689	6.10466302877476e-13	6.81783706360031e-12
XLOC_002290	PM20D1,NA	ENSG00000162877	protein_coding	1:205782485_205865347	0.122925460977963	0.652989193647737	0.955225431107309	0.415678123435599	0.137125563708503	0.379614261402091	1.30821653708768	1.17970200331353e-06	5.13033196789838e-06
XLOC_002303	RASSF5	ENSG00000136653	protein_coding	1:206680692_206762599	-0.212935078859625	0.273956991160713	0.81684917802575	-0.155774885596206	0.440784411020462	0.695863448941606	1.23910806794511	2.81819352268318e-09	1.85787529994944e-08
XLOC_002360	DTL	ENSG00000143476	protein_coding	1:212208919_212276604	0.0137576958850672	0.901807341023462	0.998755012024128	0.0550277327140813	0.681665476790436	0.859169687744908	-1.96321469246207	1.71816267716608e-33	1.48849189218445e-31
XLOC_002370	ATF3	ENSG00000162772	protein_coding	1:212782012_212794119	0.894917576281918	3.06938276245718e-08	2.9416197049699e-05	1.05957814284377	2.87107948544588e-09	6.47428423968045e-07	1.06185203980584	2.25800835131658e-08	1.30657736072032e-07
XLOC_002374	TATDN3	ENSG00000203705	protein_coding	1:212965170_212976093	0.0844591366301463	0.630327234204392	0.949080696120399	0.138184090723637	0.425975273739143	0.684229739098814	-1.55300313030017	1.16637364038305e-10	9.36396513174542e-10
XLOC_002402	RRP15	ENSG00000067533	protein_coding	1:218458629_218511325	-0.00631547985428943	0.967549410063514	1	-0.000178643751474947	0.996510775950981	1	-2.11936064341614	2.48127155642416e-34	2.31998890525659e-32
XLOC_002423	C1orf115	ENSG00000162817	protein_coding	1:220863187_220872499	0.114622278601304	0.544646884878643	0.921506712206677	0.126770075167575	0.445074905199463	0.698995473646403	1.07105786979199	2.09106285936058e-11	1.8609609916097e-10
XLOC_002425	MARC1	ENSG00000186205	protein_coding	1:220960101_220987730	-0.00552654290445574	0.965764773208961	1	-0.0646195596115097	0.630418273887551	0.829589095176733	-1.62014000286038	5.39572670628779e-16	8.95433693876808e-15
XLOC_002452	DEGS1	ENSG00000143753	protein_coding	1:224370873_224380142	-0.00869776058799695	0.944924850831005	1	-0.0789351323410531	0.536058378527194	0.768288548120011	-1.32817238492219	1.5473300220067e-17	3.07341432091331e-16
XLOC_002540	URB2	ENSG00000135763	protein_coding	1:229761587_229795946	-0.0810306199233517	0.512021625210959	0.911305437159269	-0.33267864972121	0.0233741361239382	0.138119076425614	-2.22624291865034	2.51541320942434e-37	2.85713675209724e-35
XLOC_002546	COG2	ENSG00000135775	protein_coding	1:230778238_230829728	-0.0262655331303009	0.836184764434729	0.986163765087023	-0.257121947842806	0.0453733749738998	0.204213481611324	-1.27955273011721	1.18483959127591e-12	1.25819461860282e-11
XLOC_002552	ARV1	ENSG00000173409	protein_coding	1:231114795_231136341	0.0842140958346726	0.728695432441982	0.972260507270045	0.051549375843294	0.848516850803261	0.946593883473755	-1.02833939992099	0.000745528225280715	0.00191778725154412
XLOC_002556	SPRTN	ENSG00000010072	protein_coding	1:231473794_231488500	-0.0609715163113951	0.657114066490374	0.956577040470714	-0.403650733867756	0.0101789070251118	0.0836051976340391	-1.93828091697462	1.14172567865962e-21	3.50846123378088e-20
XLOC_002571	KCNK1	ENSG00000135750	protein_coding	1:233749750_233808258	0.249942294909553	0.0730987309444174	0.612181797561971	0.541030160585412	0.000181352306180203	0.00605851037683494	1.55897607609773	3.88022793257154e-18	8.24091622133684e-17
XLOC_002605	GPR137B	ENSG00000077585	protein_coding	1:236305832_236372206	-0.159954100363859	0.409601032046673	0.869973348305116	-0.0790867181418668	0.701992004746642	0.870567611822638	1.07947467571362	9.45601337370843e-08	4.92972186405544e-07
XLOC_002642	EXO1	ENSG00000174371	protein_coding	1:242011269_242016783	0.084003317586655	0.476109608759049	0.896792801254535	0.127807445883721	0.272589816250573	0.543398282256125	-1.89090033017419	3.53418891511954e-35	3.49633889189955e-33
XLOC_002703	ZNF496	ENSG00000162714	protein_coding	1:247494619_247498405	0.247849598401292	0.16328150303877	0.736616230537365	0.00236526602222547	0.995907715839926	1	-1.68928350306653	3.77065957345475e-08	2.08884732295358e-07
XLOC_002791	FAM132A	ENSG00000184163	protein_coding	1:1177826_1180104	-1.13847499195191	0.0616327327625248	0.580107457700816	0.207738982237028	0.725784278769692	0.884580412909204	2.81559973093417	1.04620118027938e-13	1.28545263609007e-12
XLOC_002800	MRPL20	ENSG00000242485	protein_coding	1:1337288_1342615	-0.0785341796013662	0.494792637120057	0.903447284781967	-0.196156538750672	0.13498409284249	0.376609548698461	-1.66460135295479	2.52576259606023e-28	1.42915290213976e-26
XLOC_002837	MEGF6	ENSG00000162591	protein_coding	1:3404230_3410808	-0.148793237645145	0.364077299761978	0.856739689970712	-0.203310495694967	0.271327324842207	0.542043603774906	2.43481209149678	2.5619049802129e-49	5.69336970530212e-47
XLOC_002866	PLEKHG5,TNFRSF25	ENSG00000215788,ENSG00000171680	protein_coding	1:6521013_6557450	-0.255607567352313	0.0479522787055047	0.549671706862989	-0.295244047805522	0.0304637938009904	0.161637305932314	1.8046184939141	1.50635638756829e-33	1.31241300266888e-31
XLOC_002867	NOL9	ENSG00000162408	protein_coding	1:6581212_6593445	-0.0909746821773719	0.405106539969002	0.869687949388864	-0.384052314719686	0.000612142593818555	0.0136037601936431	-1.31285698602012	4.90307319011793e-19	1.16203592422362e-17
XLOC_002869	DNAJC11	ENSG00000007923	protein_coding	1:6694228_6761883	-0.205479097327456	0.072775459938376	0.611828844230442	-0.405120891029166	0.000899428471214694	0.0178729133535331	-1.15541221864247	1.95095842433051e-16	3.41117405686248e-15
XLOC_002882	ERRFI1	ENSG00000116285	protein_coding	1:8071779_8086356	0.366387197650261	0.00107329552711656	0.0956855442604962	1.10911719626244	6.65524798531323e-16	1.02051572606793e-12	2.69709769493604	4.01895473600207e-71	2.67941964877634e-68
XLOC_002892	ENO1	ENSG00000074800	protein_coding	1:8921061_8938735	-0.129547057721903	0.195352936892211	0.764894287293356	-0.210054671249815	0.0480077909635785	0.210208871112368	1.22619489488031	3.7110679919972e-15	5.5680544607911e-14
XLOC_002908	CTNNBIP1	ENSG00000178585	protein_coding	1:9908334_9938234	0.190971703449173	0.230032090019239	0.789969473571145	0.171990810577712	0.306917982867379	0.578735901289768	1.28586741201867	1.00984580076604e-13	1.2427749204612e-12
XLOC_002914	DFFA	ENSG00000160049	protein_coding	1:10516579_10532545	0.0810223094359458	0.45334225602488	0.888720091290384	0.0142509279919355	0.897480342756772	0.970656198041497	-1.04770872563545	2.06942308026035e-07	1.01511623521152e-06
XLOC_002915	CASZ1	ENSG00000130940	protein_coding	1:10707270_10856707	-0.104835869145326	0.689503018686188	0.964500317859968	-0.152280884077334	0.574001617030198	0.793218969499895	1.61582459393722	6.78073997948959e-12	6.51477862440435e-11
XLOC_002921	SRM	ENSG00000116649	protein_coding	1:11114641_11120077	-0.201759796013386	0.0999988400627733	0.660120716005232	-0.270618016465472	0.0676677583908698	0.255978913728796	-1.79990820578786	2.15373422965224e-28	1.22316150657361e-26
XLOC_002929	FBXO2	ENSG00000116661	protein_coding	1:11708424_11713586	0.0163042836267736	0.912005794169302	1	-0.00309527167640768	0.990542016334815	1	1.85890256481284	5.27038106017366e-19	1.24716085149233e-17
XLOC_002932	MTHFR	ENSG00000177000	protein_coding	1:11845780_11863571	-0.227076701379931	0.330630450844838	0.842370171314032	-0.40847018683291	0.123604512301201	0.357228909737389	1.21259292332836	1.15390906692883e-07	5.92170068014951e-07
XLOC_002938	KIAA2013	ENSG00000116685	protein_coding	1:11979648_11986485	0.0037809666441932	0.976988047136175	1	0.168450199019548	0.148584548026652	0.397002171012491	1.04604316214849	3.19756372724056e-13	3.70328113244009e-12
XLOC_002946	DHRS3	ENSG00000162496	protein_coding	1:12627938_12677737	0.230767407267977	0.55242098683527	0.924560512129669	0.350712507123718	0.337969967060581	0.608500545966932	1.65390603937856	1.04789329118757e-12	1.12131163482695e-11
XLOC_003003	FAM131C	ENSG00000185519	protein_coding	1:16361073_16400121	-0.0506327656335541	0.852833370473178	0.989335484228241	0.297823991853187	0.226790350719233	0.495502284816894	1.3689041362138	4.92183385596502e-08	2.67629079245985e-07
XLOC_003004	EPHA2	ENSG00000142627	protein_coding	1:16450829_16482547	0.193079989620948	0.0856491698542045	0.63337785503589	0.501955626653812	3.72654166637205e-05	0.00195860072234532	1.48005898594923	2.57155646595144e-25	1.10145940918713e-23
XLOC_003031	PADI2	ENSG00000117115	protein_coding	1:17393256_17445930	0.378818276595282	0.428731410038785	0.879097341393849	0.533772456920123	0.235488644183562	0.50595248282342	1.95228707412664	2.36639457654156e-06	9.69185214655134e-06
XLOC_003038	UBR4	ENSG00000127481	protein_coding	1:19401000_19439181	0.447511829860688	3.21084493995087e-05	0.00863773619459765	0.618408945259491	1.73045730307426e-07	2.47989086778885e-05	1.05515193019342	5.25486699748367e-06	2.02865384036794e-05
XLOC_003067	PINK1	ENSG00000158828	protein_coding	1:20972293_20973025	0.136640683387086	0.730056540969359	0.972260507270045	0.355881049069605	0.319082142551031	0.588148283913633	-1.63346043005339	0.000227283323883748	0.000649610901851518
XLOC_003080	RAP1GAP	ENSG00000076864	protein_coding	1:21922708_21978396	0.101495375493977	0.640773860151314	0.951634515405351	0.143332921336112	0.492217958340754	0.737229320908714	1.12701173503574	3.96353366151025e-08	2.18936690077803e-07
XLOC_003082	HSPG2	ENSG00000142798	protein_coding	1:22148738_22263790	0.117547340947603	0.635698858191246	0.949831584608562	0.476738121977089	0.0532950498547023	0.222702423306746	2.75508869313086	6.96990330335924e-30	4.39820976352718e-28
XLOC_003104	E2F2	ENSG00000007968	protein_coding	1:23832921_23857712	0.16351335589904	0.171450359043898	0.74147973123552	0.178952340742243	0.136096215339316	0.378041878387427	-1.62694543353423	4.21724092348501e-17	7.96393747792108e-16
XLOC_003113	HMGCL	ENSG00000117305	protein_coding	1:24128375_24151918	0.140473316876033	0.586555271783085	0.936367979528097	0.0567680772919705	0.809281602210583	0.926983199245319	1.72494139490484	1.55615159054485e-15	2.45241813868599e-14
XLOC_003120	SRSF10	ENSG00000188529	protein_coding	1:24291294_24306821	0.0422694164786359	0.692733233071347	0.965344651485213	0.0055867314850572	0.960749862366526	0.997504122792897	-1.11197775863985	2.06801413066078e-13	2.4487203613554e-12
XLOC_003153	UBXN11	ENSG00000158062	protein_coding	1:26608772_26633136	-0.293823554213701	0.181247777475263	0.750380998293459	-0.500179398017875	0.0289136956898954	0.156790204373591	-1.02539940282785	3.12829108812326e-05	0.000104919544062297
XLOC_003177	CD164L2	ENSG00000174950	protein_coding	1:27705550_27709870	-0.0177895381774828	0.973911043463667	1	0.230841819960166	0.480984809539111	0.72750257146111	2.53284761631086	5.5454822441286e-22	1.78643749435857e-20
XLOC_003180	WASF2	ENSG00000158195	protein_coding	1:27730730_27816562	0.0929005710162813	0.471671737589702	0.89538736773411	0.273817019501502	0.040330694944394	0.190375603886618	1.59186125991127	6.25913273807006e-22	1.9953750811968e-20
XLOC_003181	AHDC1	ENSG00000126705	protein_coding	1:27860546_27930143	-0.166097216012053	0.178926498611185	0.748145946652229	-0.0100452428292014	0.942038610809324	0.988383171956906	1.52310767318018	9.79350884313293e-22	3.05231025610976e-20
XLOC_003188	RPA2	ENSG00000117748	protein_coding	1:28218035_28241024	-0.0936570780196321	0.387079758101348	0.865858804588746	-0.192532312566215	0.103463541744107	0.326913239048862	-1.16832696632544	9.80477030376082e-14	1.21149353616332e-12
XLOC_003229	SDC3	ENSG00000162512	protein_coding	1:31342310_31381665	0.237898130377297	0.211825548630384	0.776370962774119	0.235031428393509	0.191774349865055	0.455131835377887	1.18662121854337	1.06392674882155e-12	1.13529942703059e-11
XLOC_003237	SNRNP40	ENSG00000060688	protein_coding	1:31732417_31762266	0.00403005803970792	0.96876837980003	1	-0.0496358186221657	0.661597675077166	0.848097203614218	-1.04974394454271	3.81416227430837e-13	4.3581493527753e-12
XLOC_003247	BAI2	ENSG00000121753	protein_coding	1:32192718_32222416	-0.144572736305372	0.440697807178576	0.88321130558333	-0.0762074950157295	0.715087447142849	0.877492870877756	1.05591136063101	2.01459901187596e-05	7.01450073753542e-05
XLOC_003270	RNF19B	ENSG00000116514	protein_coding	1:33402046_33430286	-0.0424461840739158	0.750547665051173	0.974997113905816	0.104469901169626	0.490159481080042	0.735719017509923	1.18698970218438	2.04077435414635e-14	2.78905828400001e-13
XLOC_003286	SMIM12	ENSG00000163866	protein_coding	1:35318270_35325318	-0.18055865158715	0.171906392716478	0.74160089188565	-0.351903182103344	0.0426482881172347	0.19700781946168	-1.26906481697474	8.86802467485038e-13	9.62365819986948e-12
XLOC_003291	SFPQ	ENSG00000116560	protein_coding	1:35641979_35658749	-0.0660076506068657	0.510896700612575	0.910881843068425	-0.225984161037626	0.0427007228347576	0.197102012025338	-1.82376732858427	2.06324893275885e-31	1.52105091994828e-29
XLOC_003298	PSMB2	ENSG00000126067	protein_coding	1:36064596_36107445	0.0550788150676711	0.641328811517421	0.951813231220613	0.0552586041314953	0.633736417719397	0.83087158230989	-1.02104881681563	6.02269833670285e-13	6.74102600693442e-12
XLOC_003300	C1orf216,CLSPN	ENSG00000142686,ENSG00000092853	protein_coding	1:36179476_36235529	0.070391297929832	0.494216061802799	0.902872941238709	-0.0464492139200218	0.674563362803077	0.854917116510013	-2.03800210137475	6.97010962240354e-38	8.2215123807643e-36
XLOC_003309	EVA1B	ENSG00000142694	protein_coding	1:36787630_36789216	0.158671355785895	0.568623016577235	0.930813220135454	0.46323068473174	0.0502153782372854	0.215687005571578	1.89280214778953	6.46108193083562e-13	7.17929205271257e-12
XLOC_003325	C1orf109	ENSG00000116922	protein_coding	1:38147240_38156154	-0.0899632398312505	0.577908044722304	0.93363457872705	-0.0314055442081697	0.859590452723212	0.953139055756579	-1.13887582257382	1.32306353276041e-10	1.05501072341904e-09
XLOC_003334	SF3A3	ENSG00000183431	protein_coding	1:38422642_38455645	-0.0809826026180586	0.445379492985512	0.885102273903556	-0.187338798113221	0.0972357760307645	0.314586497526854	-1.072556954512	4.46656655625498e-14	5.8042653875944e-13
XLOC_003340	MYCBP	ENSG00000214114	protein_coding	1:39328636_39338950	0.125169632825838	0.316261016201228	0.836463682475808	0.12028800359	0.331612003618456	0.60177964021397	-1.41391952344565	5.33383102841707e-20	1.3957161261049e-18
XLOC_003359	HPCAL4	ENSG00000116983	protein_coding	1:40144140_40157361	0.434255514445533	0.251527547730083	0.803751309655888	0.480797173188354	0.203423926755817	0.468197727096866	1.43527877177996	2.32170208795273e-05	7.99483041021044e-05
XLOC_003377	RIMS3	ENSG00000117016	protein_coding	1:41086351_41131329	0.126777246207434	0.6654221614162	0.959692552651829	0.23425182137577	0.405586027269509	0.66859674781581	1.77311815992143	2.27957939527503e-12	2.33500804590163e-11
XLOC_003380	CITED4	ENSG00000179862	protein_coding	1:41326729_41328018	-0.105474033529653	0.845389522058893	0.987651097724026	0.258884674743669	0.538523640840805	0.769950723417519	1.20619998293776	0.000161897543029228	0.000475399640905819
XLOC_003389	HIVEP3	ENSG00000127124	protein_coding	1:41975684_42501596	0.0468491067475964	0.813559740235855	0.983605713714288	0.177358475323943	0.432139985210094	0.689443690025558	1.12200475074393	1.31846283586013e-09	9.11510781112680e-09
XLOC_003403	SLC2A1	ENSG00000117394	protein_coding	1:43391052_43424530	-0.134881853422159	0.212059225939212	0.776370962774119	0.102906787959468	0.396178602249308	0.662125633448598	2.22839443084486	1.40475423885073e-53	4.0642455657617e-51
XLOC_003405	EBNA1BP2	ENSG00000117395	protein_coding	1:43629846_43637953	-0.0639841797124953	0.713470675956883	0.969718077036239	-0.131417786865878	0.488060147351762	0.734026893316256	-1.70840654759165	3.10447914314979e-19	7.52039228768702e-18
XLOC_003407	C1orf210	ENSG00000253313	protein_coding	1:43747554_43751288	0.319962309207922	0.256604563882422	0.806520988757465	0.5303075209818	0.0498424074895809	0.214746691892451	1.69284193965119	2.96356010743696e-07	1.4183280489213e-06
XLOC_003442	EIF2B3	ENSG00000070785	protein_coding	1:45316259_45452259	0.0342224853678954	0.839711870734585	0.986753147815475	-0.0496514931502832	0.761712209856933	0.904102099693955	-1.05121685365422	1.14942196858972e-07	5.90262440266404e-07
XLOC_003447	ZSWIM5	ENSG00000162415	protein_coding	1:45482071_45672228	-0.397642621124746	0.293187961480246	0.823503323462106	-0.277372939955095	0.418118630384239	0.678745614896456	2.31827456199812	3.8543069114126e-18	8.20860308050011e-17
XLOC_003452	TESK2	ENSG00000070759	protein_coding	1:45809211_45956838	0.257032210957892	0.502046642017536	0.906822138971796	0.803900555158138	0.0183723937286852	0.119323289045175	2.62019333824545	4.44766060989342e-19	1.05901285391469e-17
XLOC_003531	ORC1	ENSG00000085840	protein_coding	1:52835587_52870059	-0.172166957337278	0.120690045715101	0.695028691114119	-0.170957312242661	0.147071031860413	0.394764600903065	-1.4403837317108	4.62076335548647e-21	1.33688274137791e-19
XLOC_003533	SELRC1	ENSG00000162377	protein_coding	1:53152508_53163740	-0.233846003824126	0.0492463983307922	0.554156841796749	-0.400232602033104	0.00440117378892459	0.0491579574350899	-2.13998322215887	1.93992512519643e-43	3.26888042524858e-41
XLOC_003548	MAGOH	ENSG00000162385	protein_coding	1:53692564_53704171	-0.0152886274776732	0.895236053554071	0.998755012024128	-0.0743393517519518	0.605391151095567	0.813257823451568	-1.17979579514194	1.01347229564002e-12	1.08675413855553e-11
XLOC_003564	TMEM59	ENSG00000116209	protein_coding	1:54497347_54519114	0.133252274502972	0.283145232344284	0.821678461916588	0.173428563582376	0.1918000469683	0.455131835377887	1.09597174605176	9.17921196046684e-12	8.65113928714188e-11
XLOC_003567	CYB5RL,AL357673.1	ENSG00000248835,ENSG00000215883	protein_coding	1:54635302_54662077	0.013434556177767	0.926361152157535	1	-0.154893860361922	0.292694827309114	0.565262277324679	-1.80897717250071	1.19634480469973e-20	3.32332449914234e-19
XLOC_003575	DHCR24	ENSG00000116133	protein_coding	1:55315306_55352891	-0.0692076660885312	0.53281010353743	0.917710052112179	-0.0981028279397189	0.393445442311554	0.659642730418256	-1.4003015594055	2.26057506698334e-09	1.5064605857072e-08
XLOC_003682	DIRAS3	ENSG00000162595	protein_coding	1:68511647_68516460	0.575008620603539	0.177772284235105	0.747972022789925	0.676243901929955	0.154390504539496	0.405103353286899	1.23611646774557	0.00243871849006278	0.00561726251335435
XLOC_003740	PIGK	ENSG00000142892	protein_coding	1:77554675_77685111	0.26689901723244	0.0505537688014351	0.558750208152181	0.444450142877875	0.00102591509101096	0.0194936579994572	-1.14800742437106	3.11588455072848e-13	3.61687915979338e-12
XLOC_003781	TTLL7	ENSG00000137941	protein_coding	1:84330706_84413309	0.395945653128993	0.0311264404416101	0.477537401787848	0.474277889768032	0.0271056386238099	0.151031200093569	1.01861591412627	5.1495019533896e-07	2.36840020855657e-06
XLOC_003808	ZNHIT6	ENSG00000117174	protein_coding	1:86118491_86174101	-0.104856850314664	0.39213494005767	0.866700948012098	-0.302303043825562	0.0150850604213615	0.106449294294136	-1.12881346697796	8.71043987277061e-10	6.18646989388905e-09
XLOC_003854	TGFBR3	ENSG00000069702	protein_coding	1:92145902_92351787	0.247174101148511	0.141202996372905	0.715770825250289	0.374008102478782	0.0469820634310619	0.208244487671832	1.52233348589678	1.24064721569453e-14	1.75014575947193e-13
XLOC_003860	GLMN	ENSG00000174842	protein_coding	1:92711959_92752149	-0.0707801654295947	0.630293101067796	0.949080696120399	0.0954323490032709	0.556846449214442	0.78314990848888	-1.32327466397691	2.44490865075625e-10	1.88298489456034e-09
XLOC_003879	BCAR3	ENSG00000137936	protein_coding	1:94027348_94147385	-0.0892362978633295	0.728196935195976	0.972260507270045	-0.0322172152681264	0.888199410569568	0.965518641714435	1.33178641956892	6.65091872295136e-15	9.6970633072705e-14
XLOC_003881	DNTTIP2	ENSG00000067334	protein_coding	1:94333373_94344712	0.0944697689475218	0.51632129381074	0.913928272653763	0.0707247827794392	0.585742258992844	0.800470213245992	-1.56072502487043	6.33280162925882e-24	2.38007794566311e-22
XLOC_003988	PSMA5	ENSG00000143106	protein_coding	1:109941653_109969049	-0.0213234255780317	0.879150708047021	0.994856038283175	-0.113502523095076	0.471385384586193	0.719942578410825	-1.2123602352555	5.27103785541737e-11	4.45814089768174e-10
XLOC_004051	RSBN1	ENSG00000081019	protein_coding	1:114304451_114354915	0.0408512294791357	0.790089364842548	0.979958773800504	0.583480691478867	4.95913444870746e-05	0.00239130086907171	1.94488717717254	8.80589248229124e-26	3.90258830414607e-24
XLOC_004054	AP4B1	ENSG00000134262	protein_coding	1:114437370_114442630	-0.118388407662033	0.451390100451924	0.888183729029874	-0.537226944559466	0.00134480908909126	0.0234599574199379	-1.616084488822	3.10849778532476e-14	4.11265789820276e-13
XLOC_004060	BCAS2	ENSG00000116752	protein_coding	1:115110178_115124250	0.0204990900119951	0.888927129167599	0.997760983128737	0.00070574441102267	0.999660607122648	1	-1.18018961455385	1.60968904034717e-13	1.9283571675534e-12
XLOC_004084	IGSF3	ENSG00000143061	protein_coding	1:117117031_117210375	0.158180900557482	0.358041754062421	0.8521204806446	0.190340271360316	0.281969274837479	0.553096918528589	1.13625865585869	5.59330440423073e-11	4.70992475203043e-10
XLOC_004197	POLR3C	ENSG00000186141	protein_coding	1:145592605_145611025	-0.0805172535198702	0.57907426812401	0.93363457872705	-0.309656694820186	0.0467688893318104	0.207690167684327	-1.56311575791248	2.06934542453863e-14	2.8230731974978e-13
XLOC_004289	HIST2H2AA3	ENSG00000183558	protein_coding	1:149813505_149814478	0.48922454010626	0.138461357815372	0.710223016017593	0.582855129679526	0.0440326324804004	0.200522661038046	1.21981098655921	0.000949417422237696	0.00239289394355569
XLOC_004345	THEM4	ENSG00000159445	protein_coding	1:151842726_151882113	-0.0176092850934855	0.899170102591941	0.998755012024128	-0.11512242864616	0.381175335058149	0.647567315287132	-1.71557681270888	1.77870729226865e-23	6.49397562372559e-22
XLOC_004382	S100A6	ENSG00000197956	protein_coding	1:153507075_153508467	0.0644506134968703	0.601295556575405	0.939788611204491	0.0946369693789828	0.419948323337495	0.680113740127337	1.40090951689371	2.72041344524421e-18	5.88361350766921e-17
XLOC_004427	PBXIP1	ENSG00000163346	protein_coding	1:154916552_154928580	0.129017691898654	0.68892905629863	0.964410267310308	0.208761675927225	0.504010854131366	0.745706526172362	2.04657543552513	1.94857456466911e-26	9.27932993001122e-25
XLOC_004434	GBA	ENSG00000177628	protein_coding	1:155201056_155214413	-0.164232836801336	0.405377354264719	0.869687949388864	-0.222633931410541	0.263073685792417	0.533171014795258	-1.49215699030185	7.25335293102231e-15	1.049272772116e-13
XLOC_004470	MEF2D	ENSG00000116604	protein_coding	1:156433517_156470571	0.0852316111139995	0.437290932447618	0.882851298290368	0.442450007129721	0.000276480437238392	0.00807533528497809	1.30268777471509	1.63212634478563e-15	2.56687439701978e-14
XLOC_004474	GPATCH4	ENSG00000160818	protein_coding	1:156564279_156571258	-0.20587280490011	0.151837405393465	0.72503211272635	-0.463701177726153	0.00307642566730663	0.0392135587551787	-2.92560893485883	1.21815390171919e-70	7.78298830373421e-68
XLOC_004479	NES	ENSG00000132688	protein_coding	1:156638555_156647189	0.325066088705756	0.252520564842828	0.803969056310669	0.317979338396024	0.294218325088078	0.567204399912067	1.03549651306651	4.71170403496579e-07	2.18937180824744e-06
XLOC_004481	CRABP2	ENSG00000143320	protein_coding	1:156669395_156675608	0.160264842704931	0.399378917627732	0.867633130898247	0.0558215130515888	0.767760213098597	0.906718662018937	1.50798994589381	1.75103862896855e-17	3.46904733031057e-16
XLOC_004486	ISG20L2	ENSG00000143319	protein_coding	1:156691673_156698233	-0.0728724266459752	0.568152359372596	0.930787733705581	-0.180062016556587	0.187948305812097	0.449720643213354	-1.31439589606209	1.13861842931579e-17	2.31559350068015e-16
XLOC_004487	MRPL24	ENSG00000143314	protein_coding	1:156707095_156710880	0.0310074340260079	0.779571942495426	0.977851664259011	-0.0726123378788031	0.556455788899867	0.782959540006475	-1.12457721093774	8.45177633366092e-13	9.19798000712253e-12
XLOC_004489	SH2D2A	ENSG00000027869	protein_coding	1:156778995_156783903	0.107225920435076	0.758244554322702	0.975331096047673	0.0487158585917526	0.87967188767298	0.962254866997965	-1.51947415977355	0.00226822366385466	0.00526824320835314
XLOC_004551	PIGM	ENSG00000143315	protein_coding	1:159997462_160001783	-0.105722721550888	0.564512749191709	0.92966526225166	-0.219544549276207	0.226946418911928	0.495514222924036	-2.1447726488745	9.45372283423853e-18	1.94060757617421e-16
XLOC_004654	GPR161	ENSG00000143147	protein_coding	1:168048778_168074167	0.0378947698838313	0.781110960672958	0.977851664259011	0.0312971566991531	0.83642321408277	0.940658090712935	1.27539443311878	2.62969507034932e-13	3.08521378796759e-12
XLOC_004673	SELL	ENSG00000188404	protein_coding	1:169659808_169680839	-0.231546982587414	0.617271936066699	0.94488151065673	-0.157400674791402	0.762364147338705	0.904542769158188	-1.19807241261975	0.00224537843646141	0.00521913490142478
XLOC_004722	RC3H1	ENSG00000135870	protein_coding	1:173900297_173962210	0.192684841416981	0.188935052133178	0.758411018170197	0.519922582535797	0.00168950607221692	0.0270992532545756	1.00996676828196	2.72058421310605e-08	1.55025783440239e-07
XLOC_004737	KIAA0040	ENSG00000235750	protein_coding	1:175126123_175161890	0.0724808404735858	0.686059965902359	0.963709771729197	0.343917320472234	0.0724696023992158	0.267576611321007	2.26277858465995	4.60724536250873e-36	4.80595240739516e-34
XLOC_004764	ABL2	ENSG00000143322	protein_coding	1:179068367_179198532	0.2823295637233	0.0699948303709864	0.605429157419318	0.508457618994734	0.0112930361347407	0.0889406348690878	1.08069318163936	1.92550086798241e-06	8.03418511827e-06
XLOC_004869	UCHL5	ENSG00000116750	protein_coding	1:192981380_193028651	0.146087126625666	0.384566152360228	0.865858804588746	0.189892132447905	0.257376508722818	0.528085188482551	-1.20036608923458	1.57620676131237e-11	1.42090267360164e-10
XLOC_004872	GLRX2	ENSG00000023572	protein_coding	1:193065598_193074561	-0.104584166612301	0.554360953302131	0.925584805959809	-0.0393924225150799	0.815836305041725	0.930087229796936	-1.86542840000376	8.60273041492601e-16	1.40334327853697e-14
XLOC_004915	LAD1	ENSG00000159166	protein_coding	1:201349966_201368676	-0.169813051806177	0.147029200779814	0.720623936831985	-0.243336174692176	0.0602036429045026	0.240156779473892	-1.63780826522362	1.4968189646274e-23	5.50412997688168e-22
XLOC_004925	ARL8A	ENSG00000143862	protein_coding	1:202102532_202107162	0.143274007977143	0.310200391084336	0.833032013465359	0.402451824203046	0.00745027924272009	0.0677265476570668	1.15783227624634	9.99315418119866e-14	1.23080342340964e-12
XLOC_004967	PIK3C2B	ENSG00000133056	protein_coding	1:204438538_204463852	0.508213534732596	0.133315245268248	0.707974146929489	0.382585615762179	0.26714298095469	0.537440366040306	1.09554297513608	0.0028087679753103	0.00638541855202492
XLOC_004979	LEMD1	ENSG00000186007	protein_coding	1:205350422_205419096	1.25072502422896	6.96943544359535e-05	0.0146396333002864	1.59399338037367	2.53657644951161e-06	0.000247744352081599	3.59795165204029	1.64091195922231e-39	2.15057640877905e-37
XLOC_004986	SLC41A1	ENSG00000133065	protein_coding	1:205758184_205782876	0.0842878095256975	0.443488615930444	0.883921545603339	0.187024104204643	0.112220536873751	0.340124222829922	1.20660542066223	1.91991236511866e-16	3.36456413791194e-15
XLOC_005004	C1orf116	ENSG00000182795	protein_coding	1:207194040_207206101	-0.225510446112074	0.391679332080833	0.866700948012098	-0.28889127991269	0.274098102784881	0.544856145722499	1.31061179687025	1.5212728442031e-05	5.43377540018877e-05
XLOC_005006	YOD1	ENSG00000180667	protein_coding	1:207217194_207224422	0.0842961271422291	0.636217717252738	0.950148844806326	0.646913193965002	1.88374229077185e-05	0.00117406955660725	1.19595355686839	1.93796496754493e-14	2.66040777191888e-13
XLOC_005022	LAMB3	ENSG00000196878	protein_coding	1:209788134_209824739	-0.123940916799659	0.471486031596214	0.89538736773411	0.0929391634692181	0.588007442787465	0.802251635172434	1.887106621661	5.89629167607229e-27	3.03401800539908e-25
XLOC_005025	IRF6	ENSG00000117595	protein_coding	1:209958620_209979465	0.229811936880214	0.0831191807923568	0.629534376912874	0.442500434818436	0.00289249537015913	0.0376835378131012	1.98394624321977	1.12372988577527e-38	1.36756143400619e-36
XLOC_005059	NSL1	ENSG00000117697	protein_coding	1:212910298_212965124	0.113116448579724	0.347916604108846	0.849832968953402	0.0784741680620694	0.534414064274747	0.766965620200147	-1.16496241609987	8.01801376128497e-12	7.62233248701449e-11
XLOC_005063	ANGEL2	ENSG00000174606	protein_coding	1:213165524_213188835	0.11573154900082	0.420613585595258	0.875173372244706	0.072123406706805	0.623808584629043	0.825321901354767	-1.07622423931721	5.82062559231775e-09	3.6639356663629e-08
XLOC_005068	PTPN14	ENSG00000152104	protein_coding	1:214522039_214725145	0.154951847724546	0.187572366186854	0.756545219218021	0.290321378273558	0.0651459954710267	0.250702794695311	1.13324452509677	2.33202974195469e-09	1.55085273651921e-08
XLOC_005138	TAF1A	ENSG00000143498	protein_coding	1:222728147_222763228	0.0448248025359255	0.776707280854514	0.977851664259011	0.144595158456799	0.343337793795157	0.613248891095509	-1.10372147950073	6.14406617466941e-10	4.47355701435806e-09
XLOC_005161	NVL	ENSG00000143748	protein_coding	1:224415036_224517881	-0.0490034473162864	0.71746736102172	0.970009876434372	-0.179347577570217	0.211566151757737	0.478447442503482	-1.14909150162685	3.64210191534673e-09	2.36143724185737e-08
XLOC_005163	WDR26	ENSG00000162923	protein_coding	1:224572845_224622001	0.130871945683814	0.208425457769935	0.772983949789438	0.319490772103247	0.00687058843339804	0.0643674634841499	1.00681553303623	1.02703037203508e-08	6.20507632970291e-08
XLOC_005179	H3F3A	ENSG00000163041	protein_coding	1:226259288_226259590	0.278058110220163	0.697716877826058	0.966991197088284	2.51637612695707	7.12789554885734e-06	0.000569266408053013	1.24858710073172	0.0199983830792167	0.0372199546227344
XLOC_005198	JMJD4	ENSG00000081692	protein_coding	1:227918890_227922777	-0.259015906243633	0.122107503942011	0.697094737694263	-0.593078619905069	0.00302970760617351	0.0387068946424672	-2.26581136639727	7.69875908751905e-22	2.43910685636399e-20
XLOC_005244	CCSAP	ENSG00000154429	protein_coding	1:229456758_229478735	0.258444954873633	0.0403156152594081	0.525860639598952	0.579117890812673	1.60321092554214e-05	0.00103728423342882	1.10801173660082	1.85782351779642e-10	1.45420448299593e-09
XLOC_005249	ABCB10	ENSG00000135776	protein_coding	1:229652329_229694442	0.157568819109062	0.202938078768405	0.769573130612042	0.289084862334369	0.0302536939038196	0.16091229355573	-1.0103294299152	7.18724740839707e-08	3.81214983605536e-07
XLOC_005271	C1orf131	ENSG00000143633	protein_coding	1:231359509_231376933	-0.145006328750119	0.298630857521933	0.825082084547987	-0.418891235197421	0.00757167382397297	0.0684172341878618	-1.7522669325444	8.3874970755693e-17	1.54028598990155e-15
XLOC_005275	EGLN1	ENSG00000135766	protein_coding	1:231499497_231560790	0.15074082318199	0.177695806741289	0.747972022789925	0.601367338471371	7.21272487730302e-07	8.70865537547752e-05	1.97574671901402	6.56379135989744e-37	7.2934186023672e-35
XLOC_005303	TARBP1	ENSG00000059588	protein_coding	1:234527059_234542126	-0.145930005779458	0.485110650055349	0.899740153253391	-0.126413717905835	0.526918417857861	0.761954641591139	1.00636739590408	7.9571753485703e-05	0.000247345077630199
XLOC_005304	IRF2BP2	ENSG00000168264	protein_coding	1:234740015_234745271	0.136868687867513	0.354500079039789	0.849832968953402	0.535432179680032	0.000180791020441656	0.00605398362486979	1.68611594692302	1.03043567152098e-21	3.19206072466722e-20
XLOC_005324	GNG4	ENSG00000168243	protein_coding	1:235710987_235758779	0.256930541443795	0.18363259558817	0.752198573298193	0.26252656676895	0.217018752359846	0.48446142796417	1.43814140872295	7.0102937233087e-12	6.71429381344257e-11
XLOC_005335	HEATR1	ENSG00000119285	protein_coding	1:236712305_236762920	0.0490002452914636	0.67607241000504	0.961319708789653	-0.134808435750703	0.237076951782782	0.507728767966086	-1.07745279069073	4.82113815730085e-10	3.55590824935311e-09
XLOC_005371	FH	ENSG00000091483	protein_coding	1:241660903_241683061	-0.00310669422472122	0.981707225625846	1	-0.0829301821069802	0.485377617021147	0.731813158838459	-1.16484926497719	2.45189367907927e-14	3.29801207675452e-13
XLOC_005395	ADSS	ENSG00000035687	protein_coding	1:244571796_244582575	0.0883747896086899	0.424896502916955	0.876545536893392	0.134902730299973	0.237600588452968	0.508495104443519	-1.16691402058421	9.85523941543604e-13	1.05826499437182e-11
XLOC_005400	HNRNPU	ENSG00000153187	protein_coding	1:245003835_245027793	-0.0362177873978221	0.717837431722297	0.970009876434372	-0.134191648344871	0.25035841559241	0.521875250303747	-1.1547996764923	1.44719250797859e-14	2.01152795273085e-13
XLOC_005414	TFB2M	ENSG00000162851	protein_coding	1:246703855_246729563	0.0448496599944524	0.739293032543326	0.974410656854188	0.120464486753607	0.429786880429037	0.686924330258375	-1.1888711821397	3.40573787749314e-12	3.40059865318648e-11
XLOC_005426	ZNF124	ENSG00000196418	protein_coding	1:247315713_247335269	-0.352668147223568	0.0594276480620103	0.580107457700816	-0.504649428484257	0.0151814503594103	0.106708663261744	-1.86582956470409	1.00586220972552e-18	2.28841114598384e-17
XLOC_005478	GTPBP4	ENSG00000107937	protein_coding	10:1034338_1063137	0.0523440594982426	0.686293915039356	0.963709771729197	0.0525103974286457	0.686150803840459	0.862200805219175	-1.03557788915103	1.38044900617178e-11	1.26299552867769e-10
XLOC_005491	PFKP	ENSG00000067057	protein_coding	10:3109712_3179904	-0.102057195153064	0.352285502528098	0.849832968953402	-0.198812662362589	0.104097734359478	0.327722255866113	1.12163227740635	2.56274480435521e-15	3.91795900598033e-14
XLOC_005517	FAM208B	ENSG00000108021	protein_coding	10:5726614_5805703	0.278546261237684	0.0297155508195651	0.47120812437147	0.289135765453512	0.0468910612644983	0.207991765527862	-1.09388169597189	3.48933212352662e-11	3.01779011743695e-10
XLOC_005524	PFKFB3	ENSG00000170525	protein_coding	10:6186800_6277495	0.0906067863689235	0.454342947809396	0.88931956319639	0.275620672511567	0.0318011153242976	0.165469393411191	1.28758522054082	1.58364261271341e-18	3.51935881497789e-17
XLOC_005564	DHTKD1	ENSG00000181192	protein_coding	10:12110960_12165224	0.217026975779466	0.292954446431602	0.823503323462106	0.378108091211125	0.0892368332049671	0.300671852420339	1.34765642324833	3.28710009623445e-11	2.8509271988495e-10
XLOC_005567	CDC123	ENSG00000151465	protein_coding	10:12237774_12292318	0.00661315710778247	0.952082088910596	1	-0.0668018276907985	0.551569227196615	0.779329491993224	-1.16093575522682	2.99469537393475e-16	5.13173618744572e-15
XLOC_005571	CAMK1D	ENSG00000183049	protein_coding	10:12391481_12868142	0.00885377715955646	0.959614203778145	1	0.0370436998946023	0.839855253037469	0.942363562862326	2.55211894601064	6.87634272951636e-57	2.29221390031313e-54
XLOC_005575	OPTN	ENSG00000123240	protein_coding	10:13142068_13180291	0.00414167007614234	0.986481351235742	1	0.189199040608673	0.451316474064487	0.704065532571302	2.51658564210345	2.44904202093801e-34	2.30390247540267e-32
XLOC_005576	MCM10	ENSG00000065328	protein_coding	10:13203554_13251736	-0.0713844270805966	0.520750253513251	0.91426677643385	-0.0833052109208639	0.455927554208453	0.707728583492244	-2.24623219687811	2.83241114164089e-53	7.7557486510574e-51
XLOC_005595	HSPA14	ENSG00000187522	protein_coding	10:14880163_14891667	0.0871498154919318	0.468840840471095	0.895182697177782	0.173126485503947	0.191184552930177	0.454044822296392	-1.01270861502088	2.07217471276634e-12	2.13253201648047e-11
XLOC_005596	SUV39H2	ENSG00000152455	protein_coding	10:14920819_14944511	-0.0228657211667164	0.866447065947957	0.992389168836199	-0.0762457839939503	0.564805972684532	0.787697570272362	-1.19588014064076	1.5475050965251e-13	1.85821794441001e-12
XLOC_005663	MSRB2	ENSG00000148450	protein_coding	10:23384435_23409822	0.245334477044192	0.470181328401238	0.895358367505093	0.131213097239704	0.667087079364152	0.851266522606049	1.0258201913397	0.000240076725990815	0.000682360800063606
XLOC_005670	OTUD1	ENSG00000165312	protein_coding	10:23728198_23731308	0.0661519123333756	0.811281487942342	0.98348921270517	0.696696934854098	0.00149425259237899	0.0248625533504857	1.37110535068095	1.49827013354026e-10	1.18608540153363e-09
XLOC_005671	KIAA1217	ENSG00000120549	protein_coding	10:24755440_24836772	0.00851785407567833	0.992853091517224	1	0.15903171190879	0.438946315769036	0.694756689306606	1.42022207993359	3.47931291667885e-12	3.46890664917773e-11
XLOC_005687	PDSS1	ENSG00000148459	protein_coding	10:26986340_27035470	0.0104619634047114	0.963059981728671	1	-0.0182946809551574	0.91514991679612	0.977798933116121	-1.98587186684307	1.00150716733601e-19	2.53836543866618e-18
XLOC_005724	MAP3K8	ENSG00000107968	protein_coding	10:30722866_30728410	0.0299157635745482	1	1	0.270242522164281	0.547249051132646	0.776786842569092	2.95112432185316	7.58525106686463e-13	8.34377617355109e-12
XLOC_005850	RASSF4	ENSG00000107551	protein_coding	10:45455219_45490168	0.578275307115814	0.16254907704778	0.736220564577416	0.0988803928352493	0.83181906371891	0.938566116487547	1.40203492447054	0.00301992552649066	0.0068169495102617
XLOC_005870	GPRIN2	ENSG00000204175	protein_coding	10:46994087_47007677	-0.0645570835512699	0.88865862000296	0.997634620332776	-0.515516719507958	0.133600173110186	0.374441073262723	2.85098344383177	4.02181991656172e-20	1.06335477003234e-18
XLOC_005916	TIMM23B	ENSG00000204152	protein_coding	10:51371390_51387763	-0.292607623137853	0.196768218227003	0.765832341883986	-0.275330080794559	0.365424488137294	0.635092270327242	-1.45371076851681	1.48391862683943e-09	1.01855005478764e-08
XLOC_005986	ZNF365	ENSG00000138311	protein_coding	10:64133951_64162217	0.0826406263620221	0.722342499782393	0.970567191386089	-0.471751895603878	0.185148544914459	0.447137701484586	-1.35105751006021	4.07597956849161e-06	1.60588568096738e-05
XLOC_006033	DDX21	ENSG00000165732	protein_coding	10:70715884_70744829	0.125094362019504	0.35362649180082	0.849832968953402	0.229105670615825	0.0595586128296403	0.238639082605097	-1.04331247374211	8.49317310744979e-10	6.04055271009439e-09
XLOC_006043	HK1	ENSG00000156515	protein_coding	10:71078600_71160874	0.0773718472209617	0.56867362884253	0.930813220135454	0.124136862241085	0.350430090282378	0.620782694592189	2.06465150906998	7.17573777225077e-40	9.9128615315039e-38
XLOC_006053	COL13A1	ENSG00000197467	protein_coding	10:71561633_71718683	0.0851792522418153	0.706446097995794	0.968300516073472	0.258469136725315	0.283969972815633	0.555478449184196	3.29025650467938	7.10729285565742e-63	3.40572589527034e-60
XLOC_006070	UNC5B	ENSG00000107731	protein_coding	10:72972327_73062621	0.0837521947957077	0.502735677976752	0.906876114889358	0.0941915189617171	0.500507311947555	0.743507151543722	1.35417906344344	1.50775003442785e-17	3.00257649713203e-16
XLOC_006082	DDIT4	ENSG00000168209	protein_coding	10:74033523_74034393	2.61619861616669	4.44701594327686e-06	0.0017484754480566	3.97578359830707	9.48815579813293e-13	6.0621408753571e-10	5.76110258130623	9.21384965880044e-146	7.0642585334023e-142
XLOC_006110	SEC24C,FUT11	ENSG00000176986,ENSG00000196968	protein_coding	10:75503708_75540009	-0.00294810145860269	0.980959124419421	1	0.0683538864892127	0.547357625796207	0.776786842569092	1.62187584684097	3.4446814852147e-24	1.3406280683828e-22
XLOC_006112	ZSWIM8	ENSG00000214655	protein_coding	10:75545340_75561551	-0.0881780884848001	0.572007497068327	0.932007902232063	-0.0896898667442822	0.559306926447703	0.784838759396355	1.00210895105329	8.56721308592956e-11	6.98403218817884e-10
XLOC_006115	PLAU	ENSG00000122861	protein_coding	10:75668629_75677255	-0.058304831940579	0.721275434434496	0.970484347536793	-0.220026134421332	0.142603755327574	0.387082988095704	1.27872700639484	7.6610437975988e-13	8.41507489916762e-12
XLOC_006162	ZMIZ1	ENSG00000108175	protein_coding	10:80828714_81076302	0.239852547776725	0.0374301020554054	0.512725740506062	0.295750310010771	0.0230916405223779	0.136924677405314	1.38614102022955	1.89236674665589e-17	3.74420021848018e-16
XLOC_006163	PPIF	ENSG00000108179	protein_coding	10:81107227_81113842	-0.175543037618085	0.126681571656555	0.700866395599748	-0.364480674979022	0.00663723538867877	0.0633325248599878	-1.63661150080413	5.33192993960731e-28	2.89928417354392e-26
XLOC_006165	EIF5AL1	ENSG00000253626	protein_coding	10:81272357_81276188	-0.0837290789831423	0.429657087703906	0.879097341393849	-0.152641462547494	0.193260247835847	0.457005422554068	-1.01965657140052	3.11257866149614e-09	2.03879885499282e-08
XLOC_006223	SNCG	ENSG00000173267	protein_coding	10:88718375_88723015	0.172514524538787	0.600503253363975	0.939415813610542	0.124814214815006	0.69779684730699	0.868648876165398	1.4489051861864	1.08295520466024e-08	6.52240184927734e-08
XLOC_006236	PAPSS2	ENSG00000198682	protein_coding	10:89419370_89507462	0.171029509520191	0.31085443210928	0.833042973289132	0.215965027303886	0.232597174136465	0.501778991025402	1.76106341900351	2.34535127853244e-22	7.75077941918458e-21
XLOC_006257	IFIT3	ENSG00000119917	protein_coding	10:91087651_91100728	0.0747092740795462	0.805838155041375	0.982239412281251	-0.600614870359499	0.0843076076265121	0.290989183350948	-1.48652805137055	1.77044773748655e-05	6.24523708456837e-05
XLOC_006261	IFIT5	ENSG00000152778	protein_coding	10:91174343_91180758	0.0799526993738418	0.587816734921685	0.936378746445992	0.100125002498586	0.432820889960979	0.68990390090038	-1.23373628950927	8.51282108775725e-14	1.06212854808519e-12
XLOC_006301	SLC35G1	ENSG00000176273	protein_coding	10:95653702_95714013	0.16303810465281	0.271851687198592	0.81528921797442	0.204184346893433	0.207188356069326	0.47305334305644	-1.46570373294603	1.01164515330484e-10	8.18173353416479e-10
XLOC_006305	TBC1D12	ENSG00000108239	protein_coding	10:96162261_96295941	0.276550690183619	0.0797523665981782	0.623735023937668	0.342337292646219	0.0514891156538134	0.21858640626677	1.11341015158666	3.47091443603354e-10	2.62182275675558e-09
XLOC_006335	PGAM1	ENSG00000171314	protein_coding	10:99185846_99187200	0.00370906749369307	0.97055703041402	1	0.121058927833164	0.273323635483836	0.54402188817616	1.07255054445955	1.36302214073644e-13	1.65091481090463e-12
XLOC_006338	UBTD1	ENSG00000165886	protein_coding	10:99258625_99330966	0.0377842928745252	0.851187057679087	0.989010674759683	0.087105570587678	0.651465415800437	0.840943739867321	1.19718849241537	2.73789287383718e-07	1.31525217191163e-06
XLOC_006345	GOLGA7B	ENSG00000155265	protein_coding	10:99609996_99627782	-0.0882571391669801	0.783140454123459	0.978256515088926	-0.102550469938707	0.762520306920736	0.904571126901019	2.07688885819512	3.84813558815874e-12	3.81677303420608e-11
XLOC_006368	SCD	ENSG00000099194	protein_coding	10:102106881_102124591	0.258957013421386	0.292838327596926	0.823503323462106	0.505839107732095	0.0779931445734783	0.278580684577152	1.14450376520489	1.43104369814886e-09	9.84460478574004e-09
XLOC_006381	SEMA4G	ENSG00000095539	protein_coding	10:102729237_102745372	0.0238190381832674	0.936904247784162	1	0.11078376570995	0.687405654619479	0.862912558394324	2.62128863423671	2.18840417183111e-33	1.85397732435681e-31
XLOC_006382	MRPL43	ENSG00000055950	protein_coding	10:102730916_102732098	-0.525698087172303	0.334997900927823	0.843352128193602	-0.669766377148336	0.275569240737792	0.546081511692079	3.12666061498019	6.73497139044487e-17	1.24127465506108e-15
XLOC_006385	LZTS2	ENSG00000107816	protein_coding	10:102756829_102763517	0.00699322658297398	0.955293794999104	1	0.0174536932867957	0.881868518957233	0.962954353843091	1.24255868568829	1.23411340829785e-18	2.76665131620456e-17
XLOC_006386	SFXN3	ENSG00000107819	protein_coding	10:102790987_102800997	-0.131098118056633	0.264397726676854	0.809998529949389	-0.0150425832575418	0.907109104701248	0.97440183706233	1.13854872701758	4.09101993280117e-15	6.11420074557243e-14
XLOC_006402	HPS6	ENSG00000166189	protein_coding	10:103825147_103827792	-0.178331087383668	0.112014536932138	0.67849725969864	-0.458671796770939	0.000300205591529994	0.00856782734826409	-1.51535554019145	1.21771110120377e-16	2.1864615955338e-15
XLOC_006405	PPRC1	ENSG00000148840	protein_coding	10:103892694_103909074	-0.176677466620482	0.170595309790501	0.741473297286322	-0.284610141425633	0.0448616981933652	0.202925825062079	-1.04493516078048	6.93064254765167e-10	5.01531254486506e-09
XLOC_006406	NOLC1	ENSG00000166197	protein_coding	10:103911933_103923627	-0.0467901228727359	0.692033801245294	0.965344651485213	-0.0851855605190633	0.441832767973915	0.696593015022827	-1.45113625041764	9.76005807465348e-21	2.72606066515003e-19
XLOC_006411	NFKB2	ENSG00000077150	protein_coding	10:104153867_104162281	-0.05094518158153	0.658008377503357	0.957127054841059	0.0747163973994548	0.547621049599444	0.776873084888322	1.4000595271882	3.6522376591764e-22	1.19156196310236e-20
XLOC_006415	TMEM180	ENSG00000138111	protein_coding	10:104221041_104228397	0.0442637824307487	0.710088761922277	0.96889503419549	-0.00259830628244793	0.985440002490932	1	-1.04274562647923	1.4751385259212e-09	1.01297689908086e-08
XLOC_006420	TRIM8	ENSG00000171206	protein_coding	10:104404253_104416844	-0.0465909298358733	0.670007479326194	0.960313810589223	0.183902943926685	0.139347138716035	0.382998570545201	1.25699423541191	9.35704327838897e-19	2.1415059944898e-17
XLOC_006430	C10orf32	ENSG00000166275	protein_coding	10:104613980_104623970	0.06077546602877	0.688541121130629	0.964344823329988	0.192049661961661	0.187966689255612	0.449720643213354	-1.36564975238074	2.36357143454431e-11	2.09497135128916e-10
XLOC_006432	CNNM2	ENSG00000148842	protein_coding	10:104678044_104838108	0.145398606051466	0.274197561400363	0.81684917802575	0.275864875536873	0.0515465669160775	0.218769736255503	1.44057586500624	1.20785441885151e-19	3.03129945313733e-18
XLOC_006442	NEURL	ENSG00000107954	protein_coding	10:105314989_105331579	0.741990991133614	0.187071342734974	0.755478527652908	-0.921784517208138	0.125273780354471	0.359997778852223	1.73378603412974	0.000273862000897965	0.00076926175522429
XLOC_006474	ADD3	ENSG00000148700	protein_coding	10:111767703_111895378	0.319365351726795	0.0474143150225184	0.547066295376446	0.452866786120325	0.0298950565718333	0.159778367201022	1.46112981330265	1.19581421930548e-17	2.4222741398719e-16
XLOC_006476	MXI1	ENSG00000119950	protein_coding	10:111967283_112044850	0.280105605418615	0.0277872763742112	0.459274281715169	0.593091339917171	9.36424652182316e-06	0.000693678049109354	3.2694996817401	8.58867678857741e-63	3.99087181442564e-60
XLOC_006480	DUSP5	ENSG00000138166	protein_coding	10:112257596_112271302	0.660078826121203	6.91272326824447e-06	0.00246510926965723	1.23304621135235	3.47805224118635e-12	1.72040171181779e-09	1.60033668620843	5.26598393599017e-21	1.51498307081563e-19
XLOC_006495	PDCD4	ENSG00000150593	protein_coding	10:112631565_112658476	0.420984716566928	0.176678860823017	0.746539997756997	1.00247178340102	0.000400530767064689	0.0103639803372412	2.57053407044304	6.59539265718812e-21	1.86938541599487e-19
XLOC_006515	TCF7L2	ENSG00000148737	protein_coding	10:114650720_114925919	0.200652753783814	0.0630793879592464	0.583037573819821	0.33732979687451	0.0582446118796471	0.235206602653987	1.08726172369997	1.06287736961765e-10	8.54649270357474e-10
XLOC_006535	FAM160B1	ENSG00000151553	protein_coding	10:116581479_116624472	0.0654393415815903	0.675232697298716	0.961103003281926	0.402714243320712	0.0154795676535631	0.107732364630234	1.04248700023388	4.24562884492605e-06	1.66929417200246e-05
XLOC_006570	GRK5	ENSG00000198873	protein_coding	10:120967101_121215131	0.0163633813809412	0.965781130559011	1	0.105444649622011	0.665195008527441	0.850219794699196	1.57949315126257	2.45088312336489e-13	2.87983462173772e-12
XLOC_006623	LHPP	ENSG00000107902	protein_coding	10:126150374_126205945	0.147470068657192	0.44861894646726	0.886640652295211	0.111417980525472	0.581068068993549	0.798153082125126	1.35853841783243	2.54288207448816e-14	3.41142202363967e-13
XLOC_006636	BCCIP	ENSG00000107949	protein_coding	10:127512115_127520219	0.0210475525578831	0.872418085647483	0.994155799597053	-0.037176317753638	0.778715148947637	0.912550998258092	-1.25064368273123	4.24478625024693e-17	8.00609500138825e-16
XLOC_006638	FANK1	ENSG00000203780	protein_coding	10:127585108_127698161	0.0950731841052636	0.847028916017432	0.988062896820756	0.343994485621621	0.337937170065891	0.608500545966932	2.76886036022755	3.00653094897812e-19	7.30620373559912e-18
XLOC_006664	DPYSL4	ENSG00000151640	protein_coding	10:134000404_134019280	-0.333278239595397	0.176119873353675	0.745636307194645	-0.36178991161186	0.14726372525396	0.394849093030988	2.13752682272889	3.42988956991401e-20	9.11506527990667e-19
XLOC_006673	KNDC1	ENSG00000171798	protein_coding	10:134973653_135000504	-0.0628418917395927	1	1	0.430963839051703	0.276432568643399	0.547155932306427	1.83812025145293	1.22829300344206e-05	4.47804206247754e-05
XLOC_006714	KLF6	ENSG00000067082	protein_coding	10:3818188_3827385	0.182703814288262	0.0974673248385759	0.655510508366107	0.516950240238401	1.15515082485391e-05	0.000792693199175571	1.1840661813712	6.12409643668127e-14	7.81255364060488e-13
XLOC_006805	FAM107B	ENSG00000065809	protein_coding	10:14560556_14646269	0.125948741844875	0.354344430899041	0.849832968953402	0.255535644652763	0.0713943035546443	0.264882712486551	1.21955822593388	5.22359403338646e-05	0.000168380472793668
XLOC_006833	TRDMT1	ENSG00000107614	protein_coding	10:17188736_17211418	0.0578074851925661	0.752409907938117	0.974997113905816	0.255375878934198	0.157489008452314	0.408964683422148	-1.14830064285014	4.71574880622597e-07	2.19058746424323e-06
XLOC_006851	NEBL	ENSG00000078114	protein_coding	10:21068902_21463116	0.351510751906563	0.00710768002830154	0.278033585596877	0.477252552766273	0.00139199864595968	0.0238262382466649	2.13388423683609	2.33213928277704e-36	2.48340442792383e-34
XLOC_006854	CASC10	ENSG00000204682	protein_coding	10:21781587_21786191	0.080326272401376	0.825704581269848	0.984511756052821	-0.122006157290084	0.758213458839154	0.901974024657843	1.23422391442214	2.35493659562265e-05	8.10199635568268e-05
XLOC_006926	KIAA1462	ENSG00000165757	protein_coding	10:30301729_30348453	0.163245217518438	0.305587700273543	0.829787883525912	0.0755642328714625	0.61372749367767	0.81886414858523	1.36770368000456	7.42741166950469e-18	1.53286582153681e-16
XLOC_006936	ZNF438	ENSG00000183621	protein_coding	10:31133710_31320866	0.184896113004809	0.475187429727884	0.896792801254535	0.339649698830756	0.181311527204258	0.442219016725003	1.29755053789532	5.16916134639644e-08	2.80013364887918e-07
XLOC_007035	HNRNPF	ENSG00000169813	protein_coding	10:43881065_43892265	0.0579404610347237	0.561318953253307	0.928531338254467	0.073538204158128	0.493514695336256	0.738370020322583	-1.02871322647611	9.3260553298628e-14	1.15606897678348e-12
XLOC_007037	ZNF239	ENSG00000196793	protein_coding	10:44051795_44070045	-0.181747671379028	0.388343806503473	0.865858804588746	-0.83473400092241	0.00129494129720551	0.0230593239228894	-1.86354012028606	1.20895855482761e-11	1.11206781522055e-10
XLOC_007054	C10orf10	ENSG00000165507	protein_coding	10:45471577_45474258	0.0167861425860373	0.975726817959178	1	0.029274209271536	0.962425872623475	0.998230504136314	2.77582240725876	4.93862955236259e-20	1.29451188984492e-18
XLOC_007134	OGDHL	ENSG00000197444	protein_coding	10:50942689_50953403	-0.109504943378515	0.744761797621171	0.97453305951811	0.179409310101383	0.544776761096968	0.77484526988785	1.36558108284651	3.41611274343472e-09	2.22337320916078e-08
XLOC_007142	TIMM23	ENSG00000138297	protein_coding	10:51586855_51623365	0.0662316893083062	0.542364316752432	0.920984646434034	-0.0454300862446588	0.692208210294752	0.865768409189211	-1.18964451024084	1.12873649847763e-13	1.37802909774331e-12
XLOC_007167	CSTF2T	ENSG00000177613	protein_coding	10:53455247_53459355	-0.0757530740374706	0.481828888887212	0.898937119138157	-0.288408811970669	0.0133457402142487	0.0989155699564918	-1.08923111000894	3.84344305835162e-10	2.88333443526242e-09
XLOC_007185	ZWINT	ENSG00000122952	protein_coding	10:58116989_58121027	-0.127510299426149	0.256775952101801	0.806520988757465	-0.239655311548927	0.109226924715738	0.335446122204279	-1.20929316074498	1.51938614480191e-16	2.68413215949222e-15
XLOC_007211	EGR2	ENSG00000122877	protein_coding	10:64571756_64576115	4.2821035658903	4.62309200523825e-08	3.93836071157352e-05	4.05013123594115	7.17641995767876e-08	1.18326046915103e-05	1.92935833467488	3.41775053423556e-06	1.36407565569933e-05
XLOC_007238	DNA2,SLC25A16	ENSG00000138346,ENSG00000122912	protein_coding	10:70173821_70287231	0.0524437134758796	0.6584988706192	0.957240781003469	0.164935677571497	0.185207254290867	0.447168640733137	-1.12237473028641	3.38248269007111e-11	2.93033839375991e-10
XLOC_007293	P4HA1	ENSG00000122884	protein_coding	10:74766975_74856732	0.146066133651637	0.254949928190868	0.805843848340178	0.422561085964432	0.000472415533647039	0.0115534605948065	3.78717771486757	3.41496023750402e-97	8.7275000469811e-94
XLOC_007300	DNAJC9,MRPS16	ENSG00000213551,ENSG00000182180	protein_coding	10:75002198_75012392	0.0293178933428986	0.77086776856233	0.977709880180086	0.00490330038512727	0.964089299048036	0.999212254924136	-1.29545578903326	6.33438650203766e-21	1.80206832323275e-19
XLOC_007365	ZCCHC24	ENSG00000165424	protein_coding	10:81142081_81205383	0.235444270621198	0.430469104645951	0.879445473943859	0.409210922848888	0.159274703417131	0.411511087143771	2.03398568193999	3.76354054444715e-13	4.30672617228004e-12
XLOC_007449	ANKRD22	ENSG00000152766	protein_coding	10:90579687_90611575	-0.653636957728685	0.17979403317293	0.748145946652229	0.0130205588920413	0.999999999999999	1	3.84264875413234	2.18746440686933e-12	2.24665634393398e-11
XLOC_007450	ACTA2	ENSG00000107796	protein_coding	10:90694833_90751096	-0.111933501840947	0.816463909386671	0.984206961036957	-0.130478022758504	0.78900870396938	0.917642484876959	2.14147386145706	1.60530913786925e-11	1.4454380692946e-10
XLOC_007480	FGFBP3	ENSG00000174721	protein_coding	10:93666346_93669240	-0.298100411445948	0.230188314266617	0.789969473571145	-0.125691631532424	0.621434315157838	0.82353070509293	-2.05877806288571	9.76452966594409e-12	9.14098277763045e-11
XLOC_007547	FRAT2	ENSG00000181274	protein_coding	10:99092255_99094458	0.693419064196453	0.000446872962766894	0.0502741386218299	1.36496559839064	5.84843927586292e-12	2.60137352845048e-09	1.38356908336102	3.19989102982712e-07	1.52429726782756e-06
XLOC_007555	AVPI1	ENSG00000119986	protein_coding	10:99437181_99447080	0.0241324441202304	0.881699688656418	0.995907722047345	0.371223208167835	0.0396860362341014	0.188696334763941	1.34329267280765	2.08003493545372e-16	3.61214673841986e-15
XLOC_007560	LOXL4	ENSG00000138131	protein_coding	10:100007447_100028007	0.114941531054907	0.80534093767602	0.9820356213379	0.106034869433715	0.79855585435619	0.922390299156334	2.06934203831697	6.15355002722278e-11	5.1449583488241e-10
XLOC_007579	BLOC1S2	ENSG00000196072	protein_coding	10:102033713_102046430	-0.0420011773795863	0.70834870758654	0.968421815453995	-0.0567330311661356	0.618798688007199	0.821684931143101	-1.15841684497819	2.36755489672661e-14	3.19859795474941e-13
XLOC_007603	FBXW4	ENSG00000107829	protein_coding	10:103370373_103455016	0.352920799829012	0.208022207060811	0.772738631514677	0.415473692762071	0.124806578433154	0.359193707525147	1.1317849552388	3.13596360225632e-07	1.49570344874023e-06
XLOC_007627	PCGF6	ENSG00000156374	protein_coding	10:105062553_105110920	0.0629141858558064	0.606449762367253	0.941809834975451	0.141309252531961	0.231413265957313	0.500280702127371	-1.42388686102731	7.30394916088276e-18	1.51145420287417e-16
XLOC_007634	SH3PXD2A,OBFC1	ENSG00000107957,ENSG00000107960	protein_coding	10:105348285_105677888	0.0394473587108798	0.829413613297266	0.984840355141728	0.0938579133265907	0.627566839398984	0.827794401319916	1.12563726444113	5.72910201825425e-11	4.81370138892661e-10
XLOC_007673	GPAM	ENSG00000119927	protein_coding	10:113909624_113943521	-0.0354660474056085	0.756086821391756	0.974997113905816	-0.140270158425817	0.237786128141315	0.508750172864368	-1.49541480645065	5.59827465201079e-18	1.17273146876958e-16
XLOC_007684	DCLRE1A	ENSG00000198924	protein_coding	10:115594488_115614142	0.256925258624479	0.0227111672689126	0.431837889612526	0.228813335313344	0.0539620764953439	0.224424866010199	-1.82886842410749	2.8246739729308e-31	2.02399769630471e-29
XLOC_007730	MCMBP	ENSG00000197771	protein_coding	10:121588972_121632508	0.108763983270146	0.301119034719113	0.826848937496431	0.141888916117452	0.185470985823069	0.447237189974225	-1.27391709760297	4.83720974289859e-20	1.27227743049069e-18
XLOC_007761	CHST15	ENSG00000182022	protein_coding	10:125767184_125853098	-0.0788918515966457	0.463972574474171	0.89326151132084	-0.0822493162241535	0.478310908501338	0.725048909707883	1.20827844438674	1.97456707258899e-16	3.44785190349149e-15
XLOC_007780	DHX32	ENSG00000089876	protein_coding	10:127524906_127585077	0.260989027698398	0.0291846472514949	0.46860458738683	0.442132489062121	0.000457754534730731	0.0113147287446306	1.11148466461801	3.4552995900941e-12	3.44720650061828e-11
XLOC_007810	BNIP3	ENSG00000176171	protein_coding	10:133779969_133795427	0.154325086783951	0.221826309905946	0.784475238952439	0.636731850757063	1.4787619875472e-06	0.000163131915949992	3.39912789251639	3.59163188230414e-86	5.89331695780736e-83
XLOC_007868	LRRC56	ENSG00000161328	protein_coding	11:536961_560188	-0.55429718170765	0.0594975837785019	0.580107457700816	-0.581107610306029	0.0414527381732475	0.193384531730702	1.71785274944031	7.44332057036211e-12	7.0891849457101e-11
XLOC_007920	TSSC4	ENSG00000184281	protein_coding	11:2421718_2425105	-0.292371881988352	0.0585544020501724	0.579807935808024	-0.440019782136225	0.0192539438631082	0.123428083276297	-1.02054492432002	1.8904662767635e-06	7.90736767263817e-06
XLOC_007922	KCNQ1	ENSG00000053918	protein_coding	11:2466221_2870339	0.0510168719814942	0.894554230657611	0.998755012024128	0.28317354632015	0.281732257467518	0.552943043669238	2.03026342348697	1.38058146528002e-17	2.77140095999996e-16
XLOC_007925	SLC22A18	ENSG00000110628	protein_coding	11:2923423_2943056	0.157776072796197	0.692876149466705	0.965344651485213	0.250223546479247	0.497041471943897	0.740987794435405	1.91767462804454	2.49209152059964e-12	2.54080660750498e-11
XLOC_007945	STIM1	ENSG00000167323	protein_coding	11:3876932_4114439	0.118335948788986	0.413718513041056	0.872189808525351	0.0975611948363561	0.522849442490686	0.759005334767791	1.01037238377634	2.20879710602745e-09	1.47516092438262e-08
XLOC_008015	TIMM10B	ENSG00000132286	protein_coding	11:6502677_6504288	-0.299578555570427	0.0414868790180523	0.528811141199346	-0.443765413569739	0.00318074533444893	0.0401759052375947	-1.72242249871819	6.58664195376663e-23	2.29023963081763e-21
XLOC_008067	ADM	ENSG00000148926	protein_coding	11:10326227_10328902	0.573818353816252	0.0114346274276985	0.324028814750145	1.91230679028257	5.09147038405375e-08	8.67473409656447e-06	3.58395238314442	3.81789771697949e-75	3.9029095728109e-72
XLOC_008140	LDHA	ENSG00000134333	protein_coding	11:18415935_18429287	0.0507840829427747	0.623875272357154	0.947178557061842	0.24581691875517	0.0210685257129892	0.130163083514495	1.82023737892202	8.43405373028754e-31	5.67227104825566e-29
XLOC_008157	PRMT3	ENSG00000185238	protein_coding	11:20409076_20413797	0.0709640067110135	0.575852189068394	0.93279079237172	0.226095223406888	0.077066163486734	0.27651500564676	-1.33634265740226	7.32537053325001e-15	1.05769521428301e-13
XLOC_008237	HIPK3	ENSG00000110422	protein_coding	11:33279133_33378569	0.255938878714223	0.030010321498103	0.473508844203905	0.49378344414584	0.000320166722925654	0.00894250733942072	1.42591612332892	3.17047882004638e-16	5.41985755034461e-15
XLOC_008250	CAT	ENSG00000121691	protein_coding	11:34460472_34493609	0.135502747764861	0.548529976259459	0.922435259962387	0.203290846665597	0.378226999127821	0.645131568923917	1.20338669373435	3.81562461942124e-10	2.86526875191994e-09
XLOC_008295	API5	ENSG00000166181	protein_coding	11:43333513_43360923	0.132466317942364	0.208693739781131	0.773288018408692	0.188177391786063	0.114696078495238	0.343707185391045	-1.00607421732264	8.77093226662667e-12	8.29694481039194e-11
XLOC_008313	CD82	ENSG00000085117	protein_coding	11:44587141_44641259	0.0905207470555865	0.772546771091205	0.977709880180086	0.300113059105967	0.327588745488993	0.59750753221461	1.61679276461394	3.22885392618567e-12	3.24026479739078e-11
XLOC_008315	TSPAN18	ENSG00000157570	protein_coding	11:44748474_44953972	0.176904293190981	0.389086119865051	0.865930523998646	-0.00938117286747839	0.973553079348596	1	1.84553492668045	1.91123400197124e-20	5.23336824754054e-19
XLOC_008327	SLC35C1	ENSG00000181830	protein_coding	11:45825623_45834566	-0.207184253367758	0.0831458766746468	0.629534376912874	-0.433051869874502	0.00146054037793773	0.0245431391868372	-1.05831428861241	3.11585714466409e-08	1.75398507548749e-07
XLOC_008345	DDB2	ENSG00000134574	protein_coding	11:47236221_47260767	-0.0372725546926166	0.830465624382528	0.984864646709645	-0.00429027221019502	0.987511989934731	1	1.72816543878803	4.19448761528234e-19	1.00340519645459e-17
XLOC_008507	FAM111B	ENSG00000189057	protein_coding	11:58874658_58894867	-0.0508750246724993	0.692665131307548	0.965344651485213	-0.152425341981606	0.247600496825073	0.519025431455195	-2.77562314675857	6.67201314419251e-31	4.56735042647535e-29
XLOC_008508	FAM111A	ENSG00000166801	protein_coding	11:58910139_58922509	-0.112744531340893	0.312948703868122	0.834566160889354	-0.164980551813106	0.174212129174914	0.432470258825988	-1.18564327595276	2.13449435385735e-15	3.31278708725189e-14
XLOC_008556	TMEM138	ENSG00000149483	protein_coding	11:61129436_61136683	-0.338191291267164	0.0604342098276376	0.580107457700816	-0.462248006535148	0.0238697470737762	0.13986194177657	-1.74006221243005	6.23913583958086e-21	1.77826968334819e-19
XLOC_008570	FEN1,FADS2	ENSG00000168496,ENSG00000134824	protein_coding	11:61560109_61633429	-0.0139114632491065	0.889552002109884	0.997760983128737	-0.0229393841454471	0.83137164008501	0.938199347149216	-1.27491080419036	6.62553219891905e-11	5.50655342754605e-10
XLOC_008598	SLC3A2	ENSG00000168003	protein_coding	11:62623505_62655992	-0.117635262616439	0.318093323116193	0.836936729990158	-0.257689930591862	0.0451499223918321	0.203813184129142	-1.43477562387763	1.72043868767234e-24	6.85226151604356e-23
XLOC_008632	RPS6KA4	ENSG00000162302	protein_coding	11:64126515_64129474	-0.183094626537203	0.0998963164747572	0.660120716005232	-0.111318306032607	0.38589065353622	0.651753598196395	-1.04514747566285	4.43525656781935e-10	3.28869556145754e-09
XLOC_008643	PPP2R5B	ENSG00000068971	protein_coding	11:64685025_64697806	-0.0584589724682069	0.769590131918309	0.977709880180086	0.0107136509389623	0.967207558596837	1	2.59803193490689	2.37123236770289e-45	4.13187240072229e-43
XLOC_008649	MRPL49	ENSG00000149792	protein_coding	11:64889783_64893650	-0.0939247219483361	0.35155422943489	0.849832968953402	-0.164074784706793	0.133854019259387	0.374752151054123	-1.24677508960241	1.15801868305554e-17	2.34881726004942e-16
XLOC_008654	POLA2	ENSG00000014138	protein_coding	11:65029233_65065023	-0.130834517964927	0.327423294111343	0.840682446512645	-0.222083766281056	0.102978296186624	0.326051160822805	-1.57024938672077	2.91292612741927e-18	6.26462962662652e-17
XLOC_008661	AP000769.1	ENSG00000173727	protein_coding	11:65222523_65235424	0.288560059997174	0.154967699387383	0.72972123154607	0.322804014989347	0.152350622697919	0.402436597493521	1.65830421640506	3.10715479265541e-17	5.99781812127657e-16
XLOC_008664	SSSCA1,FAM89B,EHBP1L1	ENSG00000173465,ENSG00000176973,ENSG00000173442	protein_coding	11:65337317_65359842	-0.0471894548055202	0.686130662282177	0.963709771729197	0.0483825842785672	0.68886993890186	0.863847860902938	1.05899022156226	1.51920110633171e-12	1.59054079525869e-11
XLOC_008667	SIPA1	ENSG00000213445	protein_coding	11:65405568_65418389	0.0163884633399874	0.920323277959845	1	0.031061722881801	0.833147310818931	0.939373592948345	1.05215833863094	1.85694530571434e-10	1.45420448299593e-09
XLOC_008674	OVOL1	ENSG00000172818	protein_coding	11:65554493_65564690	-0.00711619757956232	0.974084685896698	1	0.840592715612682	1.18107856393992e-05	0.000804918164420214	1.1399154779269	2.75172183962804e-06	1.1150872803609e-05
XLOC_008678	CCDC85B	ENSG00000175602	protein_coding	11:65657875_65659105	0.270127775506647	0.23718935272426	0.79460168023724	0.359506480894065	0.0970080877797213	0.314088263938819	1.06135940392638	2.41712769083484e-08	1.38869374339683e-07
XLOC_008684	CST6	ENSG00000175315	protein_coding	11:65779312_65780976	-0.0362939885581265	0.829912009271059	0.984864646709645	-0.0308724937733421	0.870944915431894	0.957970685978958	1.112348998602	4.35429368023533e-09	2.7901687961859e-08
XLOC_008687	CATSPER1	ENSG00000175294	protein_coding	11:65786884_65789709	-0.541344842019929	0.194849985584636	0.764541883048823	-0.374868090886583	0.43531681497705	0.692155541358159	2.28988114345546	2.81990146585415e-12	2.84663390898008e-11
XLOC_008693	PACS1	ENSG00000175115	protein_coding	11:65837543_66012218	0.134368844287264	0.411013791224884	0.870789113804067	0.168986654363346	0.306303233716024	0.57794850562525	1.0681226564402	2.39918251604277e-10	1.85148790644187e-09
XLOC_008756	GAL	ENSG00000069482	protein_coding	11:68451943_68458643	-0.153459910622827	0.412042540243265	0.870953279459881	-0.216705034182094	0.260885788055414	0.531306885427509	-1.37102500500097	2.44102633467895e-10	1.88093958874206e-09
XLOC_008764	TPCN2	ENSG00000162341	protein_coding	11:68816365_68855992	-0.00488920074959378	1	1	-0.276958408051647	0.26439969745779	0.534586624580401	-1.01189584493291	9.82469161712605e-05	0.000301062792280198
XLOC_008801	FAM86C1	ENSG00000158483	protein_coding	11:71498556_71511770	-0.058509239471411	0.72954280702353	0.972260507270045	-0.316105581886751	0.121944525027242	0.354724460577636	-2.71393912881208	1.62376370776487e-22	5.46026155589179e-21
XLOC_008816	FOLR1	ENSG00000110195	protein_coding	11:71903169_71907345	0.388465452253804	0.323914382094464	0.839997147816086	0.0874878745578386	0.855855987112079	0.950904546796819	1.26263214589014	0.000542882941106079	0.00143502275795908
XLOC_008818	INPPL1	ENSG00000165458	protein_coding	11:71934910_71949571	-0.00419176745019159	0.985929601040483	1	0.0020474305470157	0.986650851571574	1	1.4144045041437	7.84199820008128e-19	1.81098193373564e-17
XLOC_008841	ARHGEF17	ENSG00000110237	protein_coding	11:73019308_73080136	0.0654737786958809	0.642891192593061	0.952392288180903	0.077396049623209	0.594314452256294	0.806138154621636	1.12783794652554	2.42291002810612e-10	1.86791867124078e-09
XLOC_008867	RNF169	ENSG00000166439	protein_coding	11:74459913_74553565	0.0292806051268088	0.792047565160158	0.980185850858738	0.253346625702849	0.0333432533230982	0.170371691588267	1.29779975684364	3.60398592920284e-16	6.11999116704279e-15
XLOC_008902	CAPN5	ENSG00000149260	protein_coding	11:76777988_76837201	0.0775763941812655	0.797424812462121	0.980963664203302	0.0778927120914561	0.790445382514795	0.918303621144167	1.47768708232054	2.31048312763216e-10	1.78843757087893e-09
XLOC_008909	AAMDC	ENSG00000087884	protein_coding	11:77532175_77583407	0.117334505732457	0.733072738989656	0.972260507270045	-0.0796584316424412	0.818897822318232	0.931388459236594	1.2569716960956	3.16402700667216e-05	0.000106002163251717
XLOC_008911	INTS4	ENSG00000149262	protein_coding	11:77597252_77599193	0.686245901091108	3.95472543617374e-05	0.00994127210463741	1.06221884461147	1.2316911768865e-16	2.14482189747237e-13	1.37051046571477	1.3863226512251e-07	7.02043313536518e-07
XLOC_008935	C11orf82	ENSG00000165490	protein_coding	11:82612740_82645697	0.00174985027871314	0.995742807493482	1	0.13897823521456	0.433844434772497	0.691032571185361	-1.84263487678937	7.06932151665047e-29	4.15329410483978e-27
XLOC_008951	TMEM126B	ENSG00000171204	protein_coding	11:85339629_85347203	0.129534999208988	0.317548843231188	0.836936729990158	0.166323399236928	0.186839512374598	0.448730292636107	-1.16148001965745	1.73397462503356e-07	8.62991460573341e-07
XLOC_008952	TMEM126A	ENSG00000171202	protein_coding	11:85359011_85367587	0.0543302034351724	0.718151167177652	0.970009876434372	0.0930689571776558	0.563588968205381	0.787260882198127	-1.35899609353061	1.56982383852343e-11	1.41681452265558e-10
XLOC_009023	C11orf54	ENSG00000182919	protein_coding	11:93474808_93492982	0.0690170209044484	0.686332455406985	0.963709771729197	0.148821882871072	0.400760752051912	0.665629890857733	1.24760555773304	1.75331610741135e-12	1.82521039993521e-11
XLOC_009066	ARHGAP42	ENSG00000165895	protein_coding	11:100557902_100819266	0.201160364607121	0.213918827455659	0.77789652735216	0.415168012162942	0.0101653486510624	0.0836051976340391	1.03083677306022	5.31261759285884e-10	3.89964950545225e-09
XLOC_009077	BIRC3	ENSG00000023445	protein_coding	11:102188226_102208465	0.823071920005631	0.00479198368797083	0.223344309639346	1.34663701169448	2.60605685773648e-05	0.00149667699837195	2.65874359185	1.20500723724801e-20	3.34133471536364e-19
XLOC_009144	DLAT	ENSG00000150768	protein_coding	11:111895538_111935114	0.0414305789038912	0.701222682194078	0.967406841212331	0.119816551969266	0.305909003086064	0.577472442856297	-1.04751146658021	1.66186605544168e-10	1.30950946013067e-09
XLOC_009212	KMT2A	ENSG00000118058	protein_coding	11:118307168_118321461	0.623979595647962	7.78614145795085e-09	9.94939109301819e-06	0.709859814866944	1.02496290951057e-08	2.0679975334783e-06	1.30296529262485	4.42658488657559e-08	2.43288363243705e-07
XLOC_009247	CBL	ENSG00000110395	protein_coding	11:119076752_119178859	0.310870052726066	0.002349119154464	0.152860746757652	0.459702090172125	0.000108216986005012	0.00408719030394298	1.23518416916561	1.44211813973354e-13	1.73574878765103e-12
XLOC_009258	OAF	ENSG00000184232	protein_coding	11:120081475_120099949	0.139243249853039	0.42177578553607	0.875552577722997	0.1899465634997	0.25806903574593	0.528563308887621	1.03065002394192	1.11337447408508e-07	5.72709969326419e-07
XLOC_009268	SORL1	ENSG00000137642	protein_coding	11:121322912_121504451	0.266508320120903	0.0451615471885154	0.540841272466868	0.396499339380251	0.00730368326238363	0.0670225488601979	1.16699457255779	1.27158786325749e-05	4.62050433535316e-05
XLOC_009282	HSPA8	ENSG00000109971	protein_coding	11:122933285_122933940	0.537070432357737	0.193821164547739	0.763477139707518	0.17103354752705	0.681056864813258	0.858896781400321	1.72208644309466	3.18202963534928e-06	1.27797911022645e-05
XLOC_009339	HYLS1	ENSG00000198331	protein_coding	11:125756955_125770544	-0.170908233290972	0.175905243527271	0.745636307194645	-0.31816015956517	0.0315551026260513	0.164636724497935	-1.19049705761253	7.58519062026745e-11	6.24657964399469e-10
XLOC_009347	FAM118B	ENSG00000197798	protein_coding	11:126081309_126132526	-0.0236654657881864	0.864561775887117	0.992389168836199	-0.148912230182437	0.322693436025886	0.592312802013519	-1.17434517258153	8.16488171969516e-08	4.30389468167087e-07
XLOC_009349	FOXRED1	ENSG00000110074	protein_coding	11:126138950_126148021	-0.0628586812953522	0.611119266554695	0.943376962848031	-0.132105511585031	0.310670349640518	0.581810368590838	-1.19455631374291	1.42917236739613e-12	1.50205134212832e-11
XLOC_009351	TIRAP	ENSG00000150455	protein_coding	11:126152960_126164579	-0.141748478008466	0.349107573096477	0.849832968953402	-0.330874430849797	0.0358455117771938	0.177807978636061	-1.02049745451316	2.99678274292064e-06	1.20800911093441e-05
XLOC_009431	SIGIRR	ENSG00000185187	protein_coding	11:405709_407195	-0.136677182294405	0.454772836782652	0.889350045924345	-0.227963742629947	0.227822751064403	0.496317219377685	1.01094715089682	3.38090280884814e-08	1.89000232121318e-07
XLOC_009432	ANO9	ENSG00000185101	protein_coding	11:417784_442011	-0.42628832988358	0.00321667491340929	0.176790297929097	-0.460147076601084	0.00267567187843147	0.0357517504355955	1.65677127410448	1.30303048972249e-25	5.64425692921034e-24
XLOC_009437	C11orf35	ENSG00000185522	protein_coding	11:554855_560621	-0.575015061297462	0.123955527601438	0.700228052287979	-0.622063996292216	0.104081476412371	0.327722255866113	2.13355652484046	1.42991301052391e-13	1.72376463076836e-12
XLOC_009441	IRF7	ENSG00000185507	protein_coding	11:612555_613591	-0.201357385305705	0.618351118206878	0.945060903676295	-0.0253519219068763	0.963876845195297	0.999194669025465	1.42800829764278	6.89394245293655e-07	3.10277996986584e-06
XLOC_009454	CHID1	ENSG00000177830	protein_coding	11:867860_902322	-0.126320216768513	0.411246650096239	0.870789113804067	-0.212040631384702	0.216430459337196	0.484134888909783	-1.05289245240124	9.33186170234476e-09	5.6800584409968e-08
XLOC_009464	DUSP8	ENSG00000184545	protein_coding	11:1575274_1587166	0.255917924994283	0.236588252484877	0.794360469367879	0.712569249978497	0.000836299030068444	0.0170529379349329	1.28362645262079	1.81332795717779e-09	1.22761902407789e-08
XLOC_009480	IGF2	ENSG00000167244	protein_coding	11:2150342_2160619	-0.00744395576289436	0.981961744264317	1	-0.0719734261916301	0.768637357196751	0.907265432626817	1.47347132416286	1.32810008792561e-12	1.40062494829789e-11
XLOC_009491	CDKN1C	ENSG00000129757	protein_coding	11:2904443_2905931	0.340483787034771	0.316455568590114	0.836463682475808	1.5994437294046	0.00050865446840753	0.0122061152090157	3.24591032477075	1.26345091644831e-58	4.72530642751667e-56
XLOC_009492	SLC22A18AS	ENSG00000254827	protein_coding	11:2909327_2924720	0.0981286085261658	0.831677667377656	0.984864646709645	0.649444975357024	0.189287616300878	0.451616042999482	1.74369611180869	1.20030073721445e-06	5.20957019655997e-06
XLOC_009510	ART5	ENSG00000167311	protein_coding	11:3659733_3663485	0.119899384390719	0.7826318772504	0.978124629795287	-0.0231594251392622	0.981422934351004	1	1.18724289520596	0.000250002770215331	0.000707818035170216
XLOC_009570	OR51B2	ENSG00000184881	protein_coding	11:5344541_5345582	0.352002243175381	0.213269857895509	0.777669216174968	0.607770335661346	0.0337816263091921	0.171665581230332	1.20933004774399	4.74036530046003e-06	1.84536078997853e-05
XLOC_009583	TRIM5	ENSG00000132256	protein_coding	11:5684425_5701087	0.110256542582713	0.463120136674276	0.892914475759297	0.176516436933989	0.268322726012718	0.538753526342677	1.37114819131921	1.32271384217201e-13	1.60462769429316e-12
XLOC_009640	STK33	ENSG00000130413	protein_coding	11:8413409_8498830	0.22956893578848	0.229447922339222	0.789969473571145	0.109085804830012	0.597852261832203	0.808125821592239	-1.02690507099206	2.47790017516822e-05	8.48506504824242e-05
XLOC_009642	ST5	ENSG00000166444	protein_coding	11:8714898_8720567	0.173070460528006	0.370647975098645	0.859489853213139	0.147781074038948	0.484382964295888	0.730840143118483	-1.07118940326418	2.04018371146138e-05	7.09070195638005e-05
XLOC_009660	SBF2	ENSG00000133812	protein_coding	11:9800214_10014651	0.302598288363122	0.0100635209382627	0.31497090765538	0.369067178974085	0.00541861795711582	0.0558343708750155	1.31374082076678	3.9191672650311e-12	3.88220354276401e-11
XLOC_009723	KCNJ11	ENSG00000187486	protein_coding	11:17407406_17410206	-0.000567924022568213	1	1	0.115805296878159	0.63376744088488	0.83087158230989	1.04393847637522	7.64971199855103e-06	2.88349763485205e-05
XLOC_009726	USH1C	ENSG00000006611	protein_coding	11:17515442_17565966	0.39469268216279	0.389926070464559	0.866310985040429	0.167962191409736	0.710831442253662	0.875282207943279	2.24132212780849	6.72651225803657e-12	6.46672971565722e-11
XLOC_009728	SERGEF	ENSG00000129158	protein_coding	11:17809595_18034445	0.14856405784829	0.488301528531663	0.90125368783155	0.221956233839018	0.29917970555346	0.570924421114823	1.71172197710649	3.94968661732314e-17	7.50489400124325e-16
XLOC_009780	FANCF	ENSG00000183161	protein_coding	11:22644079_22647387	0.00208065168144281	0.993523858653207	1	-0.130589170854833	0.52526959718557	0.760861893372713	-1.00661425578434	0.000869384954138949	0.00220458886832589
XLOC_009843	LMO2	ENSG00000135363	protein_coding	11:33880122_33891362	-0.0340834433230287	0.957265164909054	1	-0.122792332515164	0.723735128361085	0.883227573282043	2.09188724826192	1.44465754275156e-11	1.315461921648e-10
XLOC_009864	COMMD9	ENSG00000110442	protein_coding	11:36295051_36310999	-0.0633438158603746	0.677382958888231	0.961628775085078	-0.278423015454282	0.077133761022815	0.276671132520198	-1.4622483981223	2.95475950157088e-13	3.44026440372725e-12
XLOC_009894	TP53I11	ENSG00000175274	protein_coding	11:44953897_44972445	0.177397683027879	0.394129278094492	0.866700948012098	0.214170045819464	0.281651999894859	0.552919186581458	1.2581980786073	1.05314541332264e-10	8.47268193488425e-10
XLOC_009906	PHF21A	ENSG00000135365	protein_coding	11:45950871_46142561	0.251446790657196	0.326202120674111	0.840080745542229	0.345664389491273	0.226738895880402	0.495502284816894	2.54193661129512	6.81112281074451e-39	8.56079976884887e-37
XLOC_009910	CHRM4	ENSG00000180720	protein_coding	11:46405346_46413170	-0.124605202096642	0.821315724768604	0.984295062415144	-0.185427262993237	0.731690991695742	0.888130267289045	2.32579537619281	1.66848804141799e-11	1.49968321378097e-10
XLOC_009914	HARBI1	ENSG00000180423	protein_coding	11:46624411_46638777	-0.418251140880351	0.0699747979405816	0.605429157419318	-0.843915488543211	0.000560808572624489	0.0128640684097013	-2.27498837508736	5.93681939451235e-14	7.59259287701854e-13
XLOC_009926	ACP2	ENSG00000134575	protein_coding	11:47260853_47270457	-0.15766767318401	0.342794828647205	0.848043771667147	-0.339732527205395	0.0496409578549461	0.21418126874584	-2.14120091914326	1.98029850950502e-19	4.9056376970517e-18
XLOC_009932	PSMC3	ENSG00000165916	protein_coding	11:47440318_47447802	-0.060239584859406	0.665846082811841	0.959692552651829	-0.118553938884929	0.453462906476955	0.705714016839301	-1.2819263991469	6.67640464723914e-13	7.40781395519283e-12
XLOC_010045	TNKS1BP1	ENSG00000149115	protein_coding	11:57067067_57078943	0.0528114007121217	0.70345430484759	0.968057207408941	0.0548550953153726	0.666591257058634	0.851116966245265	1.02761705728476	2.86429456568049e-09	1.88502544507058e-08
XLOC_010048	SLC43A3	ENSG00000134802	protein_coding	11:57174425_57194588	-0.325793618479925	0.0388185787637646	0.518957355504418	-0.46902630509284	0.00366303955529449	0.0438478130686071	-2.31226273988426	8.80988181286974e-34	7.90004255664003e-32
XLOC_010051	TIMM10	ENSG00000134809	protein_coding	11:57295936_57298207	-0.088110222604771	0.556339330851586	0.927171512793761	-0.196464671355866	0.306614196921878	0.578390969662394	-1.74951798668273	8.22256728548153e-13	8.97401044523656e-12
XLOC_010118	MRPL16	ENSG00000166902	protein_coding	11:59573608_59578345	-0.0457786284982129	0.689562486451269	0.964500317859968	-0.127754735695468	0.323514309132018	0.593322379647215	-1.11509552475637	6.34689869993233e-13	7.06778102140613e-12
XLOC_010127	PRPF19	ENSG00000110107	protein_coding	11:60658202_60674060	-0.138116503985742	0.256754941208386	0.806520988757465	-0.225781214169993	0.0830851620863179	0.289026287529854	-1.42426123970881	5.51341005500517e-22	1.7798448375463e-20
XLOC_010137	CYB561A3	ENSG00000162144	protein_coding	11:61116217_61129743	-0.13549329789501	0.330994108262341	0.842370171314032	-0.248557150189405	0.0745513319860961	0.272118572881408	-1.06748850902767	3.92508092374956e-10	2.94026335538719e-09
XLOC_010144	FADS3	ENSG00000221968	protein_coding	11:61640985_61658926	-0.204844658300333	0.19647447570366	0.765832341883986	-0.222230138386698	0.129690753795838	0.368546704726719	1.37928793253718	1.32571098843972e-17	2.67128151074043e-16
XLOC_010155	AHNAK	ENSG00000124942	protein_coding	11:62201016_62314307	0.445422077694614	0.000112186967821848	0.0198241846015919	0.425532343465146	0.000479812150585401	0.0116599675389486	2.05508597894955	6.9048278901972e-11	5.72007730244645e-10
XLOC_010160	INTS5,C11orf48	ENSG00000185085,ENSG00000162194	protein_coding	11:62414320_62432663	-0.114411181769774	0.280922959753993	0.821364087965882	-0.395716230355899	0.000520998187993681	0.0124142042006165	-1.00370251131544	2.1054944092075e-12	2.16536896517692e-11
XLOC_010190	RCOR2	ENSG00000167771	protein_coding	11:63678693_63684316	-0.0572912657800345	0.784148034259687	0.978605514555062	-0.203707764814558	0.342282674125735	0.612359759325649	1.82932821989675	1.26664499999443e-22	4.29706513936162e-21
XLOC_010191	MACROD1	ENSG00000133315	protein_coding	11:63765734_63933529	0.0723594115915244	0.70655725745967	0.968300516073472	0.0989653814856043	0.567274173209462	0.788473321017353	1.09793461768552	3.93283966492907e-10	2.94463688584094e-09
XLOC_010194	TRPT1	ENSG00000149743	protein_coding	11:63991096_63993630	-0.248257620853782	0.276800153477116	0.81815896833776	-0.228038334930735	0.319525113182302	0.588823228642882	1.42062394575575	2.94574054155895e-15	4.45903114158587e-14
XLOC_010225	ZNHIT2	ENSG00000174276	protein_coding	11:64883875_64885170	-0.18065498013324	0.276646651851317	0.81815896833776	-0.425990093199738	0.0343681009562525	0.173184508729272	-2.21989379023741	8.18865922140569e-21	2.30394312845936e-19
XLOC_010240	RNASEH2C	ENSG00000172922	protein_coding	11:65482367_65488269	-0.244408556421571	0.0984252744136937	0.656779491891092	-0.338707246268678	0.033817829662727	0.171665581230332	-1.16370922542622	5.06723693798742e-10	3.73024537720111e-09
XLOC_010249	C11orf68	ENSG00000175573	protein_coding	11:65684279_65685831	0.391773133108663	0.000962032493810732	0.0883341692221184	0.615695006073112	2.30275668015159e-06	0.000233844178367182	1.26216444572963	3.55130783666814e-13	4.08214050730654e-12
XLOC_010266	BRMS1	ENSG00000174744	protein_coding	11:66104804_66112554	-0.210695984155308	0.108021213495727	0.670334798763043	-0.309080297605536	0.0553090923387014	0.228041689716282	-1.33541479944163	4.42701860492776e-11	3.76714224683475e-10
XLOC_010283	PC	ENSG00000173599	protein_coding	11:66615996_66721880	-0.0763238945471389	0.820387455389691	0.984285271179196	-0.18182059029441	0.568329472610427	0.788873192698618	2.06012046510179	7.86376043967022e-20	2.02320306345475e-18
XLOC_010287	POLD4,CLCF1	ENSG00000175482,ENSG00000175505	protein_coding	11:67119019_67141868	0.363228048899017	0.010644911637798	0.320685805607063	0.326553185253876	0.0357108417713829	0.177270976925343	1.51117537231938	4.01288228236479e-21	1.16761929635259e-19
XLOC_010327	MTL5	ENSG00000132749	protein_coding	11:68474517_68519032	0.352155727720945	0.0342176621929694	0.495880005755376	0.378362118391644	0.0346549357768099	0.174229109902165	1.1977484942286	1.14656996447509e-11	1.05836405169638e-10
XLOC_010329	MRPL21	ENSG00000197345	protein_coding	11:68658737_68671300	-0.0298054562014419	0.846288183610377	0.987969775978799	-0.0955331212800403	0.550339170355202	0.778496387290283	-1.28763090513547	6.47701776147953e-12	6.25038328222323e-11
XLOC_010340	ORAOV1	ENSG00000149716	protein_coding	11:69480331_69490184	-0.588596939515268	0.000499000495956743	0.0546899344665186	-0.662415280452482	0.00120471500187209	0.0219395485020269	-1.45168087475989	1.05581006502434e-13	1.29560870169955e-12
XLOC_010359	SHANK2	ENSG00000162105	protein_coding	11:70803468_70858372	0.0629178482308826	0.902161931317133	0.998755012024128	0.322495546460887	0.383662097899768	0.64963279695175	1.67001699373323	4.35061656910821e-06	1.70750843283095e-05
XLOC_010395	PDE2A	ENSG00000186642	protein_coding	11:72301977_72307670	-0.142087143587772	0.905436792542362	1	0.108347372303772	1	1	1.88287143336637	0.000100685174388985	0.000308164962890359
XLOC_010397	ARAP1,STARD10	ENSG00000186635,ENSG00000214530	protein_coding	11:72396114_72468927	0.0690547127503377	0.650257813959242	0.954566989702696	0.045143428746566	0.739771511104997	0.892077410450143	1.31461365769185	8.87281690410092e-14	1.10614450737791e-12
XLOC_010399	FCHSD2	ENSG00000137478	protein_coding	11:72547790_72852389	0.268090390316278	0.0620457015724783	0.580342391482681	0.41476764841056	0.0145362603533158	0.10404279809893	1.39308282325249	1.1545937602728e-17	2.34497228079776e-16
XLOC_010404	FAM168A	ENSG00000054965	protein_coding	11:73111532_73309228	0.066256414123008	0.66533014974461	0.959692552651829	0.0980973589584171	0.560564604401909	0.785569150420295	1.61319617362803	8.17990100869494e-19	1.88334237338331e-17
XLOC_010406	RAB6A	ENSG00000175582	protein_coding	11:73386683_73472136	0.24958047301094	0.0207964853760807	0.41685399576055	0.352466100905019	0.00947264872633581	0.0800755605224878	1.05173089571635	1.448672552553e-12	1.5204616646713e-11
XLOC_010420	PGM2L1	ENSG00000165434	protein_coding	11:74041363_74109518	0.22528823567214	0.352017284855828	0.849832968953402	0.520705807880819	0.0287764167572455	0.156474317218299	1.71198448746591	3.99244517443453e-13	4.54830269723471e-12
XLOC_010441	ARRB1	ENSG00000137486	protein_coding	11:74971168_75062749	-0.0758118258092695	0.598497065941119	0.939147974738142	-0.0511594631176226	0.733625371532394	0.888731838757882	1.62503853502836	5.21839981343146e-17	9.72283629880413e-16
XLOC_010446	GDPD5	ENSG00000158555	protein_coding	11:75145683_75236948	0.0571332078032675	0.770346144969419	0.977709880180086	-0.122791122821507	0.557617744763007	0.783944575253842	1.50459763716366	5.45713054726437e-14	7.00834504286029e-13
XLOC_010461	PRKRIR	ENSG00000137492	protein_coding	11:76061000_76092015	0.0515710779313199	0.690862475719303	0.965220136806738	0.117669121053179	0.390708640067182	0.656820292966911	-1.00945101906538	4.28367518250967e-12	4.22689029913792e-11
XLOC_010499	KCTD21	ENSG00000188997	protein_coding	11:77882295_77899868	-0.537503062957095	0.0427075322621624	0.534727119543102	-0.632448790876232	0.011160540299043	0.0883195169828906	1.05969505164955	2.90764081463234e-06	1.17485544799927e-05
XLOC_010500	GAB2	ENSG00000033327	protein_coding	11:77926343_78128852	0.283686109428478	0.198013736082678	0.766317254651647	0.434408394458009	0.0600535870232185	0.239932700212098	1.18480698827695	7.41807386799625e-07	3.31887283328514e-06
XLOC_010589	CHORDC1	ENSG00000110172	protein_coding	11:89934328_89956240	-0.010926035091941	0.937643073243791	1	0.0788268906458527	0.575462405018404	0.793990698086933	-1.5414654641555	5.03689647277799e-27	2.60053099372315e-25
XLOC_010604	SLC36A4	ENSG00000180773	protein_coding	11:92877341_92931154	0.162074829156101	0.328156585367462	0.841041798433005	0.38415782301703	0.0141417765759553	0.102239510615605	1.16226808988592	9.43939813607983e-12	8.86910116535834e-11
XLOC_010623	SESN3	ENSG00000149212	protein_coding	11:94898704_94964361	0.943449110060346	0.0597277851605919	0.580107457700816	1.10108599889121	0.024300354359217	0.141581596475882	2.98727007589152	4.96772079133092e-16	8.29793361811202e-15
XLOC_010630	MAML2	ENSG00000184384	protein_coding	11:95709762_96076344	0.163758681871065	0.6103471762378	0.942883699418741	0.530518995720146	0.138757144592437	0.382336398055782	2.26265001791994	1.24784703246586e-13	1.51981623477614e-12
XLOC_010706	ALKBH8	ENSG00000137760	protein_coding	11:107373399_107436460	0.0417208918095307	0.76336398248291	0.976247763924631	0.0278174507171951	0.856375130012996	0.951224646404873	-1.42361487432025	1.60339900248424e-14	2.2150018291976e-13
XLOC_010720	EXPH5	ENSG00000110723	protein_coding	11:108376158_108464374	0.0100264098386458	0.946554030506491	1	0.549290060348514	0.00549371638314416	0.0562354118952821	1.60337238890409	2.24418763807714e-15	3.47248973181381e-14
XLOC_010748	PPP2R1B	ENSG00000137713	protein_coding	11:111597632_111625762	0.0100285064666875	0.925904285188901	1	-0.05016096354591	0.693156893095648	0.866107219583497	-1.58587548531858	4.26862662485251e-20	1.12465843067849e-18
XLOC_010758	PIH1D2	ENSG00000150773	protein_coding	11:111938522_111943793	-0.153210813620163	0.621405221079459	0.945708307863144	-0.324674339310012	0.308379292920408	0.579709216334625	-1.64359981371586	0.000217245922658213	0.000623479127464167
XLOC_010759	TIMM8B	ENSG00000150779	protein_coding	11:111955524_111957446	-0.020907620906087	0.866944040294829	0.992600767436595	-0.122745970891033	0.361810075602833	0.632250222141749	-1.45809480806673	1.49425911956315e-14	2.07357188591686e-13
XLOC_010760	IL18	ENSG00000150782	protein_coding	11:112013974_112034816	0.0468847346162098	0.745424230329014	0.97453305951811	0.149844617803631	0.367598933331302	0.637066234595635	1.20769632084982	4.35821787243302e-12	4.29767928333685e-11
XLOC_010775	ZW10	ENSG00000086827	protein_coding	11:113603853_113644413	0.015154630956252	0.889168960496657	0.997760983128737	-0.084745209969831	0.474386751316991	0.722105295075025	-1.22235589428811	1.06243408008302e-15	1.70411759246789e-14
XLOC_010809	BACE1	ENSG00000186318	protein_coding	11:117156402_117186972	0.334588123852236	0.162394780011276	0.736220564577416	0.115048421710033	0.680431197623958	0.858614397157282	1.19896498680554	3.95769428566832e-08	2.18692915951128e-07
XLOC_010820	MPZL2	ENSG00000149573	protein_coding	11:118124118_118135251	0.317178045061921	0.17989916963449	0.748145946652229	0.544375818110776	0.0102630128174947	0.0839770749965118	1.27664829941572	9.53878056658862e-10	6.71568692415381e-09
XLOC_010842	H2AFX,DPAGT1	ENSG00000188486,ENSG00000172269	protein_coding	11:118964564_118972563	-0.0105375791738511	0.926150259632004	1	-0.121787174435541	0.276973360141044	0.547590188809021	-1.0051397726126	1.5380336149334e-11	1.38894036816189e-10
XLOC_010883	HSPA8	ENSG00000109971	protein_coding	11:122928197_122932844	-0.466343029951775	1.44844646252281e-05	0.00427124578006245	-0.798788123664849	1.4569761405924e-07	2.16905554755766e-05	-2.07459713920751	4.0220460887782e-33	3.3337326878554e-31
XLOC_010885	CLMP	ENSG00000166250	protein_coding	11:122940579_123065990	-0.128745147625463	0.559987634786355	0.928076467133972	0.198828149969442	0.396155173180328	0.662125633448598	-1.17519043877192	1.71703992534877e-05	6.07220715297462e-05
XLOC_010943	CDON	ENSG00000064309	protein_coding	11:125827347_125932706	0.248782496424954	0.111765173422908	0.67849725969864	0.211220107322417	0.222127482059991	0.490227807989048	1.30740728183715	6.05528954778281e-14	7.73120815368039e-13
XLOC_010962	ETS1	ENSG00000134954	protein_coding	11:128328656_128392096	0.0678022802641234	0.80105537557162	0.981394003034708	0.43291285412354	0.0874510141831047	0.297158270939491	1.57122095932678	3.17851994458572e-09	2.07844029126982e-08
XLOC_010971	ARHGAP32	ENSG00000134909	protein_coding	11:128834955_129149219	0.298998690357132	0.0155277628054721	0.360912064639185	0.341655534462238	0.00974177094014628	0.0812291003785769	1.1845314898514	2.74025045289213e-14	3.65065164592945e-13
XLOC_010976	PRDM10	ENSG00000170325	protein_coding	11:129769601_129825681	0.133176094157517	0.374896222763885	0.862869761790381	0.333195671106749	0.0531457153559575	0.222524046596428	1.44939436618964	3.71906713850966e-18	7.94264282756367e-17
XLOC_010980	ZBTB44	ENSG00000196323	protein_coding	11:130096572_130131007	0.226693750909882	0.0566569572802209	0.574493133393617	0.465797887525673	0.000242105582118443	0.00736596626230994	1.07485417692123	2.64911063913348e-11	2.33590928927388e-10
XLOC_011064	C12orf5	ENSG00000078237	protein_coding	12:4430250_4462338	-0.0584872840583752	0.633525854050018	0.949715397469011	-0.0374752712995507	0.779016778818107	0.912632232133613	-1.54170361103376	1.99956888757485e-12	2.0647400216884e-11
XLOC_011065	RAD51AP1	ENSG00000111247	protein_coding	12:4647950_4662431	0.175646673550026	0.129515251385347	0.703171496436762	0.406422487366447	0.00106585394560314	0.0201278379333479	-1.15930022630332	9.75489679428101e-13	1.04895923873426e-11
XLOC_011079	CD9	ENSG00000010278	protein_coding	12:6309615_6347425	0.107133336581854	0.313549293860896	0.835511352991806	0.26733511933354	0.0245900580721906	0.142234609761966	1.24487460202539	4.73682946166901e-11	4.02853815669621e-10
XLOC_011080	PLEKHG6	ENSG00000008323	protein_coding	12:6419802_6428139	-0.0480804822735386	0.844974489310573	0.987651097724026	0.0524113126286336	0.806652963074278	0.925557283176138	1.35978478809726	1.86976646154129e-10	1.46206011837196e-09
XLOC_011093	GAPDH	ENSG00000111640	protein_coding	12:6643093_6647554	0.00318574273860049	0.974895734700678	1	0.0268407701893158	0.809120997238819	0.926868472408491	1.39041840312486	1.20503038007553e-22	4.10620796623961e-21
XLOC_011181	GABARAPL1	ENSG00000139112	protein_coding	12:10365404_10375727	0.133748758119807	0.382210705565353	0.864872759912304	0.657291414399271	3.08910754203269e-06	0.000292397376848946	1.71004461867376	7.32039090062135e-30	4.60044565861179e-28
XLOC_011197	ETV6	ENSG00000139083	protein_coding	12:11802108_12048336	0.000234583672608642	0.998419480120226	1	0.0524073829251785	0.805250331708563	0.924991279228339	1.35824998596397	3.054040388031e-10	2.32064694301622e-09
XLOC_011209	CDKN1B	ENSG00000111276	protein_coding	12:12870058_12875305	0.314023599942717	0.0137171699445588	0.348314008637089	0.591471703509792	0.000101851042679201	0.00396391849858594	1.09753296781003	6.58765565129953e-11	5.47804293693205e-10
XLOC_011218	GPRC5A	ENSG00000013588	protein_coding	12:13043716_13062004	-0.0369649609892973	0.781375747017615	0.977851664259011	0.355473697375479	0.00210357118937658	0.0310453903925896	2.43012741470623	2.90242248576491e-28	1.61839077806252e-26
XLOC_011223	KIAA1467	ENSG00000084444	protein_coding	12:13197218_13236383	0.131739649231191	0.340660124207834	0.846709964577289	0.153347141740263	0.354979656476147	0.625158843735527	1.38224629639191	5.30605874483039e-14	6.82576382493534e-13
XLOC_011224	EMP1	ENSG00000134531	protein_coding	12:13349650_13369708	0.0918506655047746	0.482757472334072	0.899340281849095	0.394627457559504	0.00113341822250593	0.0211433516105912	1.74665710754645	4.31616641187742e-31	3.0499583299414e-29
XLOC_011239	H2AFJ	ENSG00000246705	protein_coding	12:14927270_14930934	0.219561359255123	0.398158807032779	0.867138698913479	0.0960635266686786	0.695191701523332	0.867280660532295	1.08495257833693	9.13451056289362e-06	3.40385382676575e-05
XLOC_011240	C12orf60	ENSG00000182993	protein_coding	12:14956506_14977349	-0.139554211819824	0.521392299661267	0.91426677643385	-0.294489734116524	0.224629626672172	0.492845987791955	-1.23227088746596	1.39384188039157e-05	5.01953297179997e-05
XLOC_011284	SLCO1B3	ENSG00000111700	protein_coding	12:20974775_21013988	0.0962321907695491	0.676338523583766	0.961432735759105	0.19652349010506	0.429852649940588	0.686941275416079	1.82982130100345	1.26235746091493e-22	4.29201536711076e-21
XLOC_011331	REP15	ENSG00000174236	protein_coding	12:27849428_27850566	0.125399690005107	0.679669186102146	0.962357980063511	-0.130545573841534	0.649984296190234	0.839526549678323	-1.28765400682503	0.000527360638060043	0.0013968816762848
XLOC_011395	ALG10	ENSG00000139133	protein_coding	12:34175216_34188568	0.207161549285917	0.199222957140479	0.766472349387187	0.191865952285501	0.275014298699567	0.545769993760957	-1.05714417577036	0.00107445175360784	0.00267028252671354
XLOC_011445	ANO6	ENSG00000177119	protein_coding	12:45609868_45826134	0.0770159998818296	0.467710046342877	0.895182697177782	0.218264201500945	0.0588900870167818	0.236826801551359	1.76999460523538	2.39653260215355e-33	2.01914455612212e-31
XLOC_011488	CACNB3	ENSG00000167535	protein_coding	12:49209370_49222724	-0.00860631319700024	0.971037947289502	1	-0.131240155883948	0.469002725716552	0.718372957559335	1.42999795391541	6.09588103901818e-11	5.10509229122364e-10
XLOC_011498	PRPH	ENSG00000135406	protein_coding	12:49690904_49692431	0.0963028947514651	0.880695000928716	0.99539891974946	0.698776797816165	0.0733681486517655	0.269456191383405	1.599344424671	6.20970163637277e-06	2.37100510189592e-05
XLOC_011522	ASIC1	ENSG00000110881	protein_coding	12:50451167_50473725	-0.013790787697192	0.948066096164641	1	0.113342891334918	0.527460423307439	0.762307081149508	1.55636993041852	7.73284702752129e-19	1.78846872277544e-17
XLOC_011540	LARP4	ENSG00000161813	protein_coding	12:50794592_50871280	0.143429245688896	0.252932793944393	0.804328382899902	0.186098592163378	0.150027118163309	0.39904871290827	-1.11647274575189	1.52799563917236e-10	1.20774665624067e-09
XLOC_011570	NR4A1	ENSG00000123358	protein_coding	12:52430875_52453291	0.943722091182457	7.20355213847045e-06	0.00251043792025695	1.84209781530133	1.36115009503229e-08	2.57677476015125e-06	0.68011301264158	2.80822443101538e-05	9.50371075373865e-05
XLOC_011591	EIF4B	ENSG00000063046	protein_coding	12:53399942_53434136	0.190971211385622	0.0682859979040833	0.601780167736329	0.268931851238574	0.0281444599304392	0.154375790066153	1.16064415160844	2.59847313052462e-14	3.47991152694013e-13
XLOC_011594	IGFBP6	ENSG00000167779	protein_coding	12:53491229_53496124	0.180432612616699	0.430847679252343	0.879664362879984	0.122104022233994	0.586729632604446	0.801159105349637	1.60708868225592	2.16597268787377e-20	5.86802565297815e-19
XLOC_011600	ZNF740	ENSG00000139651	protein_coding	12:53574349_53579815	0.0250426334211985	0.845890177188785	0.987881186368075	0.224618988865288	0.0892965168346792	0.300740783910163	1.05517105101426	8.21300290463982e-13	8.96995630624979e-12
XLOC_011668	ORMDL2	ENSG00000123353	protein_coding	12:56211703_56214260	-0.278778400869401	0.134818852511447	0.708940951558572	-0.201782065797872	0.286996961182335	0.558762240067284	-1.02696066991913	2.86028548613915e-06	1.15755127063757e-05
XLOC_011678	ERBB3,PA2G4	ENSG00000065361,ENSG00000170515	protein_coding	12:56473645_56505293	0.0177998126418105	0.877545947737142	0.994856038283175	-0.0150708000420247	0.900210103852888	0.971715737566389	-1.02770081527618	7.94356094661947e-13	8.6942586406469e-12
XLOC_011689	SPRYD4	ENSG00000176422	protein_coding	12:56862301_56864763	0.144921542325492	0.407780197022478	0.869694029216494	0.0358721583516874	0.845047393290547	0.945008512887781	-1.13624760680176	9.41264015785667e-07	4.15347983253451e-06
XLOC_011691	RBMS2	ENSG00000076067	protein_coding	12:56915596_56990067	0.0151352414064787	0.913943302862486	1	0.0831880188573783	0.523854989950218	0.75988954837732	1.01630886305806	6.26078602967287e-08	3.35791860717047e-07
XLOC_011699	NAB2	ENSG00000166886	protein_coding	12:57482677_57486929	0.202399984808563	0.10699420701701	0.667132357264033	0.871825780402593	1.21608550507805e-12	7.35490720766641e-10	1.389194966973	1.19907026146434e-21	3.67730867785882e-20
XLOC_011710	MARS	ENSG00000166986	protein_coding	12:57881740_57910438	-0.0273836796260867	0.840568456510542	0.986852209795012	-0.145367818646129	0.297514988769036	0.569437003211273	-1.2720110909801	1.23340518701682e-16	2.20946672169579e-15
XLOC_011717	ARHGEF25	ENSG00000240771	protein_coding	12:58005218_58011026	-0.40499695747352	0.212274480602682	0.776467161518515	-0.463994101872552	0.175411556907278	0.434164365370688	1.21345192471246	4.19259551031819e-05	0.00013766436735593
XLOC_011761	TMEM5	ENSG00000118600	protein_coding	12:64173583_64184333	0.0668159365637532	0.610688087851194	0.943116544312337	-0.00592922229267611	0.963247214729106	0.998744525705329	-1.38158134574032	9.04210166311151e-16	1.46411390604173e-14
XLOC_011813	NUP107	ENSG00000111581	protein_coding	12:69080514_69108158	0.090252312224812	0.404468227284689	0.869687949388864	0.134510088203086	0.229649090254398	0.498459524598699	-1.05735426530709	3.91958042410721e-13	4.47526777537304e-12
XLOC_011834	CCT2	ENSG00000166226	protein_coding	12:69979114_69995350	0.0812311034363968	0.435971745608223	0.882095505818334	0.141972223206237	0.227851313624664	0.496317219377685	-1.10500886246567	2.73126255179205e-14	3.64184173645037e-13
XLOC_011838	KCNMB4	ENSG00000135643	protein_coding	12:70760056_70824466	0.447491058490858	0.138227159797652	0.710223016017593	0.54853663900906	0.0683910474643923	0.257478105037808	1.97389915854012	2.41202553499261e-16	4.1650900398172e-15
XLOC_011927	TMTC2	ENSG00000179104	protein_coding	12:83080659_83528649	0.269224752317328	0.100913454537937	0.661535512907559	0.416572045680031	0.0351362458446521	0.175383852142544	1.61095174655246	1.10272112935338e-21	3.39540678664753e-20
XLOC_012030	ELK3	ENSG00000111145	protein_coding	12:96588160_96663613	0.0943101716930132	0.532089937158903	0.917710052112179	0.382061870333851	0.00461556132591918	0.0507347794778815	1.30847864327062	2.95625802133476e-18	6.34891603629512e-17
XLOC_012042	TMPO	ENSG00000120802	protein_coding	12:98909288_98941565	0.221958483314197	0.0416993220642443	0.530196852846701	0.369277952415857	0.00273454934108789	0.0362729927303129	-1.00278504798624	1.99226204248058e-09	1.3414523501498e-08
XLOC_012044	APAF1	ENSG00000120868	protein_coding	12:99038919_99126465	0.20434401461628	0.306401375164841	0.830307182149853	0.300984112165671	0.113093223343352	0.341581254666807	1.04016535177916	1.44399925811067e-07	7.29564567508042e-07
XLOC_012058	UTP20	ENSG00000120800	protein_coding	12:101673887_101780394	0.278403318786546	0.0492009688565074	0.554156841796749	0.111246046239253	0.427136604188655	0.684973090214269	-2.04142715570201	1.73466995746065e-20	4.758395192791e-19
XLOC_012120	TCP11L2	ENSG00000166046	protein_coding	12:106695675_106740793	0.425629828959334	0.363275309627757	0.85608983865343	0.688173129486061	0.163673483119055	0.417529394468074	4.80004375777916	3.40476963183606e-73	2.90048541858746e-70
XLOC_012122	POLR3B	ENSG00000013503	protein_coding	12:106751436_106903974	-0.0097705745346076	0.94081896635881	1	-0.174955150837416	0.211608987397365	0.478447442503482	-2.09963769622274	2.14955698148973e-26	1.01419405397426e-24
XLOC_012126	C12orf23	ENSG00000151135	protein_coding	12:107349497_107366119	0.163492725205309	0.223165428134878	0.785948248741437	0.422826217417431	0.00754489289246341	0.0683012358873132	1.31262312169306	2.42455055948817e-11	2.14776303739536e-10
XLOC_012129	BTBD11	ENSG00000151136	protein_coding	12:107712168_108053419	0.122449795815013	0.530673981261824	0.917710052112179	0.322223854348979	0.106062502215387	0.331032446360826	1.9570093859952	5.3326271245348e-25	2.24028778979772e-23
XLOC_012131	PWP1	ENSG00000136045	protein_coding	12:108079352_108106944	-0.0386655211323893	0.729592126504159	0.972260507270045	-0.0945906344111245	0.436816520230964	0.693164542235277	-1.14910910723629	8.15038728547433e-16	1.33238847159343e-14
XLOC_012150	UNG	ENSG00000076248	protein_coding	12:109535379_109548780	0.012830820006849	0.905719867752716	1	0.0280047030044898	0.814973552342714	0.929683414047253	-1.20848420412968	5.17348915326302e-16	8.6134943187986e-15
XLOC_012156	FAM222A	ENSG00000139438	protein_coding	12:110152033_110208312	-0.0790706881525825	0.703230662808721	0.967983750763817	-0.195725816631598	0.378222173789903	0.645131568923917	-1.17431939546676	0.00370681824625383	0.00822581056267094
XLOC_012159	TCHP	ENSG00000139437	protein_coding	12:110338069_110354546	-0.312916375657905	0.0243608730316725	0.443316908577917	-0.375634368859687	0.012304899522266	0.0936858635920689	-1.42618513885446	3.61078780852072e-11	3.10880518000319e-10
XLOC_012205	SDSL	ENSG00000139410	protein_coding	12:113860042_113876046	-0.0641070193011968	0.730859809360516	0.972260507270045	-0.162002171700669	0.352192006920996	0.622393941929993	-1.60208486146464	7.72210278037285e-11	6.34910048440951e-10
XLOC_012245	RFC5	ENSG00000111445	protein_coding	12:118454474_118470935	0.124635946722558	0.296787867580245	0.824864149461855	0.180392590722136	0.202224266026557	0.467027683983919	-1.1661832889105	3.22292710632418e-14	4.2567066536068e-13
XLOC_012265	RAB35	ENSG00000111737	protein_coding	12:120554734_120556734	0.650289085838418	0.0161107915947508	0.365448044843061	0.602419752541774	0.0303154742754121	0.161090645031381	-2.1142909330897	7.93809909881527e-07	3.5394827444383e-06
XLOC_012269	SIRT4	ENSG00000089163	protein_coding	12:120740124_120751052	-0.170250940524641	0.723979387607318	0.97077355359238	-0.387900180868095	0.366529873968575	0.63615388951505	1.39229876486304	0.000179082470578786	0.000521270046289884
XLOC_012287	P2RX4	ENSG00000135124	protein_coding	12:121647660_121671909	-0.0874518490607557	0.731276754576635	0.972260507270045	-0.00760725372455513	0.989765239824606	1	1.0821775261144	4.65110564009341e-06	1.81429798741268e-05
XLOC_012325	GTF2H3	ENSG00000111358	protein_coding	12:124118375_124145175	0.138102940289962	0.247288861039907	0.802547507157428	0.287280375632262	0.0165650949383558	0.111898310918391	-1.12763888874608	4.47143734965883e-07	2.08531083697289e-06
XLOC_012327	ATP6V0A2	ENSG00000185344	protein_coding	12:124196865_124243234	-0.0831401234660972	0.515086528129762	0.913077084865582	0.00387154834026587	0.980688370470157	1	-1.16945159389402	4.03635216136153e-10	3.01477954419472e-09
XLOC_012395	MMP17	ENSG00000198598	protein_coding	12:132312938_132335877	-0.169812328971795	0.538597629549805	0.920327676093181	-0.176916687874635	0.486786483811642	0.73309604623529	1.11195890891347	2.42983940155941e-05	8.32792967892536e-05
XLOC_012397	ULK1	ENSG00000177169	protein_coding	12:132379186_132407712	-0.103297356585055	0.620680974696792	0.945708307863144	0.18763519656796	0.260503791138133	0.53096972375836	1.54419399953326	2.16285910420334e-20	5.86802565297815e-19
XLOC_012398	PUS1	ENSG00000177192	protein_coding	12:132413745_132428404	-0.187212698173025	0.125537307294005	0.700866395599748	-0.28351713182785	0.0549929559874461	0.227233087338048	-1.33703107279765	2.94062030695594e-15	4.45567903032238e-14
XLOC_012402	NOC4L	ENSG00000184967	protein_coding	12:132628980_132637013	-0.117181114349963	0.413585052145197	0.872189808525351	-0.240610400518289	0.119329729092151	0.350402540386641	-1.51529774108288	9.16697307635691e-14	1.14003540269957e-12
XLOC_012410	PXMP2,PGAM5	ENSG00000176894,ENSG00000247077	protein_coding	12:133264078_133297670	-0.00838320835636807	0.938583154727652	1	-0.0236802789514771	0.839075882963222	0.941971563757087	-1.24829704636202	9.95039409752963e-17	1.80995662030272e-15
XLOC_012422	ZNF268	ENSG00000090612	protein_coding	12:133757995_133781759	-0.227225873284945	0.14254026143473	0.716674107443597	-0.471908260558144	0.00369909440584522	0.0441072423166645	-1.60500163325481	5.97066743647619e-11	5.01392193159506e-10
XLOC_012484	C12orf4	ENSG00000047621	protein_coding	12:4596874_4647674	0.209178229096035	0.114108698672099	0.682791702947057	-0.000403151161205931	1	1	-1.94733970127409	6.81881071085718e-23	2.35494692433072e-21
XLOC_012500	SCNN1A	ENSG00000111319	protein_coding	12:6455978_6485194	0.372333187169855	0.263804540641658	0.809856163036608	0.385260189357343	0.211242519943	0.477979260916241	1.9610921505216	5.133864047213e-24	1.95341616128943e-22
XLOC_012510	ING4	ENSG00000111653	protein_coding	12:6759757_6772285	0.277816987649898	0.402875690519402	0.869200523991887	0.10805285844391	0.732262028759849	0.888259530887624	1.69322152294287	2.22826010102531e-08	1.29082509970238e-07
XLOC_012525	C1RL	ENSG00000139178	protein_coding	12:7247150_7261900	0.0551198390669495	0.836001357585378	0.986163765087023	-0.0792711498182345	0.804536836145137	0.924517974029491	1.10941136267464	1.08589056218313e-05	4.00458053884465e-05
XLOC_012535	SLC2A3	ENSG00000059804	protein_coding	12:8071826_8088871	-0.0490532914540016	0.832176610985887	0.984917887685828	1.04114363266947	9.73929190376623e-05	0.0038844799297832	4.43373481663401	8.14034427387733e-48	1.70991834377582e-45
XLOC_012603	MAGOHB	ENSG00000111196	protein_coding	12:10756439_10766208	0.0773501118596982	0.574059771854868	0.932581051130686	0.0535921865258616	0.699178116204404	0.868887043834859	-1.63628187550913	5.25148114293732e-16	8.72439998329371e-15
XLOC_012642	DUSP16	ENSG00000111266	protein_coding	12:12626967_12715317	0.32362978520909	0.0761415965086077	0.616468334870652	0.755934787780035	9.40986712233334e-05	0.00378716279406455	1.88024050681698	7.58941907264698e-27	3.85351496887314e-25
XLOC_012729	BHLHE41	ENSG00000123095	protein_coding	12:26272959_26278060	-0.0623862060249319	0.907653584612302	1	0.50342935195342	0.230533390074936	0.499434727805746	2.78970601350508	3.62957871521331e-10	2.73628122021047e-09
XLOC_012767	CAPRIN2	ENSG00000110888	protein_coding	12:30862485_30907448	-0.133770654490046	0.393918893363746	0.866700948012098	0.28200484161271	0.0807625043147187	0.283909271242984	1.53731157595915	1.9870147732048e-19	4.91433621489071e-18
XLOC_012788	AMN1	ENSG00000151743	protein_coding	12:31824071_31882055	0.337655576633045	0.202286828543196	0.769573130612042	0.776027092832575	0.00468431706341861	0.0511604827994736	1.46983884973466	2.90988282432093e-08	1.64589240974316e-07
XLOC_012838	SLC2A13	ENSG00000151229	protein_coding	12:40148823_40499661	0.43746548950383	0.0236718315908755	0.440514400017579	0.894831031845237	8.65207823346383e-06	0.000653301536243088	1.12723475112379	1.46589534692386e-06	6.26478239959045e-06
XLOC_012888	SLC38A2	ENSG00000134294	protein_coding	12:46751962_46765216	0.126268357973519	0.318258645661446	0.836936729990158	0.433548246278327	0.000649457940812696	0.0141259405169105	1.7631407345433	8.96404237195144e-29	5.18696700873598e-27
XLOC_012932	ADCY6	ENSG00000174233	protein_coding	12:49159972_49168279	0.125516065853415	0.435849115721405	0.882095505818334	0.0971035554011649	0.525262771533951	0.760861893372713	1.39629446186545	4.66921067946105e-18	9.84837366696779e-17
XLOC_012944	LMBR1L	ENSG00000139636	protein_coding	12:49490919_49504683	-0.117348072423905	0.627424433538184	0.948671027063119	-0.0143228350303929	0.971686626661849	1	1.42987783207836	3.18786077309687e-12	3.20122181366519e-11
XLOC_012954	C1QL4	ENSG00000186897	protein_coding	12:49726200_49730971	0.366249437990662	0.282860931456199	0.82143205563785	0.201620279373315	0.614919579408985	0.819429636799981	1.50230328451346	3.16510999259944e-09	2.07055446358873e-08
XLOC_013019	KRT6A	ENSG00000205420	protein_coding	12:52880958_52887041	-0.568591616355229	0.529532537620013	0.917710052112179	-0.942493973499073	0.315468905047427	0.585182065285743	-5.75187627479841	8.70262039630204e-08	4.56381604503747e-07
XLOC_013041	EIF4B	ENSG00000063046	protein_coding	12:53434305_53435994	0.00881758214764512	1	1	1.49416593358556	0.00397748733593175	0.0460655519706779	1.4942210889359	0.000361948536082951	0.000993043272910354
XLOC_013051	NPFF,ATF7	ENSG00000139574,ENSG00000170653	protein_coding	12:53900472_54020194	0.214313442337827	0.0951117568430534	0.651235420247444	0.300803808960855	0.0699974529281199	0.261554960853822	1.24110633710446	1.25261055938684e-10	1.00248070551346e-09
XLOC_013053	CALCOCO1	ENSG00000012822	protein_coding	12:54102364_54110133	0.0345664805868311	0.898215017654183	0.998755012024128	0.0990429171270575	0.707837361955976	0.873700242150281	2.06661625998723	2.78080291302337e-20	7.46774638674262e-19
XLOC_013072	ZNF385A	ENSG00000161642	protein_coding	12:54762911_54772973	-0.0277941932308091	0.877086561393829	0.994856038283175	-0.13722336389485	0.398954908278063	0.664335448923078	1.01519667939135	2.93995766353525e-05	9.9063859859719e-05
XLOC_013073	ITGA5	ENSG00000161638	protein_coding	12:54789045_54794642	0.0174131685097086	0.905739430605453	1	0.00730324528543846	0.958126535712059	0.996192204948506	1.73647386612873	1.1252018604526e-25	4.91562544962396e-24
XLOC_013094	ITGA7	ENSG00000135424	protein_coding	12:56078352_56090200	-0.0352369748451468	0.900131984646084	0.998755012024128	-0.0389693468521432	0.904305863962816	0.973483106435222	1.55538236164328	1.16954691773616e-10	9.38452770097658e-10
XLOC_013147	R3HDM2	ENSG00000179912	protein_coding	12:57647546_57824573	0.245951970306095	0.195631030686285	0.764894287293356	0.290538603099265	0.136136873816584	0.378041878387427	1.52574169677644	9.20155390567801e-16	1.48679270378995e-14
XLOC_013150	DDIT3	ENSG00000175197	protein_coding	12:57910370_57914336	0.490822346519651	0.0468025240004673	0.546178791692422	0.707008734390242	0.0182150618305093	0.11895645575342	1.0947991982982	0.00454967379917172	0.00990131961914549
XLOC_013157	CDK4	ENSG00000135446	protein_coding	12:58141510_58145898	0.00318058020169744	0.977399768229509	1	-0.0340756921238448	0.759542458603394	0.902546783472676	-1.09957644576834	4.54728427228093e-14	5.89915880128221e-13
XLOC_013158	CYP27B1,METTL1	ENSG00000111012,ENSG00000037897	protein_coding	12:58156117_58165884	-0.248073841022377	0.0442526036523933	0.537334376213173	-0.275729468318314	0.0479430522187661	0.210208871112368	-1.25224581610064	1.78582057829302e-14	2.45594374417445e-13
XLOC_013161	CTDSP2	ENSG00000175215	protein_coding	12:58213591_58223333	0.046755135961539	0.773670686759409	0.977709880180086	0.287252952692557	0.0463550913331047	0.206409455613386	1.69566657433872	5.97685379856229e-26	2.68765619199866e-24
XLOC_013258	MDM1	ENSG00000111554	protein_coding	12:68688346_68726037	0.307410808133189	0.0497610144381634	0.555234391529703	0.276993307874444	0.0934879357481434	0.307884819071751	-1.16280451107142	5.77256085859421e-08	3.10693043894993e-07
XLOC_013317	PHLDA1	ENSG00000139289	protein_coding	12:76419227_76425384	0.568660246863122	5.33598575598144e-06	0.00194814299005284	0.736697557897711	0.00030548429923804	0.00865668917588816	1.10666009428739	1.07559179337473e-13	1.3173422172211e-12
XLOC_013323	CSRP2	ENSG00000175183	protein_coding	12:77252495_77272803	0.219664392068405	0.298912696630689	0.825563272718837	0.191951023269716	0.318965224348883	0.588003456379631	1.95129610559098	8.08497214872123e-23	2.77348910354567e-21
XLOC_013359	CCDC59	ENSG00000133773	protein_coding	12:82746085_82752188	0.106536174577055	0.470451439088857	0.895358367505093	0.0655962377007433	0.618724415045877	0.821684931143101	-1.16992064046257	8.49431089118317e-14	1.06068211079318e-12
XLOC_013387	DUSP6	ENSG00000139318	protein_coding	12:89741009_89744948	0.478439908742727	3.8403306130365e-06	0.00159623056797737	0.627980610194536	1.60358512175699e-08	2.99870417768558e-06	1.0968508829352	6.26907711583565e-15	9.1814735906613e-14
XLOC_013398	BTG1	ENSG00000133639	protein_coding	12:92536286_92539673	0.668576989326786	3.06511784798088e-05	0.00839294947873909	1.61180540413383	2.75121507089486e-14	3.0133665640787e-11	2.06671304726331	6.57372183863186e-39	8.33069840277529e-37
XLOC_013426	TMCC3	ENSG00000057704	protein_coding	12:94960897_95044338	0.0956834701356403	0.590085939618639	0.936655373493126	0.102728504199602	0.605633859956843	0.813488928572024	1.30164895979307	1.15166673951757e-09	8.01618601169424e-09
XLOC_013429	FGD6	ENSG00000180263	protein_coding	12:95470525_95611155	0.265128879018146	0.0638504165891715	0.583281964231832	0.431521472391986	0.00542176719922382	0.0558343708750155	1.50863717251782	9.22944480950841e-11	7.4920225891478e-10
XLOC_013447	ELK3	ENSG00000111145	protein_coding	12:96661562_96662886	-0.325732177264321	0.607206841574089	0.94189865563901	1.58155791080841	0.00340119569045735	0.0419581132079429	1.92728159052532	0.00209662752634744	0.00490685080723621
XLOC_013524	NFYB	ENSG00000120837	protein_coding	12:104510855_104531981	0.0369086336864252	0.777491589116106	0.977851664259011	0.127577980860248	0.326740192853863	0.59672287259097	-1.01114644732919	1.19943973415409e-09	8.34113781565482e-09
XLOC_013535	NUAK1	ENSG00000074590	protein_coding	12:106457118_106533811	0.0275608134415386	0.874164136639002	0.994766611632134	0.0859431470170406	0.632716251072964	0.830408563583352	2.20763438162927	8.38441977748323e-39	1.03682816828974e-36
XLOC_013570	ALKBH2	ENSG00000189046	protein_coding	12:109525991_109531436	0.0304748784567911	0.844782588083981	0.987651097724026	-0.0855333495124909	0.565951491994092	0.788142504013436	-1.06853111003878	1.7327379520939e-09	1.17565503351363e-08
XLOC_013613	HECTD4	ENSG00000173064	protein_coding	12:112598126_112598906	0.00643504492361163	1	1	0.379230439309066	0.163557357904046	0.417494918459225	1.52496062929028	2.53958530226217e-08	1.45577573924816e-07
XLOC_013630	NA,RBM19	ENSG00000122965	protein_coding	12:114244884_114404176	-0.0706451195367336	0.544778657473753	0.921578429362628	-0.125994887119955	0.316457824346813	0.585846224620792	-1.11310093500676	9.98470500343684e-13	1.07141684060672e-11
XLOC_013658	KSR2	ENSG00000171435	protein_coding	12:118232605_118407157	0.0794786841837953	0.806533778201505	0.982239412281251	0.262208082851806	0.360038816421469	0.630501293278665	1.09780225894933	0.000180601750069325	0.000525592567007597
XLOC_013695	POP5	ENSG00000167272	protein_coding	12:121016567_121019201	-0.0993739216898839	0.387036476624814	0.865858804588746	-0.119978617003563	0.383832531954729	0.649823909993074	-1.70437538546056	4.02208012663857e-20	1.06335477003234e-18
XLOC_013705	C12orf43	ENSG00000157895	protein_coding	12:121440128_121454290	-0.203237897465756	0.148779346629644	0.721873316680123	-0.546548185361317	0.000961499167725801	0.0186628205543132	-2.26690189077347	7.54529418146121e-33	6.12166883484266e-31
XLOC_013728	PITPNM2	ENSG00000090975	protein_coding	12:123468027_123635670	-0.166512329193013	0.299431415965747	0.825877575083452	-0.0767843110780422	0.6689514608639	0.851968579807894	1.20381212825149	3.34820039234754e-13	3.86606210965792e-12
XLOC_013735	RILPL2	ENSG00000150977	protein_coding	12:123899936_123921378	0.186290247965513	0.396775518543844	0.867138698913479	0.259395311409276	0.256749132536642	0.527592389191978	1.21199909896781	0.00170165830194866	0.00405237279112916
XLOC_013741	EIF2B1	ENSG00000111361	protein_coding	12:124104953_124118313	-0.140063862455579	0.321854801948706	0.8386750795213	-0.217740205545788	0.111329687675073	0.338716156906662	-1.41601275882244	1.47502300371842e-17	2.94505243997634e-16
XLOC_013745	CCDC92	ENSG00000119242	protein_coding	12:124420956_124457281	0.114642297978879	0.809712461362709	0.982928505139487	0.11382488821208	0.769963695006854	0.907713023697632	2.94198576420347	2.32549046035692e-14	3.15287981601353e-13
XLOC_013756	NCOR2	ENSG00000196498	protein_coding	12:124808957_124968315	0.0880539449923361	0.401883782164608	0.869179435746006	0.209713593012593	0.0890551050093149	0.300329952677966	1.53399963843025	2.86907783953929e-26	1.32513372263541e-24
XLOC_013764	DHX37	ENSG00000150990	protein_coding	12:125431340_125451551	-0.181917474531546	0.100283783318191	0.660360364859231	-0.319786227351456	0.00951367363586961	0.0800755605224878	-1.16802849473167	2.78925998863216e-13	3.25746478794254e-12
XLOC_013878	ZMYM2	ENSG00000121741	protein_coding	13:20532817_20657897	0.0881312494582209	0.53574674057107	0.918606136524015	0.223356988427203	0.133066031252388	0.373637524853346	1.21477885253838	1.09338973709513e-10	8.78723177600454e-10
XLOC_013891	MRP63	ENSG00000173141	protein_coding	13:21750784_21753223	-0.0548876556332365	0.644074609166001	0.952877557119861	-0.206734959079134	0.105532723897682	0.330387666036558	-1.65945679210209	1.79333460159433e-22	5.99106596532624e-21
XLOC_014006	RFC3	ENSG00000133119	protein_coding	13:34392109_34540695	0.222084600120907	0.0793515743418465	0.622883410950821	0.271771149598934	0.0180947257813565	0.118574583389453	-1.77226439934877	1.44092336730405e-28	8.27532543604506e-27
XLOC_014021	RFXAP	ENSG00000133111	protein_coding	13:37393361_37403241	0.220347574163542	0.268661564563231	0.811891973920558	0.37888223512656	0.0755192061757072	0.273761585696996	-1.43452302059305	8.13437242372159e-07	3.62278439574054e-06
XLOC_014024	EXOSC8	ENSG00000120699	protein_coding	13:37574678_37582969	-0.00486707515399441	0.96387123839323	1	-0.0367621612273746	0.755506464594946	0.90023750691419	-1.01530412756617	1.85062546038696e-09	1.25121211682424e-08
XLOC_014033	COG6	ENSG00000133103	protein_coding	13:40229764_40326637	0.301907294436609	0.0832180893440978	0.629534376912874	0.502750191130562	0.00439335283523033	0.0491376166122698	1.32567789885063	1.15549563980016e-11	1.06480589787835e-10
XLOC_014338	MBNL2	ENSG00000139793	protein_coding	13:97794023_98043853	0.191745168253922	0.129350659145201	0.703171496436762	0.558750734694932	6.59906011971346e-05	0.00289942658669588	1.57801792667186	2.25316895433757e-25	9.67789712767851e-24
XLOC_014363	CLYBL	ENSG00000125246	protein_coding	13:100258944_100517492	0.19731110581348	0.500273158321475	0.905995496531871	0.144203888955713	0.633579899324396	0.83087158230989	1.46181166384334	8.79688566642337e-10	6.23343090614307e-09
XLOC_014413	ING1	ENSG00000153487	protein_coding	13:111365625_111375672	0.747962208624481	3.29645140470532e-06	0.0014866995835221	1.3425123231619	3.20470252465222e-09	7.12187079898799e-07	0.933424787234178	5.39043397979296e-10	3.95298491851484e-09
XLOC_014440	MCF2L	ENSG00000126217	protein_coding	13:113548680_113752862	-0.108246064965554	0.739739290591591	0.97443846824279	-0.201348954106431	0.464943877111732	0.715191959431625	2.43396241947545	6.1217449522978e-25	2.55083796463409e-23
XLOC_014444	F10	ENSG00000126218	protein_coding	13:113777132_113803843	0.385425539527108	0.549867043278079	0.923054871641459	0.212212148962179	0.734486399188992	0.88912356267778	2.58103185525958	3.79659608520568e-12	3.76809089776983e-11
XLOC_014456	TMEM255B	ENSG00000184497	protein_coding	13:114462216_114502633	0.0248326314394132	1	1	0.325663551085378	0.401376355965479	0.665629890857733	1.91733750677761	1.04931831244439e-06	4.60115727853083e-06
XLOC_014498	PSPC1	ENSG00000121390	protein_coding	13:20248896_20357147	0.163193286019912	0.265290165525054	0.810336424095217	0.0847193784370782	0.568146172662632	0.788768982490611	-1.08840758182921	1.02965515842778e-12	1.10333558346133e-11
XLOC_014508	CRYL1	ENSG00000165475	protein_coding	13:20977803_21099996	0.183500355206457	0.558822179621517	0.927579487152667	0.54178849212433	0.0442857578494625	0.201268416937536	1.61660024851124	1.95523820961176e-14	2.67932285131248e-13
XLOC_014510	N6AMT2	ENSG00000150456	protein_coding	13:21302870_21348097	-0.015805785273462	0.93022489720114	1	-0.20872202160768	0.376830489514831	0.644019381323225	-1.21708089611952	1.13572099417496e-06	4.95170478381544e-06
XLOC_014523	SKA3	ENSG00000165480	protein_coding	13:21726261_21750690	-0.267488888631987	0.0419802135731397	0.531500283042869	-0.357527810554802	0.010535492228391	0.0854639064576097	-1.66597073652138	2.30780038253587e-26	1.08219605705826e-24
XLOC_014549	MIPEP	ENSG00000027001	protein_coding	13:24304328_24463558	0.119301464383821	0.390861687262142	0.866609761781041	-0.0201745544100608	0.889228009256869	0.965749861459369	-1.24301019204057	1.44776017670359e-11	1.3175047210429e-10
XLOC_014568	MTMR6	ENSG00000139505	protein_coding	13:25820339_25862147	0.136157863711134	0.29688439030129	0.824864149461855	0.313469600258367	0.0123360721432039	0.0937370318354251	-1.03037505637035	3.00236890788198e-11	2.626259260323e-10
XLOC_014631	HSPH1	ENSG00000120694	protein_coding	13:31710762_31713319	-0.0396579404590113	0.768703104794919	0.977165242215862	-0.125410848772448	0.374901432026306	0.642891809292258	-1.67385646933768	4.18926098895927e-12	4.14172327560937e-11
XLOC_014653	DCLK1	ENSG00000133083	protein_coding	13:36345478_36429779	-0.437088065490118	0.340871468822369	0.846709964577289	-0.363961534524345	0.286427358790956	0.558433200216214	1.66338571038116	1.21617410845868e-06	5.2680264912727e-06
XLOC_014660	SMAD9	ENSG00000120693	protein_coding	13:37418968_37453966	0.152668162021468	0.579682303512122	0.93403771686581	0.441332716701343	0.133399564437637	0.374098930528734	2.36642809758492	5.1496788420089e-16	8.58317123514831e-15
XLOC_014664	ALG5	ENSG00000120697	protein_coding	13:37523967_37573473	-0.13441663992502	0.369094115929936	0.859489853213139	-0.185975626544887	0.282093072201193	0.553218463887082	-1.15457568679721	6.21899244060162e-09	3.89232775853817e-08
XLOC_014704	KBTBD6	ENSG00000165572	protein_coding	13:41701705_41706882	-0.140313299232169	0.244631974437435	0.799749968147055	-0.187473333494381	0.139340083162183	0.382998570545201	-1.28583786079594	6.63934778719974e-10	4.81816180638527e-09
XLOC_014718	DGKH	ENSG00000102780	protein_coding	13:42619882_42623194	0.0724636231324997	0.781822186240738	0.977851664259011	-0.259193500485959	0.416400596367152	0.677247215177547	-2.85461022958422	2.58359379762526e-12	2.62189459250733e-11
XLOC_014732	TSC22D1	ENSG00000102804	protein_coding	13:45007655_45147658	0.176165535048886	0.144995796321474	0.718847474358633	0.195857841752988	0.107460752348216	0.333474226208447	1.05468532343965	1.43155151771051e-12	1.5035212994913e-11
XLOC_014737	NUFIP1	ENSG00000083635	protein_coding	13:45513384_45563618	0.0097899710344582	0.953788084419779	1	-0.11011162384691	0.431642675804485	0.688956884645152	-1.64868390488838	3.9857052634639e-13	4.54400033531268e-12
XLOC_014785	CAB39L	ENSG00000102547	protein_coding	13:49882588_50018262	0.340430454504274	0.127766122290302	0.701508626251214	0.418301331668167	0.0647719135978228	0.250100534506889	1.53803703964821	1.36382210471688e-10	1.08469129428053e-09
XLOC_014900	KLF12	ENSG00000118922	protein_coding	13:74269536_74708394	0.181897693600797	0.573323761472265	0.93236265419615	0.00457962500548823	1	1	1.04362691453058	0.00240208088137963	0.00554387541166094
XLOC_014928	RNF219	ENSG00000152193	protein_coding	13:79188419_79233314	-0.048157586453646	0.672981082270287	0.960757091102559	-0.00603303835006551	0.963804714952215	0.999187445005562	-1.33168114391489	3.5375243380631e-18	7.56546697348111e-17
XLOC_014933	SPRY2	ENSG00000136158	protein_coding	13:80910111_80915086	0.471747644892565	0.0118252276265885	0.32739222774306	0.552424152220981	0.00429330460353205	0.0484268420019414	1.13897461067886	4.72252552992145e-08	2.57797103865488e-07
XLOC_015024	SLC15A1	ENSG00000088386	protein_coding	13:99336055_99404908	0.204733800988407	0.563985482289675	0.929609092274522	0.223473214026605	0.558412280279704	0.784344957937985	1.56443030909479	4.40167038609244e-05	0.000143851691603456
XLOC_015049	GGACT	ENSG00000134864	protein_coding	13:101182609_101240985	0.448221465066214	0.167077408836343	0.738485704339987	0.643713094086057	0.0390071619837148	0.186451316040612	-1.23796123803044	0.000633535571467692	0.00165327339225418
XLOC_015066	TEX30	ENSG00000151287	protein_coding	13:103418460_103426161	0.147627821477519	0.289466843499136	0.823177735214587	0.185132694102816	0.204833562222384	0.470126903624911	-1.35186706012401	2.04622440795395e-12	2.10865625480953e-11
XLOC_015068	KDELC1	ENSG00000134901	protein_coding	13:103436631_103451357	0.0336461809348166	0.849059838486995	0.988434334127532	-0.0429597271254263	0.819220129304385	0.93147867883386	-1.1944815004572	6.2214132382789e-07	2.82747927076967e-06
XLOC_015085	LIG4	ENSG00000174405	protein_coding	13:108859787_108870716	0.149909826580619	0.349023515673824	0.849832968953402	0.210513628095482	0.153789425142647	0.40441815844361	-1.08284966424137	1.56607527017161e-08	9.27547245763283e-08
XLOC_015095	RAB20	ENSG00000139832	protein_coding	13:111175417_111214080	0.0689875766234646	0.720475403117393	0.970038618965853	0.300701436658465	0.112787451238924	0.341233578990208	1.86492855422394	3.8490721113793e-18	8.20860308050011e-17
XLOC_015101	ANKRD10	ENSG00000088448	protein_coding	13:111530884_111567150	0.286485639182925	0.0241124616629229	0.441744906976415	0.629262032608	3.71187959367833e-05	0.00195860072234532	1.11638021631347	1.38444199365258e-13	1.67289468326782e-12
XLOC_015202	PNP	ENSG00000198805	protein_coding	14:20937538_20945246	-0.0996093279573555	0.432025036766571	0.879817733590455	-0.155194386371962	0.238041470159188	0.509225432954936	-1.21008029737302	4.91798254988374e-16	8.22381073281541e-15
XLOC_015207	RNASE4,ANG,AL163636.6	ENSG00000258818,ENSG00000214274,ENSG00000259171	protein_coding	14:21152259_21168735	0.253231395489272	0.382606220758985	0.865066910810716	0.751463096987194	0.00944770767547073	0.0799509655053356	3.42135500736307	9.75291523720346e-64	4.82423233055735e-61
XLOC_015373	LRP10	ENSG00000197324	protein_coding	14:23340822_23350789	0.12577560905352	0.475966909385602	0.896792801254535	0.303703860236686	0.0819705929995645	0.286710098780867	1.71995488938016	6.28014955166546e-29	3.71813950676595e-27
XLOC_015387	THTPA	ENSG00000259431	protein_coding	14:24025216_24028783	-0.122355588788791	0.664949842275422	0.959692552651829	-0.408759885256542	0.187804126674134	0.449720643213354	-1.23089652340413	0.000155338802370004	0.000457542296492823
XLOC_015407	NFATC4	ENSG00000100968	protein_coding	14:24843329_24847207	0.254974319916115	0.684012386130442	0.963709771729197	-0.0786048202199185	0.962656391642329	0.998401968849745	3.64791036060185	1.41037186577102e-18	3.14340729501931e-17
XLOC_015409	KHNYN	ENSG00000100441	protein_coding	14:24899141_24907614	-0.132270267858372	0.390299358345838	0.866609761781041	0.0458769677162389	0.752339885298356	0.898519837740421	1.87782792987528	4.60489088803722e-31	3.23905490262214e-29
XLOC_015445	AP4S1	ENSG00000100478	protein_coding	14:31494672_31542179	0.123647626982214	0.502119018507491	0.906822138971796	0.15230263758414	0.477460736900615	0.724387349325619	-2.02062956073324	2.98370848512279e-12	3.0040831195583e-11
XLOC_015541	C14orf28	ENSG00000179476	protein_coding	14:45366498_45376460	0.22478826263887	0.498658523594797	0.905438697549156	0.720550791185536	0.0197645470982987	0.125565505848817	1.63083452767507	1.11482235044512e-07	5.73262438689654e-07
XLOC_015565	MGAT2	ENSG00000168282	protein_coding	14:50087489_50090198	-0.0128040979701818	0.909234894218225	1	-0.110419870623098	0.353839411015639	0.624226130754004	-1.16812775004707	9.74571169485917e-13	1.04887791190275e-11
XLOC_015673	PSMA3	ENSG00000100567	protein_coding	14:58711549_58738722	0.0851445528916201	0.468148183759733	0.895182697177782	0.112473569639092	0.374943502119651	0.642892056524961	-1.17204075275976	1.0529776538205e-14	1.49780698920998e-13
XLOC_015706	PRKCH,RP11-47I22.3	ENSG00000027075,ENSG00000232774	protein_coding	14:61788435_62125414	0.187103134604064	0.24034010457922	0.797547284465499	0.205591741926808	0.220440978221295	0.487978037168658	1.03391392376243	1.385939377473e-10	1.10171044137745e-09
XLOC_015731	SYNE2	ENSG00000054654	protein_coding	14:64529500_64693150	0.217747596051635	0.259335568550713	0.807934093489768	0.288395652618048	0.114078119314691	0.342597571984272	1.1699662376755	2.40078706434039e-06	9.82483822914214e-06
XLOC_015734	MTHFD1	ENSG00000100714	protein_coding	14:64854749_64921891	-0.038483968450637	0.702228385224398	0.967648051308271	-0.172132005470402	0.1119347345626	0.339746285392896	-1.16099983561208	1.76637770956719e-16	3.10259287497175e-15
XLOC_015737	ZBTB1	ENSG00000126804	protein_coding	14:64971004_64988324	-0.196955366374176	0.109141428728624	0.674418497147608	-0.0369360272905062	0.7810363541522	0.913811342482057	1.19578021573129	1.04043213804102e-15	1.6723256189435e-14
XLOC_015758	PLEKHH1	ENSG00000054690	protein_coding	14:68000018_68056329	0.162572448232695	0.340145949799171	0.846709964577289	0.241116152734824	0.168213986910893	0.423893718207335	1.32900232258208	1.05000944772896e-07	5.42847096138768e-07
XLOC_015761	ARG2	ENSG00000081181	protein_coding	14:68086515_68118437	0.337618008534248	0.087120201160205	0.636446481462879	0.39839443992755	0.0762360416486568	0.275138202149358	1.22056811760705	4.73059120696923e-05	0.000153618986801495
XLOC_015789	TTC9	ENSG00000133985	protein_coding	14:71108504_71142077	0.0192553413301682	0.968079886923803	1	-0.0367312037602712	0.883832091655585	0.963986150753733	2.16152974024821	2.99927523792534e-19	7.30014071402336e-18
XLOC_015844	FOS	ENSG00000170345	protein_coding	14:75745477_75748933	3.57017438047545	2.35206661362751e-11	6.01109824222738e-08	2.23010238520278	5.98602076527989e-12	2.60137352845048e-09	1.8751715724037	1.25089737466075e-14	1.7597486553255e-13
XLOC_015855	VASH1	ENSG00000071246	protein_coding	14:77228532_77249357	0.10845571253621	0.633075822821282	0.949597175499383	0.011951714780516	0.950344833998583	0.991932902034595	2.00658320265395	3.57246315896601e-26	1.63522836058462e-24
XLOC_015869	AHSA1	ENSG00000100591	protein_coding	14:77924213_77935593	-0.0593426769898684	0.574881360877635	0.93279079237172	-0.116853437557882	0.3583311718216	0.62846936849324	-1.13220159004992	4.66097215763869e-12	4.5844353473529e-11
XLOC_015872	SLIRP	ENSG00000119705	protein_coding	14:78174414_78183941	-0.070044296423403	0.554862610153547	0.925863765271553	-0.0479763939671559	0.737192835579731	0.890368221548487	-1.31477394440213	9.49882656671292e-17	1.73192635640875e-15
XLOC_015873	ADCK1	ENSG00000063761	protein_coding	14:78266426_78400297	0.136868397604737	0.574596195908428	0.93279079237172	-0.0445022403255797	0.851620725258955	0.948039289134647	-1.62476123325129	2.41095196355109e-08	1.38566482043075e-07
XLOC_015913	SPATA7	ENSG00000042317	protein_coding	14:88851874_88904802	-0.1992519993384	0.49067037702659	0.902250243362394	0.0738172527561868	0.778542992937931	0.912495471505788	1.06772714165415	3.35145865526469e-05	0.000111841712774383
XLOC_015932	KCNK13	ENSG00000152315	protein_coding	14:90528109_90652201	-0.0864449306777315	0.701172320024072	0.967406841212331	-0.273703883580326	0.232162142668625	0.501334219924052	-1.04854687772124	0.000152121564516726	0.000448324441725826
XLOC_015935	PSMC1	ENSG00000100764	protein_coding	14:90733820_90738968	-0.117997359864111	0.488844984815529	0.901335959307401	-0.261193246666205	0.114377493886918	0.343020631969881	-1.28809641641359	6.24337434169724e-12	6.0477512416668e-11
XLOC_015980	OTUB2	ENSG00000089723	protein_coding	14:94492675_94515276	-0.0289269729430295	0.900975119609078	0.998755012024128	-0.0897541599488803	0.686081204523064	0.862200805219175	1.18745728600806	3.81104058349046e-09	2.45849795150369e-08
XLOC_015985	SERPINA5	ENSG00000188488	protein_coding	14:95047731_95059452	0.0645654650561145	0.872519385376071	0.994155799597053	-0.277445097522394	0.598288805945563	0.808296083732974	1.46761602595381	1.26585740255382e-06	5.4585650761418e-06
XLOC_016002	C14orf132	ENSG00000227051	protein_coding	14:96505661_96560224	0.288098012733904	0.2948542571117	0.823882864750622	0.405827947717283	0.1590962539268	0.411257916000262	2.02017970555919	4.71522801032544e-16	7.91931065830562e-15
XLOC_016013	VRK1	ENSG00000100749	protein_coding	14:97263641_97327259	0.136014659327573	0.355693653783566	0.849832968953402	0.145647360272697	0.287535285357245	0.559449816317003	-1.12185334765248	2.16309393731489e-11	1.92171972391579e-10
XLOC_016046	WDR25	ENSG00000176473	protein_coding	14:100842755_100996640	0.0219300845697533	0.915460302466897	1	-0.349782092901211	0.121114536140524	0.353288726849493	-1.45873765925981	2.40335462128219e-08	1.38285327439929e-07
XLOC_016174	DYNC1H1	ENSG00000197102	protein_coding	14:102430865_102517129	0.474542330610618	4.83887259677355e-06	0.00180973835119331	0.551139459961988	1.77990704725141e-05	0.00112317261985815	1.04226785051015	0.000250545611357335	0.000709223999363738
XLOC_016203	EIF5	ENSG00000100664	protein_coding	14:103800339_103807693	-0.262450136351612	0.166472119055458	0.738485704339987	-0.494076907039739	0.0194794886695284	0.124354071298313	-1.37824679403889	9.63160501804838e-19	2.19593896116404e-17
XLOC_016206	TRMT61A	ENSG00000166166	protein_coding	14:103995521_104003410	-0.430175031845409	0.0104483840042424	0.318519921115414	-0.561025550912571	0.00920248249583575	0.0787563556976578	-2.53309785094237	1.50237844777944e-34	1.43984194489062e-32
XLOC_016232	SIVA1	ENSG00000184990	protein_coding	14:105219437_105225996	-0.0918493147194369	0.397402890270663	0.867138698913479	-0.0862789267249408	0.485720767657239	0.73200392978718	-1.0830523805928	4.53403354123525e-08	2.48569432682522e-07
XLOC_016247	CRIP2	ENSG00000182809	protein_coding	14:105940487_105946497	0.039154717093874	0.907846597185339	1	0.169895441402947	0.568534830991167	0.788951411621589	2.00732658235387	3.77733276162614e-13	4.31928565002052e-12
XLOC_016302	TEP1	ENSG00000129566	protein_coding	14:20833657_20881588	0.153699748023091	0.332766192542436	0.842523160714311	0.460595051720064	0.00445066809808524	0.0494313214584721	1.1567866890673	9.0838638974869e-08	4.74751087266749e-07
XLOC_016304	OSGEP	ENSG00000092094	protein_coding	14:20914570_20923248	-0.138581581788912	0.341263927126366	0.846789591940887	-0.183783826872382	0.254226862272094	0.525824546864576	-1.31617436372575	7.97658387597025e-10	5.70177338405239e-09
XLOC_016324	ZNF219	ENSG00000165804	protein_coding	14:21558139_21572881	-0.0186046979558618	0.947328128757769	1	-0.111569873148511	0.59534212464017	0.80614498236862	1.39716433276483	1.52636295461081e-11	1.37921329086636e-10
XLOC_016330	RPGRIP1	ENSG00000092200	protein_coding	14:21818693_21819265	0.1603857449353	0.601126137712086	0.939705589235204	0.156081197345718	0.642126937640162	0.834651691268076	-1.00355938703181	0.00229144978065607	0.00531816118307554
XLOC_016380	SLC22A17	ENSG00000092096	protein_coding	14:23815515_23822121	-0.520369195308834	0.0640910186256551	0.58333017125042	-0.612831716592479	0.0377972198949193	0.183110510362998	1.49144595339457	7.16335976699612e-07	3.20990527957681e-06
XLOC_016387	AP1G2	ENSG00000213983	protein_coding	14:24028768_24036992	-0.285777282428764	0.0211664143581502	0.418794577765001	-0.370795099310152	0.00378486239027398	0.0448855992981138	1.02781622287224	4.09725743393572e-13	4.66078230652599e-12
XLOC_016463	EGLN3	ENSG00000129521	protein_coding	14:34393437_34420287	0.0821278453084977	0.714163413103058	0.969997762290877	0.751824912406815	0.00383814532730397	0.0449611309769893	3.87042532320658	8.33019068261115e-72	6.0826259012933e-69
XLOC_016487	NFKBIA	ENSG00000100906	protein_coding	14:35870717_35873952	0.165328612514861	0.275470683842808	0.81782525964097	0.0015883297319616	1	1	1.11729136417316	2.82886441535256e-05	9.56933751268831e-05
XLOC_016553	KLHL28	ENSG00000179454	protein_coding	14:45393522_45431168	0.412169358652626	0.0150567433228015	0.358221668462788	0.821169996418565	1.16822885444467e-06	0.000134688881609433	1.32858636615878	4.78588901283879e-09	3.04889165446074e-08
XLOC_016580	DNAAF2	ENSG00000165506	protein_coding	14:50091892_50101948	0.0485955940109967	0.729140506155745	0.972260507270045	0.0622598006729942	0.660238844073788	0.847063456745939	-1.16045322943247	4.75339372628603e-12	4.66039254468478e-11
XLOC_016583	POLE2	ENSG00000100479	protein_coding	14:50110273_50154921	0.000275813204446525	1	1	-0.0202576822096877	0.895674151526923	0.969318049228163	-2.0886116559462	3.3365989900671e-19	8.06993831446198e-18
XLOC_016609	TRIM9	ENSG00000100505	protein_coding	14:51441980_51561794	0.160743150976763	0.523312139549157	0.915267233370223	0.13513261187364	0.639240650678011	0.833637617280895	1.57103462629093	1.43601872814131e-11	1.3091504861664e-10
XLOC_016624	ERO1L	ENSG00000197930	protein_coding	14:53106634_53162247	0.193273673207867	0.0806606658458531	0.624321473085004	0.460002121445791	0.000175726708062402	0.00595326761630952	2.00847932614944	5.37521216665522e-18	1.12908908717111e-16
XLOC_016645	WDHD1	ENSG00000198554	protein_coding	14:55405668_55493769	0.123028453937853	0.268269247966604	0.811891973920558	0.189014178192067	0.0975999312881904	0.315205843802256	-1.20764476708118	1.28651690112032e-15	2.04641599188578e-14
XLOC_016735	ZBTB25	ENSG00000089775	protein_coding	14:64916048_64970563	-0.162377859268522	0.299966813304949	0.826114077206366	0.0621422941352843	0.686685385242164	0.862604156785695	1.42821427670801	2.32144674490178e-12	2.37472077293688e-11
XLOC_016787	ZFP36L1	ENSG00000185650	protein_coding	14:69254371_69263190	0.465654901545906	0.000165154844464314	0.0253248438501579	0.358849212713838	0.0126339727065646	0.0955272867270522	1.38398949141363	2.50228059556183e-15	3.84854269331446e-14
XLOC_016827	ZFYVE1	ENSG00000165861	protein_coding	14:73436160_73493920	-0.0937267290492308	0.744105395550914	0.97453305951811	0.0158278216919027	0.946456489090289	0.989865113243281	1.48243889637044	4.97698161045523e-11	4.22107500081419e-10
XLOC_016833	NUMB	ENSG00000133961	protein_coding	14:73741815_73925229	-0.00920403321521944	0.953954691669245	1	0.108677073527951	0.502089291386186	0.744500211733744	1.13139076088311	3.45436911079401e-14	4.54672068196698e-13
XLOC_016889	IRF2BPL	ENSG00000119669	protein_coding	14:77490888_77495034	0.429155206775186	0.023811668448077	0.440773413469985	0.862946954553053	4.38915668901621e-05	0.00220332477274804	1.64063338268553	6.1788973615843e-19	1.44431725827033e-17
XLOC_016969	FOXN3,EFCAB11	ENSG00000053254,ENSG00000140025	protein_coding	14:89622488_90421105	0.2595712328174	0.0322892391319048	0.483275418430615	0.336967550506593	0.0240386024186848	0.140582734358548	1.62584498315047	8.67146400866243e-29	5.03667534503143e-27
XLOC_016992	TC2N	ENSG00000165929	protein_coding	14:92246523_92265342	0.33440534108212	0.0641762096582404	0.58333017125042	0.658501977597714	0.000345395522789969	0.00945766954725247	1.42889357759942	2.32480418497158e-12	2.37656982482361e-11
XLOC_017009	MOAP1	ENSG00000165943	protein_coding	14:93648541_93651268	0.760636671100772	1.20102756136921e-05	0.00361108953451675	1.13432464904769	1.27471665127962e-11	4.88662628268041e-09	0.544444258705593	0.00187550146173634	0.00442377163732734
XLOC_017010	C14orf142	ENSG00000170270	protein_coding	14:93669239_93673374	0.102339355413275	0.602836318433369	0.940409364012822	0.280832994611866	0.094203091203111	0.30885400908884	-1.5283001587358	1.33159470933635e-09	9.20174550381414e-09
XLOC_017025	SERPINA1	ENSG00000197249	protein_coding	14:94844686_94855157	-0.441298713301711	0.153847344713809	0.727459633597345	-0.533681716237926	0.0964323494849846	0.312818626402106	1.79707899885129	8.10743118724295e-10	5.7822953407062e-09
XLOC_017035	CLMN	ENSG00000165959	protein_coding	14:95648277_95677188	0.128866408980081	0.355329096657459	0.849832968953402	0.11886599165658	0.409503530943331	0.67156116039098	1.90100280567799	1.14042877875813e-26	5.65933168073697e-25
XLOC_017036	SYNE3	ENSG00000176438	protein_coding	14:95873606_95983021	-0.0840249726518036	0.696849806345074	0.966440850696136	0.0990566148723726	0.630379731759445	0.829589095176733	2.83889453348082	4.05429073053378e-52	1.03614156770008e-49
XLOC_017079	WARS	ENSG00000140105	protein_coding	14:100800125_100842644	-0.0659352778417084	0.513806477244088	0.912893571650628	-0.122601013016929	0.267738090437051	0.538072854359336	-1.83118969033827	8.09933524539721e-35	7.91052271674655e-33
XLOC_017080	BEGAIN	ENSG00000183092	protein_coding	14:101005372_101014435	-0.0446098066058667	1	1	0.179448795320371	0.644070988432419	0.836185296471316	1.64673079028074	2.08777363733646e-05	7.2429685418365e-05
XLOC_017101	HSP90AA1	ENSG00000080824	protein_coding	14:102547075_102553381	0.0249122730517784	0.831728935061197	0.984864646709645	0.0101571821887152	0.933230924655394	0.984328174347628	-1.03667229437721	1.93463835056466e-11	1.72978101851653e-10
XLOC_017106	ANKRD9	ENSG00000156381	protein_coding	14:102968128_102975572	0.136140601814936	0.435053210670857	0.882071391303307	0.437723311672405	0.0064490080758966	0.0622606570339957	2.03426665481032	7.23839899908573e-25	2.99174151622589e-23
XLOC_017124	XRCC3	ENSG00000126215	protein_coding	14:104163781_104181823	-0.202932510781958	0.0760097016826253	0.616468334870652	-0.311573659045732	0.0175890751488657	0.11673118962505	-1.5059620001988	1.50423077740527e-17	2.99946355536182e-16
XLOC_017147	AHNAK2	ENSG00000185567	protein_coding	14:105403581_105421739	0.578030713697849	0.00437260871319619	0.215593511280226	0.70357412408882	0.000383904197919845	0.0100628837109451	3.36243341266387	1.52700316023666e-29	9.55716998329344e-28
XLOC_017637	THBS1	ENSG00000137801	protein_coding	15:39873280_39891667	-0.12146174978505	0.692928593927721	0.965344651485213	-0.164652560423579	0.532330746437503	0.765593665904396	-1.17718224766695	0.000456605850503369	0.00122770368430978
XLOC_017653	IVD	ENSG00000128928	protein_coding	15:40697686_40711356	-0.0987994990719761	0.35260317243686	0.849832968953402	-0.330021439634723	0.00799048575961752	0.0711691506804255	-1.04284014467869	3.34129141405841e-10	2.53014136015662e-09
XLOC_017658	RPUSD2	ENSG00000166133	protein_coding	15:40861499_40866659	-0.159124222975992	0.25293032514294	0.804328382899902	-0.361106116219017	0.0140764877255656	0.101959784026369	-1.44289036697305	6.6460757327704e-16	1.09817807420583e-14
XLOC_017662	RAD51	ENSG00000051180	protein_coding	15:40987327_41021832	0.0633390250981378	0.633078343115673	0.949597175499383	0.0127129216048948	0.929756873184443	0.982938712349232	-1.26393982389803	6.40535205952781e-12	6.18901502714552e-11
XLOC_017666	ZFYVE19	ENSG00000166140	protein_coding	15:41099280_41103272	-0.250432713925494	0.149355140399134	0.722176974746136	-0.329113652842711	0.0578853535291661	0.234198978657598	1.24196661838001	1.72737423045005e-12	1.79942638924735e-11
XLOC_017672	CHAC1	ENSG00000128965	protein_coding	15:41245347_41248365	-0.28173707997424	0.569509644938753	0.931207175889405	-0.737894195636004	0.0821884741323795	0.287144694086559	-1.27060670349837	0.00240394361434645	0.00554650487246291
XLOC_017685	ITPKA	ENSG00000137825	protein_coding	15:41786073_41795297	-0.078156313586112	0.698648139611312	0.967163932505925	-0.0354626392548286	0.86411193322766	0.95478594257523	1.27387899441529	1.05779626788563e-07	5.46688505957473e-07
XLOC_017708	MAP1A	ENSG00000166963	protein_coding	15:43803156_43823818	0.0244824475352686	0.917621280347303	1	-0.122827403694172	0.712983314619264	0.876472987176815	-1.77988309631948	1.61693455166319e-06	6.83597309490027e-06
XLOC_017718	WDR76	ENSG00000092470	protein_coding	15:44119161_44134869	0.159617520491648	0.217416283419587	0.78021560729135	0.190823538878943	0.163429484525875	0.417254031921373	-1.29541601490155	2.33394045408339e-15	3.60409294289172e-14
XLOC_017729	EIF3J	ENSG00000104131	protein_coding	15:44829255_44855227	-0.0175134233361287	0.903226528683578	0.998851549894272	-0.0778515707988136	0.546943952314979	0.776702960251703	-1.38916243890527	5.02117209569022e-16	8.37809063278714e-15
XLOC_017861	FAM63B	ENSG00000128923	protein_coding	15:59063318_59154099	0.174629145687135	0.23623959216101	0.793622695118219	0.363952928145964	0.0144270661972995	0.103472700219546	1.81612109434426	1.24792729138078e-14	1.75879752628979e-13
XLOC_017947	DIS3L	ENSG00000166938	protein_coding	15:66585555_66604239	0.00193973960197024	0.98517788908939	1	-0.0736698811086223	0.54685657138596	0.77665079796539	-1.27853138023505	2.0282420217925e-14	2.77440349350278e-13
XLOC_017950	ZWILCH	ENSG00000174442	protein_coding	15:66797297_66813002	0.103065593940983	0.37979167462146	0.864618341439688	0.108662808564078	0.393040112469183	0.659251485955202	-1.36111729802994	4.04258650300634e-19	9.68578459954676e-18
XLOC_017952	SMAD6	ENSG00000137834	protein_coding	15:67000930_67074335	0.299195976153103	0.497248847761839	0.904970454138059	-0.0398117341841857	0.959789445614981	0.997098664681377	1.85170462034858	6.88240774424036e-08	3.66186121964544e-07
XLOC_017956	SMAD3	ENSG00000166949	protein_coding	15:67358183_67483100	-0.0493372647291497	0.64891834707379	0.954566989702696	0.213479702933607	0.0716463716979191	0.265625112092817	1.27725533355218	1.28765659525164e-16	2.30127345356511e-15
XLOC_017979	PAQR5	ENSG00000137819	protein_coding	15:69591214_69682120	0.176157308900222	0.18530801208953	0.754256800095422	0.362156329509491	0.0136282938942475	0.099950650431796	2.31125647734882	1.41878276769793e-45	2.55948411292707e-43
XLOC_017992	LRRC49	ENSG00000137821	protein_coding	15:71184974_71342414	0.13636916740072	0.552135140031119	0.924456340654268	0.113426481777986	0.637911295688984	0.832797922539815	-1.02275987661981	0.000743910292912981	0.00191426756696218
XLOC_017994	THSD4	ENSG00000187720	protein_coding	15:71407727_72075722	0.262156815177284	0.309151080087656	0.832378856027215	0.392725215225214	0.113625798736224	0.342049150358498	3.07758950222763	2.45644191328066e-36	2.59772967574108e-34
XLOC_018023	NEO1	ENSG00000067141	protein_coding	15:73344951_73595274	0.287163220278998	0.0983188754046043	0.656779491891092	0.30406814989567	0.142854097250793	0.387566299936953	1.05714461663686	1.05665260050029e-09	7.39174770806182e-09
XLOC_018031	PML	ENSG00000140464	protein_coding	15:74287014_74335679	-0.265170784229962	0.222699422166765	0.785574927884726	-0.119282104927216	0.526080722118636	0.761505392022694	1.00573747454121	3.16156237098029e-08	1.77645281775785e-07
XLOC_018041	ARID3B	ENSG00000179361	protein_coding	15:74833485_74890472	-0.237264730015301	0.265447092277822	0.810336424095217	0.255269321055399	0.218333597077892	0.486166419656424	1.26508673819537	1.59875267904806e-10	1.2623724809744e-09
XLOC_018042	CLK3	ENSG00000179335	protein_coding	15:74907335_74922459	0.0542799686712269	0.649709293517342	0.954566989702696	0.310772656795864	0.0148731409926419	0.105286242350586	1.88804883599026	1.79061383984708e-33	1.53392584470475e-31
XLOC_018046	MPI	ENSG00000178802	protein_coding	15:75182346_75190569	-0.0972149778368946	0.587748911109817	0.936367979528097	-0.165996450637084	0.343031038864206	0.612986592465182	1.37971555473503	8.35048759886292e-14	1.04698591039218e-12
XLOC_018049	PPCDC	ENSG00000138621	protein_coding	15:75315896_75342079	0.0586898512123698	0.738579205636109	0.973821295406868	-0.159963946975531	0.372524818867808	0.641038668221184	-1.66933245765593	1.45712262375446e-11	1.32408627121208e-10
XLOC_018057	COMMD4	ENSG00000140365	protein_coding	15:75628232_75632597	-0.12747159895589	0.256177707452055	0.806406600896017	-0.269062857403506	0.0172120783850943	0.115002182987815	-1.21897081026909	9.17914861122513e-13	9.94721306039054e-12
XLOC_018058	NEIL1	ENSG00000140398	protein_coding	15:75639296_75647586	-0.193348731510937	0.434530505392702	0.881867890999735	-0.23537939330559	0.317067141831935	0.586411911268783	2.06174376425846	1.4692145644248e-23	5.41560964684854e-22
XLOC_018065	SNX33	ENSG00000173548	protein_coding	15:75940247_75954642	0.0747077246052289	0.655485403602758	0.955995747298635	0.473849442492257	0.00387432199699895	0.045275464911482	2.15485192899662	6.90343420633576e-29	4.07143308153664e-27
XLOC_018099	IDH3A	ENSG00000166411	protein_coding	15:78441663_78461600	0.0155633764346489	0.901320478915571	0.998755012024128	0.024185467827948	0.846629765946531	0.946157046208302	-1.2673668378947	5.93135917134842e-18	1.23912072933865e-16
XLOC_018110	CHRNA5	ENSG00000169684	protein_coding	15:78857832_78886043	-0.042214999723254	0.757803867194129	0.975331096047673	0.0648463923054634	0.642908801561733	0.835171430290377	-2.01524481090577	4.08544725653081e-27	2.11642730512309e-25
XLOC_018137	KIAA1199	ENSG00000103888	protein_coding	15:81071684_81244117	-0.123082645731851	0.683224917266968	0.963597150323929	-0.213933608080882	0.497023317151897	0.740987794435405	1.76601606566405	1.52795656119169e-07	7.68186423256176e-07
XLOC_018203	AKAP13	ENSG00000170776	protein_coding	15:85923802_86270480	0.393442710399372	0.000743705585417057	0.0755230559389745	0.373130971743023	0.00483438018439498	0.0525002731922894	1.25470302746762	1.94613263759761e-09	1.31231301077052e-08
XLOC_018215	MRPS11	ENSG00000181991	protein_coding	15:89010684_89015851	-0.119426864748882	0.402576524776524	0.869200523991887	-0.258389514536729	0.0836151336501012	0.289945029016373	-1.04056561523504	4.17595296090992e-09	2.68037097959785e-08
XLOC_018247	SEMA4B	ENSG00000185033	protein_coding	15:90728148_90771294	-0.245544672268865	0.0790239751722021	0.622231665642533	0.447689538866786	0.00882602003387655	0.0766666243788996	2.96507634724509	5.70512193730504e-77	6.24873855618825e-74
XLOC_018259	BLM	ENSG00000197299	protein_coding	15:91260558_91359221	0.0468322344875321	0.666729799231015	0.959692552651829	0.117082446920452	0.321977922745816	0.591495084148117	-1.26218263128693	4.52872813123732e-16	7.63115573235088e-15
XLOC_018262	FURIN	ENSG00000140564	protein_coding	15:91411822_91426762	-0.0308595389501952	0.795196130378403	0.980330176243398	0.15586862266185	0.186721946953166	0.448619468884737	1.39265484568255	2.8776232882971e-18	6.19739824476794e-17
XLOC_018331	IGF1R	ENSG00000140443	protein_coding	15:99192200_99507758	0.254315848117871	0.171516147560479	0.74147973123552	0.467494774437295	0.0169682038187764	0.113620278321885	1.37173159147954	4.01897094354224e-11	3.43708312594962e-10
XLOC_018333	SYNM	ENSG00000182253	protein_coding	15:99645241_99675794	0.173008429440014	0.487350334922394	0.900479183266341	0.169660339636979	0.532103189209858	0.765593665904396	1.57958291079456	7.38002563381668e-09	4.56495817139754e-08
XLOC_018440	NIPA2	ENSG00000140157	protein_coding	15:23004684_23034392	0.00813199804891325	0.948851447959237	1	0.0372617272082846	0.756351069289956	0.900596932481145	-1.21002186361156	3.24187671373028e-16	5.52958148257398e-15
XLOC_018441	NIPA1	ENSG00000170113	protein_coding	15:23043277_23086503	0.193248782444363	0.0963780596748898	0.652779395025889	0.377633656738097	0.00193769095567557	0.0296532466210871	1.08084686764425	8.57957460969075e-13	9.32382686498923e-12
XLOC_018561	SLC12A6	ENSG00000140199	protein_coding	15:34521952_34610980	0.336211573788984	0.0984528943520424	0.656779491891092	0.465198583005185	0.0184951317278534	0.119917272691291	1.2847226452456	3.13413957496919e-08	1.76298225394635e-07
XLOC_018563	LPCAT4	ENSG00000176454	protein_coding	15:34651106_34659377	-0.0123428657786781	0.915762161599162	1	0.0421913367844239	0.774811069563821	0.910191968545799	1.16065491883711	6.76962895609411e-15	9.84871825547886e-14
XLOC_018565	GOLGA8A,GOLGA8B	ENSG00000175265,ENSG00000215252	protein_coding	15:34671186_34875852	-0.210461885601198	0.259577379067382	0.807981675713604	-0.212642767080813	0.21302924453267	0.479932800974112	1.12431674109066	5.0965596965927e-09	3.23605161025062e-08
XLOC_018625	RMDN3	ENSG00000137824	protein_coding	15:41028080_41047458	-0.142516962656602	0.358763233611999	0.852184341185364	-0.168802893543352	0.29035356889074	0.562440831906342	-1.16790562361195	6.40769669980365e-10	4.65445860704828e-09
XLOC_018638	LTK	ENSG00000062524	protein_coding	15:41795799_41801679	0.0872418129070512	0.763970545536272	0.976363370617922	-0.248629772874973	0.413684104165723	0.674617893574093	2.02400158245481	7.1697551664186e-14	9.04864409233439e-13
XLOC_018664	TTBK2	ENSG00000128881	protein_coding	15:43030932_43213009	0.58102272184355	0.000957045577732749	0.0883341692221184	0.700659435793003	6.53009521117305e-05	0.00289400231121756	1.40905253040072	5.5411595044374e-12	5.39480252959004e-11
XLOC_018675	LCMT2	ENSG00000168806	protein_coding	15:43619974_43622803	-0.428071876845206	0.0268606362850923	0.45791726945002	-0.639373020160491	0.00237103787023106	0.0332351625238053	-1.79285291062344	6.31400768661871e-12	6.10460238755431e-11
XLOC_018728	SLC30A4	ENSG00000104154	protein_coding	15:45771809_45815005	0.15702910999295	0.503423833685713	0.907047268080262	0.159407106917167	0.553172534180003	0.780411524351967	1.25409983796424	1.22323727886274e-06	5.2956297103561e-06
XLOC_018780	DMXL2	ENSG00000104093	protein_coding	15:51739973_51751979	0.197320899402441	0.322313935276519	0.8386750795213	0.341176642424074	0.0884248740903017	0.298798816531504	1.01864955068028	1.54245931168597e-05	5.50176112709762e-05
XLOC_018852	MYO1E	ENSG00000157483	protein_coding	15:59427113_59665070	0.134225046997913	0.29935377028987	0.825877575083452	0.0327193600857021	0.850258381073072	0.94756130774283	1.8357553273167	7.39287630516083e-32	5.63991866981772e-30
XLOC_018891	CA12	ENSG00000074410	protein_coding	15:63616887_63674034	0.118923397035846	0.591310570187811	0.937333964226519	0.0592981615257036	0.828476326959753	0.936862536696228	1.58095105018971	1.51536055234599e-07	7.62603830314191e-07
XLOC_018919	PARP16	ENSG00000138617	protein_coding	15:65526798_65579230	-0.095912046260128	0.686992826583434	0.963709771729197	0.084340296124219	0.691368166096126	0.864999955851665	1.37499363740927	4.48284916835015e-10	3.32237840248821e-09
XLOC_018955	CALML4,CLN6,RP11-315D16.2	ENSG00000129007,ENSG00000260007,ENSG00000128973	protein_coding	15:68482563_68506705	-0.0437896465951753	0.699267346553531	0.967163932505925	-0.0361650193618564	0.765922457171514	0.906084920347997	-1.25904054250438	6.43872589176195e-15	9.41195641794831e-14
XLOC_018974	TLE3	ENSG00000140332	protein_coding	15:70340087_70389137	0.104690028811941	0.366563691745342	0.859029788382298	0.509225865627509	0.000349943936758913	0.00948998652440646	1.01975930113197	1.93928555652579e-11	1.73292568320318e-10
XLOC_018978	UACA	ENSG00000137831	protein_coding	15:70946843_70976739	0.197837393073108	0.106920291986419	0.667132357264033	0.331762970137003	0.0169209119306133	0.113452235917807	1.20776343897458	5.73113915643266e-13	6.42877014080017e-12
XLOC_018982	LARP6	ENSG00000166173	protein_coding	15:71123863_71146460	0.0614097489998584	0.723399793292788	0.970567191386089	0.22993225913399	0.145023144297228	0.391551059616741	1.27480839676292	3.15994605339813e-11	2.75228525749464e-10
XLOC_018984	THAP10	ENSG00000129028	protein_coding	15:71173681_71185124	-0.0116789427881181	0.972534121923946	1	0.071367816478959	0.780260875876316	0.913216384618881	-1.63894171214125	4.21843523497302e-09	2.70650568590278e-08
XLOC_018990	MYO9A	ENSG00000066933	protein_coding	15:72114632_72191179	0.441320641122517	0.00273864025119311	0.162768641906183	0.519316327289521	0.000666180041782355	0.0142190890303813	1.31078838698891	1.72284806773612e-08	1.0121897421711e-07
XLOC_018994	PKM	ENSG00000067225	protein_coding	15:72491370_72523965	-0.0671770429523094	0.543700723697988	0.92106055553564	-0.122231836850153	0.281995024720002	0.553096918528589	1.10608126185072	8.45581520135319e-11	6.89688671795478e-10
XLOC_019005	ADPGK	ENSG00000159322	protein_coding	15:73043659_73075969	-0.084306344749018	0.550017692505192	0.923054871641459	-0.111712432612797	0.472323016824249	0.720467447063901	-1.08148776669597	1.09762517019384e-11	1.01820837022095e-10
XLOC_019017	STOML1	ENSG00000067221	protein_coding	15:74275547_74284689	-0.456125847645543	0.130531180280399	0.704324071297743	-0.355328825456345	0.20971232718541	0.475861501204954	-1.71388876713099	1.78824603330716e-05	6.30077313298069e-05
XLOC_019037	RPP25	ENSG00000178718	protein_coding	15:75246757_75249805	0.0297617430483458	0.877665503188752	0.994856038283175	-0.130760938580472	0.508744517271753	0.749168639460915	-1.067428983702	0.000128162488590193	0.000382939127054174
XLOC_019048	MAN2C1	ENSG00000140400	protein_coding	15:75648640_75660929	-0.131433026141925	0.39131911079494	0.866700948012098	-0.126165384934477	0.422355826596292	0.682229458024602	1.06912117032428	1.42200544197778e-09	9.78681842337846e-09
XLOC_019072	PEAK1	ENSG00000173517	protein_coding	15:77400409_77544873	0.241643196573313	0.0553479000908943	0.574087143635092	0.251917071373525	0.0577954719548311	0.234020535240396	1.14385385118474	4.29707694521696e-10	3.19241171889326e-09
XLOC_019177	WDR73	ENSG00000177082	protein_coding	15:85180941_85197514	-0.186899801897984	0.12414755603509	0.700228052287979	-0.4261027458571	0.000999897715513185	0.0191177450993506	-1.294897820446	1.51095233147448e-17	3.00505097935534e-16
XLOC_019178	NMB	ENSG00000197696	protein_coding	15:85198360_85201794	0.215321818002809	0.41803445853516	0.874269010798983	0.213855265321137	0.412721278869704	0.674274646381533	1.17794440959612	1.90844919109112e-05	6.67978997858735e-05
XLOC_019213	MRPL46	ENSG00000259494	protein_coding	15:89002707_89010621	-0.108156754714174	0.430354817154337	0.879445473943859	-0.266201317600289	0.0910053210078705	0.303628283797799	-1.41018390748563	2.95419136955941e-14	3.9254393813539e-13
XLOC_019219	MFGE8	ENSG00000140545	protein_coding	15:89441915_89453356	0.0846997340898181	0.63010497605518	0.949080696120399	0.0389060980055559	0.830197047274023	0.937736220966374	1.41819883735978	8.01728316921065e-13	8.76868902401399e-12
XLOC_019243	ZNF710	ENSG00000140548	protein_coding	15:90620056_90620468	0.507229079312188	0.778584930905207	0.977851664259011	1.12983108644659	0.253542017994228	0.52557714027497	3.27916809066582	6.61060341144517e-06	2.51406231922372e-05
XLOC_019244	IDH2	ENSG00000182054	protein_coding	15:90626277_90645700	0.15907557036933	0.543153003273909	0.920984646434034	0.285589702026276	0.236545246313644	0.507303006745824	1.64450759442551	5.7316225146705e-19	1.34798619079689e-17
XLOC_019245	CIB1	ENSG00000185043	protein_coding	15:90773207_90777279	-0.0193373131569525	0.883967323423311	0.996453351273473	-0.0115780090480457	0.930038156954463	0.982938712349232	1.2549231661374	1.56964977556834e-14	2.17425561504651e-13
XLOC_019248	GABARAPL3	ENSG00000238244	protein_coding	15:90890819_90892669	0.2510001309184	0.420178141968991	0.875173372244706	0.648128925519666	0.0541458698410191	0.224945209466862	1.98070791142772	1.91548714870445e-08	1.11936280252416e-07
XLOC_019329	LYSMD4	ENSG00000183060	protein_coding	15:100267610_100273544	-0.0228408967527641	0.927993592396654	1	-0.201544512370087	0.411470936512167	0.673130392111286	-1.07201951895706	1.90250781761253e-05	6.66507993494873e-05
XLOC_019346	PCSK6	ENSG00000140479	protein_coding	15:101844134_102029640	0.118740897223398	0.519640480144846	0.913928272653763	0.00355928992051413	1	1	1.01236492939937	3.63651894767534e-06	1.44424712622776e-05
XLOC_019361	SNRNP25	ENSG00000161981	protein_coding	16:103829_107444	0.00108088787567682	0.998008236955163	1	-0.156447785303568	0.317788769020606	0.587060295902073	-1.53355479163511	5.58961612290277e-12	5.43852624546897e-11
XLOC_019383	PIGQ	ENSG00000007541	protein_coding	16:619947_627217	-0.331563881098755	0.173851106444296	0.743543110015244	-0.187598762086839	0.355253582773203	0.625353970639914	-1.04251425273397	0.000112965379320162	0.000342334214722403
XLOC_019384	RAB40C	ENSG00000197562	protein_coding	16:640077_679272	-0.165612162778318	0.346963105184186	0.849215044675866	-0.0774884944750597	0.672156771699447	0.853923109961833	1.36324812808762	2.36237420357112e-14	3.19441323082535e-13
XLOC_019401	SOX8	ENSG00000005513	protein_coding	16:1031808_1036979	0.0305127547592613	0.922471812489979	1	0.32930711646313	0.236118067721919	0.506807733825294	1.16313789427728	3.77464405882936e-07	1.7842290998178e-06
XLOC_019408	CACNA1H	ENSG00000196557	protein_coding	16:1244710_1271765	0.0182813130011761	0.93090445682546	1	0.0287025481791806	0.869695377480934	0.957203177195493	1.90612348124091	2.824749386676e-28	1.58661930751977e-26
XLOC_019413	BAIAP3	ENSG00000007516	protein_coding	16:1383602_1397092	-0.392379135272226	0.0993608558629719	0.658426691358172	-0.174275206653459	0.474801458694867	0.722353960474957	2.02955448238513	1.08739496873397e-26	5.43130763862106e-25
XLOC_019419	TELO2	ENSG00000100726	protein_coding	16:1543345_1560458	-0.26196716211451	0.0217549543489416	0.423319284509395	-0.391803046856778	0.0043228087429582	0.0486138462392436	-1.07553288641184	2.51177498839843e-12	2.55747394901072e-11
XLOC_019424	MAPK8IP3	ENSG00000138834	protein_coding	16:1756181_1817341	-0.290171887374208	0.0403383341774951	0.525860639598952	-0.20467240365109	0.160351074546464	0.412815391475699	1.44231573526311	2.86845561447867e-19	7.00396471216815e-18
XLOC_019435	SYNGR3	ENSG00000127561	protein_coding	16:2039946_2044276	-0.22289409359142	0.414728583803533	0.872426020313927	-0.0228385594558354	0.953785074367047	0.993771850944099	1.24910714901795	2.63547817655679e-06	1.07081140326767e-05
XLOC_019446	RAB26	ENSG00000167964	protein_coding	16:2198625_2204166	0.330992488032162	0.397018919824168	0.867138698913479	0.179062790980102	0.616457250289597	0.820266875732444	1.2484328617568	4.24281519866661e-05	0.000139075092467623
XLOC_019458	C16orf59	ENSG00000162062	protein_coding	16:2510081_2512433	-0.178207731450055	0.216413768040854	0.780058431228713	-0.231207831087245	0.151592651877332	0.401333170560603	-1.53063346522075	1.298704795672e-13	1.57924974915419e-12
XLOC_019507	DNASE1	ENSG00000213918	protein_coding	16:3701838_3715473	0.26413946130926	0.364287238548101	0.856739689970712	0.324830157331872	0.221131939725646	0.488804550058102	1.77330556512618	1.32401179880485e-14	1.85440548889816e-13
XLOC_019512	GLIS2	ENSG00000126603	protein_coding	16:4365679_4389598	-0.158363247063065	0.370738380440771	0.859489853213139	0.594707326152979	0.00208849681753481	0.030912172007798	1.08291767495747	1.43349935408582e-10	1.13657079087652e-09
XLOC_019513	VASN	ENSG00000168140	protein_coding	16:4421849_4433529	-0.228916400753518	0.315547082640937	0.836463682475808	0.0133788817091805	0.961601506776567	0.998030538037057	1.02774584058633	4.48367888069735e-06	1.75300183469182e-05
XLOC_019516	CDIP1	ENSG00000089486	protein_coding	16:4560666_4566623	-0.541203803682273	0.0235249811092511	0.439859745364895	-1.03840383545595	2.04123710704289e-06	0.000214385820543806	-1.60472746589423	1.00750559335607e-08	6.09912782018238e-08
XLOC_019523	ALG1	ENSG00000033011	protein_coding	16:5121814_5135058	-0.25050288255068	0.0554875249501756	0.574118454451733	-0.347793210642941	0.0206448150230663	0.128512718678963	-1.94828834329489	2.94576733591068e-28	1.63660856263965e-26
XLOC_019540	ABAT	ENSG00000183044	protein_coding	16:8768422_8878432	0.277845505729823	0.301373334528991	0.826848937496431	0.255989012415549	0.341653057668681	0.611792162246642	1.02846916739752	3.68467953518491e-05	0.000122269803056753
XLOC_019543	PMM2	ENSG00000140650	protein_coding	16:8891674_8943182	-0.198478602111986	0.10695356711897	0.667132357264033	-0.417429977228522	0.00179058523397135	0.0282187399565434	-1.21317046862654	3.15203092717248e-12	3.16731600506309e-11
XLOC_019614	C16orf45	ENSG00000166780	protein_coding	16:15528152_15681705	0.0789734323899213	0.568935389476774	0.930813220135454	0.0156415929547926	0.917135225142292	0.978592411267964	1.5514086396437	3.8972238590316e-21	1.13828629817887e-19
XLOC_019616	NDE1	ENSG00000072864	protein_coding	16:15744064_15794348	-0.00643245862664734	0.959147413407558	1	0.0870206335615533	0.46890106212596	0.718372957559335	1.16589249322869	3.96574749898764e-16	6.70460552915947e-15
XLOC_019668	TMEM159	ENSG00000011638	protein_coding	16:21169698_21191541	0.100412172141895	0.554352928435918	0.925584805959809	0.225258992682697	0.172495490824648	0.430050403734378	1.40024423448325	3.20525369051655e-16	5.47320268267046e-15
XLOC_019751	SBK1	ENSG00000188322	protein_coding	16:28303840_28335170	-0.0292524165681846	0.844130947467396	0.987651097724026	0.120818191743139	0.44557347706063	0.699230222578246	1.57289262862524	1.16187347617651e-19	2.92547912704278e-18
XLOC_019797	TMEM219	ENSG00000149932	protein_coding	16:29973335_29984369	0.0787032991639921	0.688054137921836	0.964218141857282	0.0308714980181847	0.86571917241346	0.955237662070087	1.08140133884558	5.16264268104212e-10	3.79501260168264e-09
XLOC_019801	ALDOA	ENSG00000149925	protein_coding	16:30064411_30081735	-0.0494850966447536	0.626572974659267	0.948299376228127	0.0208697866600771	0.851485375653701	0.948039101421642	2.08819960807463	2.99289006073035e-39	3.85655262111253e-37
XLOC_019845	FUS	ENSG00000089280	protein_coding	16:31191431_31202879	-0.188230770069856	0.30685721672248	0.830307182149853	-0.358263634858546	0.0532803513216564	0.222702423306746	-1.38142489173706	9.71505245727103e-16	1.56481737793901e-14
XLOC_019852	TGFB1I1	ENSG00000140682	protein_coding	16:31483325_31487609	-0.122425332432807	0.635097137537294	0.949831584608562	0.14969541070296	0.500564825995465	0.743507151543722	1.13125742699693	1.91284757818649e-06	7.98573502965194e-06
XLOC_019969	ORC6	ENSG00000091651	protein_coding	16:46723555_46732294	-0.138216206374944	0.238064047901437	0.794617786356256	-0.0678144287600068	0.707463065090235	0.873519497551628	-1.67086318470716	2.74923837693439e-25	1.17428471509504e-23
XLOC_020018	NKD1	ENSG00000140807	protein_coding	16:50582216_50650019	0.461981260891963	0.0638216368460526	0.583281964231832	0.432388140405759	0.0285324891546582	0.155760304097277	1.45742105507816	3.64248708447273e-12	3.62217230566179e-11
XLOC_020047	RBL2	ENSG00000103479	protein_coding	16:53468332_53504169	0.249192763083916	0.0852127693878214	0.632638538356492	0.305060029932241	0.0851998376821713	0.292664496195881	1.27444564065014	5.11369838902863e-12	4.99767056069886e-11
XLOC_020069	OGFOD1	ENSG00000087263	protein_coding	16:56485402_56487605	-0.127795116602944	0.231306491078239	0.789969473571145	-0.30527110225606	0.00659847817880273	0.0631592162258184	-1.4565365106556	1.56671639472456e-22	5.28000641685855e-21
XLOC_020072	MT2A	ENSG00000125148	protein_coding	16:56642111_56643409	-0.0842342332672251	0.452773254187081	0.888720091290384	-0.0120886584439032	0.926120775948715	0.982455000556348	1.44951290528289	4.70515792425864e-12	4.62492894939629e-11
XLOC_020080	MT1F	ENSG00000198417	protein_coding	16:56691606_56693215	-0.00319297673139648	1	1	-0.362615723432743	0.360774655677803	0.631160133504099	1.52196265630547	3.96281526546194e-06	1.56491911616259e-05
XLOC_020082	MT1X	ENSG00000187193	protein_coding	16:56716336_56718108	-0.0760500332453397	0.64285002862166	0.952392288180903	-0.141321264321749	0.439937119315463	0.695451195217548	1.86192258857415	1.55362113975334e-12	1.62394182392487e-11
XLOC_020083	NUP93	ENSG00000102900	protein_coding	16:56764017_56878676	-0.133388243168673	0.18687464360927	0.755478527652908	-0.195142809385847	0.0749694643028091	0.27287137849074	-1.00627679897616	2.85170390546658e-11	2.50446893965776e-10
XLOC_020095	PLLP	ENSG00000102934	protein_coding	16:57287862_57290018	0.262648195895337	0.399539800192205	0.867633130898247	0.196701897891629	0.574110880206461	0.793218969499895	1.00124036982712	0.00416555207028408	0.00914584413598741
XLOC_020117	GINS3	ENSG00000181938	protein_coding	16:58426298_58440048	-0.162127376601581	0.16925555275548	0.739893147364499	-0.391279534307064	0.00319676353485679	0.0403449975666617	-2.17600371023912	5.43913345286384e-32	4.19113931488513e-30
XLOC_020121	SETD6	ENSG00000103037	protein_coding	16:58549383_58552802	-0.116567070261326	0.353867150805904	0.849832968953402	-0.267630712085252	0.0595044079542387	0.238608941310224	-1.03909753656724	3.07622397926778e-10	2.33518903455901e-09
XLOC_020168	FBXL8,HSF4,NOL3	ENSG00000135722,ENSG00000102878,ENSG00000140939	protein_coding	16:67193834_67209163	-0.160690587417639	0.2129639395792	0.777669216174968	-0.145433976983539	0.28762851474434	0.559449816317003	1.23289389071753	3.41372812441227e-11	2.95406924716353e-10
XLOC_020170	TMEM208	ENSG00000168701	protein_coding	16:67261016_67263181	-0.109858245886399	0.486566540576851	0.900479183266341	-0.163007810904292	0.37439411046847	0.642309161996365	-1.28184572760393	1.07534732947849e-07	5.5519784344186e-07
XLOC_020171	SLC9A5	ENSG00000135740	protein_coding	16:67281474_67306093	-0.0838166218744927	0.681685803631865	0.962974090768987	-0.110208476268236	0.60916117402723	0.815868411436243	1.11942108399151	8.21398282027971e-07	3.65611647507022e-06
XLOC_020172	PLEKHG4	ENSG00000196155	protein_coding	16:67311413_67323402	-0.179969518198124	0.155900672232209	0.73061763692197	-0.356273264305128	0.00903330247654655	0.0777310101994191	-1.08823420313548	3.73225928420015e-09	2.41275142765283e-08
XLOC_020191	SLC7A6	ENSG00000103064	protein_coding	16:68298417_68331336	-0.0657634561532223	0.673345410218971	0.960792425195728	-0.0723846801577451	0.640938294800447	0.83420511576426	-1.0929522659021	7.09447177633455e-12	6.77798319117221e-11
XLOC_020192	PRMT7	ENSG00000132600	protein_coding	16:68344877_68382336	-0.193760992825064	0.231194752811667	0.789969473571145	-0.121836318939944	0.444674043838877	0.698644978025353	-1.2547743166674	6.28183637285938e-09	3.93005626036009e-08
XLOC_020199	CDH1	ENSG00000039068	protein_coding	16:68771128_68869451	0.0730816401740895	0.60661356023127	0.941809834975451	0.00352694820667366	0.989606292718195	1	1.89819189156807	7.34249743537882e-34	6.62293268671169e-32
XLOC_020210	NIP7	ENSG00000132603	protein_coding	16:69373333_69375975	0.0576995625916407	0.692556017685858	0.965344651485213	-0.041850858664014	0.768861981111622	0.907321041893613	-1.70420459541675	7.34271495277721e-31	5.00414182603937e-29
XLOC_020229	DDX19B,DDX19A	ENSG00000157349,ENSG00000168872	protein_coding	16:70333065_70406973	-0.0831520390961589	0.411820036720597	0.870836066431661	-0.16108887559217	0.142432782040579	0.386956908463022	-1.08577847646302	4.71110905032648e-15	6.99323777131716e-14
XLOC_020249	CALB2	ENSG00000172137	protein_coding	16:71392619_71424341	0.277772631716753	0.36825244646964	0.859489853213139	0.504015507713214	0.0996161882499434	0.319380258533	2.64531161956016	6.70306030761035e-12	6.44822627082165e-11
XLOC_020346	CMIP	ENSG00000153815	protein_coding	16:81478775_81745367	0.0142287607257772	0.903045791968238	0.998755093399635	0.170355401501108	0.186735620629615	0.448619468884737	1.21817667071875	4.27977921069945e-14	5.58996034215207e-13
XLOC_020370	KLHL36	ENSG00000135686	protein_coding	16:84682077_84701292	0.176172118117578	0.196995382829415	0.765832341883986	0.266273602949995	0.0582321607610527	0.235206602653987	1.20927174583254	1.85207472957974e-12	1.91889958806592e-11
XLOC_020376	KIAA0513	ENSG00000135709	protein_coding	16:85061349_85127836	-0.141992761015671	0.500965933082891	0.906346513574505	-0.504554092906884	0.00822802884458393	0.0727615884099481	1.15009491302216	4.78745374573292e-08	2.60969839093738e-07
XLOC_020377	GSE1	ENSG00000131149	protein_coding	16:85202888_85706499	0.115880554566654	0.27786632481198	0.819070016275837	0.262613632615872	0.0280298500371899	0.154108899415658	1.04648609014447	5.02935133434906e-10	3.70413416719061e-09
XLOC_020397	FOXL1	ENSG00000176678	protein_coding	16:86612115_86615303	0.466855095701949	0.172452676112275	0.742180560063326	0.466071893238308	0.142452833459877	0.386956908463022	1.8227985971327	3.23300334608898e-11	2.81020516858171e-10
XLOC_020430	CTU2	ENSG00000174177	protein_coding	16:88772871_88781784	-0.153358588429086	0.22218167213306	0.785007778914364	-0.158114377911072	0.254309967514536	0.525905467547929	-1.51025301894294	4.47545228167904e-19	1.06397806646925e-17
XLOC_020462	DPEP1	ENSG00000015413	protein_coding	16:89683281_89704839	0.101160259647135	0.842804318720845	0.987441619333224	0.189132840382569	0.764375552348398	0.90519357202038	1.55763889889106	0.00124411303387354	0.00305040442299599
XLOC_020484	POLR3K	ENSG00000161980	protein_coding	16:96407_103628	0.029133892372847	0.852504209707553	0.989168624471806	-0.0351657001364954	0.837236287662307	0.941119324020952	-1.74189803151615	1.30950663702022e-14	1.83714316304374e-13
XLOC_020494	RAB40C	ENSG00000197562	protein_coding	16:637808_639464	0.823391705272571	0.0147567194975665	0.357504982866789	0.74148172960403	0.0349476426988831	0.174954996129505	1.05136465803053	0.00326477240748329	0.00732757905391523
XLOC_020506	RPUSD1	ENSG00000007376	protein_coding	16:834969_837469	-0.256339895987316	0.0256100137390219	0.450035534311096	-0.363365054209246	0.00850533618971878	0.0745687965312452	-1.62761730141445	6.09049589340977e-18	1.27063488475572e-16
XLOC_020533	C16orf91	ENSG00000174109	protein_coding	16:1469745_1470757	0.0862261577779654	0.577977702747339	0.93363457872705	0.111625717925053	0.473245677890281	0.721009575723855	-1.05811855338703	2.79476669086812e-08	1.58898600065895e-07
XLOC_020538	IFT140	ENSG00000187535	protein_coding	16:1560245_1658119	-0.0447545217820931	0.854327591804534	0.989569774250601	0.0618191946169147	0.770340065443484	0.907763098265345	1.9245969656958	4.149209246019e-25	1.75272657240924e-23
XLOC_020543	SPSB3	ENSG00000162032	protein_coding	16:1826713_1832568	-0.080945500275023	0.605427143838419	0.941543592659058	0.0904429398340206	0.593806425706953	0.805861379926579	1.03862551255839	2.70173559361641e-07	1.29951109135866e-06
XLOC_020556	NTHL1	ENSG00000065057	protein_coding	16:2089816_2097787	0.024719401772836	0.881942427942572	0.995907722047345	-0.138269450403401	0.406710226487301	0.66910574735088	-1.45244247494652	1.20840908524972e-12	1.28144847256011e-11
XLOC_020557	PKD1	ENSG00000008710	protein_coding	16:2138709_2156105	0.0297039896950408	0.790623106701813	0.980145098081138	0.0787153973111137	0.502224480903472	0.744500211733744	1.07976528016531	1.03634352604038e-10	8.35065245838321e-10
XLOC_020564	BRICD5,PGP	ENSG00000182685,ENSG00000184207	protein_coding	16:2259252_2264808	-0.148033253872322	0.198712934667914	0.766472349387187	-0.14522331266262	0.222160930542913	0.490231070505832	-1.39406298192609	4.05353826291347e-11	3.46471325103206e-10
XLOC_020568	ABCA3	ENSG00000167972	protein_coding	16:2325882_2390736	0.206830671665306	0.574032096355416	0.932581051130686	0.105839261598908	0.740801655945104	0.892807949736485	2.33925055056196	6.67343989313207e-20	1.73441571730995e-18
XLOC_020592	PRSS22	ENSG00000005001	protein_coding	16:2902728_2905985	-0.169645399566022	0.61154521834672	0.943587746815534	0.43518979994853	0.142167646536273	0.386593135660083	1.4600921786418	4.22966677406144e-07	1.97978358710189e-06
XLOC_020597	PKMYT1	ENSG00000127564	protein_coding	16:3022792_3030458	-0.118355160744961	0.293185851437059	0.823503323462106	-0.171202812460986	0.16309972247605	0.417106595138051	-1.56008959344521	2.14528401064386e-15	3.32616633156855e-14
XLOC_020600	HCFC1R1	ENSG00000103145	protein_coding	16:3072621_3074274	-0.0817944998664918	0.754248602979818	0.974997113905816	-0.178490843856544	0.492335437846403	0.737252270263337	1.21336696697548	2.61404649635259e-08	1.49454843307497e-07
XLOC_020629	ADCY9	ENSG00000162104	protein_coding	16:4012652_4164027	0.0535147922212822	0.770829444578846	0.977709880180086	-0.0750338031747549	0.707283751680281	0.873519497551628	1.24725747205526	1.35658091764543e-11	1.24264108668907e-10
XLOC_020652	PPL	ENSG00000118898	protein_coding	16:4929468_4942180	0.253445899499748	0.287688325799257	0.823177735214587	0.367247409268249	0.154540544979816	0.405358316236828	2.24675217673366	2.84171290588135e-33	2.36819704884699e-31
XLOC_020654	NAGPA	ENSG00000103174	protein_coding	16:5074845_5083935	-0.210937574572006	0.189661978678393	0.759092114740906	-0.332689035823205	0.0640552658691215	0.248601702998247	-1.0060613762761	5.0293936947331e-07	2.31732941451434e-06
XLOC_020657	FAM86A	ENSG00000118894	protein_coding	16:5134304_5147787	-0.233794501532666	0.0679047132963205	0.599698902126052	-0.282351624698201	0.0446634851682437	0.202444540812843	-2.53740457644623	2.72070193974429e-31	1.95864993164502e-29
XLOC_020777	KIAA0430	ENSG00000166783	protein_coding	16:15688243_15695720	0.2289149642432	0.0990266196199429	0.656779491891092	0.366388299161821	0.00865581942430751	0.0755425925169786	1.83653428487679	3.19237937203861e-20	8.51338178971131e-19
XLOC_020839	CRYM	ENSG00000103316	protein_coding	16:21269843_21289641	0.93710943879218	0.0263329762012497	0.453187269438792	0.581926063503712	0.22985968266205	0.498538666752458	2.70705024085548	8.2160640478174e-15	1.1818492130322e-13
XLOC_020869	PALB2	ENSG00000083093	protein_coding	16:23614488_23652622	0.218561134478633	0.0956104859824614	0.652779395025889	-0.136024071190834	0.351694560968332	0.621944919604245	-1.22683227643727	7.6396162270697e-09	4.71411972739987e-08
XLOC_020953	SEZ6L2	ENSG00000174938	protein_coding	16:29882480_29899914	0.0283988813343918	0.867875621096774	0.992911777882659	-0.0296448244362249	0.881328575550648	0.962762155552728	1.45544666317393	1.27179748146049e-17	2.56939954950133e-16
XLOC_020959	DOC2A	ENSG00000149927	protein_coding	16:30016965_30018574	-0.105275198298715	0.680976582097232	0.962737308676394	-0.116447349728862	0.668427930369701	0.851620208589121	1.17028467045208	6.80776579207672e-07	3.06759567016469e-06
XLOC_020962	YPEL3	ENSG00000090238	protein_coding	16:30103670_30107565	0.0876560736229164	0.891308027253399	0.998509471447751	0.208518951072955	0.571432440104429	0.790825364310587	2.68606161353442	1.06539338590108e-14	1.51266131290807e-13
XLOC_020963	GDPD3,MAPK3	ENSG00000102886,ENSG00000102882	protein_coding	16:30116072_30134426	-0.0361167671827748	0.885739481287591	0.996959234044001	0.0791353644361713	0.718614415829238	0.880049215514357	1.02733415449101	1.11716473265612e-07	5.74274355030136e-07
XLOC_020973	DCTPP1	ENSG00000179958	protein_coding	16:30434940_30441121	-0.0710640361086918	0.529736734172046	0.917710052112179	-0.101902073704396	0.436807011409449	0.693164542235277	-1.74346197667024	9.1535517216724e-22	2.87035914315183e-20
XLOC_020985	ZNF689	ENSG00000156853	protein_coding	16:30613876_30621700	-0.361948633843152	0.00773608059270278	0.288625449655729	-0.644346688297182	6.37052181532069e-05	0.00285630355310314	-1.27775120783902	6.09437852867897e-13	6.8113119795017e-12
XLOC_020992	ZNF629	ENSG00000102870	protein_coding	16:30789778_30798523	-0.361496853575882	0.00321608638783033	0.176790297929097	-0.594943420692693	7.13949231841085e-05	0.00310133074250742	-1.03177546096143	2.23813194044116e-09	1.49280187797846e-08
XLOC_021000	RP11-196G11.1,VKORC1	ENSG00000255439,ENSG00000167397	protein_coding	16:31094746_31104932	-0.0706671692056201	0.52344988700986	0.915267233370223	0.014943087472376	0.900361105996038	0.971715737566389	1.81521302663915	1.2559120947516e-37	1.45895121673644e-35
XLOC_021002	PRSS8	ENSG00000052344	protein_coding	16:31142756_31147024	0.048191902674995	0.825124573237708	0.984388844889676	0.457806852159498	0.0349397299821486	0.174954996129505	2.25182899793028	8.52936364883891e-39	1.04631409753037e-36
XLOC_021222	BBS2	ENSG00000125124	protein_coding	16:56504315_56533890	0.0513850715186236	0.793196954117895	0.980185850858738	0.044219518141208	0.841994244741016	0.943727779318671	1.35292192609095	2.33347450543951e-15	3.60409294289172e-14
XLOC_021232	PLLP	ENSG00000102934	protein_coding	16:57290004_57318599	0.396723433526777	0.332688309882817	0.842523160714311	0.106139181391481	0.824148049205732	0.934310674739072	2.01422373274112	8.94780566568784e-07	3.96090219623722e-06
XLOC_021235	CIAPIN1	ENSG00000005194	protein_coding	16:57462081_57473125	-0.103938769240661	0.350654143863701	0.849832968953402	-0.23461725853614	0.0765141901545981	0.275544526028795	-1.05831779630452	1.59233339361832e-12	1.66327249712147e-11
XLOC_021236	DOK4	ENSG00000125170	protein_coding	16:57505765_57520407	0.0967411813007579	0.656447979818792	0.95620531229613	0.224934962327313	0.260392215161361	0.530922434980002	1.70134609382337	2.4764678141132e-16	4.26675926534964e-15
XLOC_021237	CCDC102A	ENSG00000135736	protein_coding	16:57546090_57570511	0.198225119922002	0.524004987381632	0.915267233370223	-0.159327495848387	0.639069170889515	0.833502310659167	1.44596015421362	2.760554163869e-08	1.57011637792163e-07
XLOC_021240	KIFC3	ENSG00000140859	protein_coding	16:57792126_57798301	-0.0916729022437462	0.537084534049865	0.919588060219167	-0.00381740131932825	0.981962780849476	1	1.19826656762088	1.42569754629293e-13	1.72138946258707e-12
XLOC_021255	NDRG4	ENSG00000103034	protein_coding	16:58541654_58548599	-0.487276118039598	0.0405958090343057	0.527092409595295	-0.500539672818152	0.0558371341317592	0.229644494531934	-1.76942479105903	5.1175013110007e-07	2.35509499108297e-06
XLOC_021260	SLC38A7	ENSG00000103042	protein_coding	16:58699013_58718674	-0.175358714654691	0.288072520701082	0.823177735214587	-0.36000714428353	0.0434246750623426	0.199307628338282	-1.1628616352573	1.1996965369472e-08	7.19724049199857e-08
XLOC_021308	KIAA0895L	ENSG00000196123	protein_coding	16:67209352_67213864	-0.234873750780798	0.168783257104817	0.739893147364499	-0.373161833735925	0.0389827655751453	0.186451316040612	1.67775482058965	1.00855133950012e-24	4.12403366397194e-23
XLOC_021317	ATP6V0D1	ENSG00000159720	protein_coding	16:67471922_67515140	-0.154119371661979	0.195525312329314	0.764894287293356	-0.3647302039437	0.00374599783197774	0.0445625529523249	-1.12486901681358	5.7916282574597e-07	2.64469409469586e-06
XLOC_021332	PSMB10,CTRL,CTC-479C5.12	ENSG00000141086,ENSG00000261884,ENSG00000205220	protein_coding	16:67963313_67970750	-0.188460204002545	0.240333980129662	0.797547284465499	-0.240437525445249	0.16988288762285	0.426256514192486	-1.83270680711735	3.22158539274011e-22	1.0555510771854e-20
XLOC_021339	DDX28	ENSG00000182810	protein_coding	16:68055179_68057770	-0.123254290128488	0.443684254969724	0.883921545603339	-0.277840620516555	0.120329123662005	0.352190643678792	-1.81430441973448	2.81727297795617e-18	6.08451603436337e-17
XLOC_021405	PHLPP2	ENSG00000040199	protein_coding	16:71678852_71748704	-0.04078905470918	0.750749739915881	0.974997113905816	-0.105908653651045	0.449433739630635	0.702595007715445	-1.36094023148498	1.84866747867475e-15	2.90148076949832e-14
XLOC_021409	ZNF821	ENSG00000102984	protein_coding	16:71898802_71917488	0.647222359497464	0.16301779933643	0.736220564577416	0.236929454813916	0.614168252590578	0.819069054202811	2.10125534685261	1.9011617243368e-07	9.38583833901496e-07
XLOC_021416	TXNL4B	ENSG00000140830	protein_coding	16:72078188_72128330	-0.368937406410884	0.0134061368045	0.348314008637089	-0.115162950398994	0.453904391567961	0.705971187777981	-1.13616946090157	4.85418022896347e-09	3.09111294148363e-08
XLOC_021437	MLKL	ENSG00000168404	protein_coding	16:74705753_74734812	-0.144841763722793	0.462419570910678	0.892724163511413	-0.590910638859612	0.00167328146149709	0.0270192605533252	-1.71433211592025	1.94206635743652e-14	2.66365344587939e-13
XLOC_021438	FA2H	ENSG00000103089	protein_coding	16:74746853_74808723	-0.156809650305209	0.737828044377521	0.973628304211859	-0.245188286218216	0.612652900212266	0.818128814921044	2.58905481107896	9.52963498373595e-16	1.53818339832218e-14
XLOC_021439	WDR59	ENSG00000103091	protein_coding	16:74907408_74949865	0.0250573568820275	0.858972235032807	0.990346735489461	-0.00121276511944712	1	1	1.05517251102019	8.12964557582434e-12	7.71888453620374e-11
XLOC_021451	CHST6	ENSG00000183196	protein_coding	16:75506004_75528926	-0.0797162968622264	0.636467670931712	0.950176946001672	-0.168626257667383	0.333092405606907	0.603525812073296	1.09138952450114	5.03719262007564e-11	4.26977952660253e-10
XLOC_021500	SDR42E1	ENSG00000184860	protein_coding	16:82031221_82045070	0.0814648984998594	0.52173491345272	0.914408067958394	-0.147673330797263	0.270215881643868	0.540643310167938	-1.16814795307117	5.91425719848179e-13	6.62448647783198e-12
XLOC_021528	TLDC1	ENSG00000140950	protein_coding	16:84509960_84538364	-0.298852892695246	0.0408809525628972	0.527372261380858	-0.217716502450832	0.158280794337072	0.410248612522422	1.14584940057508	1.04451730289829e-09	7.31019092772356e-09
XLOC_021537	GINS2	ENSG00000131153	protein_coding	16:85709804_85721631	-0.0200944188844533	0.857869941557478	0.990320816151505	-0.0997743036238133	0.401463832351239	0.665629890857733	-1.95262370398102	3.71002274382177e-32	2.90252493641648e-30
XLOC_021540	EMC8	ENSG00000131148	protein_coding	16:85812230_85815366	-0.122612073821218	0.290540054406255	0.823312819829923	-0.130941649684796	0.287365305355297	0.559337343528576	-1.1822467341405	8.96560256560954e-12	8.47064385342309e-11
XLOC_021565	AC010536.1	ENSG00000226180	protein_coding	16:87727144_87729753	-0.296588440997121	0.266362116327141	0.810767029909529	-0.479262600985387	0.124041352063415	0.357725564502823	-1.81387879748899	3.61680963072056e-09	2.34801688727642e-08
XLOC_021570	SLC7A5	ENSG00000103257	protein_coding	16:87863629_87903094	-0.0874040785441794	0.381620261613747	0.864872759912304	-0.0893838753495191	0.427015000718334	0.684973090214269	-1.25862103390267	1.47349849449492e-17	2.94505243997634e-16
XLOC_021583	SNAI3	ENSG00000185669	protein_coding	16:88744090_88752901	-0.881402952689808	0.0302716667408323	0.473683361583269	-0.518300674009863	0.177690095830528	0.437435257799024	1.70735597137091	1.26003038919907e-05	4.58393973617523e-05
XLOC_021595	SLC22A31	ENSG00000259803	protein_coding	16:89262028_89265275	-0.152925434895771	0.30508117288374	0.829561719754273	-0.153013241126253	0.318577932743273	0.587642730745261	1.31120207021768	1.1971038928309e-15	1.91117270437354e-14
XLOC_021622	C17orf97	ENSG00000187624	protein_coding	17:260118_264457	-0.259121793120148	0.455422427657048	0.88950182473218	-1.04767431493672	0.0119469068884668	0.0918265013672932	-2.03246580456797	4.59778853409784e-06	1.7957842430427e-05
XLOC_021629	RNMTL1	ENSG00000171861	protein_coding	17:685513_691438	-0.0726900217422214	0.527569601691465	0.917111842451957	-0.143790881091468	0.270130848195164	0.540636974910424	-1.08439301102132	2.42443910675305e-12	2.47347633153368e-11
XLOC_021634	TIMM22	ENSG00000177370	protein_coding	17:900357_906911	-0.211503974527706	0.084034824621627	0.630837673072644	-0.481616694691477	0.000841390954463932	0.0170951700813286	-1.10167688342234	3.17191097541524e-08	1.78096239095633e-07
XLOC_021641	SERPINF2	ENSG00000167711	protein_coding	17:1655531_1658565	0.070907534459991	0.829316571933326	0.984801387286117	-0.0169081061204691	1	1	2.23973911904325	9.46812317387488e-12	8.88520200417365e-11
XLOC_021654	SGSM2	ENSG00000141258	protein_coding	17:2240772_2284104	-0.260388454632524	0.0260978728748621	0.451675826933561	-0.194536620475978	0.109288219596	0.335446122204279	1.46054527563979	1.5325903039356e-21	4.6536118258512e-20
XLOC_021672	CTNS	ENSG00000040531	protein_coding	17:3539762_3559807	-0.406727167657739	0.0235950003012952	0.439859745364895	-0.660966542620945	0.00129013318009734	0.0230301538808062	-1.85295191998389	1.02225277779274e-14	1.45680521325965e-13
XLOC_021687	SPNS2	ENSG00000183018	protein_coding	17:4402133_4442330	0.0844614169128488	0.780791559365216	0.977851664259011	0.434696447507792	0.155820235644597	0.406288478378607	3.38336812248251	1.82193180029486e-36	1.95367148431618e-34
XLOC_021706	ENO3	ENSG00000108515	protein_coding	17:4853404_4860422	-0.248957329554677	0.293705193918862	0.823882864750622	-0.582272812960505	0.0265969388596872	0.149117901453179	1.7106816103394	8.10554422688273e-11	6.63235940101493e-10
XLOC_021722	MIS12	ENSG00000167842	protein_coding	17:5389605_5394057	0.0586449903759019	0.703121215631023	0.967983750763817	-0.0398821611127528	0.780289622490973	0.913216384618881	-1.08198164978884	4.3657740460396e-09	2.79635669264709e-08
XLOC_021749	ACAP1,KCTD11	ENSG00000072818,ENSG00000213859	protein_coding	17:7253636_7258258	0.271120963447476	0.171176175322393	0.741473297286322	0.775130413623311	0.00254487315884637	0.034716980315325	2.1035750902479	7.84167211263287e-27	3.95540132154975e-25
XLOC_021752	NLGN2	ENSG00000169992	protein_coding	17:7307911_7318447	0.0218386704401595	0.872231009801308	0.994155799597053	0.0442574348511825	0.755661574086022	0.90023750691419	1.46573019589646	4.08992953063432e-23	1.44504560881905e-21
XLOC_021765	KDM6B	ENSG00000132510	protein_coding	17:7743222_7756998	0.0316538400065338	0.831795430430216	0.984864646709645	0.833637177905216	9.42455056500472e-10	2.33090416715778e-07	2.01834392305947	7.56564090049718e-39	9.43183232261982e-37
XLOC_021768	CHD3	ENSG00000170004	protein_coding	17:7788096_7816078	0.17872301089104	0.180239065608971	0.748790526157669	0.195997372560469	0.161269555045233	0.414083616387073	1.51257204967041	2.43894200536364e-24	9.63884966758918e-23
XLOC_021772	GUCY2D	ENSG00000132518	protein_coding	17:7919400_7920382	-0.542002008495263	0.712165562049254	0.9689263739256	0.095640474359554	0.999999999999997	1	3.47695249956202	3.48210784740046e-12	3.46943740948919e-11
XLOC_021779	PFAS	ENSG00000178921	protein_coding	17:8152601_8170547	-0.174701308396861	0.11374317423086	0.68253994939771	-0.241553586603339	0.0377858857977216	0.183110510362998	-1.39748783668628	4.83076790156196e-16	8.09562786913126e-15
XLOC_021795	NTN1	ENSG00000065320	protein_coding	17:8925620_9147317	-0.0448196459533249	0.822076121686586	0.984339567760295	0.293392304417353	0.113121684441714	0.341581254666807	1.16241971506688	3.66530290883874e-10	2.75914358390443e-09
XLOC_021810	ADPRM	ENSG00000170222	protein_coding	17:10600911_10614550	0.408963822140715	0.0728206495799257	0.611828844230442	0.501388652415178	0.0429453412856338	0.197916698305861	1.4857090831246	6.2340562742593e-10	4.53692543471724e-09
XLOC_021882	FAM211A	ENSG00000181350	protein_coding	17:16377000_16378082	0.202214574982952	0.750965755755224	0.974997113905816	0.893490832520121	0.237753787171531	0.508750172864368	4.48622312034551	5.06483640954758e-14	6.53189247300274e-13
XLOC_021883	FAM211A	ENSG00000181350	protein_coding	17:16378258_16379368	1.44596205423075	0.0900009720611255	0.643534367797601	1.76478271464959	0.0142117577359166	0.102455615008249	5.00492149329637	2.97622109369888e-14	3.94786974487705e-13
XLOC_021902	NT5M	ENSG00000205309	protein_coding	17:17206992_17250977	0.319989368620369	0.294918632526751	0.823882864750622	0.344178270567737	0.274883521672653	0.545769993760957	1.42406013158707	1.64468415299628e-06	6.94754457356612e-06
XLOC_021915	GID4	ENSG00000141034	protein_coding	17:17942606_17971721	-0.266809882312534	0.0891174890921348	0.642165215102817	0.164065699046184	0.304330551938541	0.575853836103294	1.35120625525479	2.01100098933886e-16	3.50416922392297e-15
XLOC_021918	ALKBH5	ENSG00000091542	protein_coding	17:18087553_18113268	0.0710362658142828	0.497874887167093	0.904970454138059	0.208111808047571	0.0614623260415361	0.243029084128423	1.17815826198448	1.97200871865386e-17	3.88673286527485e-16
XLOC_021961	MAPK7	ENSG00000166484	protein_coding	17:19281034_19286857	-0.263509556734257	0.167853689812212	0.738556235173734	0.0197975280605423	0.913810063587618	0.977445060623994	1.32483999645444	3.21765233789475e-13	3.72373441126627e-12
XLOC_022057	WSB1	ENSG00000109046	protein_coding	17:25621101_25637198	-0.0293646662144202	0.79327679725818	0.980185850858738	0.385611322771377	0.00191972177059298	0.0295173025320408	1.87829802116061	1.21477536760232e-25	5.27687407558468e-24
XLOC_022082	TMEM97	ENSG00000109084	protein_coding	17:26645992_26654537	-0.23836531249827	0.0696873891765614	0.605429157419318	-0.4265212517982	0.000530300496391503	0.0125294727452501	-1.97173416912475	7.5591334436234e-35	7.4302405272129e-33
XLOC_022084	TMEM199	ENSG00000244045	protein_coding	17:26684604_26690705	-0.0500426068476881	0.689692577627139	0.964500317859968	-0.192188490515616	0.170694038934266	0.427660012454535	-2.14412317565534	1.97480354235239e-34	1.8692368838538e-32
XLOC_022157	RAB11FIP4	ENSG00000131242	protein_coding	17:29814992_29854911	0.0640393982164602	0.729737362082841	0.972260507270045	0.431839512742614	0.00915627761127749	0.0785248103419066	1.45239793622639	2.66258607480076e-18	5.78301627067916e-17
XLOC_022185	PSMD11	ENSG00000108671	protein_coding	17:30771279_30807980	-0.0232135884756047	0.855861061371171	0.989875811967532	-0.0418802055661318	0.736228673825109	0.889694261520547	-1.29402863432369	1.65436014357319e-18	3.67119514349513e-17
XLOC_022251	PIGW	ENSG00000184886	protein_coding	17:34890811_34895159	0.0307907567233465	0.828460842383134	0.984750560559721	-0.0164881773229515	0.900007145341183	0.971715737566389	-2.4182900792733	1.88409472362496e-30	1.22939185072618e-28
XLOC_022254	MRM1	ENSG00000129282	protein_coding	17:34958001_34965407	-0.314468210957362	0.0455686378537475	0.540940761966171	-0.648009646420403	0.000309575333457889	0.00872615471184424	-1.77955990201602	1.41989069861115e-17	2.84237649771585e-16
XLOC_022267	TADA2A	ENSG00000108264	protein_coding	17:35766965_35836955	-0.00117314837387132	0.997994330483148	1	-0.322740528320253	0.0429546610122542	0.197916698305861	-1.27064865629085	2.04655913670091e-07	1.00486512334844e-06
XLOC_022275	TBC1D3F	ENSG00000185128	protein_coding	17:36284791_36294914	-0.437460949071756	0.0528470644840629	0.568671499507804	-0.423757333060383	0.101696828997611	0.323362737851329	1.69301591113039	7.9733637883153e-16	1.30763166128371e-14
XLOC_022278	SOCS7	ENSG00000174111	protein_coding	17:36507721_36533564	0.0867761340160658	0.416965871167855	0.873583094478466	0.233393243241958	0.049343505849938	0.213316413505201	1.30887562347963	7.87134536086122e-19	1.81502571072851e-17
XLOC_022285	CISD3	ENSG00000230055	protein_coding	17:36886488_36889968	-0.117750412353473	0.380303454128762	0.864872759912304	-0.190923716823488	0.176027049391844	0.435214249496056	-1.04515982843196	1.18957691445446e-07	6.09047492695985e-07
XLOC_022308	GRB7	ENSG00000141738	protein_coding	17:37894165_37903538	0.032652893913033	0.886229385516154	0.996959234044001	0.733137216290483	0.000248113821693092	0.00750409732118713	2.63267136499978	1.79533316997506e-34	1.70991545517997e-32
XLOC_022315	THRA	ENSG00000126351	protein_coding	17:38219063_38248880	0.139445964372999	0.459207699058814	0.891160789719222	0.335427845613413	0.0587648163610193	0.236605867467271	1.11766162912866	2.2544910882199e-08	1.30503459217682e-07
XLOC_022323	RARA	ENSG00000131759	protein_coding	17:38465446_38513047	-0.0657121426201329	0.615915688531073	0.94488151065673	1.72131765728e-05	1	1	1.22802729157669	8.03592684290973e-16	1.31643392213352e-14
XLOC_022380	TUBG2	ENSG00000037042	protein_coding	17:40811280_40819026	-0.27191558702314	0.0843959227783727	0.630837673072644	-0.0946372543096047	0.596397078129522	0.80676157633669	1.228824086463	7.58341120670001e-13	8.34377617355109e-12
XLOC_022386	PSME3,AOC2	ENSG00000131467,ENSG00000131480	protein_coding	17:40985174_41002724	-0.0383027629336228	0.748750936516748	0.974997113905816	-0.0836295741790238	0.511430475482046	0.750959964669319	-1.76732748337314	3.46595559160315e-31	2.4605075482242e-29
XLOC_022390	RND2	ENSG00000108830	protein_coding	17:41177258_41181245	0.347146534723356	0.55088623350206	0.923523146801427	-0.0184141017307944	1	1	1.34768998391161	0.000506044035503251	0.00134810271723538
XLOC_022393	NBR1	ENSG00000188554	protein_coding	17:41322443_41362540	0.147263847567395	0.261384016354613	0.809175058096984	0.499278481129792	0.000231496235505824	0.00718575561790751	1.41014696177308	2.65762785115403e-14	3.54674199039129e-13
XLOC_022432	GRN	ENSG00000030582	protein_coding	17:42422614_42427651	-0.0250302397955799	0.885008079567619	0.996667047702964	-0.0139343690016892	0.932546620793576	0.983877107695659	1.14833265842741	1.05747666812926e-13	1.29619082566699e-12
XLOC_022448	ACBD4	ENSG00000181513	protein_coding	17:43213075_43221543	0.348708476791007	0.392973663250945	0.866700948012098	0.112393359803933	0.767081510548437	0.906580386658407	1.8457364057815	2.34387338928865e-08	1.35268929436779e-07
XLOC_022465	MAPT	ENSG00000186868	protein_coding	17:43971702_44061296	0.0590940283795354	0.716925038418305	0.970009876434372	0.0491050956583299	0.768243435588302	0.906968586322275	1.66511152570946	2.52584119009176e-24	9.95661923107122e-23
XLOC_022487	GOSR2,RP11-156P1.2	ENSG00000108433,ENSG00000262633	protein_coding	17:45000483_45044385	-0.216269064836993	0.127469852585672	0.701508626251214	-0.403852101214578	0.00949784093244125	0.0800755605224878	-1.15324528149712	1.76121587823443e-13	2.09840592671692e-12
XLOC_022495	NPEPPS	ENSG00000141279	protein_coding	17:45608430_45697580	0.0842368154840286	0.455714669031921	0.889664897963604	0.147106957979449	0.275272538597177	0.545775679706375	1.33674689923277	1.43786805237543e-16	2.5489327994364e-15
XLOC_022498	TBKBP1	ENSG00000198933	protein_coding	17:45771436_45789416	0.0608707166602109	0.78009300777681	0.977851664259011	0.00675040321404147	0.969262819698767	1	1.80838278720228	8.17097830338465e-24	3.03374773133415e-22
XLOC_022500	LRRC46	ENSG00000141294	protein_coding	17:45908993_45915079	0.0631505224210124	0.934230323869358	1	-0.491591924629172	0.165290570604654	0.419421745763986	-1.62524242515637	0.000332261922777058	0.00091866287844634
XLOC_022552	DLX4	ENSG00000108813	protein_coding	17:48046538_48051959	0.104407716914686	0.750816494047249	0.974997113905816	0.166661731549003	0.628632370920973	0.828671170209352	2.2342831097508	1.39727774507577e-15	2.20885123123628e-14
XLOC_022561	TMEM92	ENSG00000167105	protein_coding	17:48351788_48356687	-0.318266607583525	0.468546996888116	0.895182697177782	-0.623962665979191	0.113629736006664	0.342049150358498	1.10082611151814	0.000239127225317021	0.000680040221255786
XLOC_022565	ACSF2	ENSG00000167107	protein_coding	17:48503519_48551121	-0.0231123065977753	0.964224065350485	1	-0.128233479878471	0.69534031828512	0.867280660532295	1.45556443168194	2.16883296753699e-08	1.25877686314202e-07
XLOC_022570	ABCC3	ENSG00000108846	protein_coding	17:48712218_48769060	-0.102164826217416	0.713435489663633	0.969718077036239	0.156283252470066	0.532110838755573	0.765593665904396	2.51114730344465	5.50103386257745e-23	1.93469846900832e-21
XLOC_022637	RAD51C	ENSG00000108384	protein_coding	17:56769930_56811692	-0.0171274725230717	0.871750111805569	0.994155799597053	-0.0807460318498822	0.488478281418501	0.734345683065813	-1.49587401109777	4.95726102624706e-21	1.43153748731587e-19
XLOC_022648	YPEL2	ENSG00000175155	protein_coding	17:57409063_57479090	0.105606947760383	0.694806591460306	0.965821538084911	0.933610204807266	3.88482998647578e-05	0.00201797241441603	2.68858012756045	5.57153431470377e-36	5.77256129605862e-34
XLOC_022669	BCAS3	ENSG00000141376	protein_coding	17:58755209_59470191	0.122171563142337	0.601842735005813	0.940087193155669	0.080285507968428	0.75219459305386	0.898438377464394	1.05314590959107	2.81897181070567e-06	1.14113288662515e-05
XLOC_022689	MRC2	ENSG00000011028	protein_coding	17:60704762_60770914	0.254226130559047	0.280186546941959	0.820703058416046	0.256976749433927	0.270513343762888	0.541097262361091	2.51368950425586	1.15722690075751e-39	1.57492715640998e-37
XLOC_022695	TANC2	ENSG00000170921	protein_coding	17:61043578_61271443	0.130324116463472	0.290786931065816	0.823312819829923	0.366528205007438	0.00704995507405473	0.0652568605252798	1.6529191528681	4.7275397999202e-26	2.13840989061877e-24
XLOC_022707	PSMC5	ENSG00000087191	protein_coding	17:61904813_61909379	-0.133965787682423	0.284471562624533	0.821791001217399	-0.257030204887801	0.0543364995347915	0.22524895481657	-1.05248311866332	1.04009325812081e-09	7.28587940613269e-09
XLOC_022742	PRKCA	ENSG00000154229	protein_coding	17:64298686_64806861	0.219777091421022	0.096771973028169	0.653989173386489	0.338374677182574	0.0153772111951811	0.107423305907475	1.52272341723051	2.01379826848169e-18	4.43672164495664e-17
XLOC_022760	NOL11	ENSG00000130935	protein_coding	17:65713949_65740319	-0.0703011473727354	0.556333323158226	0.927171512793761	-0.147008968865079	0.20800742037334	0.473899211806766	-1.50523382808902	2.12332631153677e-22	7.0474211387673e-21
XLOC_022784	FAM20A	ENSG00000108950	protein_coding	17:66544935_66546213	-0.326827575503017	0.999999999999997	1	0.738044505602234	0.285516876714802	0.557366745709073	3.19101618331496	1.59850326450929e-09	1.090366950978e-08
XLOC_022807	SOX9	ENSG00000125398	protein_coding	17:70117161_70122561	0.0365733840514203	0.756582131632651	0.974997113905816	0.37220311708923	0.0896993273933012	0.301287900659429	1.188494082166	1.87384365872428e-09	1.26579377369507e-08
XLOC_022823	TTYH2	ENSG00000141540	protein_coding	17:72209653_72258251	-0.410148358684232	0.015007742863818	0.358221668462788	-0.640957148690908	0.000515109646017725	0.0123224513448296	-1.50492131657381	3.34130921178394e-15	5.04784585748719e-14
XLOC_022827	GPRC5C	ENSG00000170412	protein_coding	17:72427052_72443227	0.157193610494104	0.558177558498953	0.927478575130479	0.331234956249371	0.120653165956256	0.352584825362762	2.23443446713069	2.97174938698172e-25	1.26580014166605e-23
XLOC_022831	RAB37	ENSG00000172794	protein_coding	17:72733356_72743473	-0.0343634705115604	0.951106770833781	1	0.0771340831309624	0.865293101366823	0.955042425419914	1.37016375799966	4.78902406914355e-06	1.86171818555732e-05
XLOC_022841	ICT1	ENSG00000167862	protein_coding	17:73008765_73017356	-0.092034917665283	0.472249459599455	0.89538736773411	-0.235317077182741	0.087007772014572	0.296879656446695	-1.1337727516556	1.66035987930184e-10	1.3089952899339e-09
XLOC_022852	MRPS7	ENSG00000125445	protein_coding	17:73257739_73262454	-0.0604331992119464	0.551018212474648	0.923523146801427	-0.165856573917474	0.139728502731727	0.38335961010705	-1.33665159389596	3.80836858375613e-17	7.28148676599957e-16
XLOC_022865	SAP30BP	ENSG00000161526	protein_coding	17:73663196_73702837	-0.267097612087781	0.0198668329725909	0.406696409833987	-0.456289778455573	0.000542443802217664	0.0127183994850239	-1.09801088542842	1.37394770640186e-13	1.66152319636956e-12
XLOC_022866	ITGB4	ENSG00000132470	protein_coding	17:73717408_73753899	0.0320578601703657	0.839166265081475	0.986728983241498	0.0335062408048704	0.838686842691531	0.941741655377266	2.83365219321157	2.03312479480085e-46	3.75613681969594e-44
XLOC_022875	UBALD2	ENSG00000185262	protein_coding	17:74261283_74266667	0.426242173806758	0.0117258596830494	0.32739222774306	1.14577505965261	6.64633083335573e-10	1.72737011862164e-07	2.15329352607129	2.65814086163087e-29	1.6239016722011e-27
XLOC_022948	RNF213	ENSG00000173821	protein_coding	17:78234669_78313246	0.590999764801541	0.00390830816150312	0.200785237878221	0.526266944655018	0.0112309288514816	0.0885879953748036	1.24196153120371	1.57839405111094e-05	5.62600985117042e-05
XLOC_022969	C17orf89	ENSG00000224877	protein_coding	17:79213039_79214969	-0.0979795761930071	0.428412006745202	0.879097341393849	-0.143413595083071	0.32866612073308	0.598624850361967	-1.38325517284036	1.62780765224269e-14	2.24429442149942e-13
XLOC_022978	CCDC137	ENSG00000185298	protein_coding	17:79633394_79639132	-0.418966465449709	0.000208246255089768	0.0287680006805991	-0.608235416086226	8.45344604727803e-06	0.000644901202432643	-1.22320347060298	9.89781004303241e-14	1.22102187610506e-12
XLOC_023007	TEX19	ENSG00000182459	protein_coding	17:80317123_80321652	-0.293340233168534	0.239895683395062	0.797433429260758	-0.348672511835526	0.220150646542632	0.487738031877583	-1.22171879444477	0.00035205257007543	0.000968839574575852
XLOC_023011	NARF	ENSG00000141562	protein_coding	17:80416061_80445938	-0.0751480619402154	0.550758311934847	0.923523146801427	-0.0487699060895581	0.709513126695956	0.874520833460798	1.57096917159667	5.35974651055341e-21	1.53907028076453e-19
XLOC_023021	METRNL	ENSG00000176845	protein_coding	17:81037567_81052589	0.125202893068375	0.359751826438789	0.852444286813001	0.351336163197638	0.0166346647891089	0.112170602408177	1.04512735347025	2.54016099197454e-11	2.24241961145294e-10
XLOC_023033	FAM101B	ENSG00000183688	protein_coding	17:289739_295730	0.106510677233089	0.346429710568885	0.849215044675866	0.183881999896754	0.145075367227403	0.391551059616741	1.06948362078386	2.01305235216406e-10	1.56850329106116e-09
XLOC_023036	GEMIN4	ENSG00000179409	protein_coding	17:647654_652591	-0.176400594612962	0.0989979855715799	0.656779491891092	-0.406039218138139	0.000207505255139411	0.00664276739521445	-1.55738144802557	1.0605062892424e-24	4.32494772320291e-23
XLOC_023070	MNT	ENSG00000070444	protein_coding	17:2287264_2295372	0.0880901413985119	0.625007285929584	0.947839634803192	0.960435922334395	5.71794893328308e-05	0.0026663181351081	1.53772299605019	4.33965550828696e-10	3.22092340581182e-09
XLOC_023076	CLUH	ENSG00000132361	protein_coding	17:2592678_2615086	-0.172959092205969	0.100742126126814	0.660750585587349	-0.282846751354417	0.0122955698935252	0.0936613356916621	-1.10927794643112	3.81182085136594e-14	5.00003942984134e-13
XLOC_023091	SHPK	ENSG00000197417	protein_coding	17:3508186_3539616	-0.0778405219115501	0.503581237328954	0.907073263620602	-0.0942035179248676	0.449928769784887	0.703139803901494	-1.44951373072713	1.07032663845168e-20	2.97865493176372e-19
XLOC_023109	MYBBP1A	ENSG00000132382	protein_coding	17:4442192_4445395	-0.310349241754076	0.00604575308189051	0.259679489517392	-0.364701830746486	0.00292115809153165	0.037895971383711	-1.36708512957737	4.76022391469643e-17	8.92338306943216e-16
XLOC_023122	GP1BA	ENSG00000185245	protein_coding	17:4829808_4837143	-0.0631921334875177	0.80502645384659	0.9820356213379	-0.0201656118004694	0.956122912212183	0.994997182893616	1.27955662917852	5.6059671480068e-05	0.000179348842577793
XLOC_023133	ZNF594	ENSG00000180626	protein_coding	17:5082831_5087692	0.0489764571270986	0.779422604059243	0.977851664259011	-0.188280705857309	0.373286173486785	0.641716048412629	-2.11726723082511	2.91854935885214e-15	4.43099365036027e-14
XLOC_023161	DLG4	ENSG00000132535	protein_coding	17:7093209_7120525	-0.072925402110246	0.694760893961404	0.965821538084911	0.0247575386881807	0.920731640661792	0.979634955447399	2.0369296961353	3.47034321108938e-24	1.34719602022391e-22
XLOC_023174	ZBTB4	ENSG00000174282	protein_coding	17:7362685_7387582	-0.0935705059018686	0.450124949786495	0.887512333398714	-0.0830516396502728	0.530159846238621	0.764191679095978	1.18389775864201	3.46812645529045e-15	5.23427667966769e-14
XLOC_023183	KDM6B	ENSG00000132510	protein_coding	17:7757278_7757532	0.461255303554773	1	1	2.62252103185938	0.0143929837507242	0.103276561924944	3.93195889481411	1.17608553210406e-05	4.30408008336124e-05
XLOC_023194	PER1,VAMP2	ENSG00000179094,ENSG00000220205	protein_coding	17:8043738_8066293	0.318891396543872	0.054357588944995	0.574087143635092	0.987853392237307	7.62904775732149e-05	0.00325860218135843	2.16766576156513	8.60923153003551e-19	1.97625683056234e-17
XLOC_023224	GAS7	ENSG00000007237	protein_coding	17:9813926_10102217	0.665521358532691	0.0969323181751749	0.654207819937558	0.774578699075429	0.0717989033007308	0.265997676543466	3.64410311493773	3.35988412735828e-32	2.65569397984082e-30
XLOC_023230	SCO1	ENSG00000133028	protein_coding	17:10583654_10600849	0.0430819142128142	0.701729161522834	0.967648051308271	0.0171735144159498	0.885810162869604	0.964689010870677	-1.16375690722443	4.49643964361561e-13	5.09220129211239e-12
XLOC_023254	ELAC2	ENSG00000006744	protein_coding	17:12894637_12901825	-0.125619088171221	0.234481049726244	0.792489282667291	-0.187454168085105	0.102431061199277	0.32512479661141	-1.19921034390589	3.24556676053599e-16	5.52972452289544e-15
XLOC_023315	COPS3	ENSG00000141030	protein_coding	17:17150141_17174121	-0.0107431460734807	0.918937880769161	1	-0.0615845362517273	0.589949236387222	0.803167186914739	-1.07910232690141	2.04000319400039e-11	1.81836818241305e-10
XLOC_023324	TOM1L2	ENSG00000175662	protein_coding	17:17746825_17875711	-0.00265075158989095	0.997557529679938	1	-0.0397097728334984	0.837273367568398	0.941119324020952	1.29755084034162	5.32622799076358e-13	6.00090962603738e-12
XLOC_023369	ULK2	ENSG00000083290	protein_coding	17:19674142_19771230	0.465698410695503	0.114320323279437	0.682804536145863	0.617224592280691	0.0186139994974251	0.120382567816751	1.74955052906779	1.58311914321351e-10	1.2506722793424e-09
XLOC_023463	POLDIP2	ENSG00000004142	protein_coding	17:26673659_26684545	-0.115227056819845	0.311384827943663	0.833042973289132	-0.170214407511637	0.15596736265077	0.406288478378607	-1.12163800090396	5.71532695507046e-15	8.45118838274354e-14
XLOC_023477	TLCD1	ENSG00000160606	protein_coding	17:27051366_27053950	-0.156841350145383	0.315334140733993	0.836463682475808	-0.411393349209209	0.0154506298023319	0.107678917322896	-2.36362335458392	4.51173820537042e-23	1.59041364692299e-21
XLOC_023532	TEFM	ENSG00000172171	protein_coding	17:29226001_29233253	0.0334274743635877	0.843904221358465	0.987651097724026	-0.1820691339953	0.273776377029389	0.544569589488734	-1.85296960990114	1.22686473037774e-18	2.75442807842054e-17
XLOC_023544	UTP6	ENSG00000108651	protein_coding	17:30187923_30228692	0.0243212536606615	0.854936157739681	0.989611580245529	-0.0805240409566684	0.567397182271488	0.788473321017353	-1.23830589020184	2.77319681199885e-13	3.24165783978965e-12
XLOC_023563	MYO1D	ENSG00000176658	protein_coding	17:30819540_31048153	0.211528273066454	0.0634722449755304	0.583281964231832	0.122667941518357	0.366575022817914	0.63615388951505	1.08346343124946	3.64952049759491e-13	4.18562059163204e-12
XLOC_023612	MMP28	ENSG00000129270	protein_coding	17:34105509_34122711	0.959716523664739	0.229549334902952	0.789969473571145	0.771122903735648	0.411970595415644	0.673399116309934	3.93001623831095	3.05417872224303e-11	2.66701460859195e-10
XLOC_023626	TBC1D3B	ENSG00000224226	protein_coding	17:34493061_34496364	-0.167287609054004	0.526293576755402	0.916129606762099	-0.486170369352386	0.199757548223299	0.465089924757981	1.43340016851698	6.72069725368813e-07	3.03549842969231e-06
XLOC_023629	TBC1D3H	ENSG00000242384	protein_coding	17:34580785_34751399	-0.371192273157859	0.139605356748189	0.712380165961338	-0.602887735424018	0.0182234603271481	0.11896063884908	1.4754935310009	2.71239631576805e-09	1.79213578925355e-08
XLOC_023644	HNF1B	ENSG00000108753	protein_coding	17:36046435_36105237	-0.184863077028196	0.451190258077818	0.888018408081795	-0.101228586655858	0.69487571010147	0.867124360245438	1.16638344595858	7.07615234865455e-07	3.17453832984988e-06
XLOC_023648	TBC1D3,RP11-1407O15.2	ENSG00000197681,ENSG00000174093	protein_coding	17:36337712_36413269	-0.113463503896007	0.417502167966872	0.874264150704833	-0.186011966288574	0.207305923787565	0.473242843854657	1.51108911226295	3.01347904002355e-21	8.9378505995592e-20
XLOC_023652	SRCIN1	ENSG00000017373	protein_coding	17:36686251_36729284	-0.120478326894698	0.705543209553858	0.968300516073472	-0.112583032868856	0.749602003325747	0.897298760265184	1.26541050066429	3.98704391281716e-06	1.57408165188307e-05
XLOC_023678	FBXL20	ENSG00000108306	protein_coding	17:37408602_37557916	0.279733010043083	0.242793976606593	0.79841854007164	0.566965783073092	0.0132018579756498	0.0986536501942566	2.12085283027067	7.02515503258942e-19	1.63137562302749e-17
XLOC_023695	NR1D1	ENSG00000126368	protein_coding	17:38249040_38256978	0.813742073191604	4.83877930323223e-05	0.0112420972478429	1.63545823378679	4.93250765636917e-10	1.35062629290651e-07	2.36208742147887	5.14133754579161e-31	3.58351226941675e-29
XLOC_023717	KRT20	ENSG00000171431	protein_coding	17:39032193_39041479	-0.0743947949128094	0.866105944548483	0.992389168836199	-0.0477993662056899	0.961558139158848	0.998030538037057	-3.2623140495314	4.10115161368081e-08	2.25968590888184e-07
XLOC_023754	KRT32	ENSG00000108759	protein_coding	17:39615764_39621167	0.412270821325515	0.394425390101434	0.866700948012098	0.28440144505261	0.530644817237524	0.764673486748625	2.19226010006563	1.27420200664525e-08	7.62631286881272e-08
XLOC_023758	KRT15	ENSG00000171346	protein_coding	17:39669995_39678035	-0.00645277471398075	0.984965362403523	1	-0.00135340039523316	1	1	2.85365392302446	1.65107082578486e-52	4.29110509196355e-50
XLOC_023759	KRT19	ENSG00000171345	protein_coding	17:39679869_39681924	-0.0432283944796928	0.705383849347579	0.968253150648624	-0.062214354844183	0.61947683874222	0.822317866202009	1.06289706739228	3.4382299692877e-13	3.96404649241035e-12
XLOC_023763	JUP	ENSG00000173801	protein_coding	17:39910856_39943017	0.0377744043718351	0.835633086116472	0.986163765087023	0.125429374065383	0.509541737079073	0.750023820187142	1.5452177383209	8.98880056109856e-20	2.29341543766864e-18
XLOC_023773	DNAJC7	ENSG00000168259	protein_coding	17:40136324_40138085	0.645822947733289	0.10065372105746	0.660750585587349	0.648866290408214	0.107611950676241	0.333492653934818	1.78820775753975	1.17863917335919e-06	5.12716399554322e-06
XLOC_023780	STAT5B	ENSG00000173757	protein_coding	17:40351186_40428424	-0.150784287655383	0.55748192799924	0.927478575130479	-0.136018896787275	0.606504069682936	0.813631902629275	1.00293092036218	0.000127686829386427	0.000381666635830695
XLOC_023782	STAT3	ENSG00000168610	protein_coding	17:40465337_40540500	0.0931833272111401	0.396812146529878	0.867138698913479	0.110979165623114	0.361274826380402	0.631620442745599	1.17161914626032	9.01170812567931e-16	1.46073501479034e-14
XLOC_023786	PSMC3IP	ENSG00000131470	protein_coding	17:40724333_40729690	-0.166708618291446	0.230441185753805	0.789969473571145	-0.223213278445899	0.176320295627325	0.435798744866118	-1.51068471176097	2.18971539558564e-12	2.24746291003415e-11
XLOC_023788	PLEKHH3	ENSG00000068137	protein_coding	17:40819932_40829010	-0.0352434925575132	0.832577204780265	0.985176517787943	0.184892440909791	0.184863605985103	0.446733691000506	1.14667279325472	1.66481150146695e-11	1.49789057918626e-10
XLOC_023791	EZH1	ENSG00000108799	protein_coding	17:40852293_40855187	-0.151118660637759	0.370188899184109	0.859489853213139	-0.223706992298061	0.199808450201021	0.465137813174807	1.20645411762269	1.41555713915965e-11	1.29280245216641e-10
XLOC_023800	PTGES3L-AARSD1,AARSD1	ENSG00000108825,ENSG00000266967	protein_coding	17:41102518_41109549	-0.137891387067638	0.27623032424738	0.81815896833776	-0.240457382801535	0.0767034084242011	0.275967270013508	-1.10876103303173	3.23464987775318e-11	2.81020516858171e-10
XLOC_023803	VAT1	ENSG00000108828	protein_coding	17:41166622_41174373	0.0696687631798224	0.68512030465857	0.963709771729197	0.161086236799435	0.295178938167988	0.568142014635492	1.52729051042887	2.18650463309773e-21	6.56122544890814e-20
XLOC_023804	BRCA1	ENSG00000012048	protein_coding	17:41196309_41243841	0.162089179986037	0.125725983043801	0.700866395599748	0.0919772983471998	0.428133186757785	0.685767280336384	-1.14963539181259	4.27631085381298e-13	4.84648563432137e-12
XLOC_023829	HDAC5	ENSG00000108840	protein_coding	17:42154114_42200996	0.134910574122628	0.533317222391198	0.917892914379114	0.335478250570401	0.0896072738951225	0.301145585165444	1.6694230695563	4.05737401294216e-21	1.17832903625862e-19
XLOC_023833	UBTF	ENSG00000108312	protein_coding	17:42282401_42295908	-0.0463742986967073	0.653431870374679	0.955225431107309	-0.202983614650641	0.0678380419990459	0.256466601581206	-1.02110055717622	9.34578730267412e-13	1.0099246123975e-11
XLOC_023839	FAM171A2	ENSG00000161682	protein_coding	17:42430583_42441243	-0.0107325373551144	0.959732484164977	1	0.147817003127122	0.405934183695778	0.66872228230582	1.08521690169775	1.83886927656414e-06	7.70626441290912e-06
XLOC_023856	C1QL1	ENSG00000131094	protein_coding	17:43037061_43045439	0.237185731218382	0.599616966441645	0.939359573816698	0.231031315245328	0.64075878180542	0.83420511576426	1.53075837981217	8.67732142831995e-06	3.24531821419166e-05
XLOC_023937	SKAP1	ENSG00000141293	protein_coding	17:46210802_46507637	0.229171347144048	0.298150556413065	0.825082084547987	0.346502817285227	0.13946796423149	0.383056020692399	1.26358652557269	3.8927736929926e-07	1.83384921070195e-06
XLOC_023967	PHB	ENSG00000167085	protein_coding	17:47481414_47492238	-0.0442801376061771	0.677115343908252	0.961628775085078	-0.0524000990562684	0.683403411288426	0.860370107446365	-1.16338155125406	9.3862410659612e-13	1.01215626234493e-11
XLOC_023975	SLC35B1	ENSG00000121073	protein_coding	17:47778305_47785302	-0.0999371310297444	0.434624071293132	0.881900953977622	-0.225656989075851	0.107206307888711	0.333043258745037	-1.21034401606492	2.5096709874691e-14	3.36981566741254e-13
XLOC_023976	FAM117A	ENSG00000121104	protein_coding	17:47787694_47841529	0.180047149712815	0.485234485893527	0.899740153253391	0.255178765517731	0.322846996151189	0.592381935979697	1.4608301686214	1.14712472539415e-11	1.05836405169638e-10
XLOC_023987	COL1A1	ENSG00000108821	protein_coding	17:48260650_48271419	-0.0419471549673806	0.884702502902376	0.996549487953062	0.194759862036394	0.451165638250514	0.704065532571302	1.74435227822419	1.0467375913999e-14	1.49031329865609e-13
XLOC_024007	TOB1	ENSG00000141232	protein_coding	17:48939584_48943715	0.165849997869931	0.174471190843805	0.744238780682062	0.437088853523615	0.00299487736682493	0.0384296648894507	1.3832203278377	3.08931427711291e-19	7.49549764640021e-18
XLOC_024010	SPAG9	ENSG00000008294	protein_coding	17:49039535_49124832	0.208829625733379	0.0472340904932385	0.54681292412118	0.426824344505978	0.000613224345423627	0.0136080783107466	1.01438420946803	9.43220746846363e-12	8.86777862179162e-11
XLOC_024028	MMD	ENSG00000108960	protein_coding	17:53469974_53499158	0.479010035792731	0.0137199466034174	0.348314008637089	0.805386432796684	8.23810057687863e-05	0.00340493353762418	1.32874370310814	1.81680193568389e-12	1.88362683446767e-11
XLOC_024050	MRPS23	ENSG00000181610	protein_coding	17:55916842_55927358	0.0296887819227638	0.799901710465769	0.981394003034708	0.0161980439434121	0.905995259315348	0.974116280693248	-1.33257546118839	6.33704833090183e-14	8.04406449553383e-13
XLOC_024087	CLTC	ENSG00000141367	protein_coding	17:57773584_57774317	-0.0454314264091052	0.882132983109897	0.995933859038945	-0.233117317400771	0.382113891901033	0.648371629789803	-2.21886309891475	1.31852320291021e-08	7.87314438996304e-08
XLOC_024102	USP32	ENSG00000170832	protein_coding	17:58254554_58303424	0.261762757479645	0.0432469405695233	0.536065947289956	0.473388219434468	0.000678287829530407	0.0144056309944865	1.24743352822808	8.36043563698295e-14	1.04737679785536e-12
XLOC_024119	BRIP1	ENSG00000136492	protein_coding	17:59762133_59938900	-0.0620350420198372	0.699616671184158	0.967163932505925	0.0305226948141201	0.841893843847172	0.943727779318671	-1.14055485457237	9.44977210932226e-09	5.74327409926071e-08
XLOC_024149	FTSJ3	ENSG00000108592	protein_coding	17:61896793_61904466	-0.221228120251879	0.0554183788106954	0.574087143635092	-0.446747154798236	0.000261275030814551	0.00782498305177798	-2.04893450557057	3.47659330164211e-34	3.21145070405904e-32
XLOC_024195	HELZ	ENSG00000198265	protein_coding	17:65066550_65241294	0.306684595656073	0.00506815920890057	0.231985532266512	0.345873873854573	0.00496735031804013	0.0531374541045862	1.45297817542624	2.48394637436654e-10	1.91113064247549e-09
XLOC_024197	PSMD12	ENSG00000197170	protein_coding	17:65334032_65362684	0.0963347897476385	0.438635183038705	0.883029000487792	0.0694812721070325	0.579834608429091	0.797344084445491	-1.4888134567121	3.83986928741262e-23	1.35982807513129e-21
XLOC_024210	WIPI1	ENSG00000070540	protein_coding	17:66417423_66453654	0.281309409103955	0.294807074715607	0.823882864750622	0.489859645764852	0.0576742347557177	0.233714776887995	1.00707130290668	3.83471181508605e-05	0.000126891391826779
XLOC_024219	ABCA5	ENSG00000154265	protein_coding	17:67270112_67323323	0.348936627602909	0.307938644363343	0.831472296648618	0.4523816351153	0.215951828266824	0.483346275674132	1.50382241229529	1.24622290669007e-05	4.53693780892343e-05
XLOC_024285	SLC25A19	ENSG00000125454	protein_coding	17:73269058_73285530	-0.114841565413753	0.384841286574375	0.865858804588746	-0.0855339121765248	0.624280473205246	0.825625770317566	-1.70127261764059	2.39240770627521e-21	7.16507417344219e-20
XLOC_024290	TSEN54	ENSG00000182173	protein_coding	17:73517162_73521580	0.0230544762425004	0.949352907977116	1	0.125368237461517	0.700487068804393	0.869381431353963	1.6941416626168	2.30773653834107e-09	1.53588680898099e-08
XLOC_024294	GALK1	ENSG00000108479	protein_coding	17:73747675_73754599	0.129871044624986	0.58621202857664	0.936367979528097	0.0682965201495262	0.744145908359514	0.894806603428864	1.10006264408913	2.16247342091873e-07	1.05535860714092e-06
XLOC_024318	ST6GALNAC2	ENSG00000070731	protein_coding	17:74561461_74582210	0.433208023313805	0.27527401006694	0.817402394627721	0.112464002568489	0.804660077480631	0.924590305589209	2.16675640428468	2.43113578413724e-13	2.8588217878804e-12
XLOC_024322	MXRA7	ENSG00000182534	protein_coding	17:74668633_74684969	0.170932999468066	0.179966459231342	0.748145946652229	0.241628624214729	0.077918086882461	0.278377433423965	1.3845147817607	1.09857466757037e-18	2.48459350332213e-17
XLOC_024325	SRSF2	ENSG00000161547	protein_coding	17:74730181_74732236	-0.133666923971475	0.301854597827911	0.827273886771554	-0.297316591707137	0.0123298288556571	0.0937360414837118	-2.02527860905434	1.31068606237243e-39	1.74765739829729e-37
XLOC_024343	TMC6	ENSG00000141524	protein_coding	17:76103391_76128483	-0.0392122932086457	0.857807211085143	0.990320816151505	0.0236905860992903	0.88680483331451	0.964758092518248	1.26453280737299	2.37453051227705e-14	3.20519814042749e-13
XLOC_024349	SOCS3	ENSG00000184557	protein_coding	17:76352864_76356158	0.561278233526131	7.864161585464e-06	0.00267975675003344	0.528650203696644	0.000300605915831882	0.00856782734826409	1.18015953564444	2.44416059855464e-14	3.29338827928268e-13
XLOC_024358	TIMP2	ENSG00000035862	protein_coding	17:76849059_76921469	0.0458957224719974	0.732722273950592	0.972260507270045	0.0327924699673347	0.820819741570651	0.932333074209272	1.20597582677856	1.38194259966548e-14	1.92467827640967e-13
XLOC_024417	PCYT2	ENSG00000185813	protein_coding	17:79858658_79864705	-0.0322750771686774	0.780682442066406	0.977851664259011	-0.109481828900181	0.371138207135716	0.639952362733962	-1.05051493256008	3.40452642108038e-11	2.9477700813578e-10
XLOC_024420	NOTUM	ENSG00000185269	protein_coding	17:79910382_79918749	0.143786299378584	0.682732792223863	0.963333860017772	0.116700692367708	0.720256145280428	0.880945021275431	2.79195976725991	5.97060181520145e-17	1.10438128147526e-15
XLOC_024443	WDR45B	ENSG00000141580	protein_coding	17:80572432_80606429	-0.00153908245681863	0.989696434802731	1	0.197538040806417	0.083688066750751	0.289949389683243	1.61295023269986	5.69711730429653e-29	3.38603088155361e-27
XLOC_024444	RAB40B	ENSG00000141542	protein_coding	17:80614943_80656538	0.306376659488755	0.136189455267671	0.708940951558572	0.338859526342456	0.102472327231037	0.325188465596177	1.32307340908625	6.14443905806717e-11	5.1401433996946e-10
XLOC_024483	EMILIN2	ENSG00000132205	protein_coding	18:2906131_2913160	-0.253601558843604	0.130727784697428	0.704597487012429	-0.607384351289861	0.00140085976810014	0.0238410473740817	-1.00433147831921	1.2280733112737e-06	5.31356550650987e-06
XLOC_024530	PTPRM	ENSG00000173482	protein_coding	18:7946868_8406854	0.497559820866524	0.0194800767643339	0.401963683223506	0.377345583940394	0.130491587537201	0.369768863702307	2.03441401222703	7.35535882396633e-20	1.89877225937205e-18
XLOC_024579	GNAL	ENSG00000141404	protein_coding	18:11688955_11885736	0.187810597575255	0.351386043564265	0.849832968953402	0.305372362809581	0.1428847563308	0.387580904577479	1.1280984615814	8.28642425692835e-07	3.68622075879719e-06
XLOC_024581	CHMP1B	ENSG00000255112	protein_coding	18:11851395_11854448	0.421946161542105	0.000499778689674125	0.0546899344665186	0.746631798885357	9.03374329221128e-07	0.000104941984577854	1.10263301376049	1.05754116959035e-12	1.13039571501698e-11
XLOC_024603	SEH1L	ENSG00000085415	protein_coding	18:12947994_12971248	0.0602378283349021	0.662780375360929	0.959381535880678	0.128846935956027	0.30517772711567	0.576730991815588	-1.16211306861811	1.66124089463033e-13	1.98856111461839e-12
XLOC_024611	RNMT	ENSG00000101654	protein_coding	18:13726565_13764555	0.124183707662344	0.222894126562622	0.785657578381868	0.477503277183603	2.1549971135655e-05	0.00130097345430762	1.17476261003436	5.96003372531470e-12	5.78425045215036e-11
XLOC_024637	SNRPD1	ENSG00000167088	protein_coding	18:19192228_19209440	0.0566286936915707	0.604914037831059	0.941222917919986	0.0529584851745836	0.66130651740221	0.847936628300484	-1.11319142523982	9.17645601928693e-14	1.1402899238229e-12
XLOC_024640	MIB1	ENSG00000101752	protein_coding	18:19284855_19450918	0.475672103982199	0.000192700418869244	0.0276155908686074	0.811561165599794	2.08519495197138e-09	4.84460293841352e-07	1.5548506000279	6.18826978791914e-14	7.8813063893648e-13
XLOC_024660	RIOK3	ENSG00000101782	protein_coding	18:21032787_21063101	0.0940444761917666	0.413707042741022	0.872189808525351	0.426763989028709	0.00426431907508085	0.048328949517583	1.77420231290381	1.25265842290735e-19	3.13348519687785e-18
XLOC_024663	LAMA3	ENSG00000053747	protein_coding	18:21452804_21534903	-0.064809647238556	0.80306817289399	0.981623511446344	-0.24978182734469	0.379224635535169	0.646042724285778	1.04553287626843	0.000191336220767531	0.000554202797364812
XLOC_024735	MAPRE2	ENSG00000166974	protein_coding	18:32621324_32723434	7.95978890633498e-05	1	1	0.0181225751810429	0.897311990977692	0.970569181754146	-1.25816551882156	2.06101206384796e-15	3.20848314589285e-14
XLOC_024745	MOCOS	ENSG00000075643	protein_coding	18:33766877_33846777	0.0551844050764891	0.671930853385459	0.960677602297479	0.0326303585990429	0.818050402358149	0.931032601558775	-1.23631453168019	4.40375571062555e-11	3.7494275439607e-10
XLOC_024772	HAUS1	ENSG00000152240	protein_coding	18:43684298_43708135	0.124867688067878	0.304219461888209	0.828814168746051	0.209779130752366	0.120484420007122	0.352443360623657	-1.23471129902256	6.63194148375657e-11	5.5088944047629e-10
XLOC_024774	RNF165	ENSG00000141622	protein_coding	18:43914187_44043103	0.543504549316214	0.0289336349790423	0.465061172713453	0.833097262587075	0.00114427962540477	0.021216909039851	3.76849904078529	1.5693264506975e-60	6.68445883194319e-58
XLOC_024788	CTIF	ENSG00000134030	protein_coding	18:46065417_46386936	-0.0840184676628168	0.608208431257265	0.94189865563901	-0.172126593907073	0.311522382641204	0.58265354624144	1.73045050957904	1.0034572892545e-26	5.04492264702575e-25
XLOC_024821	POLI	ENSG00000101751	protein_coding	18:51795774_51821094	0.0114718913657167	0.935817353189561	1	0.1606614134979	0.332251552513742	0.602643163738553	1.10195013867243	3.06409177610739e-06	1.23222615512276e-05
XLOC_024867	SEC11C	ENSG00000166562	protein_coding	18:56806709_56826064	0.026327703241188	0.857457903317698	0.990320816151505	-0.078118046670074	0.589537744335567	0.802877147906134	-1.28581847971405	9.80060515179633e-12	9.16915676617724e-11
XLOC_024910	PHLPP1	ENSG00000081913	protein_coding	18:60382672_60647666	0.200290851439763	0.182670801311081	0.751159578252647	0.262274824631287	0.115240206490995	0.344105997979722	1.07522391263119	8.3341039119964e-11	6.80123200567072e-10
XLOC_024921	HMSD,SERPINB8	ENSG00000221887,ENSG00000166401	protein_coding	18:61616488_61654630	0.0112564735092957	0.968258107939993	1	-0.126702701133494	0.516387449574145	0.754270847393715	-1.16679773691668	1.09079186406347e-06	4.77482227906059e-06
XLOC_024968	TIMM21	ENSG00000075336	protein_coding	18:71815746_71826021	-0.0418824366584598	0.738556929977087	0.973821295406868	-0.143453993798295	0.284858991597762	0.556555119330761	-1.24603095569859	1.71469929448244e-13	2.04775693003066e-12
XLOC_024972	CNDP2	ENSG00000133313	protein_coding	18:72163443_72180932	-0.044222464943557	0.671625192250484	0.960677602297479	-0.177549577407725	0.10822682766931	0.334444495230933	-1.3353935483265	2.68450032453723e-20	7.23446888865623e-19
XLOC_025004	NFATC1	ENSG00000131196	protein_coding	18:77155856_77289323	-0.050572542559881	0.768691541785912	0.977165242215862	-0.10441324588691	0.517111880545069	0.754547793134356	1.01805128189896	9.53042348845893e-09	5.78770351572393e-08
XLOC_025027	C18orf56	ENSG00000176912	protein_coding	18:649620_658340	0.0857612975256958	0.795492190776058	0.980330176243398	-0.41728886181148	0.248713076842085	0.520011769879538	1.07454450831888	0.000172840003208331	0.000504440161628577
XLOC_025047	LPIN2	ENSG00000101577	protein_coding	18:2916992_3013332	0.0521575205303157	0.733486911611371	0.972260507270045	0.0285562746644662	0.867568021780143	0.956324506440287	1.4204159465328	6.3323675644302e-10	4.60192057976174e-09
XLOC_025153	PSMG2	ENSG00000128789	protein_coding	18:12697553_12697888	0.370655606071755	0.397797977534994	0.867138698913479	0.212500567704687	0.627806469486797	0.827896835492822	-1.42449392247995	0.00165107938193689	0.00394294521766396
XLOC_025212	ESCO1	ENSG00000141446	protein_coding	18:19109145_19180845	0.267550691381854	0.0382498899597135	0.514080095565659	0.629682737457072	2.48270432943204e-05	0.00144203743134511	1.16154188510719	7.82674550271748e-13	8.57865014572337e-12
XLOC_025298	B4GALT6	ENSG00000118276	protein_coding	18:29202210_29264467	0.211631571712429	0.218368658389775	0.780722780964933	0.521618559656557	0.00442330269181799	0.0492928222938497	1.07306760282325	2.57094323450462e-07	1.24127341177248e-06
XLOC_025307	GAREM	ENSG00000141441	protein_coding	18:29843485_30050395	-0.068450260200495	0.690823687790452	0.965220136806738	0.135012254770897	0.427295048963628	0.685012261454079	1.1475034173666	8.76047293724367e-08	4.59258434255365e-07
XLOC_025323	ZSCAN30	ENSG00000186814	protein_coding	18:32831027_32870196	0.125502012957207	0.57812577720807	0.93363457872705	0.0561658067337156	0.81288723604842	0.928108943592108	1.12822412616292	1.69617693934365e-06	7.14734190379101e-06
XLOC_025416	MEX3C	ENSG00000176624	protein_coding	18:48700920_48723690	0.2359554558578	0.0359171779931388	0.50435348658131	0.547440527116766	1.11009375359716e-05	0.000771780780137803	1.0108724778237	1.76534817067305e-12	1.83400059953255e-11
XLOC_025470	LMAN1	ENSG00000074695	protein_coding	18:56995043_57026497	0.217138007953505	0.0550277616779166	0.574087143635092	0.466551462833158	0.000340476225754492	0.00935638431132504	1.07916349731317	9.42412233209801e-09	5.72995606028512e-08
XLOC_025561	ZNF516	ENSG00000101493	protein_coding	18:74069644_74090868	0.329327477010832	0.0749037446631793	0.616398019523573	0.533507690364855	0.00226576590307995	0.0323795473977893	2.05480065033029	5.25346953822298e-26	2.36931476173856e-24
XLOC_025569	MBP	ENSG00000197971	protein_coding	18:74690817_74844725	-0.0472734004910346	0.674954968118234	0.961096893865609	0.252684054844457	0.0427895238716508	0.19738916474191	1.1014937851744	9.58297304435239e-14	1.18504281179113e-12
XLOC_025609	HCN2	ENSG00000099822	protein_coding	19:589893_617159	-0.482012639486749	0.0794283879743586	0.622883410950821	-0.0473620178702956	0.878272456116458	0.961965066522811	1.78580305278069	9.70677572793215e-12	9.09246786879118e-11
XLOC_025615	PALM	ENSG00000099864	protein_coding	19:708953_736139	0.135280573594322	0.511464095793211	0.91105080619435	0.116574344277688	0.559130887299934	0.784838759396355	2.02656682630602	1.09073965682538e-33	9.72407087079096e-32
XLOC_025622	PRTN3	ENSG00000196415	protein_coding	19:843341_848175	-0.563755380103445	0.425402740355888	0.876922505001915	-0.941755990215977	0.171453119573988	0.428625519110307	4.0160086855023	9.74162298146374e-25	3.99406542240013e-23
XLOC_025627	KISS1R	ENSG00000116014	protein_coding	19:917287_921015	-0.24114090860446	0.407576713791538	0.869694029216494	-0.180721885462993	0.540597531454544	0.771549008499997	-1.59255582764323	4.41928678492838e-06	1.73180024431617e-05
XLOC_025628	ARID3A	ENSG00000116017	protein_coding	19:925752_972064	-0.155120280384663	0.268204615224612	0.811891973920558	0.480057062178461	0.000432325302280414	0.0108676658773244	2.04743858513005	7.26503079399149e-34	6.5918332659802e-32
XLOC_025657	ONECUT3	ENSG00000205922	protein_coding	19:1752372_1780987	-0.113364515019865	0.575222131610281	0.93279079237172	-0.334748787024636	0.104145897770477	0.327722255866113	1.42029902655219	2.9042242295055e-15	4.41361489942887e-14
XLOC_025669	IZUMO4	ENSG00000099840	protein_coding	19:2096858_2098333	-0.113888197922689	0.882142537724466	0.995933859038945	-0.248889828914926	0.651720379173784	0.841131242677452	2.96645227541696	1.94173425881159e-17	3.83198881912701e-16
XLOC_025684	TLE6	ENSG00000104953	protein_coding	19:2977536_2980405	0.0967126560825536	0.807301112307779	0.982394671544122	0.302366416303365	0.49883639093012	0.74221988316212	2.40860101800255	4.29422154107566e-10	3.1918367964544e-09
XLOC_025690	NCLN	ENSG00000125912	protein_coding	19:3185598_3209569	-0.160034082833334	0.170566726534423	0.741473297286322	-0.220515355927486	0.128469912561504	0.365687328609262	-1.17438108823816	1.57695168542589e-14	2.18239865923471e-13
XLOC_025698	HMG20B	ENSG00000064961	protein_coding	19:3572775_3578442	0.0262206787535682	0.84586933309098	0.987881186368075	0.0509265017639019	0.683615175067508	0.860566053237433	1.2469452005273	1.13857947275431e-14	1.61358388495514e-13
XLOC_025702	TJP3	ENSG00000105289	protein_coding	19:3721615_3750807	0.0834777098703469	0.847365269351994	0.988062896820756	0.123186448119958	0.744614394219002	0.894806603428864	3.15665158399039	2.47956082364668e-33	2.07768227703815e-31
XLOC_025713	SHD	ENSG00000105251	protein_coding	19:4288506_4290721	0.50167196123689	0.428945193183663	0.879097341393849	0.131456903793492	0.877969229512528	0.961965066522811	1.46317473796148	0.00189725689788965	0.00447233470749268
XLOC_025717	CHAF1A	ENSG00000167670	protein_coding	19:4402647_4445015	-0.0904579916821189	0.429579862258011	0.879097341393849	-0.187581530997262	0.100195831320575	0.320417627129611	-1.67203277971139	2.717005692055e-23	9.75704104964199e-22
XLOC_025737	KDM4B	ENSG00000127663	protein_coding	19:4969122_5153661	-0.0690097100305683	0.687673070513713	0.963961867013189	-0.0346735940246763	0.836387030498257	0.940658090712935	2.65415403271038	1.79550411312246e-58	6.55530001681423e-56
XLOC_025775	C19orf45,ZNF358	ENSG00000198723,ENSG00000198816	protein_coding	19:7571681_7585911	-0.0388032275712573	0.883560231421979	0.996258109988199	0.128249824131876	0.579094614133353	0.796755209791013	1.27486144534751	5.69192549561377e-10	4.16015183745193e-09
XLOC_025776	MCOLN1,PNPLA6	ENSG00000090674,ENSG00000032444	protein_coding	19:7587512_7626650	-0.101306507821075	0.463169309415157	0.892914475759297	-0.130602429401525	0.309508675893806	0.580338228925853	1.12129457001147	1.02963842993774e-11	9.60954089145792e-11
XLOC_025785	EVI5L	ENSG00000142459	protein_coding	19:7895119_7929862	0.0424577462092354	0.899150055727535	0.998755012024128	0.2422547517976	0.406984421777926	0.669200465087503	1.9563391759333	8.51699172633859e-15	1.21941691065991e-13
XLOC_025799	ANGPTL4	ENSG00000167772	protein_coding	19:8429035_8439215	0.498916983326272	0.127029117324527	0.700866395599748	3.21204566091542	1.12747865730949e-08	2.21650740143382e-06	6.80642807687319	1.20138156364325e-221	1.84219848969057e-217
XLOC_025802	HNRNPM	ENSG00000099783	protein_coding	19:8509651_8553994	-0.035530589331202	0.722947011661443	0.970567191386089	-0.116185601530006	0.279107998056083	0.55003753273255	-1.96273854736667	3.69594579088499e-40	5.24755858865097e-38
XLOC_025841	C19orf66	ENSG00000130813	protein_coding	19:10196806_10203603	-0.0574255824032059	0.842567081698425	0.987441619333224	-0.263781956373821	0.329080264697239	0.598812893332742	1.27490869349938	5.31612890423367e-07	2.43822469180477e-06
XLOC_025846	MRPL4	ENSG00000105364	protein_coding	19:10362643_10369718	-0.17613945085637	0.11249598322807	0.679406619464048	-0.208895876939295	0.0854894437182652	0.293381425922659	-1.17600191956791	4.53389923970571e-14	5.88677484687954e-13
XLOC_025849	ICAM5	ENSG00000105376	protein_coding	19:10399706_10407452	0.0492746920344741	0.783450837308689	0.978438115101182	0.632931808899863	2.91983637691449e-05	0.00162810076376752	1.88280204392483	6.32366115500524e-24	2.38007794566311e-22
XLOC_025875	SWSAP1	ENSG00000173928	protein_coding	19:11485361_11487627	-0.178054278875462	0.473206830735471	0.896264024517999	-0.124174825750978	0.684217459254975	0.860900182179026	-1.72401256074205	1.33939997315049e-07	6.80303384839009e-07
XLOC_025919	JUNB	ENSG00000171223	protein_coding	19:12902310_12904124	1.66378884747628	1.02872318803445e-09	1.57744413653202e-06	1.88747954909635	1.23681110809805e-08	2.37065769144693e-06	1.64427140843127	3.22231706385463e-28	1.77100393753215e-26
XLOC_025923	MAST1	ENSG00000105613	protein_coding	19:12944716_12969735	-0.1309215664011	0.473989301998453	0.896749161856173	-0.0736950068990361	0.699550824773366	0.868998083852463	1.82941014394029	4.65823484750461e-22	1.51333417694143e-20
XLOC_025926	GCDH	ENSG00000105607	protein_coding	19:13001840_13010438	-0.0707768309586137	0.672080597593002	0.960677602297479	-0.0278313607446149	0.865117301744379	0.954985868904204	-1.09749137992978	4.04337378443709e-07	1.90070795863146e-06
XLOC_025939	IER2	ENSG00000160888	protein_coding	19:13261012_13265722	1.08305814388927	1.51034747424426e-05	0.00436974871133237	0.728769114170869	0.000308482357572821	0.00871135998346525	0.649147559817705	5.11187458461884e-06	1.97643683511209e-05
XLOC_025946	ZSWIM4	ENSG00000132003	protein_coding	19:13906243_13943046	-0.311128433087535	0.57749946274507	0.933629943627059	0.694566627228677	0.0640718618024707	0.248601702998247	3.5759432059719	4.70035895617694e-34	4.31588648107888e-32
XLOC_025955	hsa-mir-1199	ENSG00000141854	protein_coding	19:14183198_14185874	-0.00362459514838939	1	1	0.216155641393855	0.421582013052157	0.681550697043866	1.85710985057474	3.54836345901452e-11	3.06366020723697e-10
XLOC_026039	SLC27A1	ENSG00000130304	protein_coding	19:17581253_17610207	0.120582452201412	0.575840601813018	0.93279079237172	0.0964807879523139	0.638311544754614	0.832939258553932	2.01007474073875	2.86166449263569e-28	1.60148771277648e-26
XLOC_026058	MPV17L2	ENSG00000254858	protein_coding	19:18303992_18307552	-0.13873722794702	0.358205908377241	0.852184341185364	-0.146802529408637	0.355509890227025	0.625517918157338	-1.44543957209254	1.2080578235287e-07	6.17890549232458e-07
XLOC_026062	PGPEP1	ENSG00000130517	protein_coding	19:18451396_18480740	0.178142346532766	0.4065714235468	0.869694029216494	0.371753231324932	0.109379759811287	0.335512949979252	2.53409607485955	5.38869849775037e-44	9.18114475161158e-42
XLOC_026063	GDF15	ENSG00000130513	protein_coding	19:18496968_18499986	1.14874118958165	0.00408352076503336	0.206655800036375	1.88570596176028	1.05909981286784e-05	0.000758889557500723	3.45690988820704	2.75742653468933e-61	1.24359936714489e-58
XLOC_026073	TMEM59L	ENSG00000105696	protein_coding	19:18723682_18731816	-0.116391223058094	0.572847270119615	0.932007902232063	-0.297118053873516	0.200223539606277	0.465242217908847	1.42459880415432	7.40044520942188e-12	7.05273007093071e-11
XLOC_026078	DDX49	ENSG00000105671	protein_coding	19:19030484_19039347	-0.10834808777176	0.350863803376317	0.849832968953402	-0.155615610399655	0.220773272805502	0.488462187777314	-1.33169040227016	1.15709699273217e-16	2.09232609511263e-15
XLOC_026081	ARMC6	ENSG00000105676	protein_coding	19:19144384_19168690	-0.154700864910608	0.215718701578601	0.779615199882796	-0.253846031202946	0.0826952298305999	0.288191684953348	-1.41744494250938	2.76781880051308e-20	7.4459181556259e-19
XLOC_026082	SLC25A42	ENSG00000181035	protein_coding	19:19212604_19223782	-0.122868509727388	0.646219469575061	0.954123191687337	-0.221350333374644	0.404551806514412	0.667775366712105	1.46685780542332	2.88260140604693e-10	2.20238216045459e-09
XLOC_026202	POP4	ENSG00000105171	protein_coding	19:30094924_30106610	-0.163755977875987	0.231097578007145	0.789969473571145	-0.330947289284469	0.0242814332726308	0.141570911711985	-1.3145783003808	7.86075341347503e-12	7.47746853859964e-11
XLOC_026204	CCNE1	ENSG00000105173	protein_coding	19:30302478_30314917	-0.0715481590479669	0.588386320008609	0.936506747217752	-0.174734778292802	0.188542047098774	0.450363061100578	-1.19988433475334	1.80439491873347e-11	1.61710062442192e-10
XLOC_026237	C19orf40	ENSG00000131944	protein_coding	19:33463156_33467880	-0.0119675722995802	0.967567040450006	1	-0.291266135201046	0.30229942036296	0.573624466259822	-1.16074659345489	2.12442891213972e-05	7.36014300468831e-05
XLOC_026257	KIAA0355	ENSG00000166398	protein_coding	19:34745442_34846491	0.271908239665409	0.0623654828824721	0.580586602599088	0.546188682938059	0.000214669059105881	0.00674535932854422	1.32519933518934	4.99080867912912e-13	5.63542417420957e-12
XLOC_026258	GPI,PDCD2L	ENSG00000105220,ENSG00000126249	protein_coding	19:34855645_34912495	-0.0938762955014061	0.377037279359165	0.863520725120857	-0.148122316880117	0.198683550718849	0.463811217923054	2.28388816764965	2.16783011582825e-50	5.1140779994016e-48
XLOC_026273	ZNF30	ENSG00000168661	protein_coding	19:35417798_35436069	-0.0869344324135926	0.730297016371724	0.972260507270045	-0.432128411314879	0.0938991054520509	0.308710113447432	-1.59496772981021	4.70763994614342e-08	2.57076036090325e-07
XLOC_026274	GRAMD1A	ENSG00000089351	protein_coding	19:35491174_35505269	-0.0523602465389145	0.729620858906987	0.972260507270045	0.177636384322961	0.242824623503407	0.514566987354202	1.12156759851825	3.4063646349905e-12	3.40059865318648e-11
XLOC_026302	UPK1A	ENSG00000105668	protein_coding	19:36164480_36169380	0.513542976678406	0.371348702303499	0.859489853213139	0.995585630236146	0.0785743208748901	0.279571788321399	3.79283833456819	4.88976271304877e-20	1.28389762742962e-18
XLOC_026309	APLP1	ENSG00000105290	protein_coding	19:36359347_36370693	-0.0621358953048047	0.794081756296783	0.980187759983395	0.0064489263140387	0.973702314485485	1	1.17801507639977	4.88619963141371e-10	3.6021627475047e-09
XLOC_026361	SIPA1L3	ENSG00000105738	protein_coding	19:38397292_38621471	0.116187288671649	0.335227368558569	0.843379057139792	0.179870572019949	0.164642609285375	0.418678237277269	1.55954464534795	3.87623327454489e-19	9.33095149636912e-18
XLOC_026375	RYR1	ENSG00000196218	protein_coding	19:39057567_39062884	0.0784298247264625	0.863072192518785	0.991782748807183	0.0626487375760248	0.8820999375776	0.963124497494654	1.55901893940423	8.84654303045082e-05	0.000273108296414199
XLOC_026384	NFKBIB	ENSG00000104825	protein_coding	19:39390579_39399526	-0.139052336188645	0.283110853021755	0.821678461916588	-0.183275047522396	0.208534741592742	0.474572829857985	-1.14180769123666	1.28239510181697e-09	8.87776365293966e-09
XLOC_026385	MRPS12	ENSG00000128626	protein_coding	19:39421188_39423660	-0.0786713199808527	0.532827220161388	0.917710052112179	-0.168598062080003	0.257871799599907	0.528561165439997	-1.2818263395172	9.89950819050185e-12	9.25604015811923e-11
XLOC_026397	ZFP36	ENSG00000128016	protein_coding	19:39897453_39900045	2.35281398939623	1.04677193598101e-07	8.0256004331664e-05	1.98093123348482	3.20172166519611e-07	4.19617094137754e-05	2.01555473684594	3.4752684288737e-20	9.21968271424728e-19
XLOC_026418	PSMC4	ENSG00000013275	protein_coding	19:40476884_40485968	-0.108653667531527	0.534590064565959	0.917949385192663	-0.259193128400283	0.147405016658378	0.394951690623724	-1.37717299440096	1.3033046003057e-14	1.83011655138165e-13
XLOC_026423	MAP3K10	ENSG00000130758	protein_coding	19:40697240_40721482	0.272977941821666	0.359141494207367	0.852184341185364	0.3481528939097	0.223959779917324	0.492347490661874	1.64640323970824	1.06122339642707e-09	7.4203372370327e-09
XLOC_026428	PLD3	ENSG00000105223	protein_coding	19:40854579_40876107	0.0567387881382914	0.710618981817805	0.96889503419549	0.0118656531691676	0.927354678943097	0.982591707009607	1.0009374304491	2.90213730588048e-12	2.92579707089883e-11
XLOC_026432	LTBP4	ENSG00000090006	protein_coding	19:41103066_41131869	-0.167003491763149	0.142580063977625	0.716674107443597	-0.0993485247559692	0.42477239620886	0.683325631920548	1.22423257622362	3.64464629928476e-15	5.47911826992476e-14
XLOC_026449	CCDC97	ENSG00000142039	protein_coding	19:41816087_41826659	-0.217738121920139	0.130379533707749	0.704324071297743	-0.643366169684769	2.38656766617012e-05	0.00140213136371849	-1.30795000042852	1.07968011527903e-13	1.31968579849647e-12
XLOC_026450	BCKDHA	ENSG00000248098	protein_coding	19:41903365_41928112	0.11391526188019	0.579054200950874	0.93363457872705	0.157423907619797	0.41559094802526	0.676432607687011	2.73009445110349	1.17344981400723e-58	4.49841986199671e-56
XLOC_026475	CIC	ENSG00000079432	protein_coding	19:42772689_42799949	-0.10599090665538	0.384978093657102	0.865858804588746	-0.0750382308503347	0.542200248684375	0.772973095325976	1.21134096838557	5.80790972392624e-16	9.61754726854049e-15
XLOC_026477	TMEM145	ENSG00000167619	protein_coding	19:42817382_42829214	-0.267044743368424	0.359139478567735	0.852184341185364	-0.226186938901752	0.437893989925406	0.694051606971101	1.84615863498379	1.19618296077491e-11	1.10163780904039e-10
XLOC_026478	MEGF8	ENSG00000105429	protein_coding	19:42829703_42881938	0.217179192173678	0.258806920534175	0.807839687482061	0.190417057307896	0.313826586109864	0.58385505878327	1.0836756382211	1.57262475259768e-11	1.4185075268431e-10
XLOC_026496	ZNF283	ENSG00000167637	protein_coding	19:44331526_44353050	-0.309120749514587	0.203166975186475	0.769573130612042	-0.187373969583369	0.432608737523915	0.689780844462069	-1.01806707311719	0.000104273937788764	0.000318513259373088
XLOC_026516	BCL3	ENSG00000069399	protein_coding	19:45250962_45263301	0.205569484114946	0.353416728652275	0.849832968953402	0.663025573694697	0.00209936403892968	0.0310260632395389	2.08849893241795	1.57229075850231e-26	7.62959066166912e-25
XLOC_026519	BCAM,CBLC	ENSG00000142273,ENSG00000187244	protein_coding	19:45281115_45324673	-0.164920916191276	0.178872152221698	0.748145946652229	-0.187677188730604	0.116812009418966	0.34673793566004	1.14219190535731	1.34265186923271e-14	1.87677518348353e-13
XLOC_026521	TOMM40	ENSG00000130204	protein_coding	19:45394477_45406389	-0.0824961783389087	0.499837819249902	0.905995496531871	-0.151976591265367	0.300529694800185	0.572548257270415	-1.82220542014568	2.09155273241958e-26	9.89872518485242e-25
XLOC_026532	KLC3	ENSG00000104892	protein_coding	19:45844011_45854778	0.113506375659673	0.615803193456223	0.94488151065673	0.196231615778706	0.376095720595228	0.643579118099797	1.44235875251242	1.20693103055733e-11	1.11086917302318e-10
XLOC_026534	CD3EAP	ENSG00000117877	protein_coding	19:45909426_45913044	-0.119627031734249	0.394359457687013	0.866700948012098	-0.286160614235378	0.0588492913385705	0.236754671027975	-1.73298051470588	2.47295209056328e-26	1.15610510233833e-24
XLOC_026535	FOSB	ENSG00000125740	protein_coding	19:45971253_45978438	2.18524086972819	1.32841151831615e-10	2.54623277773247e-07	2.91639566020427	9.93072475748722e-15	1.17136718024084e-11	1.48450867177929	4.00552633350744e-10	2.99467288142385e-09
XLOC_026539	AC006132.1	ENSG00000267757	protein_coding	19:46144752_46146098	0.0485145284362689	0.894129856091288	0.998755012024128	0.385537798299578	0.262381407029985	0.532717225506625	2.25110132860917	1.15162101042112e-15	1.84139276056282e-14
XLOC_026543	QPCTL	ENSG00000011478	protein_coding	19:46195741_46207247	0.168786022538283	0.325416651919677	0.840080745542229	0.403534651323325	0.0190098657729616	0.122221082500039	1.37463153599205	8.47818223253025e-15	1.21499482573476e-13
XLOC_026577	DHX34	ENSG00000134815	protein_coding	19:47852538_47885536	-0.256353097366633	0.0330320109784382	0.487345096714472	-0.338597119832414	0.00909710987744083	0.0781047496420368	-1.04340529372704	3.73910144399027e-10	2.81055791873269e-09
XLOC_026583	EHD2	ENSG00000024422	protein_coding	19:48216600_48245110	-0.297951940839044	0.0162346862321995	0.367714444142611	-0.360835450011688	0.00514355593007072	0.0540214291997975	1.30113378439118	6.68435433535314e-14	8.46390498582205e-13
XLOC_026584	GLTSCR2	ENSG00000105373	protein_coding	19:48248683_48255810	0.125100397131708	0.281439089367467	0.82143205563785	0.19755315267061	0.0910867808999171	0.30364981351777	1.37974009971736	1.50017254537897e-22	5.06688233718967e-21
XLOC_026612	SPHK2	ENSG00000063176	protein_coding	19:49122548_49133662	-0.364872213871755	0.0373665353988055	0.512725740506062	-0.479571280510081	0.0157026890109048	0.108608494945067	-1.38828520868651	3.06134153100598e-10	2.32504264667884e-09
XLOC_026635	TRPM4	ENSG00000130529	protein_coding	19:49660998_49686012	-0.124737673683202	0.489617788662723	0.901837738300805	0.112179055113883	0.497090212179492	0.740987794435405	1.12807843854372	1.23482665930094e-10	9.88764072779143e-10
XLOC_026644	ALDH16A1,RPL13A	ENSG00000161618,ENSG00000142541	protein_coding	19:49956426_49994483	0.110794229162826	0.397345189301542	0.867138698913479	0.124377772382927	0.314266423638324	0.584258164411986	1.2419900540468	4.74368219506148e-12	4.65384662694004e-11
XLOC_026657	CPT1C	ENSG00000169169	protein_coding	19:50215812_50216988	0.409399069027924	0.335772754579024	0.843398574174068	0.256176999704909	0.594688531911986	0.806138154621636	1.54704237474331	9.1862314301312e-07	4.06058439751029e-06
XLOC_026666	TBC1D17	ENSG00000104946	protein_coding	19:50380682_50392000	-0.0257820047873942	0.907189830113189	1	0.168002044105339	0.380220277574194	0.646661239609881	1.44526684352516	1.99923514007722e-13	2.37039593490599e-12
XLOC_026667	ATF5	ENSG00000169136	protein_coding	19:50431959_50435889	0.00420972368990637	0.966577091844046	1	-0.170515567114144	0.190621708743364	0.453388131203776	-1.75344945076697	1.60212216195328e-26	7.74982373230019e-25
XLOC_026759	ZNF480	ENSG00000198464	protein_coding	19:52800396_52829175	-0.107774795214887	0.463169540901881	0.892914475759297	-0.317719119994612	0.0415819993534452	0.19374608875288	-1.50916626039524	1.38602369329491e-15	2.19558753233308e-14
XLOC_026884	EPS8L1	ENSG00000131037	protein_coding	19:55587256_55599273	0.018255645790523	0.92019049345442	1	-0.0723439425724532	0.746323640264842	0.895679072249499	1.79924920685344	3.54377957328578e-21	1.04500607647623e-19
XLOC_026893	BRSK1	ENSG00000160469	protein_coding	19:55795462_55823937	0.091536078726951	0.619335098454846	0.945528116259121	0.111423250828596	0.576897206017819	0.79515880962492	1.85959959832133	4.51399821197953e-26	2.04785942551758e-24
XLOC_026894	SUV420H2	ENSG00000133247	protein_coding	19:55851221_55858043	-0.0840810050221579	0.75924241716177	0.975577658501812	0.339555530173144	0.111110043943101	0.338313620247355	1.13137491821236	2.14145774006055e-06	8.85813676452346e-06
XLOC_026944	ZNF264,ZNF805	ENSG00000083844,ENSG00000204524	protein_coding	19:57702843_57766071	-0.214694342161978	0.111682589927225	0.67849725969864	-0.0122583238012037	0.944106605762075	0.988988419981515	1.05787249806911	2.33221898078388e-08	1.34697724487156e-07
XLOC_026991	ZNF584,ZNF324B	ENSG00000171574,ENSG00000249471	protein_coding	19:58919948_58969200	-0.1210109976266	0.371603756314917	0.859582440689839	-0.165025080136106	0.269001650937336	0.539350863324974	-1.16562691050491	1.24105190396272e-12	1.31515479580956e-11
XLOC_026997	ZNF324	ENSG00000083812	protein_coding	19:58978463_58984765	-0.875831002047334	5.88842545347959e-05	0.0127173402681206	-0.456591740535024	0.0257620439559623	0.146301087669141	-1.63097881783636	1.10020557967385e-12	1.17301581349588e-11
XLOC_027020	C2CD4C	ENSG00000183186	protein_coding	19:405438_409139	-0.154757064939223	0.618029795496098	0.944985890386294	-0.286429473617715	0.350023829548836	0.620564851694052	1.07623107618515	9.01515928740065e-05	0.000277810394921627
XLOC_027047	SBNO2	ENSG00000064932	protein_coding	19:1107633_1111061	0.0553875285681834	0.645451021091999	0.953845705767816	0.200561378330042	0.11395553855882	0.342523618525533	1.14324301496387	4.30189475881004e-15	6.410617515218e-14
XLOC_027067	ATP8B3	ENSG00000130270	protein_coding	19:1797527_1812275	-0.120280975910109	0.570954080387853	0.931879709278057	-0.263812156057202	0.208098846356507	0.474002927812043	1.32290099434281	1.77512194345846e-12	1.8429058822608e-11
XLOC_027073	BTBD2	ENSG00000133243	protein_coding	19:1985438_1997423	0.12109418150095	0.64727576142811	0.954566989702696	0.0914164743562395	0.703485024321519	0.871262577077135	1.97259078376107	8.12493181762887e-25	3.34913184116992e-23
XLOC_027075	MKNK2	ENSG00000099875	protein_coding	19:2037470_2051243	0.119883308129261	0.447823205767178	0.886397448978174	0.357304281833528	0.0202302100497331	0.127135262665003	2.13544841774028	6.82583370480452e-47	1.30834167536841e-44
XLOC_027076	MOB3A	ENSG00000172081	protein_coding	19:2070958_2096331	-0.248196415704444	0.140780007849706	0.714987864308063	-0.428773294134464	0.0225073865834137	0.134657926597762	1.98308129635046	1.27090626023779e-39	1.70948040302511e-37
XLOC_027089	GNG7	ENSG00000176533	protein_coding	19:2511217_2702707	0.343507173726132	0.162620255756167	0.736220564577416	0.305417675671366	0.172446276109041	0.430050403734378	1.47702470642783	1.31967568804885e-12	1.39269834828225e-11
XLOC_027102	TLE2	ENSG00000065717	protein_coding	19:2997636_3029041	-0.0714200580077083	0.733477733504778	0.972260507270045	0.0137191372694223	0.943455546474451	0.988921985098651	1.85804466288042	3.74590565514843e-29	2.27935386174786e-27
XLOC_027110	DOHH	ENSG00000129932	protein_coding	19:3490819_3500938	-0.167005110651941	0.193772640848385	0.763477139707518	-0.200369862849792	0.222934286244153	0.491442545323151	-1.0203794758549	9.98264039610807e-09	6.04556902977572e-08
XLOC_027124	EEF2	ENSG00000167658	protein_coding	19:3976054_3985461	0.0402587808799197	0.712950692375022	0.969269076769092	0.110824978348697	0.32117882835411	0.590876563165197	1.07751784229221	8.9086684147004e-15	1.27430523760276e-13
XLOC_027137	UBXN6	ENSG00000167671	protein_coding	19:4444996_4446695	0.0705403186794774	0.667138582895949	0.959692552651829	0.122468038516156	0.381302181522717	0.647618394868663	1.38444172441612	6.9216829258584e-16	1.14125898908723e-14
XLOC_027153	PTPRS	ENSG00000105426	protein_coding	19:5205512_5293263	0.0461462256875608	0.707412541109421	0.968300516073472	0.127485560566457	0.333409001403485	0.603774188841075	1.00178519281069	7.34714159559438e-10	5.28925207637766e-09
XLOC_027159	DUS3L,PRR22	ENSG00000212123,ENSG00000141994	protein_coding	19:5782868_5791221	-0.252955465348813	0.0638783626615067	0.583281964231832	-0.37664760831775	0.00826928776125384	0.072958146450556	-1.34041935045592	2.99606467891908e-17	5.80804750778068e-16
XLOC_027190	INSR	ENSG00000171105	protein_coding	19:7112262_7294045	0.357713129337664	0.0123559052234785	0.333565934325386	0.483631339494368	0.00135891263169441	0.0235186978492122	1.88072925004622	2.71252261759206e-28	1.52918462566753e-26
XLOC_027208	TIMM44	ENSG00000104980	protein_coding	19:7991600_8008521	-0.128834616984492	0.238423222738452	0.795280481167943	-0.212985959496182	0.0724323710163334	0.267504329760225	-1.02600556883546	4.73196459345177e-12	4.64532298821955e-11
XLOC_027213	KANK3	ENSG00000186994	protein_coding	19:8387468_8399666	-0.0810895152599769	0.802773217144337	0.981623511446344	0.00948426182938206	0.958620795459435	0.99644056924993	1.67702153229486	4.17414507997077e-13	4.74472503011652e-12
XLOC_027254	OLFM2	ENSG00000105088	protein_coding	19:9964394_10047000	0.36332743776194	0.435750010413613	0.882095505818334	0.703607595710347	0.0814418668666853	0.28557731226475	3.41751157235264	2.66136906473094e-31	1.92497326597095e-29
XLOC_027271	CDKN2D	ENSG00000129355	protein_coding	19:10677138_10679735	0.158687550045826	0.39572425025062	0.867122549651912	0.45587715829623	0.0185772350777316	0.120297011267709	1.16474192778177	1.49890159437743e-08	8.89135669175378e-08
XLOC_027282	DOCK6	ENSG00000130158	protein_coding	19:11309752_11347173	-0.0154781022943677	0.929120059467226	1	0.137085525603109	0.369893601349689	0.638630650342231	1.3935299254943	4.25319649695789e-16	7.18265584629431e-15
XLOC_027287	EPOR,RGL3	ENSG00000187266,ENSG00000205517	protein_coding	19:11488236_11529981	-0.227621054715759	0.158530310273989	0.732855932203902	-0.0423782126603911	0.796173882521059	0.921398514307767	1.51033257368962	1.84954506629762e-23	6.73656153126074e-22
XLOC_027291	ELOF1	ENSG00000130165	protein_coding	19:11663858_11670045	-0.184912494788974	0.166325305375088	0.738485704339987	-0.431028164492736	0.00363981420334679	0.0437062732921845	-1.07338282235964	3.18393548779896e-09	2.08109406521352e-08
XLOC_027346	RFX1	ENSG00000132005	protein_coding	19:14072339_14117097	0.14019211797421	0.480609276666937	0.898252084206686	0.108197366424325	0.590519159942458	0.803495279949979	1.22688641745787	1.83179796297605e-10	1.43603220676251e-09
XLOC_027352	ASF1B	ENSG00000105011	protein_coding	19:14230321_14247386	0.00907054384280951	0.947350385928471	1	-0.0788862323013158	0.565569167807064	0.78797361613243	-1.06745538725499	4.8143785626912e-11	4.08995461940758e-10
XLOC_027364	DNAJB1	ENSG00000132002	protein_coding	19:14625582_14628645	-0.433672578970727	0.00557479121109744	0.247063145754243	-0.776431217848059	4.1775313649024e-06	0.00037460974239423	-1.32049185484217	1.44049770150848e-13	1.7351603892326e-12
XLOC_027383	NOTCH3	ENSG00000074181	protein_coding	19:15270286_15276778	0.212556795394069	0.458151743037759	0.890631190129438	0.359329840535082	0.178928395793824	0.438990083376401	3.3307524181954	3.10219373822755e-50	7.20743011848201e-48
XLOC_027428	HAUS8	ENSG00000131351	protein_coding	19:17160539_17186254	-0.185092853533031	0.205944593695435	0.769573130612042	-0.306555764991395	0.0559336292403961	0.229757908055782	-1.35170021869664	3.03361183375299e-12	3.0523230878457e-11
XLOC_027434	ABHD8	ENSG00000127220	protein_coding	19:17402940_17414282	0.236678311786549	0.536564125789356	0.919293218419439	0.363693808915728	0.323755716907736	0.593481191041628	1.3934546475307	0.00012693228825211	0.000379559225440298
XLOC_027436	ANO8	ENSG00000074855	protein_coding	19:17434031_17445855	-0.0813697751432059	0.618196776314434	0.944985890386294	0.0446878441741514	0.78669733994089	0.916052405640787	1.43607513900441	2.06709484592498e-16	3.59374516637343e-15
XLOC_027439	BST2	ENSG00000130303	protein_coding	19:17513748_17516457	-0.87484465848416	0.117041314694546	0.687531354120899	-0.019977091637243	0.999999999999976	1	-2.29652099903268	1.92961137151929e-05	6.74923831452483e-05
XLOC_027449	UNC13A	ENSG00000130477	protein_coding	19:17712099_17768405	0.117235960259714	0.409763263113506	0.869973348305116	0.157369190534418	0.261253891996555	0.531449612612785	1.00063310472001	1.848203250925e-09	1.25067734552886e-08
XLOC_027455	RAB3A	ENSG00000105649	protein_coding	19:18307594_18314845	0.167811689393795	0.396187718102328	0.867138698913479	0.39777420675613	0.0553224915706645	0.228041689716282	1.46010283221785	2.86323563457485e-13	3.33877226011945e-12
XLOC_027458	JUND	ENSG00000130522	protein_coding	19:18390563_18392432	0.512109130523214	0.0171985376833673	0.376746252623935	0.886689373594365	0.000350289055224603	0.00948998652440646	1.56473060505198	1.0312883938568e-18	2.34278166391114e-17
XLOC_027463	ISYNA1	ENSG00000105655	protein_coding	19:18545198_18548972	-0.0627152273490084	0.669595594772171	0.960304793325521	-0.161634940182006	0.231046494140641	0.499819307443325	1.18162817648757	1.20884667796822e-07	6.18087861285919e-07
XLOC_027465	FKBP8	ENSG00000105701	protein_coding	19:18642561_18653308	0.0501940014232446	0.751894973289668	0.974997113905816	0.0382296488975919	0.774856264340476	0.910191968545799	1.18219364676249	2.71906618521756e-15	4.14043305701352e-14
XLOC_027468	CRLF1	ENSG00000006016	protein_coding	19:18703986_18709403	0.154955506634806	0.436297634078222	0.88226136370242	0.0349238356267891	0.847788578839175	0.94634592459523	1.64931165783833	2.07347618324889e-18	4.54209768484836e-17
XLOC_027480	NR2C2AP	ENSG00000184162	protein_coding	19:19312225_19313653	-0.0654892212814965	0.616977312656357	0.94488151065673	-0.0998394512474125	0.527721510246657	0.762382530663526	-1.10832661395213	7.5160576593718e-12	7.15401788633191e-11
XLOC_027532	ZNF100	ENSG00000197020	protein_coding	19:21905568_21950430	0.0118041216762743	0.945066050658254	1	0.235992125229223	0.112203231385871	0.340124222829922	-1.14254859708471	1.23894371870993e-09	8.59247534269472e-09
XLOC_027565	ZNF724P	ENSG00000196081	protein_coding	19:23397785_23433162	0.123381039674024	0.508539402491644	0.910120231156772	0.294203132374505	0.0679750670651492	0.256787667854463	-1.00966700263004	2.43733821813759e-06	9.96643846317915e-06
XLOC_027635	CEBPA	ENSG00000245848	protein_coding	19:33790840_33793470	-0.302719073704648	0.117293365736056	0.687531354120899	-0.733097301306356	0.000636089519685819	0.0138942972861287	-1.08956394408099	1.18877910330588e-06	5.16541194958695e-06
XLOC_027693	THAP8	ENSG00000161277	protein_coding	19:36526050_36545166	0.096686168459673	0.771668911417661	0.977709880180086	-0.350902098876372	0.422319774832964	0.682229458024602	1.2934985064997	0.000317677972947793	0.000881359514597694
XLOC_027753	RINL	ENSG00000187994	protein_coding	19:39358469_39368913	0.220680843651335	0.249134091771919	0.803037458812107	0.0881423855601344	0.648568767825097	0.838975361399284	1.10165389646709	1.64336005184007e-09	1.11825148439743e-08
XLOC_027758	FBXO27	ENSG00000161243	protein_coding	19:39499056_39522042	0.0345735649147246	0.821256921547624	0.984295062415144	0.123445434996499	0.43727181464015	0.693415976186256	1.13109377686549	8.84262530195303e-11	7.19325285836328e-10
XLOC_027809	PRX	ENSG00000105227	protein_coding	19:40899589_40910232	0.0871453897837659	0.742995317106033	0.97453305951811	0.530607924653192	0.0406153787256369	0.191394043447731	2.03916500098995	9.88581712335452e-17	1.80034584049309e-15
XLOC_027811	SERTAD3	ENSG00000167565	protein_coding	19:40946749_40950612	0.708462367477953	6.53056761023874e-05	0.0139082949632501	1.0676655938754	1.54644815203692e-07	2.28011884262828e-05	1.37745788855024	5.33296813321335e-12	5.20201866124005e-11
XLOC_027812	BLVRB	ENSG00000090013	protein_coding	19:40953696_40964364	0.0820340574960758	0.564278022893197	0.92966526225166	0.0864208925049459	0.566595645641872	0.788142504013436	1.00648420304321	7.89346765926677e-09	4.86293423411799e-08
XLOC_027830	HNRNPUL1	ENSG00000105323	protein_coding	19:41812669_41815736	0.0161401532584902	0.977319585479256	1	0.234241926080952	0.435141749951698	0.692155541358159	1.81077724175593	9.23542201169998e-11	7.49290799615913e-10
XLOC_027831	CCDC97	ENSG00000142039	protein_coding	19:41818503_41820969	0.111178558571259	0.867346212851587	0.992751125465868	1.04909789274124	0.00670681696723847	0.0637129283143909	2.14629900514863	2.49717151657389e-08	1.43306991149491e-07
XLOC_027887	LYPD3	ENSG00000124466	protein_coding	19:43964939_43969812	-0.226374585920704	0.564052797204854	0.929620119554947	-0.0413321508088854	0.938339329888576	0.987069443564233	1.18823364752236	0.00130496254321485	0.00318179291424019
XLOC_027892	CADM4	ENSG00000105767	protein_coding	19:44126520_44130123	0.195028152099596	0.322423094398219	0.8386750795213	0.191038057337205	0.303710399114896	0.575234098323594	1.02920033833973	1.72858852070187e-07	8.60752380371155e-07
XLOC_027893	PLAUR	ENSG00000011422	protein_coding	19:44150247_44174319	0.21301409718341	0.153899094933117	0.727462614582125	0.655631319752695	2.81797996275532e-06	0.000270068154680563	1.78567596155627	7.57594841720849e-31	5.11760321715749e-29
XLOC_027897	KCNN4,LYPD5	ENSG00000104783,ENSG00000159871	protein_coding	19:44270597_44302848	-0.15357730253481	0.231571200189272	0.789969473571145	-0.056635771896035	0.663400928290799	0.849272819703716	1.18249038452927	1.06500507708796e-14	1.51266131290807e-13
XLOC_027907	ZNF180	ENSG00000167384	protein_coding	19:44979856_45004575	-0.381253330035637	0.0572083649985276	0.575778239608169	-0.392979588473725	0.0254185812782604	0.145267398453371	-1.01310038994247	2.88943130690699e-07	1.38371454278925e-06
XLOC_027917	ZNF296	ENSG00000170684	protein_coding	19:45574758_45579846	-0.694237002937076	0.001155132975286	0.0995101631631206	-0.990941176661588	1.59587146340652e-06	0.000172523599042786	-1.06120284522536	7.3451484962672e-06	2.77483387636761e-05
XLOC_027920	TRAPPC6A	ENSG00000007255	protein_coding	19:45666186_45681485	0.499528357679833	0.222446272137494	0.78539975522826	0.0372659617589932	0.906460493622796	0.974116280693248	1.83622756016335	2.50039108198926e-08	1.43384431006819e-07
XLOC_027928	PPP1R13L	ENSG00000104881	protein_coding	19:45882892_45909567	0.000438048295279474	0.994525211326694	1	-0.032267840910422	0.831009089868753	0.938146026573375	1.99132483092807	1.88432198984394e-35	1.90093377580704e-33
XLOC_027929	ERCC1	ENSG00000012061	protein_coding	19:45910591_45927130	0.0278120577771864	0.824871585954812	0.984339567760295	0.061296311211551	0.644743748330477	0.836704522418715	1.04848912693131	7.40402920153297e-13	8.16199739585238e-12
XLOC_027930	RTN2	ENSG00000125744	protein_coding	19:45988552_45996496	0.108639460982813	0.687833414918791	0.964098499484894	0.122856210933048	0.604169036212465	0.812375307022268	1.85017921073769	8.94056955706063e-16	1.45073749828537e-14
XLOC_027932	EML2	ENSG00000125746	protein_coding	19:46112658_46145820	0.0630443173430424	0.69372149017335	0.965674088390004	0.0592386645602022	0.676781164705825	0.85646301721541	1.42807701320504	6.66789398242118e-19	1.55388277091864e-17
XLOC_027935	SIX5	ENSG00000177045	protein_coding	19:46268043_46271885	0.00688200418265985	0.971180457894197	1	-0.0327922427051901	0.875696220505352	0.961147703289395	1.00944270418747	1.81183696480198e-08	1.06162430333487e-07
XLOC_027942	NOVA2	ENSG00000104967	protein_coding	19:46436992_46476804	0.223213963257049	0.585587432384587	0.936367979528097	0.287328955577366	0.495012815296272	0.739446885409753	2.77851382045463	4.62723352378711e-24	1.76822499745585e-22
XLOC_027976	BBC3	ENSG00000105327	protein_coding	19:47724081_47730446	0.333524683944905	0.156418907813161	0.730915950509074	1.03394596651582	5.94650903571996e-08	9.91127929931847e-06	1.80236872788558	9.4159013480922e-26	4.16090580033561e-24
XLOC_027980	MEIS3	ENSG00000105419	protein_coding	19:47906370_47922787	0.140323485480734	0.658627331646811	0.957240781003469	0.201171311036709	0.511158033735116	0.750792424703656	1.45913705215756	3.55051558637391e-08	1.97832870644831e-07
XLOC_028006	LMTK3	ENSG00000142235	protein_coding	19:48988520_49005106	-0.117641973148157	0.509404388803918	0.910120231156772	0.0385653319336147	0.818471337599925	0.931142355369829	1.40449807144162	5.18334344303498e-17	9.66926865638667e-16
XLOC_028009	DBP	ENSG00000105516	protein_coding	19:49133287_49140620	0.569143814838027	0.264747860612046	0.809998529949389	0.903071520180806	0.0883424023494494	0.298798816531504	3.38007644279577	8.70436575696873e-20	2.22454574195597e-18
XLOC_028010	CA11	ENSG00000063180	protein_coding	19:49141199_49141642	0.0713995004228	0.813678650336908	0.983605713714288	-0.0231170015730287	0.941002606781999	0.988039850205093	1.61497158845493	3.44947146549136e-17	6.60352003144126e-16
XLOC_028026	CGB7	ENSG00000196337	protein_coding	19:49559345_49561002	0.318247263120032	0.509086540538429	0.910120231156772	0.273393349800214	0.590284013577072	0.803356267346306	2.67694534312767	7.73592270381619e-11	6.35705459487232e-10
XLOC_028043	RRAS	ENSG00000126458	protein_coding	19:50138549_50143379	0.122775199275286	0.60990904747305	0.942883699418741	0.255649180087171	0.271146452309719	0.541869515653855	1.97321115148889	2.08015884777263e-29	1.28101027195765e-27
XLOC_028078	FAM71E1	ENSG00000142530	protein_coding	19:50970044_50980003	-0.0169777472456318	0.982965518539264	1	0.0686879818531709	0.810764692095269	0.927365790585473	1.36389226350024	2.14444407640368e-07	1.04819799635122e-06
XLOC_028084	C19orf48	ENSG00000167747	protein_coding	19:51300961_51307851	-0.136909879732467	0.225954759881751	0.787810433839647	-0.177549206462086	0.177920450223893	0.437848207949474	-1.72006793058483	3.98331083778846e-29	2.41423274255526e-27
XLOC_028086	SYT3	ENSG00000213023	protein_coding	19:51125234_51143075	0.224238874461996	0.443159914695126	0.883921545603339	0.236125893736709	0.458251423921824	0.709541336966658	1.0609257569863	0.00051271821096419	0.00136304109690099
XLOC_028091	KLK1	ENSG00000167748	protein_coding	19:51322527_51324105	0.420129205054852	0.410820384063526	0.870789113804067	0.188946848643308	0.67531354796226	0.855506793192487	1.30607436546204	0.00157879887481123	0.00378684529115523
XLOC_028134	ZNF577,ZNF649	ENSG00000161551,ENSG00000198093	protein_coding	19:52359055_52408264	-0.170964495606769	0.362609746830027	0.855673634749322	-0.284650992160888	0.220785928230375	0.488462187777314	-1.45341903327507	1.09112274983321e-08	6.56901305298095e-08
XLOC_028161	ZNF160	ENSG00000170949	protein_coding	19:53568160_53606689	0.087782279436759	0.530928526369983	0.917710052112179	0.905557816331262	5.45979263109602e-12	2.53698364258262e-09	2.20751592898719	8.10490301849574e-47	1.53432818377301e-44
XLOC_028226	PTPRH	ENSG00000080031	protein_coding	19:55715360_55718638	0.521040815710766	0.202960169642184	0.769573130612042	0.683161469486338	0.0369615614794682	0.180929977260651	2.72668096802856	2.13806252641365e-20	5.81295226596221e-19
XLOC_028229	HSPBP1	ENSG00000133265	protein_coding	19:55773592_55791749	-0.105809537479121	0.357716926207549	0.851743997898534	-0.16764332640858	0.183362340005936	0.445067465526966	-1.22603250949367	1.44823715913321e-14	2.01152795273085e-13
XLOC_028233	IL11	ENSG00000095752	protein_coding	19:55875757_55881039	0.272047192631516	0.450571911375448	0.88784721133166	0.343668812677952	0.336445024204396	0.606888262215192	3.14533312029078	1.04765308842536e-26	5.24990603199821e-25
XLOC_028289	ZNF552	ENSG00000178935	protein_coding	19:58318450_58326281	-0.20903761203322	0.237109433763641	0.79460168023724	-0.455798911054593	0.0214634418458806	0.131520339544256	-1.35134526573248	3.23091809487053e-08	1.81210307486264e-07
XLOC_028315	ZBTB45	ENSG00000119574	protein_coding	19:59024897_59032018	-0.499520270018187	0.00826376085551117	0.299589379218278	-0.713356923189499	0.000132237476610397	0.00478238081684866	-1.25430387987151	1.56709516917807e-06	6.6472579043365e-06
XLOC_028318	MZF1	ENSG00000099326	protein_coding	19:59073285_59084104	-0.373317033780939	0.0100508065196553	0.31497090765538	-0.157071544145188	0.295001230877147	0.568142014635492	1.26475194825861	2.54048415681137e-15	3.89557840605456e-14
XLOC_028369	ASAP2	ENSG00000151693	protein_coding	2:9346852_9545812	0.0612963374403743	0.700466962985645	0.967335796142862	-0.0218583389180421	0.876288013450891	0.961286731238644	1.57717613570558	1.09326204642193e-16	1.97923025027555e-15
XLOC_028389	HPCAL1	ENSG00000115756	protein_coding	2:10443033_10567735	-0.0887191117713566	0.451008154118591	0.887887923386118	0.0468201577597476	0.700751703930614	0.869545699049334	2.04676407495814	1.33185127997325e-31	1.00603977966058e-29
XLOC_028394	ATP6V1C2	ENSG00000143882	protein_coding	2:10861772_10923561	0.869978107601153	0.0821809265869467	0.626559006355424	0.713230223337191	0.157191794599897	0.408331183871731	3.18826406604887	7.38745875253394e-17	1.35989546832359e-15
XLOC_028402	PQLC3	ENSG00000162976	protein_coding	2:11295498_11318348	0.413812115378367	0.160150938620048	0.734284354439646	0.476842854427768	0.10534441771099	0.330206277390767	1.36588509215632	1.74008780823525e-07	8.65472152172535e-07
XLOC_028421	TRIB2	ENSG00000071575	protein_coding	2:12857015_12882860	-0.0407771606212184	0.818116514686951	0.984285271179196	-0.271973967018046	0.161207778773338	0.41406504855131	1.66567619601095	7.15507228827787e-20	1.85018344803462e-18
XLOC_028428	DDX1	ENSG00000079785	protein_coding	2:15731770_15767681	0.0295686444531285	0.774460580034943	0.977760471148896	-0.00391439015859543	0.972369276230356	1	-1.07823566752853	1.74275965008359e-14	2.3988758055998e-13
XLOC_028447	GEN1	ENSG00000178295	protein_coding	2:17935125_17962037	-0.00318043243196642	0.979973745610791	1	-0.0681483079819286	0.603151520167748	0.811718923139569	-1.33755644395182	6.64500770007557e-13	7.37831629782468e-12
XLOC_028484	FKBP1B	ENSG00000119782	protein_coding	2:24272553_24286551	0.228825237502841	0.488228322376511	0.901227048913137	0.296474996903094	0.355406611886934	0.625407962666313	1.75030013738083	3.52112562358543e-09	2.2888062870733e-08
XLOC_028514	MAPRE3	ENSG00000084764	protein_coding	2:27193480_27247089	0.100110512766018	0.606293688414173	0.941809834975451	0.0717598960317225	0.720976223807886	0.881403923771834	1.49031258692313	2.08913244858237e-13	2.46800901129137e-12
XLOC_028518	KHK	ENSG00000138030	protein_coding	2:27309615_27323619	-0.116570970025421	0.601409523612009	0.939870937124596	-0.464725454907171	0.0472503591601308	0.208800290305892	-1.0864213006247	7.50163011253818e-05	0.000234133922543579
XLOC_028525	SNX17	ENSG00000115234	protein_coding	2:27593389_27598464	-0.0738067857835874	0.48697458538851	0.900479183266341	-0.124542216478304	0.269913261890698	0.540602136602921	-1.02889576908153	1.34330004753997e-12	1.41568130096068e-11
XLOC_028536	FOSL2	ENSG00000075426	protein_coding	2:28615725_28640179	-0.0895547808056451	0.502515117904526	0.906857339996235	0.486621032594362	0.000115982366424187	0.00430623149333773	2.46240056745719	2.6991809954196e-58	9.62540497296842e-56
XLOC_028542	WDR43	ENSG00000163811	protein_coding	2:29117371_29169535	0.0644905698782387	0.624711630426206	0.94769767916061	0.115538642021045	0.384931002364502	0.650631833141233	-1.26518574120609	3.52620047106958e-15	5.31146935396669e-14
XLOC_028551	YPEL5	ENSG00000119801	protein_coding	2:30369794_30382004	0.437971288001665	0.148138461439322	0.721873316680123	1.15049742525204	5.09081246940523e-05	0.00243945370018312	2.98272433328883	2.40336781500991e-32	1.90949440804984e-30
XLOC_028567	SLC30A6	ENSG00000152683	protein_coding	2:32390913_32449655	-0.0397006252950704	0.81894751864461	0.984285271179196	-0.0675955191387843	0.672054630485911	0.853864090137621	-1.35001892596817	4.54859982300905e-17	8.55806499214978e-16
XLOC_028578	LTBP1	ENSG00000049323	protein_coding	2:33172039_33624426	0.222754272324253	0.370163085554018	0.859489853213139	0.361185882435452	0.227820506748254	0.496317219377685	1.2778232023746	1.12997973310328e-06	4.92807429675929e-06
XLOC_028606	RMDN2	ENSG00000115841	protein_coding	2:38152430_38244887	0.207368380097536	0.438350195121448	0.882851298290368	-0.123126689436974	0.671074209062428	0.853113241731328	-1.36556592047934	3.37109972734029e-05	0.000112448212353787
XLOC_028616	GEMIN6	ENSG00000152147	protein_coding	2:39005327_39009089	-0.0183688587476688	0.897052407410771	0.998755012024128	-0.229330522093682	0.158110660935133	0.409954155356666	-1.58786625961378	5.39885950345589e-17	1.003468019709e-15
XLOC_028645	PLEKHH2	ENSG00000152527	protein_coding	2:43864396_43995128	0.46532257243939	0.106194767513391	0.667132357264033	0.502290561074019	0.124415295692385	0.3585704997344	1.78519207707877	1.7839252650016e-11	1.59969064406634e-10
XLOC_028658	PRKCE	ENSG00000171132	protein_coding	2:45878229_46415129	0.145386145338529	0.41661386887778	0.873549070764347	0.423700364257212	0.0259230037034895	0.146680198815243	1.44775317293618	6.9671518582131e-15	1.01073137742516e-13
XLOC_028659	EPAS1	ENSG00000116016	protein_coding	2:46524541_46613836	0.0331272548864924	0.851036696079233	0.989010674759683	0.152978310892814	0.359510626385494	0.629864961921763	2.17193578178837	4.83525154403354e-39	6.17864559801753e-37
XLOC_028667	SOCS5	ENSG00000171150	protein_coding	2:46926091_46989452	0.0783154246455783	0.569915650904923	0.931500087582681	0.260581203727144	0.0373716736895292	0.182299115850682	1.08646198350227	2.44920991863925e-14	3.29729454718299e-13
XLOC_028677	MSH2	ENSG00000095002	protein_coding	2:47630108_47710367	0.184916342255312	0.0867063386846478	0.635525839581557	0.204864489051778	0.071032899717317	0.264052965882506	-1.20903866086065	4.01033629650646e-17	7.59191318155927e-16
XLOC_028700	CHAC2	ENSG00000143942	protein_coding	2:53994797_54002333	0.0776899868161293	0.684506603533942	0.963709771729197	0.147081271923884	0.367896432671933	0.637167724328339	-2.82823016584049	2.55906948485387e-24	1.00617362771152e-22
XLOC_028774	EHBP1	ENSG00000115504	protein_coding	2:62932787_63221111	0.139199269965856	0.2106369956128	0.774682014149307	0.235047671868717	0.0653272287989647	0.25112251852678	1.0442373846714	3.97472103574644e-11	3.40113685056562e-10
XLOC_028795	SLC1A4	ENSG00000115902	protein_coding	2:65216535_65250999	-0.102934652242505	0.775280700066378	0.977851664259011	-0.493034853771508	0.164816211289218	0.418911285249275	-1.12821468504532	0.00147190604782061	0.0035521258006423
XLOC_028820	PNO1	ENSG00000115946	protein_coding	2:68384952_68403370	-0.0148391321347894	0.918873553744201	1	-0.0416966627259132	0.769484057419743	0.907489474576065	-1.99231878348995	1.24140519532041e-34	1.19721429339894e-32
XLOC_028865	MPHOSPH10	ENSG00000124383	protein_coding	2:71357444_71360298	-0.0392307462917335	0.781560906451612	0.977851664259011	-0.19466553621461	0.143926119885071	0.389578662368522	-1.50644578572622	2.67603818496339e-17	5.21402408236705e-16
XLOC_028903	WDR54	ENSG00000005448	protein_coding	2:74648805_74652831	-0.15453755538335	0.478670859242875	0.896987711688485	-0.181514828054676	0.398937941445069	0.664335448923078	2.17426243522955	3.82736596735769e-40	5.38429630673971e-38
XLOC_028915	HK2	ENSG00000159399	protein_coding	2:75061108_75120486	0.102642663890505	0.569061946729641	0.930813220135454	0.881465781612577	5.03167759153784e-11	1.71457209308092e-08	2.41777455551167	5.44144571104254e-20	1.4214502305473e-18
XLOC_028969	TMSB10	ENSG00000034510	protein_coding	2:85132384_85133795	0.122054206545877	0.317982923410587	0.836936729990158	0.152003069216055	0.214646146211284	0.481589093513636	1.43705935581779	1.21355430747042e-19	3.04062773705089e-18
XLOC_028978	KCMF1	ENSG00000176407	protein_coding	2:85197773_85262248	0.0610794428164952	0.613140322843765	0.944344486790507	0.226391787676203	0.0641167600874369	0.248601702998247	1.23442535472031	3.99072236126752e-17	7.56412072777208e-16
XLOC_028979	TCF7L1	ENSG00000152284	protein_coding	2:85360533_85537511	-0.113615665395438	0.600389383904213	0.939415813610542	-0.195560394877715	0.356299021746037	0.626421578358233	1.86812636825616	2.90213878378709e-24	1.13523969669876e-22
XLOC_029003	MRPL35	ENSG00000132313	protein_coding	2:86426478_86440861	0.0712701088565059	0.525291934649577	0.915730837915581	0.0810951750654617	0.489616471225926	0.735263830161428	-1.16720440918813	1.57378622675198e-16	2.77703544315476e-15
XLOC_029005	KDM3A	ENSG00000115548	protein_coding	2:86668271_86693956	0.271040565858044	0.102956536173087	0.663840035800734	1.31585855142516	9.23400265566835e-18	2.02277423888598e-14	3.75828980712694	5.49100869220949e-86	7.65446611694004e-83
XLOC_029132	ITPRIPL1	ENSG00000198885	protein_coding	2:96990642_96994064	-0.214740284894183	0.10558314526231	0.667132357264033	-0.182684193554374	0.290103188597309	0.562121285521357	-1.32606192204867	2.55704757662555e-15	3.91315045309144e-14
XLOC_029134	ARID5A	ENSG00000196843	protein_coding	2:97202486_97218367	0.0299637871460511	0.882591564800024	0.996191483893448	0.263521876029092	0.218918659434967	0.486507061416781	1.41801629531356	6.04593652385621e-11	5.06880211354899e-10
XLOC_029169	EIF5B	ENSG00000158417	protein_coding	2:99953816_100017789	0.0773530587352954	0.506760696658586	0.909939414101713	-0.0984862342788151	0.381898168476011	0.648220778770329	-1.02390810939733	8.25736600757646e-11	6.74219650480178e-10
XLOC_029185	NPAS2	ENSG00000170485	protein_coding	2:101436561_101612517	0.000665565623280127	1	1	0.0397246807580917	0.822155015091552	0.932947902124907	1.31041685324847	1.12687357706675e-15	1.80558823727707e-14
XLOC_029266	CCDC138	ENSG00000163006	protein_coding	2:109403213_109463236	-0.000317842770244808	1	1	-0.0317646741933745	0.832617469166763	0.938964729302403	-1.53139729690526	3.81313221520043e-15	5.71559818063376e-14
XLOC_029270	SOWAHC	ENSG00000198142	protein_coding	2:110371911_110376563	0.475658631607995	0.000112475809334713	0.0198241846015919	1.07349797453208	5.45126539138595e-10	1.44120178468124e-07	0.813911036321542	3.49962521966905e-07	1.65729626678213e-06
XLOC_029309	TMEM87B	ENSG00000153214	protein_coding	2:112812800_112876941	0.0838928462912238	0.610322107926216	0.942883699418741	0.253299722629922	0.142543480954839	0.386997474674487	1.01001349519069	1.57099992550801e-07	7.8724551822679e-07
XLOC_029314	POLR1B	ENSG00000125630	protein_coding	2:113299766_113308485	-0.0870869643162017	0.487302824680916	0.900479183266341	-0.2137155243835	0.101701559905596	0.323362737851329	-1.40130590481035	1.96111677236396e-15	3.05918256230203e-14
XLOC_029333	PAX8	ENSG00000125618	protein_coding	2:114002831_114006412	0.302469613442552	0.381078640611429	0.864872759912304	0.702733154092009	0.0874770076314635	0.297158270939491	3.05550562544281	1.15365118296598e-10	9.26667744347844e-10
XLOC_029334	PAX8	ENSG00000125618	protein_coding	2:114009065_114012766	0.187514075195699	0.552229297671386	0.924456340654268	0.323918053330007	0.335531418097901	0.605726249719004	3.04559273390495	1.06780635626752e-11	9.9294982819928e-11
XLOC_029335	PAX8	ENSG00000125618	protein_coding	2:114016308_114016816	0.208573654105842	0.763548221315269	0.976256851967675	-0.0473845761028214	1	1	2.31433901494553	8.47414734348722e-07	3.76754350145065e-06
XLOC_029366	INSIG2	ENSG00000125629	protein_coding	2:118846028_118866043	0.148711208596745	0.397819299887316	0.867138698913479	0.585794089787286	0.000663415892694093	0.0142190890303813	3.49898009673029	6.07462994049544e-73	4.90254607934511e-70
XLOC_029379	TMEM177	ENSG00000144120	protein_coding	2:120436743_120438771	-0.0136754410913729	0.9114621174319	1	-0.176261656082317	0.258071777901856	0.528563308887621	-1.99312489443788	2.24069014894645e-24	8.87822809921055e-23
XLOC_029390	RALB	ENSG00000144118	protein_coding	2:121010334_121052252	0.109031018624527	0.391630742252245	0.866700948012098	0.235381788415795	0.109755311833297	0.335791690273697	1.25907027167121	9.47791132339402e-18	1.94297182129577e-16
XLOC_029403	TSN	ENSG00000211460	protein_coding	2:122513109_122523237	0.0633623998748843	0.579304029008865	0.933878046764292	0.0973563890295088	0.391946769497721	0.658137512426419	-1.10826951510655	6.79257267786726e-14	8.59383741274064e-13
XLOC_029465	IMP4	ENSG00000136718	protein_coding	2:131099798_131104198	-0.139929722985561	0.285276369328238	0.821791001217399	-0.260043303945472	0.0605912985465561	0.241061546887487	-1.33275642416587	3.86515845371272e-19	9.31892134107402e-18
XLOC_029586	MBD5	ENSG00000204406	protein_coding	2:148778807_148936362	0.713621853876348	0.00576195264979247	0.251202688772834	0.719425037590733	0.0145869865683438	0.10409927210544	1.41565102895962	4.70239774757917e-07	2.18570982301846e-06
XLOC_029609	FMNL2	ENSG00000157827	protein_coding	2:153191605_153506348	0.174547771205959	0.148997590145597	0.721873316680123	0.264873662730617	0.05445710726759	0.225626934028972	1.15234687704262	2.40260132863679e-15	3.70638720053487e-14
XLOC_029711	SP5	ENSG00000204335	protein_coding	2:171571861_171574588	-0.579382807036631	0.19526854110858	0.764814255264105	-1.11498825859471	0.00398499016350433	0.0460828349677039	-1.66230692471858	0.00069206395456301	0.00179228317501591
XLOC_029715	GAD1	ENSG00000128683	protein_coding	2:171673422_171699269	0.250283866742035	0.38903778568857	0.865930523998646	0.348813089317215	0.233778970375063	0.503549196759547	1.73376216521915	4.20016257184261e-10	3.12647052799197e-09
XLOC_029728	HAT1	ENSG00000128708	protein_coding	2:172778958_172848596	0.0972282332007981	0.358957190887726	0.852184341185364	0.201215275098447	0.069088247775444	0.259275377236578	-1.19414213262011	3.96219229628744e-15	5.93322819055387e-14
XLOC_029735	PDK1	ENSG00000152256	protein_coding	2:173420697_173435548	0.341089722097861	0.101593839515686	0.662910610695116	1.25318655164501	3.04113273304967e-13	2.33163646642918e-10	3.4831530276376	5.2060879308248e-54	1.53519523713976e-51
XLOC_029741	CDCA7	ENSG00000144354	protein_coding	2:174219548_174233228	0.136499638094398	0.263328825363777	0.809856163036608	0.190726717063348	0.126673304586657	0.362728002340206	-1.72156745731576	8.18663755609622e-20	2.09922910175885e-18
XLOC_029797	RBM45	ENSG00000155636	protein_coding	2:178977151_178994383	-0.0448045785025662	0.776600284463487	0.977851664259011	-0.0928504826484812	0.578448448158712	0.796151916709962	-1.96554913827955	5.91354121264229e-19	1.38651744578986e-17
XLOC_029830	NUP35	ENSG00000163002	protein_coding	2:183989083_184025972	-0.0187829947062554	0.886165037058029	0.996959234044001	-0.0442590442091734	0.754670410588677	0.89971358077801	-1.07821157877609	2.9269948636172e-10	2.23074250689395e-09
XLOC_029834	ZNF804A	ENSG00000170396	protein_coding	2:185463093_185804219	0.227022611917536	0.266698178479211	0.810767029909529	0.0847777742084481	0.702077543058482	0.870567611822638	-1.32163848472336	6.58423689300908e-08	3.51786371140771e-07
XLOC_029855	WDR75	ENSG00000115368	protein_coding	2:190306159_190340278	0.0386054428711387	0.738062828235206	0.973628304211859	0.0749988803581653	0.569762310032994	0.78958294279674	-1.18580973385404	6.66215245908644e-16	1.09964957812305e-14
XLOC_029857	ASNSD1	ENSG00000138381	protein_coding	2:190526146_190531127	0.087991088927557	0.436895057541744	0.882851298290368	0.109852374717562	0.346224980815756	0.616681827834685	-1.05812739616783	7.39262027960924e-13	8.16065521732456e-12
XLOC_029867	NAB1	ENSG00000138386	protein_coding	2:191513460_191555999	0.201135586237635	0.128256526105414	0.702483894914077	0.354491860563189	0.00391183639196238	0.045498859397441	1.18110353282201	6.96528015242287e-15	1.01073137742516e-13
XLOC_029906	HSPE1,HSPE1-MOB4,MOB4	ENSG00000115541,ENSG00000270757,ENSG00000115540	protein_coding	2:198364718_198415978	-0.012590726902807	0.911637279392864	1	0.0129405373752606	0.918016945458098	0.979056325055952	-1.44952866630104	2.84117016449516e-21	8.45951520434346e-20
XLOC_029909	MARS2	ENSG00000247626	protein_coding	2:198570087_198573113	-0.178050940812223	0.20511835839783	0.769573130612042	-0.260109461620837	0.0874614811160305	0.297158270939491	-1.77420569061396	8.64365173894434e-16	1.40852025255019e-14
XLOC_029946	CASP8	ENSG00000064012	protein_coding	2:202098166_202151815	0.0484547439714703	0.693166348826106	0.965344651485213	-0.0119779145761993	0.924457770584038	0.981420344373833	-1.15323248801964	6.56451216214908e-09	4.09520868569545e-08
XLOC_029962	FZD7	ENSG00000155760	protein_coding	2:202899310_202903160	0.444640923594312	0.0170600478465324	0.374783343379267	0.821355974553467	4.93714390724299e-05	0.00238820708749729	1.90198208438879	3.06249502977532e-27	1.60274057292064e-25
XLOC_029968	NOP58	ENSG00000055044	protein_coding	2:203130439_203168156	-0.0151342605478592	0.900665657216267	0.998755012024128	-0.0431717538683222	0.742290416253723	0.893566718314891	-1.73447001060386	3.76789649563225e-30	2.41744455498012e-28
XLOC_029974	BMPR2	ENSG00000204217	protein_coding	2:203240914_203432474	0.364419137756424	0.0130501164127213	0.342654940192925	0.564934968921352	0.000132739694592256	0.00478924818088859	1.6402049662993	6.20933522918612e-18	1.29366775005897e-16
XLOC_029982	FAM117B	ENSG00000138439	protein_coding	2:203499901_203634480	0.340391168571822	0.105947376641202	0.667132357264033	0.622595633146489	0.00381296354530321	0.0449611309769893	2.34918062863602	2.5397283684693e-26	1.17751479372981e-24
XLOC_030019	FASTKD2	ENSG00000118246	protein_coding	2:207630081_207656530	0.140801550448866	0.298540862514119	0.825082084547987	0.120989057285571	0.364857925748792	0.634586232754102	-1.60662690834219	5.20550966142841e-22	1.68399335755998e-20
XLOC_030123	BCS1L	ENSG00000074582	protein_coding	2:219523487_219528136	-0.275018222479682	0.081304565755835	0.625551536026078	-0.395593128028565	0.0182004682298257	0.118919210747039	-1.74979391890355	5.35705540911465e-24	2.03329424859812e-22
XLOC_030131	WNT6	ENSG00000115596	protein_coding	2:219724544_219738955	0.156916043623779	0.672612151967245	0.960677602297479	0.029671995118084	0.921640386661397	0.980057814775719	3.3816713737396	6.78619175659539e-26	3.03380362669486e-24
XLOC_030140	ANKZF1	ENSG00000163516	protein_coding	2:220094479_220101373	-0.159169176944138	0.263065098622395	0.809856163036608	0.242461908610345	0.0876583839599318	0.29744493464076	2.45340128449235	1.52513640865663e-53	4.33082253524828e-51
XLOC_030143	DNAJB2	ENSG00000135924	protein_coding	2:220143989_220149550	-0.119663964573802	0.415408339052	0.873063523988948	-0.129879290813815	0.358797899825747	0.62906551519872	1.49115296355368	3.85995629235877e-24	1.4908959644088e-22
XLOC_030147	SPEG	ENSG00000072195	protein_coding	2:220306727_220358357	-0.0771012333035768	0.552361487429435	0.924560512129669	-0.140371321107381	0.324502905018432	0.594557515241062	1.06016382507879	7.31470043702835e-12	6.97534928491248e-11
XLOC_030150	TMEM198	ENSG00000188760	protein_coding	2:220408745_220415317	-0.210195331286316	0.46935424352293	0.895311212951216	-0.394855134073005	0.169434517340693	0.425779890020025	-1.60824768823739	4.57795906328331e-06	1.78849488602258e-05
XLOC_030220	ITM2C	ENSG00000135916	protein_coding	2:231729615_231743963	0.0823788722217867	0.539933699024143	0.920984646434034	0.166868849466866	0.169205100330374	0.425409937478394	1.53547613871045	9.0588524848227e-21	2.54411069601229e-19
XLOC_030225	C2orf72	ENSG00000204128	protein_coding	2:231902205_231914434	-0.0857796039387427	0.756955458957261	0.975183539921072	-0.319864424356692	0.290210693633508	0.562235094905397	1.49387956609117	2.45435496475245e-11	2.17167218866209e-10
XLOC_030227	PSMD1	ENSG00000173692	protein_coding	2:231921578_232037474	0.00703918808618685	0.949664319990997	1	-0.12411314770686	0.264605251259411	0.534649746055055	-1.30748565626268	5.13767091241165e-18	1.08215722212802e-16
XLOC_030232	B3GNT7	ENSG00000156966	protein_coding	2:232260254_232265875	-0.125607323272817	0.62078310814022	0.945708307863144	-0.15539982544816	0.52170101546259	0.758055848678419	1.2135877003793	1.62273883060199e-06	6.85862106627646e-06
XLOC_030283	AGAP1	ENSG00000157985	protein_coding	2:236402679_237033319	0.193288948510174	0.106904199899925	0.667132357264033	0.353915233757859	0.01087884423561	0.0869925177542709	1.36931458730058	1.27714269525709e-16	2.28514656815313e-15
XLOC_030307	UBE2F,UBE2F-SCLY,SCLY	ENSG00000184182,ENSG00000258984,ENSG00000132330	protein_coding	2:238875469_239003490	-0.119904246077047	0.327806138946622	0.840742401323673	-0.234729572342336	0.0591370138814377	0.237661109513806	-1.13937380135909	1.68272031171761e-10	1.3245807628274e-09
XLOC_030330	RNPEPL1	ENSG00000142327	protein_coding	2:241507538_241518141	-0.0509489864962899	0.767510910562597	0.977165242215862	0.0116251057172131	0.933079873331422	0.98430426373583	1.01167130826591	5.1307363255789e-09	3.25640359339515e-08
XLOC_030363	FAM110C	ENSG00000184731	protein_coding	2:38814_46870	0.325031570627729	0.0491246591895914	0.554156841796749	1.23612523317301	5.72182565574005e-11	1.86677605542804e-08	3.23302483954837	4.83994404079454e-43	7.9801830023165e-41
XLOC_030364	SH3YL1	ENSG00000035115	protein_coding	2:218136_264824	0.196124184309031	0.339242135026283	0.846665111848479	0.411878457022791	0.0441524832504965	0.200900349603298	1.53503960607685	2.64433659158769e-14	3.5320781616207e-13
XLOC_030395	ADI1	ENSG00000182551	protein_coding	2:3501132_3523507	-0.0126845099374914	0.90707416274589	1	0.0168797160611513	0.887517819062018	0.965191364361488	-1.05012042289291	1.45335925872643e-11	1.32181559153684e-10
XLOC_030453	CYS1	ENSG00000205795	protein_coding	2:10196907_10220538	0.250456611887526	0.663091857392791	0.95941220430846	0.185249262672138	0.734135299108825	0.888915877805964	1.85433628413633	2.85726961817507e-07	1.36959588387298e-06
XLOC_030462	ODC1	ENSG00000115758	protein_coding	2:10580094_10588435	-0.0198755878374719	0.878705650744196	0.994856038283175	-0.0829402388057377	0.56388084975299	0.787260882198127	-2.4133799011164	1.17613393402717e-45	2.14700449337769e-43
XLOC_030467	NOL10	ENSG00000115761	protein_coding	2:10710892_10830101	-0.0261461594187706	0.839452150051666	0.986728983241498	-0.183338729140256	0.136181217251078	0.378041878387427	-1.23279656456245	3.5251467334748e-16	5.99274944690715e-15
XLOC_030493	NBAS	ENSG00000151779	protein_coding	2:15307032_15330527	0.132108162858038	0.292542220459116	0.823503323462106	0.153546328224233	0.30711123537212	0.578875202010824	1.02764195626527	1.35051341620198e-09	9.31568723528618e-09
XLOC_030520	WDR35	ENSG00000118965	protein_coding	2:20110021_20189902	0.118407645559141	0.389441967159345	0.866177236232921	0.140586780681018	0.33387100786146	0.60436525021221	-1.23602383572874	1.12287543514262e-06	4.89987817941859e-06
XLOC_030524	SDC1	ENSG00000115884	protein_coding	2:20400558_20424873	-0.0192086778932649	0.849795429517174	0.988562387522829	-0.061626376933394	0.585371006008108	0.800470213245992	-1.36928845798896	7.34852002484452e-11	6.06797017021895e-10
XLOC_030578	DTNB	ENSG00000138101	protein_coding	2:25600112_25896430	0.160739023740875	0.476509563935915	0.896792801254535	0.0227133478542237	0.917351671274027	0.978720842441657	1.09337488423458	1.23198083129589e-05	4.48935220225552e-05
XLOC_030584	KIF3C	ENSG00000084731	protein_coding	2:26149471_26203491	0.140970141346013	0.66528423632823	0.959692552651829	0.181743970184568	0.581159433266587	0.798153082125126	1.84645907876882	6.54838284547826e-10	4.75439879510244e-09
XLOC_030610	SLC5A6	ENSG00000138074	protein_coding	2:27422455_27434756	-0.188554961858242	0.102356938665123	0.663840035800734	-0.383379442792434	0.00357883138828449	0.0433081004173023	-1.55796628220288	1.1779322196808e-25	5.13136723198447e-24
XLOC_030624	CCDC121	ENSG00000176714	protein_coding	2:27848506_27851879	-0.478613597570398	0.0815495731225151	0.625637715321222	-0.704893164878758	0.0131754130907454	0.0985520899187759	-1.22147581876768	0.000310560534391402	0.000863174775123756
XLOC_030676	FAM98A	ENSG00000119812	protein_coding	2:33808725_33824344	-0.0513740066797953	0.691711944905356	0.965344651485213	-0.0424093034299185	0.732358502371168	0.888259530887624	-1.06643575621625	1.31350863801573e-12	1.38810072056052e-11
XLOC_030700	CEBPZ	ENSG00000115816	protein_coding	2:37428755_37439251	0.0980869882006097	0.443852035655328	0.883956528604271	0.187137316772349	0.124024626196301	0.357725564502823	-1.05082843189922	1.51636011382652e-11	1.37179150356436e-10
XLOC_030718	SRSF7	ENSG00000115875	protein_coding	2:38970741_38978494	-0.0453757046890654	0.675865757318657	0.961294013750238	-0.209386954809096	0.0786800379536881	0.279730976578218	-1.64935366701422	7.28899964927692e-27	3.71327311036586e-25
XLOC_030719	DHX57	ENSG00000163214	protein_coding	2:39024871_39075544	0.0908271262534282	0.469847629589025	0.895311212951216	-0.0624498427700292	0.662015832722394	0.848349555320508	-1.18177972287493	5.60466965801705e-10	4.10224365327129e-09
XLOC_030756	THADA	ENSG00000115970	protein_coding	2:43457975_43819559	0.105843950384236	0.436208272607792	0.88226136370242	0.0655844882813192	0.615546328444919	0.819766145594441	-1.21870157104258	2.32860073718114e-12	2.37886500359331e-11
XLOC_030776	SRBD1	ENSG00000068784	protein_coding	2:45615623_45838420	0.0707171460017885	0.542518713563181	0.920984646434034	0.0232825561594235	0.861128254496236	0.953599091340507	-1.4324999233281	1.28906991112166e-17	2.60086816014993e-16
XLOC_030795	TTC7A	ENSG00000068724	protein_coding	2:47294777_47295187	1.62052235842842	0.0231391110366469	0.434822461563656	1.57583265446979	0.0449306939811095	0.203175246684262	2.2664823343077	0.00117024739999729	0.00288683616981314
XLOC_030857	PNPT1	ENSG00000138035	protein_coding	2:55861207_55920998	0.0685812080643997	0.616864924120773	0.94488151065673	0.147618096522965	0.289825220636587	0.561847595668153	-1.48947845158	2.8443159656869e-22	9.35938648451564e-21
XLOC_030887	PUS10	ENSG00000162927	protein_coding	2:61169360_61244328	0.108811075632212	0.662543181913751	0.959342507220534	-0.254554900675712	0.38012091163329	0.646661239609881	-1.00426835988404	0.00385238945165517	0.0085168021700808
XLOC_030937	SERTAD2	ENSG00000179833	protein_coding	2:64858660_64881047	0.379684067007579	0.00227806001058849	0.150567983630879	1.03135523924166	3.68461354468252e-13	2.69046971876961e-10	1.99814967610502	2.24022290311333e-30	1.45557533882796e-28
XLOC_030998	SNRPG	ENSG00000143977	protein_coding	2:70508494_70520862	0.188600257262341	0.097193227134063	0.654815880875976	0.19775804410776	0.109810201623471	0.335817038143436	-1.02605014830535	2.8743873655544e-06	1.16295134204251e-05
XLOC_030999	FAM136A	ENSG00000035141	protein_coding	2:70523103_70529188	0.0254748890039387	0.849398247418106	0.988488243275966	-0.00860471426705698	0.945426903568109	0.989590183543622	-1.01809797156879	1.49871788582298e-11	1.3574329628594e-10
XLOC_031000	TGFA	ENSG00000163235	protein_coding	2:70674404_70780958	0.226448639152291	0.0752437669355242	0.616468334870652	0.389982432630244	0.00114316149616049	0.021216909039851	1.64179334537856	1.27700931552313e-30	8.51376558444855e-29
XLOC_031021	PAIP2B	ENSG00000124374	protein_coding	2:71409869_71454213	0.238747880417815	0.332586177899297	0.842523160714311	0.194407685339474	0.354729774990742	0.624934095784471	1.50587718985484	1.79107609108751e-15	2.81397139146884e-14
XLOC_031029	SFXN5,RAB11FIP5	ENSG00000144040,ENSG00000135631	protein_coding	2:73169165_73340146	-0.0767585336218325	0.518980386584278	0.913928272653763	0.15997389302929	0.199054862452237	0.464370494575171	1.20291536171874	6.53463992369929e-17	1.20580226943448e-15
XLOC_031046	BOLA3	ENSG00000163170	protein_coding	2:74362525_74375032	0.0529325115161708	0.723083489993373	0.970567191386089	0.0173406105304778	0.919830991867314	0.979362801979297	-1.04113967254274	1.67654124427248e-08	9.87632863606383e-08
XLOC_031059	LOXL3	ENSG00000115318	protein_coding	2:74759541_74776586	-0.0455944322060548	0.861628602180355	0.991188312113278	-0.0294119941159078	0.906332090515648	0.974116280693248	-1.7410604378928	1.9070836995398e-05	6.67653457733865e-05
XLOC_031129	CAPG	ENSG00000042493	protein_coding	2:85612422_85637475	0.107896867549008	0.580468003995392	0.934477309529169	0.127037546904344	0.452197448821512	0.70471104984649	1.34786745860306	2.92813636551211e-15	4.44115163489245e-14
XLOC_031142	ST3GAL5	ENSG00000115525	protein_coding	2:86066206_86116137	0.360170908683577	0.248103505342622	0.802812778958915	0.494324439913331	0.218891918622705	0.486507061416781	1.81030863618531	2.78198785215594e-12	2.81021091732273e-11
XLOC_031143	POLR1A	ENSG00000068654	protein_coding	2:86247339_86332996	-0.018823555696157	0.854082433558878	0.989569774250601	-0.191417244096465	0.082040277149954	0.286757604243764	-1.33524750066204	3.39562716170097e-12	3.3965131700928e-11
XLOC_031280	DUSP2	ENSG00000158050	protein_coding	2:96808905_96810356	1.25119569515461	3.56501805306157e-06	0.0015618853378756	0.863513097042249	0.00167394662355934	0.0270192605533252	-1.61737026148476	9.56269820411717e-12	8.96846570409374e-11
XLOC_031325	LYG1,TXNDC9	ENSG00000144214,ENSG00000115514	protein_coding	2:99900701_99952819	0.0377578970270384	0.810232546206854	0.98315311098646	0.187287099920563	0.215316044481628	0.482416163951094	-1.22724082806067	1.92907658496925e-11	1.72581448972687e-10
XLOC_031338	TBC1D8	ENSG00000204634	protein_coding	2:101623616_101646434	-0.00775635650509899	0.959592002623482	1	-0.0153123069381294	0.923188230234866	0.980615705349227	1.55110358623087	6.59712762573516e-25	2.74147303558328e-23
XLOC_031431	ZC3H8	ENSG00000144161	protein_coding	2:112969102_113012688	-0.0754809781658778	0.63204059859057	0.949481090419094	-0.224963713328248	0.185768532706412	0.447466962067252	-1.03346137583269	1.22208262672325e-08	7.32580727059198e-08
XLOC_031500	MKI67IP	ENSG00000155438	protein_coding	2:122484521_122494448	-0.135116283353711	0.337553846854864	0.845526830710438	-0.176775941041812	0.224726084977065	0.492881824767668	-1.08867677429381	4.08907180374345e-11	3.4931379965795e-10
XLOC_031517	MAP3K2	ENSG00000169967	protein_coding	2:128056244_128145508	0.200937252444017	0.121941179157156	0.697094737694263	0.502668681141379	0.000386973925540992	0.0100915955344312	1.11792191939683	1.21762144207682e-09	8.4637385280172e-09
XLOC_031638	MCM6	ENSG00000076003	protein_coding	2:136597196_136633996	0.0301702841009747	0.803862440271786	0.981854950828393	0.0445161833150051	0.725900473565812	0.884602865903057	-1.49179734143842	2.62390594307818e-23	9.46705264262609e-22
XLOC_031641	CXCR4	ENSG00000121966	protein_coding	2:136871921_136875735	-0.561842717601807	0.354096087819827	0.849832968953402	0.539894714292487	0.313322984975025	0.583494613991625	5.43436990872495	5.79708394365918e-33	4.72832368042925e-31
XLOC_031719	NMI	ENSG00000123609	protein_coding	2:152126979_152146571	0.119814475398813	0.521786265464716	0.914408067958394	0.180678890518342	0.35310482517075	0.623400457927658	-1.85299581107263	6.79672291187875e-10	4.92072469927992e-09
XLOC_031745	NR4A2	ENSG00000153234	protein_coding	2:157180942_157187300	1.00016394492163	9.84909896396855e-07	0.000503420278378312	1.99141831979441	3.46748581962267e-11	1.2084188081385e-08	2.36491826767119	6.79383730237024e-43	1.09659685467942e-40
XLOC_031789	DPP4	ENSG00000197635	protein_coding	2:162848751_162929996	-0.0212426059459431	1	1	0.0246931366356784	0.953147679364757	0.993514588892189	2.24666106985811	1.32422982284041e-14	1.85440548889816e-13
XLOC_031807	GALNT3	ENSG00000115339	protein_coding	2:166604101_166651192	0.466426371347888	0.0925432416147603	0.646068372766789	0.790741885486161	0.00578677657795514	0.0581865128172879	1.3475991412154	3.9462151705649e-08	2.1821587964458e-07
XLOC_031835	CCDC173	ENSG00000154479	protein_coding	2:170542761_170551040	0.176942780018899	0.403691313401829	0.869509552946102	-0.122476994152863	0.566927554821954	0.788409918038626	-2.78691254346629	1.41888672039038e-19	3.53201444325747e-18
XLOC_031853	METTL8	ENSG00000123600	protein_coding	2:172173919_172291290	0.117225820057927	0.309309833460406	0.832378856027215	0.0574059914901788	0.64002143447922	0.83420511576426	-1.1355318475599	2.53834107770191e-06	1.03518409801811e-05
XLOC_031892	GPR155	ENSG00000163328	protein_coding	2:175296966_175351808	0.428148622814333	0.107868153908784	0.669927206171444	0.800116444160382	0.00219983587867795	0.0317629786851673	2.5982182661563	9.44749660642289e-21	2.64357505406731e-19
XLOC_031933	FKBP7	ENSG00000079150	protein_coding	2:179328391_179343226	-0.150407533228495	0.632122664872239	0.949481090419094	0.150289541027391	0.57461472592684	0.793653594610175	-1.33323166067732	0.000172585423722174	0.000503888973220833
XLOC_031990	TFPI	ENSG00000003436	protein_coding	2:188328957_188419219	0.302581835048678	0.190324724179189	0.759092114740906	0.59963127618951	0.024117782941504	0.140884603285723	1.34658901536615	3.04621254690269e-08	1.71667119420087e-07
XLOC_032042	STK17B	ENSG00000081320	protein_coding	2:196998290_197036299	0.480551812297596	0.00163905791318755	0.122006378838921	1.00544579456149	3.81761651224408e-10	1.08406169627316e-07	0.737488621884719	3.69700977980877e-06	1.46637216667324e-05
XLOC_032136	MDH1B	ENSG00000138400	protein_coding	2:207619510_207630271	0.166842357593495	0.529156283792335	0.917710052112179	-0.0703284124385257	0.817026795800952	0.930571855218881	-1.88668877837501	1.96467135485434e-07	9.67135491343065e-07
XLOC_032139	KLF7	ENSG00000118263	protein_coding	2:207938861_208031617	0.244869447186619	0.235358546994705	0.792835667754132	0.512763513326795	0.00747264294041414	0.0678422183826586	2.06102073074645	5.41752104695406e-29	3.24501045835912e-27
XLOC_032149	PLEKHM3	ENSG00000178385	protein_coding	2:208686014_208890284	0.349030886220392	0.0727817791992668	0.611828844230442	0.321823619259672	0.105634350498903	0.330570842969423	1.04293156075427	9.72230471071205e-07	4.28272968785e-06
XLOC_032188	BARD1	ENSG00000138376	protein_coding	2:215590370_215674397	0.164803383092583	0.201934673403872	0.769573130612042	0.370664429993539	0.00442000638613851	0.0492919112182166	-1.10374431781028	1.08732728861743e-09	7.59247570294154e-09
XLOC_032190	FN1	ENSG00000115414	protein_coding	2:216225585_216300796	0.344902680343989	0.108221053362066	0.671031796301628	0.411495362002467	0.114777907738191	0.343885196806842	1.61747027646887	2.53599488217454e-12	2.57870991533584e-11
XLOC_032231	ZNF142	ENSG00000115568	protein_coding	2:219497799_219524262	-0.0977037005965604	0.43455026636194	0.881867890999735	-0.0566582989098446	0.698423886003899	0.868756367595951	-1.05117685035293	9.61081701588222e-12	9.00808484850476e-11
XLOC_032232	RNF25	ENSG00000163481	protein_coding	2:219528587_219536707	-0.330108265914887	0.0274614671777736	0.459274281715169	-0.556180929814819	0.00281337888132005	0.0370303448636581	-1.33457190994296	5.50298380317516e-11	4.63896391632149e-10
XLOC_032245	ABCB6,ATG9A	ENSG00000115657,ENSG00000198925	protein_coding	2:220074490_220094047	-0.0727458613484591	0.538766098826524	0.920392085495311	-0.00304337257889297	0.984526774415968	1	1.10665279799659	9.03013632108644e-14	1.12484248860714e-12
XLOC_032281	FARSB	ENSG00000116120	protein_coding	2:223435255_223521056	0.000655040363676836	0.996816695767377	1	-0.0932617141933758	0.40340167470532	0.666928439884784	-1.57756977945294	9.45925335334994e-22	2.96016716163812e-20
XLOC_032293	AP1S3	ENSG00000152056	protein_coding	2:224621707_224702299	0.243991728682003	0.0566119279628413	0.574493133393617	0.468118576229887	0.000481680272311175	0.0116868438221828	1.0626806907735	1.48873716074828e-12	1.56144292906389e-11
XLOC_032300	WDFY1	ENSG00000085449	protein_coding	2:224720433_224810052	0.227680745330243	0.0348048396005447	0.497334327503722	0.402076069403974	0.00494333506510107	0.0531374541045862	1.11267644804972	1.18359007140556e-08	7.10508941854219e-08
XLOC_032344	SLC16A14	ENSG00000163053	protein_coding	2:230899690_230933623	0.0730808289569031	0.622512139454453	0.946146472546371	0.20051342668948	0.198540724784657	0.463594255192315	-1.39792408434996	1.03460568123455e-11	9.65002646961716e-11
XLOC_032356	NCL	ENSG00000115053	protein_coding	2:232318242_232328404	-0.0283577404888772	0.801410175131648	0.981455107131272	-0.160445301979209	0.162436797400576	0.415688559970031	-1.48262061801407	1.85174183104296e-24	7.35611638269762e-23
XLOC_032381	TIGD1	ENSG00000221944	protein_coding	2:233412779_233415226	0.354133889784369	0.0833786356800713	0.630127155997148	0.055804961840984	0.800530483840438	0.922913480853857	-1.77736296303632	2.05075548716212e-09	1.37680755867531e-08
XLOC_032385	NGEF	ENSG00000066248	protein_coding	2:233743396_233755690	-0.0385618586453419	0.940183016785696	1	-0.314503054671872	0.42454821837588	0.683242564006087	2.04650970962734	6.25953549334241e-14	7.95884886027467e-13
XLOC_032388	USP40	ENSG00000085982	protein_coding	2:234384058_234475428	-0.0246278827803288	0.838650863542961	0.986728983241498	-0.136464300626592	0.256095797184398	0.52724494339541	-1.06169178510703	8.04740881602138e-10	5.74483085590651e-09
XLOC_032399	ARL4C	ENSG00000188042	protein_coding	2:235401685_235405697	0.0402774883431647	0.827831755707957	0.984750560559721	0.0119717782969543	0.949452981559899	0.991481341544504	2.36029985609867	3.79776178604488e-32	2.95608523996001e-30
XLOC_032408	GBX2	ENSG00000168505	protein_coding	2:237073879_237075972	-0.0877480045687247	0.768080951341929	0.977165242215862	-0.400385625944947	0.142256590536266	0.386697847772222	-1.28612178822665	0.000140606208578513	0.000416790180232537
XLOC_032435	HDAC4	ENSG00000068024	protein_coding	2:239969863_240322705	0.0755251701089884	0.768587013121115	0.977165242215862	-0.0144606768499167	0.96612483721007	1	1.61684291984775	5.01567438332679e-14	6.47393526884958e-13
XLOC_032471	MTERFD2	ENSG00000122085	protein_coding	2:242014469_242041714	-0.132677100210102	0.307505706933742	0.830742161755109	-0.304138610833184	0.0327394686535091	0.169089596609265	-1.06434280979805	1.39266043243173e-10	1.10590652878861e-09
XLOC_032502	SOX12	ENSG00000177732	protein_coding	20:306239_310865	-0.0775432860568573	0.634892573721417	0.949831584608562	-0.00226106431398336	0.991985007556623	1	1.07802975587881	1.11290837046244e-11	1.02927243381611e-10
XLOC_032508	FAM110A	ENSG00000125898	protein_coding	20:814358_826922	0.064573551309744	0.712343126977502	0.9689263739256	0.0759031882795772	0.671392215350453	0.853376013775186	1.27840894115357	9.36103030807455e-12	8.81707854692967e-11
XLOC_032527	NOP56	ENSG00000101361	protein_coding	20:2632791_2639039	-0.190853044559246	0.123397370766346	0.699088952142287	-0.409416399608525	0.00176691540738496	0.0279895463397117	-1.88999359540889	1.47870110476277e-33	1.29568015659613e-31
XLOC_032530	EBF4	ENSG00000088881	protein_coding	20:2673524_2740753	0.0281350670967912	0.938595277722721	1	-0.677140619287185	0.0521134714721846	0.220067701672265	3.07786817676467	9.55739398917376e-26	4.21129538591927e-24
XLOC_032547	ATRN	ENSG00000088812	protein_coding	20:3451635_3596594	0.175170151165029	0.114239988911162	0.682791702947057	0.203397350476699	0.0956688531975241	0.311436033155766	1.22555564809749	4.70705436083488e-14	6.10126555951327e-13
XLOC_032557	SMOX	ENSG00000088826	protein_coding	20:4129426_4168394	0.0684257721099192	0.649335525861544	0.954566989702696	0.386011957969785	0.0111742223625542	0.0883195169828906	1.41076725814663	8.63953530103822e-12	8.17769347568642e-11
XLOC_032568	CDS2	ENSG00000101290	protein_coding	20:5107432_5171003	0.0672427454813217	0.592826675043291	0.938274519113831	0.169785186846879	0.191973863418008	0.455403344933747	1.00031764775166	5.45363525150023e-12	5.31634093747645e-11
XLOC_032577	MCM8,NA	ENSG00000125885	protein_coding	20:5931270_5981589	0.0355328197737302	0.771385837627208	0.977709880180086	0.0611718906893359	0.625188909326274	0.826232642190795	-1.15363249347262	1.35985145051305e-14	1.89908580529755e-13
XLOC_032648	POLR3F	ENSG00000132664	protein_coding	20:18447771_18465287	0.0485358920363911	0.821950481141381	0.984339567760295	0.0419207380077986	0.8264095623933	0.935698458963219	-1.55075994750923	2.34317536241745e-14	3.1740504423418e-13
XLOC_032664	NAA20	ENSG00000173418	protein_coding	20:19997760_20014273	0.0561850915824664	0.72327956954435	0.970567191386089	0.033803903541006	0.828351517572023	0.936859578879584	-1.10233484893839	1.07046355519426e-11	9.94214909469944e-11
XLOC_032686	NXT1	ENSG00000132661	protein_coding	20:23331373_23335414	-0.0298448779789129	0.826433718704109	0.984698264495059	-0.0817206477365587	0.592181795101622	0.80455678304571	-1.24541075422937	8.35178514385303e-08	4.39034190592535e-07
XLOC_032738	ID1	ENSG00000125968	protein_coding	20:30193086_30194313	0.332034081146413	0.179451744282308	0.748145946652229	0.767892033686692	0.0176478365820002	0.116829278706985	1.73987756361295	3.86049624441294e-18	8.21038133312456e-17
XLOC_032784	CBFA2T2	ENSG00000078699	protein_coding	20:32077893_32237842	-0.131523262413381	0.518231711286567	0.913928272653763	0.069104777111083	0.718806638228388	0.88005261917034	1.1007032324098	7.4265442772596e-09	4.5918802398185e-08
XLOC_032789	ZNF341	ENSG00000131061	protein_coding	20:32319463_32380075	-0.0677487269280665	0.82279245076412	0.984339567760295	-0.164088931104704	0.554986648301009	0.781968691082209	1.0895752223841	2.77609119253086e-05	9.41158132793901e-05
XLOC_032803	TP53INP2	ENSG00000078804	protein_coding	20:33292094_33301243	0.177306873515074	0.407780364908354	0.869694029216494	0.270334051709473	0.2062855725094	0.472257833511368	1.28045394482934	2.25291727549414e-10	1.74652343288307e-09
XLOC_032804	ACSS2	ENSG00000131069	protein_coding	20:33464238_33515008	-0.109478622172644	0.629250054481308	0.948757063171626	0.0379084757579846	0.859944307414956	0.953324610316724	1.15134097717009	6.90414473792239e-09	4.29834167321567e-08
XLOC_032814	CEP250	ENSG00000126001	protein_coding	20:34042985_34084466	0.0457212288389826	0.698637178120967	0.967163932505925	0.105537652890159	0.399430811422123	0.664879728869609	1.67572358359298	3.97037356214763e-17	7.53486487648165e-16
XLOC_032830	EPB41L1	ENSG00000088367	protein_coding	20:34680602_34809856	0.106252955208896	0.449846559311789	0.887512333398714	0.0854306474938919	0.567316042047355	0.788473321017353	1.10429315293567	1.35821957545863e-11	1.24339934149747e-10
XLOC_032833	DLGAP4	ENSG00000080845	protein_coding	20:35089741_35128673	-0.074757503887304	0.572321455803304	0.932007902232063	-0.0476209760463087	0.739454607031017	0.89176539081507	1.24982929226314	1.18141890761569e-16	2.1312797093387e-15
XLOC_032866	DHX35	ENSG00000101452	protein_coding	20:37590942_37668364	-0.0999291578632263	0.509651545963021	0.910120231156772	-0.249164525353395	0.132315867548527	0.372584107495452	-1.24626597286916	5.66450329673117e-11	4.76464583390432e-10
XLOC_032880	LPIN3	ENSG00000132793	protein_coding	20:39969450_39989222	-0.147683139893507	0.514062881970509	0.912893571650628	-0.252141609236735	0.247898970398914	0.519229997554561	2.00475710917831	1.55032776926687e-26	7.54689714728197e-25
XLOC_032894	SRSF6	ENSG00000124193	protein_coding	20:42086568_42092245	0.0310445748723875	0.775475999945206	0.977851664259011	-0.0188294007575583	0.86619951799883	0.9555435847582	-1.4761729511722	7.18359131799099e-24	2.6736210987882e-22
XLOC_032902	MYBL2	ENSG00000101057	protein_coding	20:42295754_42345136	-0.0904851886254404	0.397314282823994	0.867138698913479	-0.146611401019752	0.194307237082139	0.458174253947026	-1.14931915680432	2.42593294689499e-11	2.14776303739536e-10
XLOC_032904	TOX2	ENSG00000124191	protein_coding	20:42543162_42698256	-0.162289790080119	0.354005660085255	0.849832968953402	-0.178987533964339	0.363818873195344	0.633680323001175	1.02928044092967	5.04345055034765e-08	2.73563037633643e-07
XLOC_032913	TTPAL	ENSG00000124120	protein_coding	20:43104526_43123244	-0.00624111395581521	0.956528663563201	1	-0.128447185899552	0.318445052193202	0.587468290463252	-1.62321647516871	1.02663553861955e-13	1.26242416593361e-12
XLOC_032965	NCOA3	ENSG00000124151	protein_coding	20:46130568_46282363	0.350598217995005	0.00283485036207524	0.166072659296148	0.418682538110218	0.00192461836575586	0.0295298031634583	1.43992637928089	5.3727876802762e-19	1.26748194291316e-17
XLOC_032976	CSE1L	ENSG00000124207	protein_coding	20:47662849_47713489	0.0701107972044902	0.502150469528845	0.906822138971796	0.0656320388207682	0.550315893160581	0.778496387290283	-1.29081717526364	3.73832215666369e-16	6.33408087848409e-15
XLOC_033005	PARD6B	ENSG00000124171	protein_coding	20:49348081_49370278	0.285246226759991	0.0173766556470682	0.377948422258361	1.10049171111473	1.2470822185948e-12	7.35490720766641e-10	0.970215609891125	3.68135343097929e-09	2.3838629016316e-08
XLOC_033011	MOCS3	ENSG00000124217	protein_coding	20:49575350_49577820	-0.271313244324671	0.104973845168649	0.667132357264033	-0.536662293963006	0.00113819849087037	0.0211809898774349	-1.7922803412794	1.96690592326177e-18	4.33964538522245e-17
XLOC_033053	TFAP2C	ENSG00000087510	protein_coding	20:55204358_55214339	0.29749929137374	0.200242910453983	0.766864332892452	0.327942793576523	0.255295662790702	0.5270198833108	2.05209568110694	5.50880977712195e-20	1.43660015514265e-18
XLOC_033105	MTG2	ENSG00000101181	protein_coding	20:60758067_60778624	-0.256680173547208	0.0480957858380112	0.549813903458454	-0.347401667958871	0.0403495964935117	0.190375603886618	-1.08240316060573	6.79499690250218e-11	5.63213418934965e-10
XLOC_033108	ADRM1	ENSG00000130706	protein_coding	20:60878061_60881790	-0.19999002058188	0.0805651475490133	0.623932309351803	-0.315536950465677	0.0152983789933323	0.10715315569208	-1.0740356659671	9.30590482867818e-09	5.66706690400918e-08
XLOC_033118	SLCO4A1	ENSG00000101187	protein_coding	20:61273795_61317137	-0.360890154135217	0.00875306451329846	0.30383069930994	-0.299414243621169	0.0499217540932742	0.214907405184241	1.6142173138933	1.46258988518585e-10	1.15903634622428e-09
XLOC_033124	COL9A3	ENSG00000092758	protein_coding	20:61448107_61472010	0.0454874105383088	0.792913626083285	0.980185850858738	0.114823111050397	0.4819426988713	0.728449648815093	1.38362407575171	2.4609354491207e-17	4.80713174226966e-16
XLOC_033146	RTEL1-TNFRSF6B,RTEL1,TNFRSF6B	ENSG00000258366,ENSG00000026036,ENSG00000243509	protein_coding	20:62289163_62330037	-0.0358652683432919	0.797736781702474	0.980971507794725	-0.00188395031281121	0.994084301847517	1	2.28055362753451	1.44600859092694e-40	2.11172340316893e-38
XLOC_033158	TCEA2	ENSG00000171703	protein_coding	20:62694483_62703698	-0.131480272982373	0.558723785015375	0.927579487152667	-0.0587232223635317	0.807767259465478	0.926009506328024	1.15651896141539	4.45775880718759e-08	2.44825478328849e-07
XLOC_033176	TMEM74B	ENSG00000125895	protein_coding	20:1161026_1165117	-0.12207083499795	0.625805496785074	0.948049175744092	-0.130041894494513	0.585563383781005	0.800470213245992	2.66354473464792	7.9382169837643e-41	1.18179241969943e-38
XLOC_033178	SDCBP2	ENSG00000125775	protein_coding	20:1290619_1306513	0.38683569319688	0.314293376613285	0.835737509205662	0.902957087059566	0.0230181881718062	0.13659477454585	1.90533814041629	1.37501534610198e-06	5.9010594226498e-06
XLOC_033198	PCED1A	ENSG00000132635	protein_coding	20:2815960_2821836	-0.285846910745351	0.0724310761183947	0.610587202418617	-0.440723938204235	0.00678074320336669	0.0639851792494922	1.30701952316533	1.17103805114135e-16	2.11504092770336e-15
XLOC_033201	LZTS3	ENSG00000088899	protein_coding	20:3143263_3154225	0.0702079014826809	0.759881240524205	0.975577658501812	0.205430395526729	0.366663578739546	0.63615388951505	1.20424680124879	1.51632542690935e-08	8.99123514935345e-08
XLOC_033221	RNF24	ENSG00000101236	protein_coding	20:3907956_3996192	-0.198096666165962	0.274335891963575	0.81684917802575	-0.0411054223861235	0.835170392802168	0.940202834096502	3.2922949671608	1.17066292049658e-89	2.24386815286182e-86
XLOC_033242	PCNA	ENSG00000132646	protein_coding	20:5095599_5107272	0.0294643127894473	0.781402320523565	0.977851664259011	0.0426550040339921	0.696300923051747	0.868055150737845	-1.37266267324527	7.54721685400847e-17	1.38763816833772e-15
XLOC_033250	GPCPD1	ENSG00000125772	protein_coding	20:5525085_5591570	0.305489766663738	0.0186972386728898	0.392360643374536	0.213380358472889	0.171389180462775	0.428625519110307	-1.49921574892099	1.36724264293397e-08	8.15136029811412e-08
XLOC_033252	TRMT6	ENSG00000089195	protein_coding	20:5917881_5931051	-0.130638762126066	0.288919127616916	0.823177735214587	-0.18077932923815	0.148100121520756	0.396121971637758	-1.55757007878191	2.20807794601667e-22	7.31288708946427e-21
XLOC_033255	FERMT1	ENSG00000101311	protein_coding	20:6054624_6104191	-0.105528309436919	0.469751584173823	0.895311212951216	-0.195481478157621	0.153214200079614	0.403744035748549	-1.39968812747193	1.31265858090378e-19	3.27289539505343e-18
XLOC_033325	BFSP1	ENSG00000125864	protein_coding	20:17474550_17539605	-0.0509668343598524	0.915711752786133	1	0.143222013122483	0.667019586007078	0.851266522606049	2.85286630568861	6.45810778076278e-18	1.34367197707214e-16
XLOC_033343	RBBP9	ENSG00000089050	protein_coding	20:18467184_18477818	0.165754450386026	0.288709104434223	0.823177735214587	0.0576666194117273	0.730556658773052	0.887666862569412	-1.26567876223948	2.40475114510511e-07	1.16765212346554e-06
XLOC_033365	RALGAPA2	ENSG00000188559	protein_coding	20:20370196_20507252	0.243992702988093	0.190824789087638	0.759697352011671	0.272329032939885	0.141758203256385	0.385684934125872	1.57274083896132	6.16245853988687e-15	9.05993664914912e-14
XLOC_033463	PDRG1	ENSG00000088356	protein_coding	20:30532758_30539895	-0.336066543421058	0.0116153266351775	0.326207726417237	-0.418435093106329	0.00949154962209125	0.0800755605224878	-1.17002993616968	1.01239682136828e-10	8.18349649913611e-10
XLOC_033470	C20orf112	ENSG00000197183	protein_coding	20:31030862_31099210	-0.0227726255154147	0.940596690719511	1	0.326944133764012	0.207453344993617	0.473267261800519	2.11327832825096	5.02325729016877e-22	1.62846992151053e-20
XLOC_033482	SNTA1	ENSG00000101400	protein_coding	20:31995761_32031698	0.142076059454132	0.546907119716053	0.922173195113074	0.321453539234725	0.117572326455639	0.347694504390834	1.39012993652648	4.49038080668666e-12	4.42438614580543e-11
XLOC_033486	E2F1	ENSG00000101412	protein_coding	20:32263489_32274219	0.11940301858985	0.342478236899767	0.847709650463442	0.172188029762222	0.204383136411746	0.469444429858854	-1.13934386261264	2.51110637860175e-09	1.66473433676953e-08
XLOC_033511	NCOA6	ENSG00000198646	protein_coding	20:33302578_33413452	0.17188498241831	0.120308304853821	0.695028691114119	0.261536792145284	0.0317942382009822	0.165469393411191	1.00945188860912	9.31097990518534e-13	1.00687281993027e-11
XLOC_033513	GGT7	ENSG00000131067	protein_coding	20:33432523_33460663	-0.220238054814276	0.351548217714712	0.849832968953402	-0.142580781010854	0.546467239190865	0.776385494834867	1.00449616750955	3.35550383210959e-06	1.341676551801e-05
XLOC_033551	SAMHD1	ENSG00000101347	protein_coding	20:35518632_35580246	0.0949155989217427	0.40337237937752	0.869509552946102	-0.0198562019472609	0.880844260153949	0.962674497333105	-1.2540744532907	4.49950036708798e-15	6.69207940144783e-14
XLOC_033557	RBL1	ENSG00000080839	protein_coding	20:35624752_35724392	0.122282984872519	0.348287018045993	0.849832968953402	0.0805895626956199	0.58493710837696	0.800269951806951	-1.35921618405857	2.69043766801378e-13	3.15406507655377e-12
XLOC_033567	TTI1	ENSG00000101407	protein_coding	20:36611409_36661870	-0.0856937923160458	0.431412488554378	0.879792842840941	-0.334047616476793	0.00401095802629428	0.04624363186105	-1.48093621544094	2.08958120289574e-20	5.69123235616398e-19
XLOC_033570	TGM2	ENSG00000198959	protein_coding	20:36756863_36793774	-0.120041955549983	0.563726276584145	0.92938164983779	-0.334777666961602	0.0640633888868578	0.248601702998247	1.03196593490085	4.80969990306998e-07	2.23098549902861e-06
XLOC_033620	SERINC3	ENSG00000132824	protein_coding	20:43124865_43150750	0.128676626218676	0.2642132630047	0.809998529949389	0.228384433299622	0.0744840038435642	0.272118572881408	1.10106725112477	1.12224105384029e-12	1.19503085552688e-11
XLOC_033634	SDC4	ENSG00000124145	protein_coding	20:43953925_43977064	0.161569893155988	0.327290343206131	0.840659212639564	0.472633771618241	0.001724512895542	0.027516837398794	1.25359529502518	2.17538983261617e-14	2.95721876713975e-13
XLOC_033651	WFDC3	ENSG00000124116	protein_coding	20:44402852_44420520	-0.131691049135429	0.734536093365554	0.972260507270045	-0.2367280213317	0.592171828795102	0.80455678304571	2.18970539813331	7.18357115604265e-09	4.45602265804037e-08
XLOC_033661	NCOA5	ENSG00000124160	protein_coding	20:44689615_44718591	-0.349712369177895	0.00162791345983858	0.122006378838921	-0.910617042061095	1.85055665240861e-13	1.66920210047256e-10	-1.31289462551495	1.22698786707833e-09	8.52111954428399e-09
XLOC_033671	TP53RK	ENSG00000172315	protein_coding	20:45313004_45318079	0.0155647033763937	0.928724754199251	1	-0.0887248893290361	0.54970495127769	0.778042859457709	-1.16667730972237	3.50947775631691e-11	3.03350236276007e-10
XLOC_033691	PREX1	ENSG00000124126	protein_coding	20:47240790_47444420	0.296090388274279	0.193981148839213	0.763477139707518	0.316768813810181	0.18387921865353	0.445435061427051	1.18725072025905	4.01449106092735e-07	1.88828852540675e-06
XLOC_033720	NFATC2	ENSG00000101096	protein_coding	20:50003494_50159258	0.0846916205324363	0.72175665440565	0.970567191386089	0.125852994552969	0.651632020225439	0.841087996476169	1.81530854782199	8.42723140642815e-14	1.05402256432438e-12
XLOC_033726	ZFP64	ENSG00000020256	protein_coding	20:50700550_50808525	0.0414718962229902	0.806539756440815	0.982239412281251	0.0314961272849653	0.846413907566216	0.94598475645921	1.23439380389758	1.37089235625161e-14	1.91276281990557e-13
XLOC_033738	ZNF217	ENSG00000171940	protein_coding	20:52183604_52192566	0.231860355897127	0.0887922348690116	0.64132836998654	0.264937285937875	0.0276139491078862	0.152669059068282	1.00601420736714	3.93553510030271e-09	2.53667487297359e-08
XLOC_033807	LAMA5	ENSG00000130702	protein_coding	20:60883011_60894168	-0.149270036364486	0.250959783423122	0.803300400986204	-0.140976976073638	0.285756201171063	0.55758509471538	1.31056036235561	7.75924612751193e-15	1.11823571540665e-13
XLOC_033841	PTK6	ENSG00000101213	protein_coding	20:62159778_62168695	-0.0646684486501294	0.886930029626457	0.997373502074809	-0.10217881544196	0.794377194305867	0.92039770210268	1.74257290602195	1.42858069382674e-08	8.50037825459537e-08
XLOC_033843	HELZ2	ENSG00000130589	protein_coding	20:62189422_62205592	-0.0655900237647147	0.678928296327022	0.962348539090271	0.0344841326762479	0.819632093360775	0.931563746373452	1.57061102356681	2.16143963548182e-19	5.31998641580709e-18
XLOC_033846	ARFRP1	ENSG00000101246	protein_coding	20:62329996_62338090	-0.208020118782894	0.110873803920511	0.676994503935311	-0.327029745365222	0.0218858349874718	0.132962517312953	-1.2757299695529	7.20788602475134e-11	5.95826007027154e-10
XLOC_033847	ZBTB46	ENSG00000130584	protein_coding	20:62375019_62422147	-0.0427151346979942	0.821163730529386	0.984285271179196	0.0086926422601236	0.975256797399023	1	1.13722507063124	5.75079969027631e-09	3.62295655097358e-08
XLOC_033849	C20ORF135	ENSG00000268858	protein_coding	20:62492624_62496057	-0.211803207958863	0.383241602697076	0.865610065658708	-0.313385285788268	0.201227134111631	0.466034870029866	-1.21972592099129	1.47051134121944e-05	5.2684160995932e-05
XLOC_034030	MRPS6,SLC5A3	ENSG00000243927,ENSG00000272962	protein_coding	21:35445823_35478561	0.143485778958554	0.173755621837355	0.743543110015244	0.144585251447876	0.228405977436733	0.49679110042764	1.36862936471751	6.37925285588668e-07	2.89321098172631e-06
XLOC_034065	TTC3	ENSG00000182670	protein_coding	21:38445522_38558380	0.146329457027238	0.188916364490349	0.758411018170197	0.193507884883406	0.0957045725408547	0.311436033155766	1.25210587448386	3.97837676612611e-15	5.95165164212465e-14
XLOC_034114	PDE9A	ENSG00000160191	protein_coding	21:44073746_44195619	0.00762231912862664	0.96845036186511	1	-0.0434646875582443	0.798722109165857	0.922390299156334	1.51946530325757	2.65451384940105e-20	7.17889159906803e-19
XLOC_034124	RRP1B	ENSG00000160208	protein_coding	21:45079429_45115958	-0.0239648083706865	0.847914416281749	0.988062896820756	-0.0979698542455868	0.452543325290736	0.704998410038418	-1.1568888096166	1.22293163469175e-14	1.72674343336678e-13
XLOC_034127	RRP1	ENSG00000160214	protein_coding	21:45209394_45213300	-0.275494489458165	0.0489955544886809	0.554054448768018	-0.385069819476725	0.016524105738737	0.111831520652579	-1.32669024328112	3.02501881304555e-17	5.84938694567975e-16
XLOC_034139	AP001055.1	ENSG00000267913	protein_coding	21:45581761_45588496	-0.115760452829537	0.780688722533802	0.977851664259011	-0.0590175678236239	0.908256449893824	0.974800037020038	2.63446993794395	7.03234176875683e-19	1.63137562302749e-17
XLOC_034147	PFKL	ENSG00000141959	protein_coding	21:45719934_45745518	-0.0402429529594375	0.77260311794418	0.977709880180086	-0.0361428629674921	0.783113670265753	0.914706354346059	1.45107092069583	4.20237881877803e-24	1.61501946885068e-22
XLOC_034149	TRPM2	ENSG00000142185	protein_coding	21:45845028_45861757	-0.304794197486851	0.0428532495392474	0.534727119543102	-0.535525297678063	0.0101691356807065	0.0836051976340391	-1.89801891646245	1.13169972236614e-26	5.63424790349426e-25
XLOC_034150	LRRC3,LRRC3DN	ENSG00000160233,ENSG00000269430	protein_coding	21:45875352_45882078	-0.277078428297082	0.150816907477523	0.723147735853764	-0.0615550169999613	0.744563086496343	0.894806603428864	1.17119234065506	2.61232227902759e-09	1.72897460603593e-08
XLOC_034186	COL6A1	ENSG00000142156	protein_coding	21:47407023_47424964	-0.104870988332939	0.430380578314487	0.879445473943859	-0.143271754383122	0.271146784505806	0.541869515653855	1.04574465610538	1.05858185030293e-11	9.8496930173211e-11
XLOC_034190	COL6A2	ENSG00000142173	protein_coding	21:47518011_47549719	-0.026065834894764	0.846183303300744	0.987922550084788	-0.0799429425568755	0.538845842367167	0.770339562451813	1.21134750537161	3.75897285987537e-12	3.73316643998244e-11
XLOC_034336	N6AMT1	ENSG00000156239	protein_coding	21:30244513_30257693	-0.1812310404688	0.244743228092217	0.799749968147055	-0.469613544084933	0.00436535894628679	0.0489315892414924	-1.16753480930626	5.78079297878811e-08	3.11026945742936e-07
XLOC_034341	RWDD2B	ENSG00000156253	protein_coding	21:30378080_30391681	0.0507648966005998	0.690586250128482	0.965220136806738	-0.186081596019079	0.182190804868859	0.44316526044719	-1.32245044145667	4.87115826978534e-14	6.30864365784531e-13
XLOC_034402	URB1	ENSG00000142207	protein_coding	21:33656102_33765335	-0.017016192023759	0.883065284551255	0.996222704730271	-0.0651888632664687	0.574704795003431	0.793706505141188	-1.0361294117907	4.21461218564351e-07	1.97454516512855e-06
XLOC_034488	PSMG1	ENSG00000183527	protein_coding	21:40546695_40555414	0.0383204883174968	0.750935589897865	0.974997113905816	-0.0421648080202417	0.755021395905721	0.899952722974251	-2.18361248951598	1.27141088906118e-36	1.37294468822987e-34
XLOC_034489	BRWD1	ENSG00000185658	protein_coding	21:40556102_40685568	0.316166394531636	0.00663502558358842	0.26915736057869	0.662829837224931	8.58444945525665e-08	1.38562050470427e-05	1.08018762130057	1.0817464038102e-06	4.73793183548289e-06
XLOC_034509	RIPK4	ENSG00000183421	protein_coding	21:43159529_43187266	0.0274076068329291	0.865944858186291	0.992389168836199	0.485618354789316	0.00824210455188882	0.072802091704299	1.17581237922585	1.39011141124724e-11	1.27107742278266e-10
XLOC_034527	WDR4	ENSG00000160193	protein_coding	21:44263204_44299620	-0.108165324588439	0.461983451045806	0.892724163511413	-0.16915503374512	0.361950149871735	0.632349700968453	-2.04591897777766	3.00800148040093e-31	2.14533463723106e-29
XLOC_034554	ICOSLG	ENSG00000160223	protein_coding	21:45642570_45660849	-0.405842727351695	0.00301161799919517	0.17295936479273	-0.344519466529472	0.0776443505833552	0.277722993199246	-1.04235082815314	4.15764868860668e-09	2.67085818982383e-08
XLOC_034599	SLC19A1	ENSG00000173638	protein_coding	21:46931223_46961752	-0.221995100493977	0.125580136867332	0.700866395599748	-0.307926358294789	0.0561921942561734	0.230264860161455	-2.26290325721674	5.33375817158015e-30	3.39368663083029e-28
XLOC_034683	MRPL40	ENSG00000185608	protein_coding	22:19419425_19423533	-0.070296802340767	0.569618787882086	0.931216538283143	-0.130960175325699	0.361918024976473	0.632349700968453	-1.39940442487344	5.24848353660581e-18	1.10398143416068e-16
XLOC_034687	CDC45	ENSG00000093009	protein_coding	22:19467005_19508117	-0.0415781166854006	0.74361696657135	0.97453305951811	-0.0335339747972455	0.801320951738578	0.923452237634102	-1.45226099330905	2.23295698263628e-16	3.86894490076212e-15
XLOC_034695	TANGO2,DGCR8	ENSG00000183597,ENSG00000128191	protein_coding	22:20008592_20096707	-0.181507187242601	0.0760326279071117	0.616468334870652	-0.452602030572266	5.66399145106857e-05	0.00266420858369966	-1.1759298116632	6.2887147876432e-10	4.57236380055575e-09
XLOC_034698	RANBP1	ENSG00000099901	protein_coding	22:20104947_20114704	-0.0183543691482327	0.884941131429558	0.996667047702964	-0.0351123721791632	0.792666747402838	0.91981662585784	-1.34340545512939	1.20954430949302e-18	2.72351724548692e-17
XLOC_034728	CRKL	ENSG00000099942	protein_coding	22:21271714_21308037	-0.11691418164983	0.251626864654318	0.803751309655888	-0.123161534207784	0.257304837283112	0.52805805325185	1.13085322119062	4.72437261908941e-16	7.92598793666487e-15
XLOC_034753	SDF2L1	ENSG00000128228	protein_coding	22:21996550_21998587	-0.137013285720727	0.226881707226233	0.788655555165421	-0.0939034793263668	0.508000128578103	0.748754072635994	-1.20274156905957	3.51858738148441e-13	4.05060202009624e-12
XLOC_034874	GNAZ	ENSG00000128266	protein_coding	22:23412540_23467224	0.313711255840281	0.267055040985992	0.810767029909529	0.416005571312393	0.159084514236289	0.411257916000262	1.68370360466572	1.62653972369849e-09	1.10801244438883e-08
XLOC_034876	RAB36	ENSG00000100228	protein_coding	22:23487513_23506537	-0.119498487123869	0.514208879030407	0.912893571650628	-0.537172296373963	0.00569709229509504	0.057624810852894	-1.96240731751842	1.97190253811368e-14	2.69974584994957e-13
XLOC_034886	MMP11	ENSG00000099953	protein_coding	22:24115006_24126503	0.194512369773512	0.562030218511881	0.928882449952703	0.115363486815197	0.727249932076367	0.885534175193785	1.00921761951108	0.000174901040740986	0.000509582473631443
XLOC_034918	SGSM1	ENSG00000167037	protein_coding	22:25202125_25323545	0.164449328959082	0.543088696026156	0.920984646434034	0.243252427080568	0.422921705016834	0.682455712459339	2.42860732030962	1.63417341100983e-21	4.95225594553849e-20
XLOC_034959	KREMEN1	ENSG00000183762	protein_coding	22:29469016_29542808	0.268345011143395	0.254203391264504	0.805658260535761	0.454775102930219	0.0406791871210812	0.191576982590497	1.49038392819917	8.24890634460006e-16	1.34705782628432e-14
XLOC_034961	EMID1	ENSG00000186998	protein_coding	22:29601840_29655586	0.13043017925079	0.642932070493974	0.952392288180903	0.198915220788471	0.427452165688282	0.685120885195371	1.37095792792282	2.20470718215602e-08	1.27863010329729e-07
XLOC_034963	EWSR1	ENSG00000182944	protein_coding	22:29663998_29696326	-0.0306646169033407	0.788802959053455	0.979313786262301	-0.109879323535969	0.352150807281165	0.622392862937919	-1.06000846634817	1.68656776959623e-10	1.32692817747504e-09
XLOC_034972	MTMR3	ENSG00000100330	protein_coding	22:30279108_30415640	0.166746981928971	0.228014124319356	0.789690926626931	0.234531277717227	0.081348886118824	0.2853817935818	1.39803586421386	6.16661815110368e-19	1.44364767525227e-17
XLOC_035050	MCM5	ENSG00000100297	protein_coding	22:35796056_35820494	0.0336963696257725	0.791914828496107	0.980185850858738	-0.0828530688670316	0.508606882136697	0.749109396857566	-1.65537596709005	6.97128361937567e-27	3.56325543398355e-25
XLOC_035096	LGALS1	ENSG00000100097	protein_coding	22:38071615_38075809	0.179865759719635	0.614789610555819	0.944607604034362	0.195976387778439	0.554657102054813	0.781791709064115	2.08791390310171	4.23690256801075e-15	6.31990894726428e-14
XLOC_035097	NOL12,TRIOBP	ENSG00000100101,ENSG00000100106	protein_coding	22:38082330_38151517	0.107063423278176	0.614487184795351	0.944479178577847	0.053009810988885	0.804267488718089	0.924517974029491	1.29849336733898	1.86831856054968e-13	2.21911671630277e-12
XLOC_035098	H1F0	ENSG00000189060	protein_coding	22:38201114_38203442	0.29332960940127	0.187179853739802	0.755518788430146	0.442142396540658	0.0711360040382555	0.264308089634749	1.62435481932329	1.51883826246861e-18	3.38024178761883e-17
XLOC_035107	POLR2F	ENSG00000100142	protein_coding	22:38349670_38363567	0.00487703324327305	0.979847414407032	1	-0.0768012797192718	0.608345019636117	0.815131294224067	-1.05349097421118	1.18033987374796e-07	6.04722072303749e-07
XLOC_035112	MAFF	ENSG00000185022	protein_coding	22:38597889_38612518	0.910998451913807	1.20956153806808e-10	2.54623277773247e-07	1.82303264643084	3.71921308946009e-30	5.70304135137811e-26	2.16331013111223	2.42779336020428e-37	2.77819278995317e-35
XLOC_035116	KDELR3	ENSG00000100196	protein_coding	22:38864043_38877640	0.103655556702016	0.573560513697162	0.93236265419615	0.269291189786216	0.122591750167423	0.355555494054711	1.36789006951362	2.78365001032927e-17	5.4030999061252e-16
XLOC_035129	APOBEC3F,APOBEC3G	ENSG00000128394,ENSG00000239713	protein_coding	22:39436609_39440428	0.203411896679538	0.568654520261113	0.930813220135454	0.349598579884852	0.327831476292496	0.597879145750373	1.70692733523921	2.86001770237971e-09	1.8830189544135e-08
XLOC_035136	SYNGR1	ENSG00000100321	protein_coding	22:39745862_39772215	-0.113976344336246	0.601860477483057	0.940087193155669	-0.0187580353718488	0.940753738671313	0.988039850205093	1.66132684304993	1.48811886760609e-20	4.11149814700392e-19
XLOC_035147	ADSL	ENSG00000239900	protein_coding	22:40742323_40757594	-0.0533887972704444	0.630753385629031	0.949142530995632	-0.116903833040037	0.340208650177472	0.610840492570293	-1.01656905954069	1.43165799294044e-11	1.30672878950885e-10
XLOC_035162	L3MBTL2	ENSG00000100395	protein_coding	22:41601209_41617371	-0.236403357601317	0.0317320239525349	0.480334506701056	-0.430891775806735	0.000524853276346047	0.0124558007776406	-1.88189298569657	6.45801340199597e-31	4.44068060565947e-29
XLOC_035164	TEF	ENSG00000167074	protein_coding	22:41777933_41795330	0.124106658829263	0.754954495767133	0.974997113905816	0.172499256418408	0.638682934238257	0.833282065311788	1.13379063608422	0.000518909644548082	0.00137681947161821
XLOC_035178	SREBF2	ENSG00000198911	protein_coding	22:42229109_42273400	0.222208482050209	0.396941849353836	0.867138698913479	0.364759915552189	0.124643558614972	0.358994051052212	1.56715911131619	5.58007147927093e-16	9.25025038520437e-15
XLOC_035181	SEPT3	ENSG00000100167	protein_coding	22:42372938_42394225	0.0943454679028849	0.7012974075203	0.967406841212331	0.0958225605587642	0.708132021623289	0.873712296392944	1.37444176951531	5.82405778887642e-09	3.6645917987128e-08
XLOC_035195	MCAT	ENSG00000100294	protein_coding	22:43526500_43530129	0.00554978489860217	1	1	0.20693743840176	0.684803042064597	0.86135943809866	3.13225848143844	2.04111014370119e-18	4.48400901769542e-17
XLOC_035224	FBLN1	ENSG00000077942	protein_coding	22:45898763_45997015	-0.0774025692459837	0.780026879137447	0.977851664259011	-0.166499072639116	0.498746805935506	0.74221501574292	1.33793847443604	3.63521808609452e-10	2.73918595244095e-09
XLOC_035233	PPARA	ENSG00000186951	protein_coding	22:46546499_46639653	0.0225804146526175	0.906486246655518	1	-0.0905621440651785	0.628343167724554	0.828462092337774	2.02325705697884	1.18344453967901e-28	6.82215735768346e-27
XLOC_035234	CDPF1	ENSG00000205643	protein_coding	22:46646306_46652476	0.58559553741765	0.0123175642916636	0.333565934325386	0.442275569110599	0.0891903482332214	0.300647351024009	-1.34591626075673	0.000187510201637181	0.000544045682479571
XLOC_035238	GRAMD4	ENSG00000075240	protein_coding	22:46973026_47075688	0.0326285926789172	0.852302479003032	0.989168624471806	-0.00144894750741557	1	1	1.21244818753448	3.5775481149413e-11	3.0871200222009e-10
XLOC_035273	PANX2	ENSG00000073150	protein_coding	22:50608669_50618723	0.202031346861609	0.379010205943847	0.864061579349837	0.141858998401562	0.563617199059091	0.787260882198127	2.09800129806521	1.02080079358182e-17	2.08428220622952e-16
XLOC_035281	ADM2	ENSG00000128165	protein_coding	22:50919985_50924866	-0.134168751365089	0.705953510699868	0.968300516073472	-0.10278605436748	0.767389123348427	0.906631683504594	1.29368672228923	5.99193320709054e-07	2.7308258282287e-06
XLOC_035376	ARVCF	ENSG00000099889	protein_coding	22:19957395_19966939	-0.0562238734335259	0.728239109764361	0.972260507270045	0.011889798152983	0.93029888158411	0.982985965766636	1.13146109213906	1.90015212768644e-08	1.11082473221288e-07
XLOC_035379	TRMT2A	ENSG00000099899	protein_coding	22:20099389_20104726	-0.271784224385653	0.0245931885088993	0.444183689747304	-0.393915767063672	0.00466753043938781	0.0510498657329335	-1.13542070491807	1.8981076925477e-12	1.96261519605708e-11
XLOC_035414	CRKL	ENSG00000099942	protein_coding	22:21307822_21309006	0.544364783921051	0.256651726770689	0.806520988757465	0.1669340957643	0.746379756436944	0.895679072249499	1.80037930953732	1.15253851820683e-05	4.22799656415873e-05
XLOC_035417	THAP7	ENSG00000184436	protein_coding	22:21353393_21356407	0.00349814909801222	0.985299505781895	1	-0.225971515370763	0.155981496818499	0.406288478378607	-1.15785102953641	4.60613611381216e-09	2.94293713204982e-08
XLOC_035541	MN1	ENSG00000169184	protein_coding	22:28144265_28197486	0.0304606094189975	0.917657857765581	1	0.0496541793779271	0.871813236228045	0.958520908002914	1.48194679025336	1.15101860739805e-08	6.91603421859e-08
XLOC_035575	LIF	ENSG00000128342	protein_coding	22:30636403_30642728	0.447571260213021	0.000220725577424268	0.0296895263528397	0.640106661355394	3.60064623666778e-05	0.00192398001390849	1.58617192781432	3.20918653017356e-23	1.14175559753321e-21
XLOC_035577	GATSL3,TBC1D10A	ENSG00000239282,ENSG00000099992	protein_coding	22:30681106_30723035	-0.00318127038339226	1	1	0.248469523263651	0.262940589911862	0.533028774076406	1.38120589918583	8.04975365935207e-11	6.59022544647649e-10
XLOC_035585	PES1	ENSG00000100029	protein_coding	22:30972612_30987877	-0.115361070024658	0.339326424630172	0.846665111848479	-0.233960736802742	0.0792726244962316	0.280933497186646	-1.20225387167794	1.30765925238887e-15	2.07789087835554e-14
XLOC_035654	FOXRED2	ENSG00000100350	protein_coding	22:36883187_36903148	-0.0337324030386914	0.790380779773949	0.98003710971494	-0.154869465942817	0.268397094894951	0.538761755873697	-1.76702809010223	8.49773562854628e-17	1.55866361397283e-15
XLOC_035669	C1QTNF6	ENSG00000133466	protein_coding	22:37576207_37584329	0.244750501025794	0.378823065659762	0.864061579349837	0.113432612251638	0.688827636228967	0.863847860902938	1.24778133730266	6.97797535124324e-07	3.13507981353542e-06
XLOC_035716	RPS19BP1	ENSG00000187051	protein_coding	22:39925098_39928765	-0.113174989059349	0.337715689431936	0.845526830710438	-0.176554843130345	0.289007900651247	0.56096186743729	-1.07478200492034	1.91763455779662e-09	1.29423452065376e-08
XLOC_035744	PHF5A	ENSG00000100410	protein_coding	22:41855721_41864503	0.0250136472841069	0.83706869773999	0.986163765087023	0.0316737788510891	0.819976157156803	0.931716516772317	-1.51937965527441	1.42605597771503e-15	2.25202290033803e-14
XLOC_035745	POLR3H	ENSG00000100413	protein_coding	22:41921808_41940459	-0.282199681617466	0.0140617478552346	0.350763636309307	-0.462359674455002	0.000665898786851632	0.0142190890303813	-1.87050096699455	6.0791261643361e-23	2.13311946462082e-21
XLOC_035747	DESI1	ENSG00000100418	protein_coding	22:41994032_42000229	-0.0365089176871838	0.737948699434282	0.973628304211859	-0.101278452852993	0.40476315869073	0.667811305720212	-1.3169785787206	1.10039496616828e-11	1.02016060527354e-10
XLOC_035752	NHP2L1	ENSG00000100138	protein_coding	22:42069932_42084851	-0.013711793127981	0.897409463664909	0.998755012024128	-0.0794562198429546	0.503425734018361	0.745344231479922	-1.01335303027023	9.61207135767097e-13	1.03578005761438e-11
XLOC_035760	CENPM	ENSG00000100162	protein_coding	22:42334725_42343155	-0.0649930439644258	0.68256192507818	0.963305382900423	-0.212968165375863	0.205260182478655	0.47066714822443	-1.65928524647854	7.49701751468271e-14	9.43062071945404e-13
XLOC_035775	RRP7A	ENSG00000189306	protein_coding	22:42904132_42915800	-0.280559357218176	0.0212160830188399	0.419132928055316	-0.504535787157482	0.000271538772699023	0.00799189163256587	-2.27572787714917	1.6567851400908e-41	2.56617609476286e-39
XLOC_035787	TTLL1	ENSG00000100271	protein_coding	22:43435650_43485434	0.240333354957071	0.576135489406062	0.93279079237172	-0.000126283659361882	1	1	1.42016651567276	1.04004024761321e-05	3.84673266613656e-05
XLOC_035788	MCAT	ENSG00000100294	protein_coding	22:43526606_43538970	-0.158326014068175	0.207834499988601	0.772738631514677	-0.303954195458	0.0371569133720773	0.181569187268143	-1.28803404081681	1.37637576805407e-14	1.91866782066738e-13
XLOC_035795	PNPLA5	ENSG00000100341	protein_coding	22:44275559_44287893	-0.521323090590132	0.0302281724709889	0.473683361583269	-0.618412397339374	0.0156264066210938	0.108276240003548	-1.24678436307428	1.22359636707218e-05	4.46198018851005e-05
XLOC_035813	WNT7B	ENSG00000188064	protein_coding	22:46316242_46373159	-0.0911174397610172	0.717878151064981	0.970009876434372	-0.0247276659195407	0.916773510407289	0.978342613166217	1.45567782822196	2.17668111641011e-10	1.68998623995102e-09
XLOC_035820	CELSR1	ENSG00000075275	protein_coding	22:46756731_46930097	0.342612572594087	0.00772877030663699	0.288625449655729	0.428732366829853	0.00127825071420891	0.0228980098734572	1.15993260981341	2.49825336306933e-08	1.43315439840274e-07
XLOC_035833	C22orf34	ENSG00000188511	protein_coding	22:49806396_50051152	0.185580727899623	0.307191836309046	0.83037130602294	0.178352349800227	0.3442110830031	0.614236325703426	1.84027166563932	1.73321980842433e-26	8.30537266949333e-25
XLOC_035863	ARSA	ENSG00000100299	protein_coding	22:51063446_51066600	-0.443116299270294	0.179185220140924	0.748145946652229	-0.419382856037464	0.16910754184982	0.425306715880785	1.06115163755208	0.00183356036946336	0.00433135221434668
XLOC_035884	SETMAR	ENSG00000170364	protein_coding	3:4344988_4358949	-0.0613544402478498	0.695523461908859	0.965871831634708	-0.410866920751448	0.0176154932041454	0.11673118962505	-1.90580533305443	3.97712608416015e-18	8.43502785262957e-17
XLOC_035886	BHLHE40	ENSG00000134107	protein_coding	3:5020801_5023295	2.04584583254021	1.88663886111207e-06	0.000904053759259141	4.13955145046492	1.11588092562249e-11	4.38741490089622e-09	4.54045539314972	2.6560912769404e-70	1.50846309780015e-67
XLOC_035889	EDEM1	ENSG00000134109	protein_coding	3:5229331_5261642	-0.244277230313235	0.108410378869103	0.671934013572687	0.220001216352638	0.133626412360947	0.374441073262723	1.97763039535187	1.75951856387138e-30	1.15301101104289e-28
XLOC_035920	OGG1	ENSG00000114026	protein_coding	3:9791628_9808421	-0.0844378248585562	0.663439749247433	0.959692552651829	-0.0595580380682225	0.760670779707757	0.90328550577238	-1.13475170918286	8.82638387316465e-07	3.91280052937574e-06
XLOC_035923	IL17RE	ENSG00000163701	protein_coding	3:9944532_9953498	-0.180775460544152	0.553082753000542	0.925062274706623	-0.0796565675624619	0.798234851244959	0.922252351491124	1.43205878450693	9.44251253918242e-08	4.92488051958583e-07
XLOC_035924	IL17RC,CRELD1	ENSG00000163702,ENSG00000163703	protein_coding	3:9958758_9986716	-0.246223603517866	0.221242099414299	0.784255521688989	-0.170172589289988	0.376951407370864	0.644019381323225	1.45658301915607	3.00656859827335e-17	5.82105086943479e-16
XLOC_035932	EMC3	ENSG00000125037	protein_coding	3:10039424_10039788	-0.256571539795988	0.765336689232728	0.976860427574237	0.31035263607592	0.562933453527532	0.786836206639551	-2.14484014881054	0.00399255783259981	0.0087975113960462
XLOC_035959	PPARG	ENSG00000132170	protein_coding	3:12329359_12475715	0.270658143692709	0.197815307751128	0.766274657557898	0.430966230494715	0.0218434193446473	0.132862749794059	1.99203599952166	1.58655647385428e-17	3.1472518719381e-16
XLOC_035962	TSEN2	ENSG00000154743	protein_coding	3:12525931_12581119	-0.0729130277446295	0.639183528706407	0.950930457862039	-0.22798331920336	0.155142188132128	0.405739679394261	-1.83007972332069	1.06502320903347e-17	2.17168429352649e-16
XLOC_035984	SLC6A6	ENSG00000131389	protein_coding	3:14444048_14489696	0.0699216534539727	0.573824603562554	0.932572854613627	0.372653776259673	0.0132288349086488	0.0986971486704485	2.43517270219238	4.50208424681828e-59	1.81670946949241e-56
XLOC_036001	OXNAD1	ENSG00000154814	protein_coding	3:16306698_16378822	0.0629875429202682	0.736201259442367	0.972605767211914	-0.0417005986721982	0.804500234504836	0.924517974029491	-1.21441894119066	1.99284495476799e-09	1.3414523501498e-08
XLOC_036052	OXSM	ENSG00000151093	protein_coding	3:25831571_25833205	-0.0333780503148517	0.808385387461637	0.982544509459158	0.0122539801798168	0.941809594899405	0.988337801948519	1.19618293793103	3.5768470623639e-12	3.55920654472992e-11
XLOC_036119	MLH1	ENSG00000076242	protein_coding	3:37035268_37092333	-0.192870566644872	0.340800027512811	0.846709964577289	-0.346951374433066	0.0997023204656347	0.319505826963436	-1.07599363820379	1.18446476916342e-05	4.3295787295237e-05
XLOC_036144	XYLB,ACVR2B	ENSG00000093217,ENSG00000114739	protein_coding	3:38388270_38534633	0.239879713766392	0.0371814786587673	0.512725740506062	0.625573095421559	2.88655089508588e-06	0.000274921561647496	1.38554298456951	1.33329567849014e-11	1.22277248408899e-10
XLOC_036180	TRAK1	ENSG00000182606	protein_coding	3:42055115_42254115	0.0612892341622295	0.582999488275301	0.93532599585877	0.111055537769797	0.360391390521305	0.63070549900179	1.00117347062352	5.98862441275973e-11	5.02624886399878e-10
XLOC_036202	ABHD5	ENSG00000011198	protein_coding	3:43732274_43764196	0.0953075399482572	0.496502248061707	0.90464613527251	-0.014511961073873	0.913699594200808	0.977443112702329	-1.22579772437983	2.72734302251099e-13	3.19488754065573e-12
XLOC_036211	ZNF35	ENSG00000169981	protein_coding	3:44690219_44702283	-0.241759439735593	0.273937238709041	0.81684917802575	-0.45209019945663	0.0296568927700945	0.159165064585542	-1.5490523448497	5.16314504748205e-13	5.82144604103601e-12
XLOC_036245	KLHL18	ENSG00000114648	protein_coding	3:47323959_47328948	-0.148169919979159	0.318793417795251	0.836968790853317	-0.249328023636557	0.1689129161987	0.425006010525283	-1.59300697372412	4.15379024707509e-24	1.60035727760426e-22
XLOC_036265	ATRIP,TREX1	ENSG00000164053,ENSG00000213689	protein_coding	3:48488114_48508832	-0.0544392194010472	0.655195943982795	0.955995747298635	-0.157956913742153	0.225137634446197	0.493382758842244	-1.06945415137171	4.15652999121677e-10	3.09850417527068e-09
XLOC_036279	TCTA	ENSG00000145022	protein_coding	3:49449639_49453908	-0.288816142534848	0.0949905410023241	0.650848146346676	-0.27316941414969	0.144122051353478	0.389807931704756	-1.2929708277778	1.34682229986323e-08	8.03586503739407e-08
XLOC_036284	RNF123	ENSG00000164068	protein_coding	3:49726932_49758960	-0.066054946298743	0.744291884265759	0.97453305951811	-0.120286138244455	0.526788512731209	0.761910493701223	1.09693299799651	6.11783486321065e-10	4.45869200534564e-09
XLOC_036308	DOCK3	ENSG00000088538	protein_coding	3:50712354_51421629	-0.0783173144489109	0.688575157860965	0.964344823329988	-0.0517430454440217	0.806197358693803	0.92536408000084	1.47977942671125	4.309889822616e-14	5.62449791829733e-13
XLOC_036324	GLYCTK	ENSG00000168237	protein_coding	3:52321851_52327491	0.011779547882051	0.975171225143955	1	-0.199433852476397	0.401144823093776	0.665629890857733	-1.07672873021439	0.000282030250425965	0.000790035049329876
XLOC_036366	PDE12	ENSG00000174840	protein_coding	3:57542003_57552571	-5.77058825323122e-05	0.99971404357739	1	0.042578359862831	0.711394996511315	0.875694860440275	-1.18510339791424	1.31813216533465e-13	1.60033559962323e-12
XLOC_036374	FLNB	ENSG00000136068	protein_coding	3:57994127_58157982	0.179157740212821	0.14138020378027	0.716132890135703	0.212932752846805	0.140907802049172	0.384942140855513	1.19750506952037	1.17593823265673e-10	9.43087701859746e-10
XLOC_036388	FHIT	ENSG00000189283	protein_coding	3:60522593_60522794	0.0616978779272732	1	1	0.92246063265148	0.1168303182705	0.34673793566004	2.34684285212491	1.69456609378283e-05	5.99687894808813e-05
XLOC_036419	MAGI1	ENSG00000151276	protein_coding	3:66023671_66023998	0.510474096670851	0.318609349995543	0.836968790853317	0.94201674831994	0.0363384975209699	0.179399395037525	1.74138604530967	6.96952405187251e-05	0.000219132011095782
XLOC_036423	KBTBD8	ENSG00000163376	protein_coding	3:67048731_67061634	-0.107371157955729	0.668263989163799	0.959692552651829	-0.420206482322087	0.131501578181689	0.370981674623512	-3.83577354202141	3.8281726307425e-36	4.02063007669901e-34
XLOC_036523	RP11-159G9.5,ZNF654	ENSG00000229729,ENSG00000175105	protein_coding	3:88108380_88193815	0.115177271772753	0.492037854283978	0.902501011673506	0.66699236424022	0.000461824723834124	0.0113669667981902	1.61155990039885	2.34994059916399e-14	3.18040504391709e-13
XLOC_036548	CRYBG3	ENSG00000080200	protein_coding	3:97540833_97663807	0.380419170051239	0.00696449981513287	0.275952558566531	0.269863041202354	0.107203022958101	0.333043258745037	1.13012582203019	8.38064744584426e-10	5.96605607867112e-09
XLOC_036573	ST3GAL6	ENSG00000064225	protein_coding	3:98451080_98510837	0.169076637299721	0.419239947898215	0.874880969116933	0.304046990770582	0.167986536205734	0.423529356491077	1.84346707047147	8.6601407374221e-11	7.05228879806853e-10
XLOC_036579	CMSS1	ENSG00000184220	protein_coding	3:99536678_99897447	-0.0252979217579389	0.853669706167675	0.989569774250601	-0.0987927271019387	0.477138707375228	0.724195594935389	-1.12348055030099	2.69107355903632e-12	2.72735769691096e-11
XLOC_036586	TMEM45A	ENSG00000181458	protein_coding	3:100211355_100296288	0.146974045905963	0.481902145952121	0.898964416791949	0.0701740453158885	0.755692001989532	0.90023750691419	2.9195970801122	1.95360055332112e-47	3.94164616902975e-45
XLOC_036600	TRMT10C	ENSG00000174173	protein_coding	3:101280706_101284561	0.085025459796843	0.570483472860038	0.931729540571586	0.140488587464957	0.314723622102958	0.5846828230345	-1.84408883005073	2.97713886142505e-30	1.91812803786099e-28
XLOC_036633	BBX	ENSG00000114439	protein_coding	3:107241764_107530171	0.333314379254971	0.00313979710610512	0.175714046806628	0.4459510661049	0.00062228888903106	0.0136903555586833	1.24452936792841	4.43039878602719e-14	5.76704032130228e-13
XLOC_036679	QTRTD1	ENSG00000151576	protein_coding	3:113775582_113805333	-0.0328029631175898	0.800361970821894	0.981394003034708	-0.299642318311335	0.0202508738220273	0.127160892377955	-1.79170014825647	8.48379516155969e-24	3.14228297119218e-22
XLOC_036707	POGLUT1	ENSG00000163389	protein_coding	3:119187785_119211324	-0.0174737906760402	0.913895087533028	1	-0.215303974381283	0.158887320781994	0.411257916000262	-1.58162576775882	3.40308394698854e-16	5.79166362298805e-15
XLOC_036738	EAF2	ENSG00000145088	protein_coding	3:121554062_121605373	0.211213927945195	0.398456742112516	0.867277810998541	0.2686564231366	0.328980994473637	0.598794820392942	-1.18923529235867	0.000515489697986933	0.00136874788379769
XLOC_036746	FAM162A	ENSG00000114023	protein_coding	3:122103023_122126811	0.0863486996843869	0.534004889689782	0.91793615280496	0.291129246385223	0.0472684554246227	0.208820079366513	2.98442040273459	2.32062978824152e-67	1.27087632760341e-64
XLOC_036769	UMPS	ENSG00000114491	protein_coding	3:124449213_124463604	-0.0670530367325283	0.588196284452864	0.936506747217752	-0.262771588875946	0.0672724248322228	0.255120754151799	-1.61260569381196	2.36655805773399e-27	1.25133797438941e-25
XLOC_036808	MCM2	ENSG00000073111	protein_coding	3:127317066_127340672	-0.0935299479994218	0.475435828096563	0.896792801254535	-0.143955662754709	0.285969874211846	0.557824965165303	-1.48333129974594	2.41114145331294e-22	7.95106302045176e-21
XLOC_036811	ABTB1	ENSG00000114626	protein_coding	3:127391781_127399754	0.145961287994061	0.576882890870064	0.933311062312889	0.365431465151452	0.183624602590972	0.445217320126147	2.29008035203312	2.67430330330493e-24	1.04879199112219e-22
XLOC_036829	ACAD9	ENSG00000177646	protein_coding	3:128598439_128631943	-0.118755524113168	0.292928829960353	0.823503323462106	-0.2099598042939	0.0826287198383345	0.288053529410502	-1.00554926017569	1.32613417876085e-10	1.05637867108966e-09
XLOC_036890	SRPRB	ENSG00000144867	protein_coding	3:133525397_133544616	-0.187276405729821	0.172315376895813	0.742180560063326	-0.270179584634298	0.0662389081596967	0.252852232442317	-1.83811555559632	4.16063196318961e-29	2.51177679226572e-27
XLOC_036919	FAIM	ENSG00000158234	protein_coding	3:138327693_138352211	0.0548457972575537	0.744340860593083	0.97453305951811	-0.0134658778119228	0.94186646014567	0.988337801948519	-1.64052076135335	4.02272056863519e-14	5.27217070080786e-13
XLOC_036956	TRPC1	ENSG00000144935	protein_coding	3:142443407_142496500	1.04277501011165	0.010064937051724	0.31497090765538	0.85100870437976	0.0311540506356941	0.163545433908844	2.33957883749998	3.60184465390168e-11	3.10478955063012e-10
XLOC_036960	U2SURP	ENSG00000163714	protein_coding	3:142720010_142775688	0.119477114596077	0.279284387962461	0.819981629886585	0.0850248346345578	0.445734131748086	0.699292733397294	-1.10121687782992	2.74276315078157e-10	2.10077573197226e-09
XLOC_036962	CHST2	ENSG00000175040	protein_coding	3:142838173_142841800	-0.338519887221006	0.183404782981597	0.752198573298193	-0.400195378574143	0.155491981257943	0.406035690207288	-1.18319665304989	0.000320957205037872	0.000889170330993809
XLOC_037002	AC117395.1	ENSG00000268175	protein_coding	3:149689066_149690535	0.25768190767887	0.535922759760998	0.918606136524015	0.367985838780767	0.298406544250132	0.570117860644347	-1.44155541971308	0.000708834227472264	0.00183231018949084
XLOC_037054	TIPARP	ENSG00000163659	protein_coding	3:156392131_156424559	0.25994984598264	0.0520276953727397	0.563742620626067	0.962792256387774	2.29268520787287e-05	0.00136124914895586	1.4801316756985	8.31542456681889e-18	1.71152644708189e-16
XLOC_037069	GFM1,MFSD1	ENSG00000168827,ENSG00000118855	protein_coding	3:158362067_158546905	0.104469157224776	0.409728661158483	0.869973348305116	0.117270749085881	0.33403155117477	0.604405577842137	-1.51427145331339	1.63455730438913e-22	5.47563568964356e-21
XLOC_037078	C3orf80	ENSG00000180044	protein_coding	3:159943423_159945999	0.0971154108757589	0.679472908241847	0.962357980063511	-0.0474513879956343	0.854337615262503	0.950272243112206	-1.03286755673955	0.00026253890485932	0.00073948779704497
XLOC_037135	GPR160	ENSG00000173890	protein_coding	3:169755717_169780939	0.329264945123995	0.165419553250487	0.738485704339987	0.502228260064739	0.0762513109036738	0.275138202149358	1.69756791930906	1.04457812778743e-10	8.41258456485947e-10
XLOC_037142	SKIL	ENSG00000136603	protein_coding	3:170075201_170114625	0.342744770349211	0.0608720352728359	0.580107457700816	0.645931722343426	0.000175179057170283	0.00595326761630952	1.26000005086596	3.16080235975484e-11	2.75228525749464e-10
XLOC_037225	ATP11B	ENSG00000058063	protein_coding	3:182511267_182631891	0.193261916761875	0.0990246829120757	0.656779491891092	0.463727155563871	0.00019858170396051	0.00646507823467189	1.05139769696904	3.69014713812963e-10	2.77512095223539e-09
XLOC_037235	KLHL24	ENSG00000114796	protein_coding	3:183353356_183402265	0.609798106442979	0.0394420278218855	0.521310189317685	1.73040689551187	6.26341095742825e-12	2.60137352845048e-09	3.21762919939048	1.69598466552453e-45	3.02398010013409e-43
XLOC_037236	YEATS2	ENSG00000163872	protein_coding	3:183415545_183530411	-0.0904796608176572	0.43747275645118	0.882851298290368	0.0330056883422819	0.777797054948447	0.912178970598814	1.76893341092973	2.21161475715725e-31	1.62262682709327e-29
XLOC_037253	EIF4G1	ENSG00000114867	protein_coding	3:184032260_184049893	-0.0646513896490515	0.513031656305356	0.912095932496966	-0.202434188244299	0.0571927162354293	0.23263885005356	-1.06296338910077	1.19300980986314e-13	1.45418222769805e-12
XLOC_037257	CHRD	ENSG00000090539	protein_coding	3:184097861_184107554	0.0418192281805025	0.894655282427171	0.998755012024128	-0.0258310065242728	0.96432082994777	0.999297562077204	1.83085761715071	6.06631882827489e-11	5.08311108812936e-10
XLOC_037260	EPHB3	ENSG00000182580	protein_coding	3:184279572_184300197	-0.457388191148726	0.122235041206742	0.697563126856786	-0.558287992164071	0.0698017048783349	0.261105594185111	1.97676595442217	4.45143839732939e-15	6.62702489171349e-14
XLOC_037302	LPP	ENSG00000145012	protein_coding	3:187871660_188202465	-0.0194909850877	1	1	0.484111328554716	0.218739704788405	0.486507061416781	1.59034844827086	0.000197895342155128	0.000572228394608096
XLOC_037313	IL1RAP	ENSG00000196083	protein_coding	3:190231840_190369301	0.222138824095184	0.378902036427244	0.864061579349837	0.395591969680177	0.166322055693495	0.421063629190037	3.51898255096394	1.02546165238119e-31	7.78437078099661e-30
XLOC_037339	HES1	ENSG00000114315	protein_coding	3:193853934_193855073	1.10206192639083	2.51981731444763e-08	2.57592524664933e-05	1.3948027533269	0.00058275677810849	0.0131799298458932	2.01078973655015	5.95846348133638e-31	4.11563419021676e-29
XLOC_037348	FAM43A	ENSG00000185112	protein_coding	3:194406622_194409762	-0.366207128282158	0.148794423385802	0.721873316680123	-0.204654887872379	0.407308462548767	0.669200465087503	1.34300599075106	1.18269790126406e-07	6.05727776151739e-07
XLOC_037462	RAD18	ENSG00000070950	protein_coding	3:8918760_8954153	0.0986341067951553	0.432215755376097	0.879817733590455	0.103606447258591	0.404234366772559	0.667657236114867	-1.02743619035125	2.72251086453807e-11	2.39512229471181e-10
XLOC_037475	EMC3	ENSG00000125037	protein_coding	3:10004221_10028522	-0.0115464372257751	0.948215495635015	1	-0.322596997886641	0.110117805670264	0.336363831105145	-1.43407751685568	9.20705729080084e-10	6.50304083358545e-09
XLOC_037492	VGLL4	ENSG00000144560	protein_coding	3:11597538_11762220	-0.0250215232698872	0.83686241187199	0.986163765087023	0.101841648062078	0.436622842603338	0.693082263817762	1.29067298422749	5.28731076830441e-17	9.83927467490046e-16
XLOC_037493	TAMM41	ENSG00000144559	protein_coding	3:11831916_11888393	-0.189990338070578	0.310536077241687	0.833042973289132	-0.132273118454345	0.501189244628587	0.743900481766989	-1.0036352475572	5.86861353149239e-06	2.24973299729761e-05
XLOC_037504	TMEM40	ENSG00000088726	protein_coding	3:12775057_12800758	-0.152088545802315	0.594569351339522	0.938389259176407	0.14056589985697	0.624682917204	0.825766194172943	1.02162229175809	0.00141189714504813	0.0034202260382572
XLOC_037519	WNT7A	ENSG00000154764	protein_coding	3:13857755_13921618	-0.38275432420705	0.438068519453953	0.882851298290368	-0.515110948320185	0.255643689603573	0.527170567022752	3.41447645200523	1.27222927637095e-19	3.17725793548407e-18
XLOC_037521	CHCHD4	ENSG00000163528	protein_coding	3:14153575_14166358	0.0479125426841906	0.712503748127967	0.9689263739256	-0.0723081943454194	0.599854502722159	0.809199344131397	-1.08060152902794	5.64170825290322e-09	3.55861597490819e-08
XLOC_037548	DPH3	ENSG00000154813	protein_coding	3:16299485_16306284	-0.0574209285913551	0.730952327801709	0.972260507270045	-0.0810149327213719	0.5925525720205	0.804658265972578	-1.51499248275446	8.65590990333355e-17	1.58388690283671e-15
XLOC_037600	NGLY1	ENSG00000151092	protein_coding	3:25760435_25824872	0.0982647964546988	0.424623692382606	0.876426197689753	0.0604960611644773	0.673404288321187	0.854427116392843	1.40296074041747	9.23956328045875e-13	1.0005611817977e-11
XLOC_037615	EOMES	ENSG00000163508	protein_coding	3:27757868_27763803	-0.341041082905583	0.193206065956903	0.762860987110932	-0.776640466714248	0.00406334451775726	0.0465675073507397	-1.66830603994978	1.61432566248678e-05	5.74207137753938e-05
XLOC_037636	OSBPL10	ENSG00000144645	protein_coding	3:31699382_32022792	-0.0450130387709987	0.770512325365618	0.977709880180086	0.0562504772617946	0.718678296098958	0.880049215514357	1.19658318255995	8.23822854684606e-15	1.1839268653921e-13
XLOC_037688	PLCD1	ENSG00000187091	protein_coding	3:38048989_38071253	0.276059926116953	0.496267571433284	0.904632303894196	0.0393004658717533	0.916468458576267	0.97827201375104	1.86759196768253	2.65145691352562e-08	1.51480776125193e-07
XLOC_037703	CSRNP1	ENSG00000144655	protein_coding	3:39181409_39196053	0.580545774396346	0.00156611493264475	0.120074031885873	2.17789487937942	1.43909697555245e-13	1.37919456394508e-10	1.99870270393774	2.05325665867384e-31	1.52099698570554e-29
XLOC_037719	ULK4	ENSG00000168038	protein_coding	3:41978587_42003622	-0.396981973419687	0.308880146211797	0.832267771643283	-0.26207648731726	0.479432142764515	0.726013477893648	-2.23866776493183	1.2650326930709e-05	4.60104632721754e-05
XLOC_037734	HIGD1A	ENSG00000181061	protein_coding	3:42798669_42845925	0.151358126006507	0.231380807916184	0.789969473571145	0.283014631726686	0.0163484013526187	0.111267814620974	-1.14727210279088	1.06171940716075e-12	1.13373296583586e-11
XLOC_037763	CDCP1	ENSG00000163814	protein_coding	3:45123770_45187914	0.00244000366359688	0.983093884332248	1	0.208124051502418	0.0660843810516155	0.252529784609951	1.48715878823546	5.27658041267332e-25	2.22283197933881e-23
XLOC_037765	TMEM158	ENSG00000249992	protein_coding	3:45265958_45267770	0.028335999695293	0.917457820184731	1	0.209622278657275	0.41795103280248	0.678735397534583	2.70003655225488	2.39551965004511e-35	2.40084302704521e-33
XLOC_037782	ALS2CL	ENSG00000178038	protein_coding	3:46710487_46735191	-0.34381156626499	0.0681262243789054	0.600717380463563	-0.509285091413044	0.021927415729188	0.133109656687003	1.36708531848484	2.3954315168266e-10	1.8495240120352e-09
XLOC_037789	KIF9	ENSG00000088727	protein_coding	3:47316718_47323688	0.181126625935905	0.383442724892958	0.865858804588746	-0.00694834445131328	0.968009197217232	1	-1.153639926031	5.21364565404141e-06	2.0142615887899e-05
XLOC_037805	CDC25A	ENSG00000164045	protein_coding	3:48198636_48229456	-0.00994792345195609	0.934951013640798	1	0.0855844051257625	0.531319366819199	0.764933818682171	-2.27836065866641	6.26038567701903e-43	1.02124206352564e-40
XLOC_037811	CCDC51	ENSG00000164051	protein_coding	3:48473574_48481510	0.0102770915019232	0.941831409996412	1	-0.232810935939758	0.0817379408000731	0.286157439321535	-1.21299712710366	3.17637430708529e-13	3.68152106007905e-12
XLOC_037812	SHISA5,PFKFB4,COL7A1	ENSG00000164054,ENSG00000114268,ENSG00000114270	protein_coding	3:48509197_48602452	-0.0146710326871141	0.902960366424001	0.998755093399635	0.0341474921368247	0.766937686239063	0.906574761185559	1.82948472496928	7.43748523961624e-31	5.0463008258529e-29
XLOC_037818	SLC26A6	ENSG00000225697	protein_coding	3:48663156_48670813	-0.308988722157528	0.0154579612784694	0.360912064639185	-0.352913540016271	0.00495497832244539	0.0531374541045862	1.21834088621927	2.39927821520299e-14	3.23575480667746e-13
XLOC_037819	NCKIPSD	ENSG00000213672	protein_coding	3:48711251_48719017	-0.246501555902729	0.0512488230646975	0.560158132421872	-0.354492848295801	0.0134170990078776	0.0991507451502629	1.19863374012563	1.97643264847334e-16	3.44785190349149e-15
XLOC_037822	IP6K2	ENSG00000068745	protein_coding	3:48725436_48754639	0.16198034715207	0.147171385320193	0.720623936831985	0.321001867306728	0.00876117101663965	0.0762200141421144	1.07791596303583	3.74550456653162e-13	4.2892880525165e-12
XLOC_037835	LAMB2	ENSG00000172037	protein_coding	3:49158547_49163858	-0.201047704181863	0.200215286106153	0.766864332892452	-0.383926421414634	0.0148790457267328	0.105286242350586	1.8281470768634	2.62854662292079e-30	1.70068075594377e-28
XLOC_037836	CCDC71	ENSG00000177352	protein_coding	3:49199968_49203754	-0.0155094072738425	0.93163291931089	1	-0.551031332262175	0.00355683965288623	0.0431150824010731	-1.54018593610471	2.39553248952451e-12	2.44561219669566e-11
XLOC_037843	AMT	ENSG00000145020	protein_coding	3:49457627_49459236	-0.346487400215657	0.662795666872251	0.959381535880678	0.169730064684861	0.905368761515318	0.974029194258925	2.85277304464352	1.01703222272051e-09	7.14064656739757e-09
XLOC_037849	GMPPB	ENSG00000173540	protein_coding	3:49757357_49761382	-0.259086444294307	0.0411388025400555	0.527443476713387	-0.526874907605478	0.000142389859499906	0.00508110517420038	-1.49477583076226	5.83186320796789e-17	1.08002162356256e-15
XLOC_037854	TRAIP	ENSG00000183763	protein_coding	3:49866034_49893992	-0.131749581631949	0.403551092136386	0.869509552946102	-0.324685379013403	0.0619602392218435	0.244025910391394	-1.16918490901407	1.69207439830142e-09	1.14857321042736e-08
XLOC_037859	MON1A	ENSG00000164077	protein_coding	3:49946302_49967322	-0.171510615822525	0.332836199784652	0.842523160714311	-0.418415343494554	0.0248884006593302	0.143312634271222	-1.9105999491407	3.32000934608994e-17	6.36362791411789e-16
[truncated: 728 more rows]
