# Supplementary material for: Hypoxia-driven splicing into noncoding isoforms regulates the DNA damage response
Source: NPJ Genom Med. 2016 Jul 20;1:16020–. doi: 10.1038/npjgenmed.2016.20 (PMC5417364; doi:10.1038/npjgenmed.2016.20)
Supplement: Supplementary Table 6 [file npjgenmed201620-s13.xls]

## Sheet: CuffDiff_Spliced_genes
List of genes undergoing differential splicing after 24 hrs in hypoxia relative to the 0 hr
test_id	gene_id	gene	locus	sample_1	sample_2	status	value_1	value_2	sqrt.JS.	test_stat	p_value	q_value	significant
TSS100588	XLOC_039498	EXOC1	4:56719781-56771251	q1	q2	OK	0	0	0.374072	0	0.00035	0.0203839	yes
TSS10070	XLOC_004084	IGSF3	1:117116835-117210375	q1	q2	OK	0	0	0.232051	0	5e-05	0.00409709	yes
TSS101137	XLOC_039764	HERC5	4:89378265-89427322	q1	q2	OK	0	0	0.288909	0	5e-05	0.00409709	yes
TSS101296	XLOC_039828	RP11-10L12.2	4:103552648-103682151	q1	q2	OK	0	0	0.81605	0	5e-05	0.00409709	yes
TSS101661	XLOC_039999	LARP1B	4:128981899-129144148	q1	q2	OK	0	0	0.296287	0	0.0011	0.0484481	yes
TSS102765	XLOC_040504	ABLIM2	4:7967038-8160567	q1	q2	OK	0	0	0.732465	0	5e-05	0.00409709	yes
TSS102861	XLOC_040558	RAB28	4:13362977-13485989	q1	q2	OK	0	0	0.214965	0	0.0011	0.0484481	yes
TSS103132	XLOC_040677	RPL9	4:39408472-39480936	q1	q2	OK	0	0	0.363508	0	5e-05	0.00409709	yes
TSS103139	XLOC_040678	UGDH	4:39500149-39668264	q1	q2	OK	0	0	0.283922	0	0.00035	0.0203839	yes
TSS103151	XLOC_040683	PDS5A	4:39824417-39979676	q1	q2	OK	0	0	0.235129	0	0.00055	0.0279845	yes
TSS103805	XLOC_041011	SEC31A	4:83739678-83934112	q1	q2	OK	0	0	0.515085	0	4e-04	0.0223714	yes
TSS104143	XLOC_041139	CENPE	4:104026816-104119566	q1	q2	OK	0	0	0.427472	0	5e-05	0.00409709	yes
TSS106185	XLOC_042161	KIF2A	5:61601935-61930327	q1	q2	OK	0	0	0.439838	0	5e-05	0.00409709	yes
TSS106697	XLOC_042367	ZFYVE16	5:79703831-79838445	q1	q2	OK	0	0	0.377241	0	5e-05	0.00409709	yes
TSS107100	XLOC_042549	EPB41L4A-AS1	5:111478137-111756310	q1	q2	OK	0	0	0.413688	0	5e-05	0.00409709	yes
TSS108180	XLOC_042954	LARP1	5:154062389-154197358	q1	q2	OK	0	0	0.574692	0	5e-05	0.00409709	yes
TSS10860	XLOC_004424	ADAR	1:154554534-154600479	q1	q2	OK	0	0	0.465451	0	5e-04	0.0261	yes
TSS108687	XLOC_043154	B4GALT7	5:177027100-177099290	q1	q2	OK	0	0	0.287033	0	5e-05	0.00409709	yes
TSS108842	XLOC_043213	TRIM41	5:180649498-180662809	q1	q2	OK	0	0	0.212151	0	5e-05	0.00409709	yes
TSS10921	XLOC_004434	GBA	1:155200765-155214553	q1	q2	OK	0	0	0.617789	0	5e-05	0.00409709	yes
TSS109432	XLOC_043509	LIFR	5:38475064-38671318	q1	q2	OK	0	0	0.349465	0	0.00025	0.0161628	yes
TSS110157	XLOC_043858	RP11-78C3.1	5:82145977-82272972	q1	q2	OK	0	0	0.289123	0	0.00095	0.0433311	yes
TSS111396	XLOC_044396	RPS14	5:149822752-149830674	q1	q2	OK	0	0	0.348053	0	5e-05	0.00409709	yes
TSS111519	XLOC_044445	GEMIN5	5:154258763-154348971	q1	q2	OK	0	0	0.197948	0	5e-05	0.00409709	yes
TSS112615	XLOC_044939	HMGN4	6:26538225-26547166	q1	q2	OK	0	0	0.200404	0	5e-05	0.00409709	yes
TSS113531	XLOC_045304	C6orf223	6:43963459-44045689	q1	q2	OK	0	0	0.532196	0	5e-05	0.00409709	yes
TSS113547	XLOC_045310	SLC29A1	6:44187241-44204152	q1	q2	OK	0	0	0.214543	0	0.00055	0.0279845	yes
TSS114320	XLOC_045732	RPF2	6:111303203-111349466	q1	q2	OK	0	0	0.172522	0	1e-04	0.00757742	yes
TSS115071	XLOC_046089	SYNJ2	6:158402711-158520366	q1	q2	OK	0	0	0.318724	0	5e-04	0.0261	yes
TSS115812	XLOC_046466	TRIM27	6:28867667-28891910	q1	q2	OK	0	0	0.157332	0	0.00035	0.0203839	yes
TSS116696	XLOC_046791	GPR110	6:46965439-47010365	q1	q2	OK	0	0	0.348915	0	0.00075	0.0355909	yes
TSS117057	XLOC_046980	HMGN3	6:79910961-79946514	q1	q2	OK	0	0	0.203771	0	5e-05	0.00409709	yes
TSS117708	XLOC_047287	ECHDC1	6:127609854-127664767	q1	q2	OK	0	0	0.375317	0	5e-05	0.00409709	yes
TSS117832	XLOC_047328	SLC18B1	6:132839950-133119804	q1	q2	OK	0	0	0.167466	0	5e-05	0.00409709	yes
TSS117935	XLOC_047372	BCLAF1	6:136578000-136611253	q1	q2	OK	0	0	0.379589	0	5e-05	0.00409709	yes
TSS118296	XLOC_047543	SERAC1	6:158530535-158589312	q1	q2	OK	0	0	0.272851	0	5e-05	0.00409709	yes
TSS118590	XLOC_047675	AC091729.9	7:1191437-1206733	q1	q2	OK	0	0	0.585436	0	5e-05	0.00409709	yes
TSS118639	XLOC_047694	IQCE	7:2598579-2654570	q1	q2	OK	0	0	0.274866	0	4e-04	0.0223714	yes
TSS118761	XLOC_047736	ZNF316	7:6676672-6696197	q1	q2	OK	0	0	0.31057	0	5e-05	0.00409709	yes
TSS119772	XLOC_048217	CCT6P1	7:65216026-65229416	q1	q2	OK	0	0	0.563657	0	5e-05	0.00409709	yes
TSS11997	XLOC_004918	CSRP1	1:201452646-201853512	q1	q2	OK	0	0	0.832555	0	5e-05	0.00409709	yes
TSS119985	XLOC_048310	GTF2I	7:74071993-74366314	q1	q2	OK	0	0	0.357715	0	2e-04	0.0136835	yes
TSS120195	XLOC_048370	PHTF2	7:77427966-77586818	q1	q2	OK	0	0	0.409151	0	5e-05	0.00409709	yes
TSS120301	XLOC_048411	ADAM22	7:87563442-87832204	q1	q2	OK	0	0	0.306577	0	5e-05	0.00409709	yes
TSS120596	XLOC_048507	ZSCAN25	7:99214312-99277621	q1	q2	OK	0	0	0.543452	0	5e-05	0.00409709	yes
TSS12123	XLOC_004973	RBBP5	1:204797778-205091312	q1	q2	OK	0	0	0.240114	0	0.00095	0.0433311	yes
TSS121284	XLOC_048756	FLNC	7:128470430-128550773	q1	q2	OK	0	0	0.205098	0	2e-04	0.0136835	yes
TSS122020	XLOC_049094	ACTR3B	7:152456814-152552463	q1	q2	OK	0	0	0.307647	0	0.00085	0.0392784	yes
TSS122318	XLOC_049209	TNRC18	7:5313999-5465045	q1	q2	OK	0	0	0.272888	0	0.00045	0.0242073	yes
TSS122322	XLOC_049209	TNRC18	7:5313999-5465045	q1	q2	OK	0	0	0.528278	0	5e-05	0.00409709	yes
TSS122649	XLOC_049337	TRA2A	7:23544397-23571805	q1	q2	OK	0	0	0.227716	0	1e-04	0.00757742	yes
TSS122902	XLOC_049436	DPY19L1	7:34386123-35077883	q1	q2	OK	0	0	0.570266	0	5e-05	0.00409709	yes
TSS124066	XLOC_049999	SLC25A13	7:95749531-95951472	q1	q2	OK	0	0	0.614489	0	5e-05	0.00409709	yes
TSS124186	XLOC_050048	TRIM4	7:99473609-99517250	q1	q2	OK	0	0	0.279774	0	0.001	0.0450288	yes
TSS124518	XLOC_050158	NAMPT	7:105888730-105926772	q1	q2	OK	0	0	0.135532	0	0.00045	0.0242073	yes
TSS124729	XLOC_050256	FAM3C	7:120988904-121036643	q1	q2	OK	0	0	0.206515	0	0.00075	0.0355909	yes
TSS12534	XLOC_005168	LBR	1:225589161-225616627	q1	q2	OK	0	0	0.131108	0	2e-04	0.0136835	yes
TSS126242	XLOC_050887	CDCA2	8:25316322-25373769	q1	q2	OK	0	0	0.567612	0	5e-05	0.00409709	yes
TSS12773	XLOC_005275	EGLN1	1:231495445-231560790	q1	q2	OK	0	0	0.173194	0	5e-05	0.00409709	yes
TSS127825	XLOC_051595	MAL2	8:120177272-120259088	q1	q2	OK	0	0	0.355533	0	5e-05	0.00409709	yes
TSS128902	XLOC_052081	REEP4	8:21995522-21999464	q1	q2	OK	0	0	0.253282	0	5e-05	0.00409709	yes
TSS12971	XLOC_005372	OPN3	1:241695433-241987479	q1	q2	OK	0	0	0.45207	0	3e-04	0.0185447	yes
TSS130154	XLOC_052677	RBM12B	8:94225530-94753321	q1	q2	OK	0	0	0.369371	0	1e-04	0.00757742	yes
TSS130825	XLOC_052974	ASAP1	8:131040809-131456156	q1	q2	OK	0	0	0.35509	0	5e-05	0.00409709	yes
TSS130896	XLOC_052992	ST3GAL1	8:134467090-134584695	q1	q2	OK	0	0	0.539286	0	5e-04	0.0261	yes
TSS130911	XLOC_052999	ZFAT	8:135489709-135725363	q1	q2	OK	0	0	0.308508	0	5e-05	0.00409709	yes
TSS131310	XLOC_053097	RECQL4	8:145736666-145911293	q1	q2	OK	0	0	0.440462	0	5e-05	0.00409709	yes
TSS131387	XLOC_053120	KANK1	9:213107-746105	q1	q2	OK	0	0	0.318857	0	0.00055	0.0279845	yes
TSS131445	XLOC_053150	JAK2,RCL1	9:4792854-5129907	q1	q2	OK	0	0	0.222049	0	7e-04	0.0339031	yes
TSS132702	XLOC_053832	C9orf89	9:95858446-95875568	q1	q2	OK	0	0	0.335636	0	2e-04	0.0136835	yes
TSS133207	XLOC_054061	CNTRL	9:123837140-123939888	q1	q2	OK	0	0	0.261241	0	5e-05	0.00409709	yes
TSS133362	XLOC_054126	LMX1B	9:129376189-129463312	q1	q2	OK	0	0	0.417219	0	5e-05	0.00409709	yes
TSS133705	XLOC_054217	NUP214	9:134000947-134110057	q1	q2	OK	0	0	0.235741	0	0.00015	0.0109539	yes
TSS133777	XLOC_054240	GTF3C5	9:135906059-135936862	q1	q2	OK	0	0	0.32077	0	2e-04	0.0136835	yes
TSS133895	XLOC_054286	GPSM1	9:139221882-139268133	q1	q2	OK	0	0	0.392584	0	0.00015	0.0109539	yes
TSS134024	XLOC_054322	NDOR1	9:140100133-140113864	q1	q2	OK	0	0	0.390024	0	5e-05	0.00409709	yes
TSS135193	XLOC_054954	ZFAND5	9:74966290-74980281	q1	q2	OK	0	0	0.135499	0	0.00085	0.0392784	yes
TSS135470	XLOC_055089	BICD2	9:95473644-95527094	q1	q2	OK	0	0	0.127909	0	6e-04	0.0298813	yes
TSS135884	XLOC_055290	POLE3	9:116169514-116192034	q1	q2	OK	0	0	0.637221	0	5e-05	0.00409709	yes
TSS136078	XLOC_055373	DENND1A	9:126118448-126692431	q1	q2	OK	0	0	0.241885	0	5e-05	0.00409709	yes
TSS136216	XLOC_055423	PIP5KL1	9:130679793-130693076	q1	q2	OK	0	0	0.394588	0	5e-05	0.00409709	yes
TSS136634	XLOC_055573	NPDC1	9:139933768-139941099	q1	q2	OK	0	0	0.316511	0	5e-05	0.00409709	yes
TSS136688	XLOC_055591	EXD3	9:140201347-140317715	q1	q2	OK	0	0	0.297353	0	5e-04	0.0261	yes
TSS136699	XLOC_055593	NSMF	9:140342021-140353796	q1	q2	OK	0	0	0.277903	0	5e-05	0.00409709	yes
TSS14036	XLOC_005900	MAPK8	10:49514505-49647531	q1	q2	OK	0	0	0.292663	0	5e-05	0.00409709	yes
TSS14441	XLOC_006110	SEC24C	10:75404638-75540014	q1	q2	OK	0	0	0.432766	0	5e-05	0.00409709	yes
TSS14809	XLOC_006276	HECTD2	10:93170095-93274586	q1	q2	OK	0	0	0.49899	0	5e-05	0.00409709	yes
TSS14826	XLOC_006286	MARCH5	10:94050902-94172924	q1	q2	OK	0	0	0.29794	0	5e-05	0.00409709	yes
TSS14842	XLOC_006293	EXOC6	10:94590934-94819253	q1	q2	OK	0	0	0.241876	0	0.00025	0.0161628	yes
TSS149085	XLOC_061465	RBM10	X:47001614-47046215	q1	q2	OK	0	0	0.28796	0	3e-04	0.0185447	yes
TSS149218	XLOC_061516	HDAC6	X:48659783-48683493	q1	q2	OK	0	0	0.446857	0	0.00035	0.0203839	yes
TSS149319	XLOC_061571	MAGED1	X:51546102-51645493	q1	q2	OK	0	0	0.168143	0	0.00035	0.0203839	yes
TSS1494	XLOC_000583	ZSCAN20	1:33938244-33970985	q1	q2	OK	0	0	0.400095	0	5e-05	0.00409709	yes
TSS14950	XLOC_006336	ZDHHC16	10:99205901-99217127	q1	q2	OK	0	0	0.395537	0	5e-05	0.00409709	yes
TSS149542	XLOC_061704	DLG3	X:69664710-69725338	q1	q2	OK	0	0	0.692498	0	5e-05	0.00409709	yes
TSS151381	XLOC_062653	BCOR	X:39909067-40036582	q1	q2	OK	0	0	0.485314	0	5e-05	0.00409709	yes
TSS151416	XLOC_062666	CASK	X:41374186-41782944	q1	q2	OK	0	0	0.356946	0	5e-05	0.00409709	yes
TSS151578	XLOC_062765	OTUD5	X:48779304-48815650	q1	q2	OK	0	0	0.58065	0	5e-05	0.00409709	yes
TSS151600	XLOC_062770	WDR45	X:48928812-48958110	q1	q2	OK	0	0	0.456191	0	0.00025	0.0161628	yes
TSS151824	XLOC_062885	ARHGEF9	X:62854846-63005426	q1	q2	OK	0	0	0.332293	0	4e-04	0.0223714	yes
TSS152188	XLOC_063125	SYTL4	X:99929487-99987132	q1	q2	OK	0	0	0.504046	0	1e-04	0.00757742	yes
TSS153089	XLOC_063615	FLNA	X:153576891-153609883	q1	q2	OK	0	0	0.218221	0	0.00045	0.0242073	yes
TSS15625	XLOC_006631	-	10:126920160-126974993	q1	q2	OK	0	0	0.65411	0	5e-05	0.00409709	yes
TSS1645	XLOC_000651	MACF1	1:39546987-39952849	q1	q2	OK	0	0	0.33149	0	5e-05	0.00409709	yes
TSS16505	XLOC_007031	RASGEF1A	10:43689981-43762367	q1	q2	OK	0	0	0.25993	0	5e-05	0.00409709	yes
TSS1665	XLOC_000657	PPIE	1:40157853-40255843	q1	q2	OK	0	0	0.302943	0	0.00035	0.0203839	yes
TSS17151	XLOC_007309	PPP3CB	10:75196185-75386548	q1	q2	OK	0	0	0.338624	0	5e-05	0.00409709	yes
TSS17368	XLOC_007420	WAPAL	10:88194970-88281590	q1	q2	OK	0	0	0.234859	0	0.00035	0.0203839	yes
TSS17448	XLOC_007457	PANK1	10:91341789-91461118	q1	q2	OK	0	0	0.302861	0	7e-04	0.0339031	yes
TSS17638	XLOC_007552	EXOSC1	10:99195898-99205774	q1	q2	OK	0	0	0.237836	0	5e-05	0.00409709	yes
TSS17684	XLOC_007567	SLC25A28	10:101370121-101380366	q1	q2	OK	0	0	0.305453	0	5e-05	0.00409709	yes
TSS18268	XLOC_007797	MKI67	10:129705082-129924649	q1	q2	OK	0	0	0.234029	0	1e-04	0.00757742	yes
TSS19992	XLOC_008490	ZDHHC5	11:57435218-57468763	q1	q2	OK	0	0	0.571235	0	4e-04	0.0223714	yes
TSS20467	XLOC_008645	SAC3D1	11:64808372-64826021	q1	q2	OK	0	0	0.345945	0	3e-04	0.0185447	yes
TSS20967	XLOC_008764	TPCN2	11:68816325-68939032	q1	q2	OK	0	0	0.642149	0	0.00105	0.0468313	yes
TSS21121	XLOC_008818	INPPL1	11:71934381-71956708	q1	q2	OK	0	0	0.541185	0	5e-05	0.00409709	yes
TSS21641	XLOC_009044	SRSF8	11:94800055-94804873	q1	q2	OK	0	0	0.529747	0	5e-05	0.00409709	yes
TSS22380	XLOC_009313	NRGN	11:124609741-124636378	q1	q2	OK	0	0	0.108273	0	0.00055	0.0279845	yes
TSS22923	XLOC_009503	ZNF195	11:3354039-3400452	q1	q2	OK	0	0	0.525523	0	8e-04	0.0372119	yes
TSS22947	XLOC_009513	NUP98	11:3686816-3847910	q1	q2	OK	0	0	0.248446	0	0.00065	0.0321442	yes
TSS23286	XLOC_009653	TMEM41B	11:9302163-9336327	q1	q2	OK	0	0	0.556833	0	5e-05	0.00409709	yes
TSS23985	XLOC_009935	CELF1	11:47474866-47606118	q1	q2	OK	0	0	0.407552	0	5e-05	0.00409709	yes
TSS24388	XLOC_010144	FADS3	11:61640984-61659523	q1	q2	OK	0	0	0.357496	0	5e-05	0.00409709	yes
TSS24521	XLOC_010169	SNHG1	11:62619453-62623386	q1	q2	OK	0	0	0.349613	0	5e-05	0.00409709	yes
TSS24731	XLOC_010226	SYVN1	11:64888070-64902009	q1	q2	OK	0	0	0.832555	0	5e-05	0.00409709	yes
TSS24782	XLOC_010239	RELA	11:65421066-65430596	q1	q2	OK	0	0	0.220915	0	5e-05	0.00409709	yes
TSS25217	XLOC_010397	ARAP1	11:72396113-72504726	q1	q2	OK	0	0	0.408149	0	5e-05	0.00409709	yes
TSS25784	XLOC_010622	CWC15	11:94683345-94706776	q1	q2	OK	0	0	0.153948	0	8e-04	0.0372119	yes
TSS25883	XLOC_010674	DCUN1D5	11:102932804-102962944	q1	q2	OK	0	0	0.298687	0	5e-05	0.00409709	yes
TSS26849	XLOC_011052	TSPAN9	12:3186520-3396455	q1	q2	OK	0	0	0.51318	0	0.00045	0.0242073	yes
TSS27147	XLOC_011117	PEX5	12:7319269-7656489	q1	q2	OK	0	0	0.504668	0	6e-04	0.0298813	yes
TSS27532	XLOC_011282	PDE3A,RP11-424C20.2	12:20514665-21392180	q1	q2	OK	0	0	0.209537	0	5e-05	0.00409709	yes
TSS28133	XLOC_011522	ASIC1	12:50451166-50477397	q1	q2	OK	0	0	0.501238	0	0.00075	0.0355909	yes
TSS28267	XLOC_011570	NR4A1	12:52416615-52453291	q1	q2	OK	0	0	0.571725	0	5e-05	0.00409709	yes
TSS28782	XLOC_011720	OS9	12:58087737-58115340	q1	q2	OK	0	0	0.207489	0	4e-04	0.0223714	yes
TSS29818	XLOC_012154	UBE3B	12:109785707-109974509	q1	q2	OK	0	0	0.66598	0	5e-05	0.00409709	yes
TSS31912	XLOC_012942	KMT2D	12:49388931-49454667	q1	q2	OK	0	0	0.584422	0	6e-04	0.0298813	yes
TSS32470	XLOC_013117	STAT2	12:56735290-56754048	q1	q2	OK	0	0	0.407582	0	6e-04	0.0298813	yes
TSS32558	XLOC_013142	TMEM194A	12:57449269-57481846	q1	q2	OK	0	0	0.342962	0	1e-04	0.00757742	yes
TSS35024	XLOC_014119	DLEU1	13:50568142-51423190	q1	q2	OK	0	0	0.339541	0	0.00035	0.0203839	yes
TSS35065	XLOC_014136	WDFY2	13:52158451-52341080	q1	q2	OK	0	0	0.332422	0	0.00035	0.0203839	yes
TSS35562	XLOC_014413	ING1	13:111293753-111375672	q1	q2	OK	0	0	0.452477	0	5e-05	0.00409709	yes
TSS35581	XLOC_014423	ARHGEF7	13:111766158-111958084	q1	q2	OK	0	0	0.715278	0	5e-05	0.00409709	yes
TSS35988	XLOC_014631	HSPH1	13:31710761-31736525	q1	q2	OK	0	0	0.215504	0	5e-05	0.00409709	yes
TSS35995	XLOC_014634	N4BP2L2	13:32974860-33113150	q1	q2	OK	0	0	0.286514	0	0.00025	0.0161628	yes
TSS36693	XLOC_015004	UGGT2	13:96453693-96705750	q1	q2	OK	0	0	0.426508	0	5e-05	0.00409709	yes
TSS36814	XLOC_015066	TEX30	13:103418339-103426161	q1	q2	OK	0	0	0.387066	0	1e-04	0.00757742	yes
TSS36878	XLOC_015101	ANKRD10	13:111530883-111567680	q1	q2	OK	0	0	0.304755	0	5e-05	0.00409709	yes
TSS37462	XLOC_015409	KHNYN	14:24895737-24912116	q1	q2	OK	0	0	0.697656	0	5e-05	0.00409709	yes
TSS37747	XLOC_015543	PRPF39	14:45553301-45604522	q1	q2	OK	0	0	0.296962	0	5e-05	0.00409709	yes
TSS39120	XLOC_016033	EML1	14:100204029-100408397	q1	q2	OK	0	0	0.391905	0	5e-05	0.00409709	yes
TSS39427	XLOC_016194	TNFAIP2	14:103589460-103603777	q1	q2	OK	0	0	0.695803	0	5e-05	0.00409709	yes
TSS39540	XLOC_016231	INF2	14:105155837-105213662	q1	q2	OK	0	0	0.252225	0	0.00055	0.0279845	yes
TSS39835	XLOC_016332	CHD8	14:21853350-21924369	q1	q2	OK	0	0	0.280701	0	0.00035	0.0203839	yes
TSS40483	XLOC_016580	DNAAF2	14:50091891-50101948	q1	q2	OK	0	0	0.188406	0	7e-04	0.0339031	yes
TSS4116	XLOC_001672	INTS3	1:153700400-153752633	q1	q2	OK	0	0	0.303803	0	5e-05	0.00409709	yes
TSS41175	XLOC_016862	MLH3	14:75480376-75518235	q1	q2	OK	0	0	0.327633	0	0.00075	0.0355909	yes
TSS41183	XLOC_016863	ACYP1	14:75519923-75545138	q1	q2	OK	0	0	0.308134	0	5e-05	0.00409709	yes
TSS41614	XLOC_017033	DICER1	14:95552564-95646263	q1	q2	OK	0	0	0.447291	0	5e-05	0.00409709	yes
TSS4228	XLOC_001705	EFNA3,EFNA4	1:155036183-155060016	q1	q2	OK	0	0	0.391058	0	2e-04	0.0136835	yes
TSS42465	XLOC_017547	CTD-3092A11.1	15:30762981-30802394	q1	q2	OK	0	0	0.525486	0	0.00035	0.0203839	yes
TSS42544	XLOC_017582	ARHGAP11A	15:32786203-33486897	q1	q2	OK	0	0	0.252935	0	0.001	0.0450288	yes
TSS42697	XLOC_017650	DISP2	15:40650435-40670837	q1	q2	OK	0	0	0.285713	0	7e-04	0.0339031	yes
TSS44036	XLOC_018107	HYKK	15:78799879-78831288	q1	q2	OK	0	0	0.801693	0	5e-05	0.00409709	yes
TSS44520	XLOC_018266	RCCD1	15:91473409-91506475	q1	q2	OK	0	0	0.562632	0	0.00025	0.0161628	yes
TSS45117	XLOC_018563	LPCAT4	15:34651105-34659903	q1	q2	OK	0	0	0.450986	0	0.00015	0.0109539	yes
TSS4587	XLOC_001831	NDUFS2	1:161154097-161184193	q1	q2	OK	0	0	0.205668	0	5e-05	0.00409709	yes
TSS46262	XLOC_018955	CLN6,RP11-315D16.2	15:68346516-68549549	q1	q2	OK	0	0	0.46467	0	5e-05	0.00409709	yes
TSS46306	XLOC_018974	TLE3	15:70340086-70391450	q1	q2	OK	0	0	0.620221	0	2e-04	0.0136835	yes
TSS4649	XLOC_001850	ATF6	1:161735114-161952819	q1	q2	OK	0	0	0.333669	0	0.00035	0.0203839	yes
TSS4657	XLOC_001857	NOS1AP	1:162039469-162429942	q1	q2	OK	0	0	0.287907	0	8e-04	0.0372119	yes
TSS47962	XLOC_019523	ALG1	16:4853200-5147809	q1	q2	OK	0	0	0.832555	0	5e-05	0.00409709	yes
TSS48060	XLOC_019563	CLEC16A	16:11038344-11283053	q1	q2	OK	0	0	0.445211	0	0.00065	0.0321442	yes
TSS48244	XLOC_019625	PKD1P1	16:16401763-16444459	q1	q2	OK	0	0	0.316445	0	3e-04	0.0185447	yes
TSS48936	XLOC_019826	FBRS	16:30669740-30682135	q1	q2	OK	0	0	0.196633	0	5e-05	0.00409709	yes
TSS4907	XLOC_001972	PRRC2C	1:171454623-171562650	q1	q2	OK	0	0	0.354632	0	5e-05	0.00409709	yes
TSS49548	XLOC_020091	CPNE2	16:57126448-57181929	q1	q2	OK	0	0	0.341768	0	5e-05	0.00409709	yes
TSS50206	XLOC_020266	DHODH	16:72042486-72061717	q1	q2	OK	0	0	0.314413	0	5e-05	0.00409709	yes
TSS51398	XLOC_020647	ANKS3	16:4746508-4817625	q1	q2	OK	0	0	0.743379	0	5e-05	0.00409709	yes
TSS54493	XLOC_021765	KDM6B	17:7737530-7759417	q1	q2	OK	0	0	0.318612	0	5e-04	0.0261	yes
TSS54561	XLOC_021781	RANGRF	17:8191080-8198661	q1	q2	OK	0	0	0.267683	0	0.00045	0.0242073	yes
TSS54946	XLOC_021943	PRPSAP2	17:18739019-18834581	q1	q2	OK	0	0	0.678396	0	5e-05	0.00409709	yes
TSS55561	XLOC_022186	CDK5R1	17:30813128-30818275	q1	q2	OK	0	0	0.236557	0	0.00025	0.0161628	yes
TSS56675	XLOC_022573	LUC7L3	17:48796624-48833574	q1	q2	OK	0	0	0.303825	0	5e-05	0.00409709	yes
TSS56805	XLOC_022620	MSI2	17:55330204-55762046	q1	q2	OK	0	0	0.255911	0	7e-04	0.0339031	yes
TSS57357	XLOC_022833	TMEM104	17:72772621-72836386	q1	q2	OK	0	0	0.512598	0	5e-05	0.00409709	yes
TSS57756	XLOC_022933	ENGASE	17:77070914-77613550	q1	q2	OK	0	0	0.499666	0	0.00105	0.0468313	yes
TSS58466	XLOC_023104	ANKFY1	17:3907736-4167294	q1	q2	OK	0	0	0.258781	0	1e-04	0.00757742	yes
TSS58965	XLOC_023244	ZNF18	17:11501747-11900827	q1	q2	OK	0	0	0.399301	0	5e-05	0.00409709	yes
TSS59009	XLOC_023269	PMP22	17:15133091-15169024	q1	q2	OK	0	0	0.190023	0	2e-04	0.0136835	yes
TSS59163	XLOC_023322	SREBF1	17:17584786-17740864	q1	q2	OK	0	0	0.264423	0	1e-04	0.00757742	yes
TSS60408	XLOC_023787	FAM134C	17:40731492-40767259	q1	q2	OK	0	0	0.214698	0	0.00025	0.0161628	yes
TSS60507	XLOC_023818	DUSP3	17:41843430-41856356	q1	q2	OK	0	0	0.214405	0	7e-04	0.0339031	yes
TSS60834	XLOC_023921	OSBPL7	17:45884737-45899201	q1	q2	OK	0	0	0.372612	0	5e-05	0.00409709	yes
TSS61187	XLOC_024054	SRSF1	17:56066375-56085010	q1	q2	OK	0	0	0.461348	0	5e-05	0.00409709	yes
TSS61324	XLOC_024102	USP32	17:58254553-58508782	q1	q2	OK	0	0	0.21784	0	5e-05	0.00409709	yes
TSS62021	XLOC_024311	PRPSAP1,QRICH2	17:74270129-74383941	q1	q2	OK	0	0	0.207951	0	5e-05	0.00409709	yes
TSS62166	XLOC_024356	USP36	17:76783462-76837523	q1	q2	OK	0	0	0.393778	0	5e-05	0.00409709	yes
TSS62412	XLOC_024420	NOTUM	17:79910381-79919716	q1	q2	OK	0	0	0.504449	0	5e-05	0.00409709	yes
TSS62472	XLOC_024428	CSNK1D	17:80186238-80231607	q1	q2	OK	0	0	0.237401	0	9e-04	0.0413179	yes
TSS62942	XLOC_024611	RNMT	18:13663234-13764557	q1	q2	OK	0	0	0.393257	0	0.00035	0.0203839	yes
TSS63610	XLOC_024902	KIAA1468	18:59854490-59974355	q1	q2	OK	0	0	0.380143	0	5e-04	0.0261	yes
TSS64306	XLOC_025213	ABHD3	18:19230857-19284766	q1	q2	OK	0	0	0.219327	0	0.00025	0.0161628	yes
TSS64744	XLOC_025397	RPL17,RPL17-C18orf32	18:47008027-47018973	q1	q2	OK	0	0	0.379202	0	5e-05	0.00409709	yes
TSS65376	XLOC_025644	MUM1	19:1285860-1378488	q1	q2	OK	0	0	0.347154	0	5e-05	0.00409709	yes
TSS65394	XLOC_025647	DAZAP1	19:1407413-1435719	q1	q2	OK	0	0	0.16983	0	0.00015	0.0109539	yes
TSS65405	XLOC_025649	RPS15	19:1437674-1442835	q1	q2	OK	0	0	0.205043	0	5e-05	0.00409709	yes
TSS65810	XLOC_025776	MCOLN1,PNPLA6	19:7587393-7626656	q1	q2	OK	0	0	0.596422	0	5e-05	0.00409709	yes
TSS66000	XLOC_025842	PPAN,PPAN-P2RY11	19:10216898-10230596	q1	q2	OK	0	0	0.279501	0	2e-04	0.0136835	yes
TSS66322	XLOC_025943	CCDC130	19:13842573-13874111	q1	q2	OK	0	0	0.393672	0	4e-04	0.0223714	yes
TSS66536	XLOC_026021	SIN3B	19:16940189-16991280	q1	q2	OK	0	0	0.350791	0	5e-05	0.00409709	yes
TSS66572	XLOC_026030	OCEL1	19:17337012-17340322	q1	q2	OK	0	0	0.45368	0	1e-04	0.00757742	yes
TSS66838	XLOC_026089	NDUFA13	19:19623226-19648531	q1	q2	OK	0	0	0.587507	0	5e-05	0.00409709	yes
TSS67202	XLOC_026274	GRAMD1A	19:35485687-35517375	q1	q2	OK	0	0	0.237243	0	3e-04	0.0185447	yes
TSS67249	XLOC_026283	USF2	19:35759196-35804707	q1	q2	OK	0	0	0.548294	0	6e-04	0.0298813	yes
TSS67613	XLOC_026393	SAMD4B	19:39833035-39876350	q1	q2	OK	0	0	0.357061	0	5e-05	0.00409709	yes
TSS67757	XLOC_026432	LTBP4	19:41098788-41135725	q1	q2	OK	0	0	0.360471	0	9e-04	0.0413179	yes
TSS68791	XLOC_026759	ZNF480	19:52772815-52871031	q1	q2	OK	0	0	0.451948	0	5e-05	0.00409709	yes
TSS69083	XLOC_026893	BRSK1	19:55793439-55823937	q1	q2	OK	0	0	0.477224	0	0.00045	0.0242073	yes
TSS69332	XLOC_026974	ZNF544	19:58739959-58854081	q1	q2	OK	0	0	0.521764	0	0.00025	0.0161628	yes
TSS69456	XLOC_027018	MIER2	19:305476-344818	q1	q2	OK	0	0	0.332118	0	5e-05	0.00409709	yes
TSS7002	XLOC_002858	CHD5	1:6161843-6240393	q1	q2	OK	0	0	0.644625	0	5e-05	0.00409709	yes
TSS70459	XLOC_027294	ZNF823	19:11832076-11849824	q1	q2	OK	0	0	0.22377	0	6e-04	0.0298813	yes
TSS7053	XLOC_002867	NOL9	1:6581211-6614653	q1	q2	OK	0	0	0.242697	0	5e-05	0.00409709	yes
TSS70668	XLOC_027353	LPHN1	19:14247990-14318022	q1	q2	OK	0	0	0.545716	0	5e-05	0.00409709	yes
TSS70936	XLOC_027449	UNC13A	19:17712098-17799401	q1	q2	OK	0	0	0.406205	0	0.001	0.0450288	yes
TSS7166	XLOC_002914	DFFA	1:10516437-10690815	q1	q2	OK	0	0	0.278444	0	3e-04	0.0185447	yes
TSS72201	XLOC_027936	DMPK,DMWD	19:46268042-46296190	q1	q2	OK	0	0	0.523335	0	0.00015	0.0109539	yes
TSS72462	XLOC_028010	CA11	19:49141198-49222978	q1	q2	OK	0	0	0.283042	0	5e-04	0.0261	yes
TSS72881	XLOC_028153	ZNF83	19:53030864-53263730	q1	q2	OK	0	0	0.405006	0	2e-04	0.0136835	yes
TSS73132	XLOC_028229	HSPBP1	19:55773591-55791756	q1	q2	OK	0	0	0.259693	0	1e-04	0.00757742	yes
TSS73397	XLOC_028340	RPS7	2:3616126-3628510	q1	q2	OK	0	0	0.651037	0	5e-05	0.00409709	yes
TSS73488	XLOC_028380	GRHL1	2:10085340-10142411	q1	q2	OK	0	0	0.608269	0	5e-05	0.00409709	yes
TSS73743	XLOC_028509	DRC1,EPT1	2:26531040-26679579	q1	q2	OK	0	0	0.26951	0	0.00055	0.0279845	yes
TSS745	XLOC_000260	SPEN	1:16160559-16302627	q1	q2	OK	0	0	0.54716	0	5e-05	0.00409709	yes
TSS74551	XLOC_028795	SLC1A4	2:65215610-65250999	q1	q2	OK	0	0	0.354606	0	5e-05	0.00409709	yes
TSS74794	XLOC_028892	DGUOK	2:74153937-74208568	q1	q2	OK	0	0	0.195383	0	0.00105	0.0468313	yes
TSS74817	XLOC_028903	WDR54	2:74648804-74669610	q1	q2	OK	0	0	0.309178	0	3e-04	0.0185447	yes
TSS75562	XLOC_029265	RANBP2	2:109335922-109402274	q1	q2	OK	0	0	0.186275	0	5e-05	0.00409709	yes
TSS75741	XLOC_029331	AC016683.6	2:113914901-114036527	q1	q2	OK	0	0	0.431907	0	5e-05	0.00409709	yes
TSS76350	XLOC_029609	FMNL2	2:153191604-153506352	q1	q2	OK	0	0	0.43234	0	5e-05	0.00409709	yes
TSS76715	XLOC_029741	CDCA7	2:174202946-174233725	q1	q2	OK	0	0	0.1555	0	0.001	0.0450288	yes
TSS7717	XLOC_003112	GALE	1:24122086-24127536	q1	q2	OK	0	0	0.2919	0	3e-04	0.0185447	yes
TSS77342	XLOC_029982	FAM117B	2:203499900-203634480	q1	q2	OK	0	0	0.462104	0	5e-05	0.00409709	yes
TSS77411	XLOC_030011	EEF1B2	2:206979532-207027744	q1	q2	OK	0	0	0.216205	0	5e-05	0.00409709	yes
TSS77443	XLOC_030031	CREB1	2:208104373-208490652	q1	q2	OK	0	0	0.398819	0	5e-04	0.0261	yes
TSS77671	XLOC_030117	CTDSP1	2:219262889-219270819	q1	q2	OK	0	0	0.807492	0	5e-05	0.00409709	yes
TSS77708	XLOC_030124	STK36	2:219528586-219567578	q1	q2	OK	0	0	0.528547	0	5e-05	0.00409709	yes
TSS78280	XLOC_030296	MLPH	2:238394070-238463961	q1	q2	OK	0	0	0.273605	0	5e-05	0.00409709	yes
TSS78500	XLOC_030348	BOK	2:242483817-242520190	q1	q2	OK	0	0	0.21368	0	5e-05	0.00409709	yes
TSS79135	XLOC_030613	GTF3C2	2:27548708-27593353	q1	q2	OK	0	0	0.390947	0	5e-05	0.00409709	yes
TSS79298	XLOC_030691	FEZ2	2:36405608-36873230	q1	q2	OK	0	0	0.431613	0	0.00045	0.0242073	yes
TSS79323	XLOC_030697	EIF2AK2	2:37311587-37384589	q1	q2	OK	0	0	0.403827	0	0.00055	0.0279845	yes
TSS79707	XLOC_030856	SMEK2	2:55774383-55846024	q1	q2	OK	0	0	0.254073	0	5e-05	0.00409709	yes
TSS80846	XLOC_031365	TGFBRAP1	2:105784331-105946986	q1	q2	OK	0	0	0.28493	0	5e-05	0.00409709	yes
TSS81692	XLOC_031778	RBMS1	2:161128659-161350523	q1	q2	OK	0	0	0.502214	0	5e-05	0.00409709	yes
TSS81743	XLOC_031793	IFIH1	2:163123514-163175291	q1	q2	OK	0	0	0.207511	0	0.0011	0.0484481	yes
TSS83682	XLOC_032574	C20orf196	20:5731038-5844707	q1	q2	OK	0	0	0.377033	0	5e-05	0.00409709	yes
TSS84946	XLOC_033127	SLC17A9	20:61583806-61600936	q1	q2	OK	0	0	0.404633	0	5e-05	0.00409709	yes
TSS85088	XLOC_033168	CSNK2A1	20:456123-524466	q1	q2	OK	0	0	0.20928	0	5e-05	0.00409709	yes
TSS85187	XLOC_033206	DDRGK1	20:3168277-3185339	q1	q2	OK	0	0	0.301248	0	5e-05	0.00409709	yes
TSS86085	XLOC_033676	ZMYND8	20:45837858-45986663	q1	q2	OK	0	0	0.813426	0	0.00075	0.0355909	yes
TSS86177	XLOC_033720	NFATC2	20:50003493-50179370	q1	q2	OK	0	0	0.412649	0	5e-05	0.00409709	yes
TSS86476	XLOC_033854	RGS19	20:62704532-62711367	q1	q2	OK	0	0	0.31238	0	5e-05	0.00409709	yes
TSS8707	XLOC_003470	EFCAB14	1:47098408-47184838	q1	q2	OK	0	0	0.472674	0	0.00015	0.0109539	yes
TSS87249	XLOC_034198	DIP2A	21:47878800-47992774	q1	q2	OK	0	0	0.524618	0	5e-05	0.00409709	yes
TSS87789	XLOC_034489	BRWD1	21:40556101-40695144	q1	q2	OK	0	0	0.555504	0	5e-05	0.00409709	yes
TSS87854	XLOC_034511	C2CD2	21:43305213-43374258	q1	q2	OK	0	0	0.475493	0	1e-04	0.00757742	yes
TSS89924	XLOC_035382	LINC00896	22:20193541-20199718	q1	q2	OK	0	0	0.36838	0	5e-05	0.00409709	yes
TSS90745	XLOC_035692	CSNK1E	22:38686352-38794934	q1	q2	OK	0	0	0.274547	0	5e-05	0.00409709	yes
TSS90945	XLOC_035777	RRP7B	22:42948732-42978044	q1	q2	OK	0	0	0.578078	0	5e-05	0.00409709	yes
TSS90972	XLOC_035785	PACSIN2	22:43192507-43411172	q1	q2	OK	0	0	0.198722	0	0.00025	0.0161628	yes
TSS91089	XLOC_035833	C22orf34	22:49806395-50051190	q1	q2	OK	0	0	0.439852	0	0.00045	0.0242073	yes
TSS91160	XLOC_035855	PLXNB2	22:50713338-50746218	q1	q2	OK	0	0	0.340935	0	8e-04	0.0372119	yes
TSS91174	XLOC_035857	SBF1	22:50781722-50913461	q1	q2	OK	0	0	0.287548	0	0.00075	0.0355909	yes
TSS91303	XLOC_035889	EDEM1	3:5229226-5261642	q1	q2	OK	0	0	0.476786	0	5e-05	0.00409709	yes
TSS91352	XLOC_035915	SETD5	3:9022274-9520924	q1	q2	OK	0	0	0.628811	0	1e-04	0.00757742	yes
TSS92449	XLOC_036289	RBM6	3:49977439-50226508	q1	q2	OK	0	0	0.300282	0	4e-04	0.0223714	yes
TSS92460	XLOC_036289	RBM5	3:49977439-50226508	q1	q2	OK	0	0	0.470025	0	5e-05	0.00409709	yes
TSS92531	XLOC_036302	HEMK1	3:50595439-50626752	q1	q2	OK	0	0	0.596567	0	5e-05	0.00409709	yes
TSS92556	XLOC_036312	RAD54L2	3:51572706-51738339	q1	q2	OK	0	0	0.39676	0	5e-05	0.00409709	yes
TSS93079	XLOC_036548	CRYBG3	3:97540832-97691575	q1	q2	OK	0	0	0.547896	0	5e-05	0.00409709	yes
TSS93130	XLOC_036575	LINC00973	3:98620872-98737406	q1	q2	OK	0	0	0.371233	0	5e-05	0.00409709	yes
TSS93147	XLOC_036583	TBC1D23	3:99979843-100081551	q1	q2	OK	0	0	0.307972	0	5e-05	0.00409709	yes
TSS93331	XLOC_036656	PHLDB2	3:111393413-111695437	q1	q2	OK	0	0	0.291512	0	8e-04	0.0372119	yes
TSS93697	XLOC_036811	ABTB1	3:127391777-127400950	q1	q2	OK	0	0	0.710145	0	5e-05	0.00409709	yes
TSS94317	XLOC_037040	ARHGEF26	3:153742189-153975617	q1	q2	OK	0	0	0.473778	0	5e-05	0.00409709	yes
TSS95028	XLOC_037287	EIF4A2	3:186499568-186545341	q1	q2	OK	0	0	0.429901	0	5e-05	0.00409709	yes
TSS95368	XLOC_037430	CRBN	3:3168599-3221405	q1	q2	OK	0	0	0.303406	0	8e-04	0.0372119	yes
TSS9567	XLOC_003863	EVI5	1:92974252-93257961	q1	q2	OK	0	0	0.495028	0	5e-05	0.00409709	yes
TSS96156	XLOC_037751	ZNF445	3:44473109-44519183	q1	q2	OK	0	0	0.339953	0	1e-04	0.00757742	yes
TSS96294	XLOC_037800	MAP4	3:47892181-48130772	q1	q2	OK	0	0	0.324979	0	4e-04	0.0223714	yes
TSS96476	XLOC_037835	LAMB2	3:49158545-49170551	q1	q2	OK	0	0	0.290587	0	0.00035	0.0203839	yes
TSS96495	XLOC_037836	CCDC71,RP11-694I15.7	3:49177518-49203800	q1	q2	OK	0	0	0.21969	0	5e-05	0.00409709	yes
TSS96675	XLOC_037888	RPL29	3:52027615-52029958	q1	q2	OK	0	0	0.234275	0	3e-04	0.0185447	yes
TSS96832	XLOC_037933	FAM208A	3:56591188-56717316	q1	q2	OK	0	0	0.490214	0	5e-05	0.00409709	yes
TSS97393	XLOC_038186	CD47	3:107602094-107809924	q1	q2	OK	0	0	0.27083	0	5e-05	0.00409709	yes
TSS97948	XLOC_038381	ISY1,ISY1-RAB43	3:128598406-128880203	q1	q2	OK	0	0	0.530156	0	5e-05	0.00409709	yes
TSS97957	XLOC_038387	RPL32P3	3:129080302-129118498	q1	q2	OK	0	0	0.471655	0	5e-05	0.00409709	yes
TSS98371	XLOC_038553	HLTF	3:148747849-148820610	q1	q2	OK	0	0	0.295147	0	2e-04	0.0136835	yes
TSS98535	XLOC_038625	C3orf33	3:155093368-155524153	q1	q2	OK	0	0	0.4821	0	0.00015	0.0109539	yes
TSS98669	XLOC_038679	RP11-3P17.3	3:161144214-161166030	q1	q2	OK	0	0	0.253562	0	2e-04	0.0136835	yes
TSS98722	XLOC_038707	PDCD10	3:167395950-167452960	q1	q2	OK	0	0	0.829948	0	5e-05	0.00409709	yes
TSS9887	XLOC_004018	LRIF1	1:111486088-111507271	q1	q2	OK	0	0	0.476587	0	2e-04	0.0136835	yes
TSS98994	XLOC_038848	ABCC5	3:183637721-183735803	q1	q2	OK	0	0	0.448026	0	5e-05	0.00409709	yes
TSS99445	XLOC_039017	MFI2	3:196715491-196756775	q1	q2	OK	0	0	0.276475	0	4e-04	0.0223714	yes
TSS99483	XLOC_039025	AC024560.3	3:197305083-197354777	q1	q2	OK	0	0	0.691514	0	5e-05	0.00409709	yes
TSS9964	XLOC_004042	RHOC	1:113243624-113258099	q1	q2	OK	0	0	0.1949	0	4e-04	0.0223714	yes
TSS99736	XLOC_039090	HTT	4:3065197-3245994	q1	q2	OK	0	0	0.222177	0	0.00025	0.0161628	yes
TSS99843	XLOC_039122	AC093323.3	4:6672451-6679209	q1	q2	OK	0	0	0.198512	0	3e-04	0.0185447	yes

## Sheet: CuffDiff_Diff_CDS
List of genes with differential CDS usage after 24 hrs in hypoxia relative to the 0 hr
test_id	gene_id	gene	locus	sample_1	sample_2	status	value_1	value_2	sqrt.JS.	test_stat	p_value	q_value	significant
XLOC_000969	XLOC_000969	LEPR,LEPROT	1:65886247-66107242	q1	q2	OK	0	0	0.280211	0	0.00025	0.0205186	yes
XLOC_001672	XLOC_001672	INTS3,SLC27A3	1:153700400-153752633	q1	q2	OK	0	0	0.32039	0	5e-05	0.00535764	yes
XLOC_001705	XLOC_001705	EFNA3,EFNA4	1:155036183-155060016	q1	q2	OK	0	0	0.295767	0	5e-05	0.00535764	yes
XLOC_002805	XLOC_002805	SSU72,TMEM240	1:1470553-1510299	q1	q2	OK	0	0	0.0988061	0	1e-04	0.00976582	yes
XLOC_002922	XLOC_002922	EXOSC10	1:11123799-11162157	q1	q2	OK	0	0	0.164077	0	5e-05	0.00535764	yes
XLOC_003113	XLOC_003113	HMGCL	1:24128353-24165110	q1	q2	OK	0	0	0.188479	0	3e-04	0.0238608	yes
XLOC_004018	XLOC_004018	LRIF1	1:111486088-111507271	q1	q2	OK	0	0	0.321163	0	5e-05	0.00535764	yes
XLOC_004084	XLOC_004084	IGSF3	1:117116835-117210375	q1	q2	OK	0	0	0.237872	0	5e-05	0.00535764	yes
XLOC_004407	XLOC_004407	JTB,RAB13	1:153920144-153958861	q1	q2	OK	0	0	0.21863	0	5e-05	0.00535764	yes
XLOC_005524	XLOC_005524	PFKFB3	10:6186799-6277499	q1	q2	OK	0	0	0.378733	0	5e-05	0.00535764	yes
XLOC_005724	XLOC_005724	MAP3K8	10:30722865-30750762	q1	q2	OK	0	0	0.430405	0	5e-05	0.00535764	yes
XLOC_006110	XLOC_006110	FUT11,SEC24C	10:75404638-75540014	q1	q2	OK	0	0	0.367554	0	5e-05	0.00535764	yes
XLOC_006276	XLOC_006276	HECTD2	10:93170095-93274586	q1	q2	OK	0	0	0.49899	0	5e-05	0.00535764	yes
XLOC_006426	XLOC_006426	SFXN2,WBP1L	10:104474238-104576141	q1	q2	OK	0	0	0.359505	0	5e-05	0.00535764	yes
XLOC_006476	XLOC_006476	MXI1	10:111967282-112047174	q1	q2	OK	0	0	0.37737	0	0.00055	0.0378862	yes
XLOC_006676	XLOC_006676	PRAP1,ZNF511	10:135093134-135166187	q1	q2	OK	0	0	0.351566	0	5e-05	0.00535764	yes
XLOC_007309	XLOC_007309	PPP3CB	10:75196185-75386548	q1	q2	OK	0	0	0.341168	0	5e-05	0.00535764	yes
XLOC_007552	XLOC_007552	EXOSC1	10:99195898-99205774	q1	q2	OK	0	0	0.228404	0	5e-05	0.00535764	yes
XLOC_007812	XLOC_007812	STK32C	10:134020995-134145394	q1	q2	OK	0	0	0.328583	0	5e-05	0.00535764	yes
XLOC_008721	XLOC_008721	KDM2A	11:66886496-67025558	q1	q2	OK	0	0	0.590848	0	5e-05	0.00535764	yes
XLOC_008884	XLOC_008884	DGAT2	11:75469499-75514460	q1	q2	OK	0	0	0.410315	0	5e-05	0.00535764	yes
XLOC_010239	XLOC_010239	RELA	11:65421066-65430596	q1	q2	OK	0	0	0.298001	0	5e-05	0.00535764	yes
XLOC_011107	XLOC_011107	ATN1,ENO2,LRRC23	12:6976282-7051654	q1	q2	OK	0	0	0.391214	0	5e-05	0.00535764	yes
XLOC_011210	XLOC_011210	APOLD1,DDX47	12:12878776-12983008	q1	q2	OK	0	0	0.147753	0	6e-04	0.0402522	yes
XLOC_011570	XLOC_011570	NR4A1	12:52416615-52453291	q1	q2	OK	0	0	0.282299	0	1e-04	0.00976582	yes
XLOC_011720	XLOC_011720	OS9	12:58087737-58115340	q1	q2	OK	0	0	0.220583	0	1e-04	0.00976582	yes
XLOC_012143	XLOC_012143	ISCU	12:108956357-108963160	q1	q2	OK	0	0	0.16455	0	5e-04	0.0350682	yes
XLOC_012150	XLOC_012150	UNG	12:109535378-109548797	q1	q2	OK	0	0	0.2154	0	5e-05	0.00535764	yes
XLOC_013046	XLOC_013046	RARG	12:53604353-53626764	q1	q2	OK	0	0	0.233654	0	5e-05	0.00535764	yes
XLOC_013117	XLOC_013117	STAT2	12:56735290-56754048	q1	q2	OK	0	0	0.330808	0	5e-05	0.00535764	yes
XLOC_013142	XLOC_013142	TMEM194A	12:57449269-57481846	q1	q2	OK	0	0	0.325131	0	3e-04	0.0238608	yes
XLOC_013469	XLOC_013469	IKBIP	12:99007182-100378432	q1	q2	OK	0	0	0.297632	0	5e-05	0.00535764	yes
XLOC_013951	XLOC_013951	RPL21	13:27825430-27840629	q1	q2	OK	0	0	0.303499	0	5e-05	0.00535764	yes
XLOC_015066	XLOC_015066	TEX30	13:103418339-103426161	q1	q2	OK	0	0	0.372963	0	0.00015	0.014287	yes
XLOC_015217	XLOC_015217	METTL17	14:21457928-21467322	q1	q2	OK	0	0	0.23439	0	5e-05	0.00535764	yes
XLOC_016231	XLOC_016231	ADSSL1,INF2	14:105155837-105213662	q1	q2	OK	0	0	0.271904	0	2e-04	0.0175341	yes
XLOC_016580	XLOC_016580	DNAAF2	14:50091891-50101948	q1	q2	OK	0	0	0.188406	0	7e-04	0.0457669	yes
XLOC_016863	XLOC_016863	ACYP1	14:75519923-75545138	q1	q2	OK	0	0	0.257024	0	5e-05	0.00535764	yes
XLOC_017982	XLOC_017982	KIF23	15:69591213-69740766	q1	q2	OK	0	0	0.304933	0	5e-05	0.00535764	yes
XLOC_018107	XLOC_018107	AC027228.1,HYKK	15:78799879-78831288	q1	q2	OK	0	0	0.474181	0	5e-05	0.00535764	yes
XLOC_018441	XLOC_018441	NIPA1	15:23043276-23115256	q1	q2	OK	0	0	0.315025	0	5e-05	0.00535764	yes
XLOC_018955	XLOC_018955	CALML4,CLN6,RP11-315D16.2	15:68346516-68549549	q1	q2	OK	0	0	0.461519	0	5e-05	0.00535764	yes
XLOC_020169	XLOC_020169	E2F4,ELMO3	16:67218268-67237932	q1	q2	OK	0	0	0.223222	0	5e-05	0.00535764	yes
XLOC_022316	XLOC_022316	MSL1	17:38277833-38294097	q1	q2	OK	0	0	0.258643	0	5e-05	0.00535764	yes
XLOC_022704	XLOC_022704	MAP3K3	17:61699717-61778532	q1	q2	OK	0	0	0.301419	0	5e-05	0.00535764	yes
XLOC_022865	XLOC_022865	SAP30BP	17:73584138-73705799	q1	q2	OK	0	0	0.273767	0	5e-04	0.0350682	yes
XLOC_023244	XLOC_023244	ZNF18	17:11501747-11900827	q1	q2	OK	0	0	0.382074	0	5e-05	0.00535764	yes
XLOC_023469	XLOC_023469	ALDOC,KIAA0100,RP11-192H23.4,SGK494,SPAG5	17:26737731-26972472	q1	q2	OK	0	0	0.549773	0	5e-05	0.00535764	yes
XLOC_023787	XLOC_023787	FAM134C	17:40731492-40767259	q1	q2	OK	0	0	0.205894	0	0.00035	0.0272753	yes
XLOC_024311	XLOC_024311	PRPSAP1,QRICH2	17:74270129-74383941	q1	q2	OK	0	0	0.162821	0	5e-05	0.00535764	yes
XLOC_025213	XLOC_025213	ABHD3	18:19230857-19284766	q1	q2	OK	0	0	0.203555	0	1e-04	0.00976582	yes
XLOC_025397	XLOC_025397	C18orf32,RPL17,RPL17-C18orf32	18:47008027-47018973	q1	q2	OK	0	0	0.276425	0	0.00025	0.0205186	yes
XLOC_025649	XLOC_025649	AC027307.3,RPS15	19:1437674-1442835	q1	q2	OK	0	0	0.204551	0	5e-05	0.00535764	yes
XLOC_025776	XLOC_025776	CTD-2207O23.10,MCOLN1,PNPLA6	19:7587393-7626656	q1	q2	OK	0	0	0.36409	0	3e-04	0.0238608	yes
XLOC_026021	XLOC_026021	SIN3B	19:16940189-16991280	q1	q2	OK	0	0	0.258364	0	5e-05	0.00535764	yes
XLOC_026307	XLOC_026307	ARHGAP33	19:36265433-36279726	q1	q2	OK	0	0	0.335105	0	0.00025	0.0205186	yes
XLOC_026436	XLOC_026436	CTC-490E21.12,EGLN2,MIA,MIA-RAB4B,RAB4B,RAB4B-EGLN2	19:41277552-41406413	q1	q2	OK	0	0	0.264022	0	1e-04	0.00976582	yes
XLOC_026513	XLOC_026513	CEACAM19,PVR	19:45041044-45245164	q1	q2	OK	0	0	0.306444	0	5e-04	0.0350682	yes
XLOC_026528	XLOC_026528	GEMIN7,MARK4,PPP1R37	19:45574757-45826235	q1	q2	OK	0	0	0.26087	0	5e-05	0.00535764	yes
XLOC_026559	XLOC_026559	PPP5C	19:46850250-46896238	q1	q2	OK	0	0	0.194442	0	5e-05	0.00535764	yes
XLOC_026609	XLOC_026609	CTC-273B12.7,CYTH2,GRIN2D,GRWD1,KCNJ14	19:48898131-48987380	q1	q2	OK	0	0	0.347901	0	4e-04	0.0299612	yes
XLOC_026997	XLOC_026997	ZNF324,ZNF446	19:58978097-59023780	q1	q2	OK	0	0	0.36295	0	1e-04	0.00976582	yes
XLOC_027390	XLOC_027390	WIZ	19:15530643-15560762	q1	q2	OK	0	0	0.252127	0	5e-05	0.00535764	yes
XLOC_027449	XLOC_027449	UNC13A	19:17712098-17799401	q1	q2	OK	0	0	0.413829	0	0.00025	0.0205186	yes
XLOC_028781	XLOC_028781	UGP2	2:64068073-64246733	q1	q2	OK	0	0	0.158339	0	0.00045	0.0330643	yes
XLOC_029702	XLOC_029702	BBS5,KLHL41,RP11-724O16.1	2:170335687-170382772	q1	q2	OK	0	0	0.533872	0	5e-05	0.00535764	yes
XLOC_029873	XLOC_029873	MYO1B	2:191886251-192290115	q1	q2	OK	0	0	0.346984	0	5e-05	0.00535764	yes
XLOC_029982	XLOC_029982	FAM117B	2:203499900-203634480	q1	q2	OK	0	0	0.462104	0	5e-05	0.00535764	yes
XLOC_030856	XLOC_030856	SMEK2	2:55774383-55846024	q1	q2	OK	0	0	0.254073	0	5e-05	0.00535764	yes
XLOC_031058	XLOC_031058	AUP1	2:74753736-74875544	q1	q2	OK	0	0	0.323464	0	5e-05	0.00535764	yes
XLOC_032574	XLOC_032574	C20orf196	20:5731038-5844707	q1	q2	OK	0	0	0.377033	0	5e-05	0.00535764	yes
XLOC_033206	XLOC_033206	DDRGK1	20:3168277-3185339	q1	q2	OK	0	0	0.278991	0	5e-05	0.00535764	yes
XLOC_033720	XLOC_033720	NFATC2	20:50003493-50179370	q1	q2	OK	0	0	0.334315	0	5e-05	0.00535764	yes
XLOC_034510	XLOC_034510	PRDM15	21:43218384-43299650	q1	q2	OK	0	0	0.381681	0	5e-05	0.00535764	yes
XLOC_035435	XLOC_035435	YDJC	22:21982376-21984353	q1	q2	OK	0	0	0.282771	0	4e-04	0.0299612	yes
XLOC_036126	XLOC_036126	GOLGA4	3:37283279-37408242	q1	q2	OK	0	0	0.240065	0	7e-04	0.0457669	yes
XLOC_036144	XLOC_036144	ACVR2B,XYLB	3:38388250-38534635	q1	q2	OK	0	0	0.398261	0	5e-04	0.0350682	yes
XLOC_037287	XLOC_037287	EIF4A2	3:186499568-186545341	q1	q2	OK	0	0	0.425649	0	5e-05	0.00535764	yes
XLOC_037812	XLOC_037812	COL7A1,PFKFB4,SHISA5,UCN2	3:48509196-48632700	q1	q2	OK	0	0	0.426343	0	5e-05	0.00535764	yes
XLOC_038381	XLOC_038381	ISY1,ISY1-RAB43,RAB43	3:128598406-128880203	q1	q2	OK	0	0	0.510503	0	5e-05	0.00535764	yes
XLOC_038848	XLOC_038848	ABCC5	3:183637721-183735803	q1	q2	OK	0	0	0.458363	0	0.00035	0.0272753	yes
XLOC_040677	XLOC_040677	RPL9	4:39408472-39480936	q1	q2	OK	0	0	0.392515	0	5e-05	0.00535764	yes
XLOC_042906	XLOC_042906	FBXO38	5:147763497-147822399	q1	q2	OK	0	0	0.257798	0	5e-05	0.00535764	yes
XLOC_043338	XLOC_043338	ANKH	5:14704656-14872043	q1	q2	OK	0	0	0.359535	0	5e-05	0.00535764	yes
XLOC_044065	XLOC_044065	TICAM2,TMED7,TMED7-TICAM2	5:114912622-114968689	q1	q2	OK	0	0	0.255343	0	5e-05	0.00535764	yes
XLOC_044604	XLOC_044604	UIMC1	5:176332005-176449634	q1	q2	OK	0	0	0.332625	0	0.00015	0.014287	yes
XLOC_044632	XLOC_044632	CLK4	5:178029457-178057616	q1	q2	OK	0	0	0.269901	0	5e-05	0.00535764	yes
XLOC_045304	XLOC_045304	C6orf223	6:43963459-44045689	q1	q2	OK	0	0	0.436279	0	5e-05	0.00535764	yes
XLOC_045565	XLOC_045565	ORC3	6:88299829-88377242	q1	q2	OK	0	0	0.193445	0	4e-04	0.0299612	yes
XLOC_046097	XLOC_046097	SYTL3	6:159065957-159185908	q1	q2	OK	0	0	0.680132	0	5e-05	0.00535764	yes
XLOC_046171	XLOC_046171	FAM120B	6:170591293-170716153	q1	q2	OK	0	0	0.195893	0	4e-04	0.0299612	yes
XLOC_046980	XLOC_046980	HMGN3	6:79910961-79946514	q1	q2	OK	0	0	0.203771	0	5e-05	0.00535764	yes
XLOC_047374	XLOC_047374	MAP7	6:136660938-136873692	q1	q2	OK	0	0	0.198448	0	2e-04	0.0175341	yes
XLOC_047695	XLOC_047695	TTYH3	7:2671584-2704437	q1	q2	OK	0	0	0.24283	0	5e-05	0.00535764	yes
XLOC_048017	XLOC_048017	ZMIZ2	7:44788163-44811444	q1	q2	OK	0	0	0.329893	0	5e-05	0.00535764	yes
XLOC_048099	XLOC_048099	GBAS,MRPS17,ZNF713	7:55954969-56067874	q1	q2	OK	0	0	0.225571	0	2e-04	0.0175341	yes
XLOC_048370	XLOC_048370	PHTF2	7:77427966-77586818	q1	q2	OK	0	0	0.412791	0	5e-05	0.00535764	yes
XLOC_048411	XLOC_048411	ADAM22	7:87563442-87832204	q1	q2	OK	0	0	0.498639	0	1e-04	0.00976582	yes
XLOC_048537	XLOC_048537	AGFG2	7:100136807-100166126	q1	q2	OK	0	0	0.283925	0	0.00045	0.0330643	yes
XLOC_048741	XLOC_048741	HILPDA,METTL2B	7:128095873-128146656	q1	q2	OK	0	0	0.377589	0	5e-05	0.00535764	yes
XLOC_048756	XLOC_048756	FLNC	7:128470430-128550773	q1	q2	OK	0	0	0.205098	0	2e-04	0.0175341	yes
XLOC_049094	XLOC_049094	ACTR3B	7:152456814-152552463	q1	q2	OK	0	0	0.297566	0	5e-05	0.00535764	yes
XLOC_049539	XLOC_049539	DDX56,TMED4	7:44605015-44621900	q1	q2	OK	0	0	0.369892	0	5e-05	0.00535764	yes
XLOC_049859	XLOC_049859	POM121C	7:74988406-75157509	q1	q2	OK	0	0	0.442552	0	5e-05	0.00535764	yes
XLOC_050574	XLOC_050574	SMARCD3	7:150929565-150974982	q1	q2	OK	0	0	0.374283	0	6e-04	0.0402522	yes
XLOC_050660	XLOC_050660	MCPH1	8:6260962-6565750	q1	q2	OK	0	0	0.312778	0	0.00025	0.0205186	yes
XLOC_050896	XLOC_050896	DPYSL2	8:26371790-26515694	q1	q2	OK	0	0	0.246266	0	5e-05	0.00535764	yes
XLOC_052081	XLOC_052081	REEP4	8:21995522-21999464	q1	q2	OK	0	0	0.225329	0	2e-04	0.0175341	yes
XLOC_052103	XLOC_052103	ENTPD4,LOXL2	8:23154690-23315218	q1	q2	OK	0	0	0.523775	0	5e-05	0.00535764	yes
XLOC_052657	XLOC_052657	TMEM55A	8:91997996-92053292	q1	q2	OK	0	0	0.442425	0	0.00025	0.0205186	yes
XLOC_052974	XLOC_052974	ASAP1	8:131040809-131456156	q1	q2	OK	0	0	0.327739	0	0.00055	0.0378862	yes
XLOC_054240	XLOC_054240	GTF3C5	9:135906059-135936862	q1	q2	OK	0	0	0.206202	0	2e-04	0.0175341	yes
XLOC_055089	XLOC_055089	BICD2	9:95473644-95527094	q1	q2	OK	0	0	0.127909	0	6e-04	0.0402522	yes
XLOC_055591	XLOC_055591	EXD3	9:140201347-140317715	q1	q2	OK	0	0	0.297353	0	5e-04	0.0350682	yes
XLOC_061465	XLOC_061465	RBM10	X:47001614-47046215	q1	q2	OK	0	0	0.240689	0	7e-04	0.0457669	yes
XLOC_061704	XLOC_061704	DLG3	X:69664710-69725338	q1	q2	OK	0	0	0.398737	0	5e-05	0.00535764	yes
XLOC_062984	XLOC_062984	PHKA1	X:71798661-71934167	q1	q2	OK	0	0	0.294223	0	2e-04	0.0175341	yes

## Sheet: CuffDiff_Diff_Promoter
List of genes with differential promoter usage after 24 hrs in hypoxia relative to the 0 hr
test_id	gene_id	gene	locus	sample_1	sample_2	status	value_1	value_2	sqrt.JS.	test_stat	p_value	q_value	significant
XLOC_001831	XLOC_001831	NDUFS2	1:161154097-161184193	q1	q2	OK	0	0	0.374042	0	5e-05	0.00810902	yes
XLOC_002250	XLOC_002250	ADORA1	1:203059781-203136535	q1	q2	OK	0	0	0.590436	0	5e-05	0.00810902	yes
XLOC_002348	XLOC_002348	TRAF5	1:211499019-211548460	q1	q2	OK	0	0	0.364114	0	5e-05	0.00810902	yes
XLOC_002805	XLOC_002805	SSU72,TMEM240	1:1470553-1510299	q1	q2	OK	0	0	0.0992535	0	0.00015	0.0203281	yes
XLOC_004018	XLOC_004018	LRIF1	1:111486088-111507271	q1	q2	OK	0	0	0.211057	0	5e-05	0.00810902	yes
XLOC_004407	XLOC_004407	JTB,RAB13	1:153920144-153958861	q1	q2	OK	0	0	0.189575	0	5e-05	0.00810902	yes
XLOC_004427	XLOC_004427	PBXIP1	1:154916551-154928881	q1	q2	OK	0	0	0.157477	0	5e-05	0.00810902	yes
XLOC_004934	XLOC_004934	KDM5B	1:202696525-202778598	q1	q2	OK	0	0	0.269959	0	5e-05	0.00810902	yes
XLOC_005524	XLOC_005524	PFKFB3	10:6186799-6277499	q1	q2	OK	0	0	0.339312	0	5e-05	0.00810902	yes
XLOC_005724	XLOC_005724	MAP3K8	10:30722865-30750762	q1	q2	OK	0	0	0.412469	0	0.00025	0.031307	yes
XLOC_006110	XLOC_006110	FUT11,SEC24C	10:75404638-75540014	q1	q2	OK	0	0	0.25067	0	0.00045	0.0463734	yes
XLOC_006301	XLOC_006301	SLC35G1	10:95653701-95715819	q1	q2	OK	0	0	0.251483	0	0.00025	0.031307	yes
XLOC_006426	XLOC_006426	SFXN2,WBP1L	10:104474238-104576141	q1	q2	OK	0	0	0.393942	0	5e-05	0.00810902	yes
XLOC_007293	XLOC_007293	P4HA1	10:74765590-74857070	q1	q2	OK	0	0	0.421109	0	2e-04	0.0260342	yes
XLOC_007812	XLOC_007812	STK32C	10:134020995-134145394	q1	q2	OK	0	0	0.316579	0	5e-05	0.00810902	yes
XLOC_008664	XLOC_008664	EHBP1L1,FAM89B,SSSCA1	11:65337130-65404952	q1	q2	OK	0	0	0.325958	0	2e-04	0.0260342	yes
XLOC_008721	XLOC_008721	KDM2A	11:66886496-67025558	q1	q2	OK	0	0	0.42753	0	5e-05	0.00810902	yes
XLOC_008884	XLOC_008884	DGAT2	11:75469499-75514460	q1	q2	OK	0	0	0.410249	0	1e-04	0.0143377	yes
XLOC_009567	XLOC_009567	HBE1,HBG2,OR51B4,OR51B5	11:5274419-5667019	q1	q2	OK	0	0	0.215111	0	1e-04	0.0143377	yes
XLOC_010241	XLOC_010241	AP5B1	11:65540088-65548476	q1	q2	OK	0	0	0.410141	0	5e-05	0.00810902	yes
XLOC_010924	XLOC_010924	MSANTD2	11:124636393-124704383	q1	q2	OK	0	0	0.342564	0	1e-04	0.0143377	yes
XLOC_011016	XLOC_011016	ABC7-42389800N19.1	12:73698-91266	q1	q2	OK	0	0	0.248281	0	5e-05	0.00810902	yes
XLOC_011107	XLOC_011107	ATN1,ENO2,LRRC23	12:6976282-7051654	q1	q2	OK	0	0	0.439876	0	1e-04	0.0143377	yes
XLOC_011210	XLOC_011210	APOLD1,DDX47	12:12878776-12983008	q1	q2	OK	0	0	0.148085	0	0.00015	0.0203281	yes
XLOC_012022	XLOC_012022	METAP2	12:95706234-95909716	q1	q2	OK	0	0	0.125934	0	1e-04	0.0143377	yes
XLOC_012150	XLOC_012150	UNG	12:109535378-109548797	q1	q2	OK	0	0	0.214702	0	5e-05	0.00810902	yes
XLOC_013046	XLOC_013046	RARG	12:53604353-53626764	q1	q2	OK	0	0	0.274161	0	5e-05	0.00810902	yes
XLOC_013469	XLOC_013469	IKBIP	12:99007182-100378432	q1	q2	OK	0	0	0.277249	0	5e-05	0.00810902	yes
XLOC_013951	XLOC_013951	RPL21	13:27825430-27840629	q1	q2	OK	0	0	0.306134	0	5e-05	0.00810902	yes
XLOC_014621	XLOC_014621	HMGB1	13:30901230-31191734	q1	q2	OK	0	0	0.227576	0	5e-05	0.00810902	yes
XLOC_018441	XLOC_018441	NIPA1	15:23043276-23115256	q1	q2	OK	0	0	0.251849	0	0.00045	0.0463734	yes
XLOC_020169	XLOC_020169	E2F4,ELMO3	16:67218268-67237932	q1	q2	OK	0	0	0.208742	0	5e-05	0.00810902	yes
XLOC_021444	XLOC_021444	BCAR1	16:75262833-75301951	q1	q2	OK	0	0	0.283196	0	5e-05	0.00810902	yes
XLOC_022902	XLOC_022902	SEC14L1	17:75082797-75213179	q1	q2	OK	0	0	0.261045	0	4e-04	0.0439689	yes
XLOC_022937	XLOC_022937	CBX2	17:77751930-77762372	q1	q2	OK	0	0	0.222059	0	5e-05	0.00810902	yes
XLOC_022956	XLOC_022956	RPTOR	17:78518618-78945013	q1	q2	OK	0	0	0.372098	0	5e-05	0.00810902	yes
XLOC_023015	XLOC_023015	FN3K,FN3KRP	17:80674555-80709073	q1	q2	OK	0	0	0.16727	0	3e-04	0.0357578	yes
XLOC_023469	XLOC_023469	ALDOC,KIAA0100,RP11-192H23.4,SGK494,SPAG5	17:26737731-26972472	q1	q2	OK	0	0	0.522285	0	5e-05	0.00810902	yes
XLOC_023652	XLOC_023652	SRCIN1	17:36669128-36762183	q1	q2	OK	0	0	0.278397	0	0.00045	0.0463734	yes
XLOC_024054	XLOC_024054	RP11-159D12.5,SRSF1	17:56066375-56085010	q1	q2	OK	0	0	0.242061	0	0.00045	0.0463734	yes
XLOC_024649	XLOC_024649	GATA6	18:19749127-19785192	q1	q2	OK	0	0	0.457734	0	5e-05	0.00810902	yes
XLOC_026436	XLOC_026436	CTC-490E21.12,EGLN2,MIA,MIA-RAB4B,RAB4B,RAB4B-EGLN2	19:41277552-41406413	q1	q2	OK	0	0	0.282504	0	5e-05	0.00810902	yes
XLOC_026609	XLOC_026609	CTC-273B12.7,CYTH2,GRIN2D,GRWD1,KCNJ14	19:48898131-48987380	q1	q2	OK	0	0	0.356694	0	5e-05	0.00810902	yes
XLOC_027092	XLOC_027092	AC006538.4,DIRAS1,SLC39A3	19:2714564-2740174	q1	q2	OK	0	0	0.211933	0	0.00025	0.031307	yes
XLOC_027126	XLOC_027126	ZBTB7A	19:4043299-4067609	q1	q2	OK	0	0	0.185414	0	3e-04	0.0357578	yes
XLOC_027854	XLOC_027854	DEDD2	19:42590262-42724292	q1	q2	OK	0	0	0.199724	0	5e-05	0.00810902	yes
XLOC_029589	XLOC_029589	KIF5C	2:149624038-149883273	q1	q2	OK	0	0	0.587377	0	5e-05	0.00810902	yes
XLOC_029873	XLOC_029873	MYO1B	2:191886251-192290115	q1	q2	OK	0	0	0.309752	0	5e-05	0.00810902	yes
XLOC_030117	XLOC_030117	CTDSP1	2:219262889-219270819	q1	q2	OK	0	0	0.417197	0	5e-05	0.00810902	yes
XLOC_030296	XLOC_030296	MLPH	2:238394070-238463961	q1	q2	OK	0	0	0.36184	0	5e-05	0.00810902	yes
XLOC_032290	XLOC_032290	AC013448.1	2:224341942-224426960	q1	q2	OK	0	0	0.580984	0	5e-05	0.00810902	yes
XLOC_033171	XLOC_033171	SLC52A3	20:740365-756616	q1	q2	OK	0	0	0.363451	0	1e-04	0.0143377	yes
XLOC_033518	XLOC_033518	EDEM2,EIF6	20:33703163-33872805	q1	q2	OK	0	0	0.23429	0	5e-05	0.00810902	yes
XLOC_034248	XLOC_034248	NRIP1	21:16333555-16438183	q1	q2	OK	0	0	0.383093	0	4e-04	0.0439689	yes
XLOC_034510	XLOC_034510	PRDM15	21:43218384-43299650	q1	q2	OK	0	0	0.351562	0	5e-05	0.00810902	yes
XLOC_036146	XLOC_036146	EXOG	3:38537617-38583652	q1	q2	OK	0	0	0.504094	0	5e-05	0.00810902	yes
XLOC_036575	XLOC_036575	LINC00973	3:98620872-98737406	q1	q2	OK	0	0	0.266573	0	0.00045	0.0463734	yes
XLOC_037812	XLOC_037812	COL7A1,PFKFB4,SHISA5,UCN2	3:48509196-48632700	q1	q2	OK	0	0	0.461044	0	5e-05	0.00810902	yes
XLOC_037934	XLOC_037934	ARHGEF3	3:56761445-57114129	q1	q2	OK	0	0	0.24801	0	0.00015	0.0203281	yes
XLOC_038323	XLOC_038323	HEG1	3:124684553-124774910	q1	q2	OK	0	0	0.322753	0	0.00035	0.0397994	yes
XLOC_038392	XLOC_038392	TMCC1	3:129366629-129612448	q1	q2	OK	0	0	0.405144	0	5e-05	0.00810902	yes
XLOC_043143	XLOC_043143	NSD1	5:176560025-176727277	q1	q2	OK	0	0	0.416268	0	1e-04	0.0143377	yes
XLOC_043247	XLOC_043247	LPCAT1	5:1392908-1524366	q1	q2	OK	0	0	0.323676	0	5e-05	0.00810902	yes
XLOC_044258	XLOC_044258	FAM13B	5:137150021-137387650	q1	q2	OK	0	0	0.162983	0	0.00045	0.0463734	yes
XLOC_044715	XLOC_044715	NQO2	6:2988188-3019996	q1	q2	OK	0	0	0.25555	0	5e-05	0.00810902	yes
XLOC_044815	XLOC_044815	RNF182	6:13924676-13980533	q1	q2	OK	0	0	0.403328	0	5e-05	0.00810902	yes
XLOC_046097	XLOC_046097	SYTL3	6:159065957-159185908	q1	q2	OK	0	0	0.21283	0	5e-05	0.00810902	yes
XLOC_046187	XLOC_046187	EXOC2	6:485132-693123	q1	q2	OK	0	0	0.1657	0	5e-05	0.00810902	yes
XLOC_046529	XLOC_046529	FLOT1,IER3	6:30695485-30798436	q1	q2	OK	0	0	0.167432	0	0.00015	0.0203281	yes
XLOC_046695	XLOC_046695	KCNK5	6:39151700-39197394	q1	q2	OK	0	0	0.141554	0	3e-04	0.0357578	yes
XLOC_047374	XLOC_047374	MAP7	6:136660938-136873692	q1	q2	OK	0	0	0.194202	0	0.00035	0.0397994	yes
XLOC_047695	XLOC_047695	TTYH3	7:2671584-2704437	q1	q2	OK	0	0	0.239161	0	5e-05	0.00810902	yes
XLOC_048099	XLOC_048099	GBAS,MRPS17,ZNF713	7:55954969-56067874	q1	q2	OK	0	0	0.218973	0	1e-04	0.0143377	yes
XLOC_048741	XLOC_048741	HILPDA,METTL2B	7:128095873-128146656	q1	q2	OK	0	0	0.403549	0	5e-05	0.00810902	yes
XLOC_049162	XLOC_049162	PRKAR1B	7:588822-829190	q1	q2	OK	0	0	0.422884	0	5e-05	0.00810902	yes
XLOC_049539	XLOC_049539	DDX56,TMED4	7:44605015-44621900	q1	q2	OK	0	0	0.330437	0	5e-05	0.00810902	yes
XLOC_049584	XLOC_049584	GRB10	7:50657759-50861159	q1	q2	OK	0	0	0.327351	0	3e-04	0.0357578	yes
XLOC_049859	XLOC_049859	POM121C	7:74988406-75157509	q1	q2	OK	0	0	0.352229	0	5e-05	0.00810902	yes
XLOC_050896	XLOC_050896	DPYSL2	8:26371790-26515694	q1	q2	OK	0	0	0.252788	0	0.00035	0.0397994	yes
XLOC_051019	XLOC_051019	PLEKHA2	8:38758514-38831430	q1	q2	OK	0	0	0.312058	0	4e-04	0.0439689	yes
XLOC_051802	XLOC_051802	FAM203B	8:145437586-145446736	q1	q2	OK	0	0	0.478781	0	5e-05	0.00810902	yes
XLOC_052103	XLOC_052103	ENTPD4,LOXL2	8:23154690-23315218	q1	q2	OK	0	0	0.494658	0	5e-05	0.00810902	yes
XLOC_053107	XLOC_053107	COMMD5,ZNF250	8:146052848-146127553	q1	q2	OK	0	0	0.28987	0	5e-05	0.00810902	yes
XLOC_055037	XLOC_055037	CDK20	9:90581117-90589688	q1	q2	OK	0	0	0.333717	0	5e-05	0.00810902	yes
XLOC_055079	XLOC_055079	NOL8	9:95059639-95432547	q1	q2	OK	0	0	0.3439	0	0.00035	0.0397994	yes
XLOC_055249	XLOC_055249	TXN	9:113006090-113100127	q1	q2	OK	0	0	0.155513	0	5e-05	0.00810902	yes
XLOC_055290	XLOC_055290	POLE3	9:116169514-116192034	q1	q2	OK	0	0	0.205384	0	5e-05	0.00810902	yes
XLOC_062398	XLOC_062398	DKC1	X:153991030-154005966	q1	q2	OK	0	0	0.226817	0	2e-04	0.0260342	yes
XLOC_062433	XLOC_062433	-	X:2484075-2527221	q1	q2	OK	0	0	0.83064	0	5e-05	0.00810902	yes

## Sheet: SE_INC
	List of significant exon inclusion events after 24 hrs in hypoxia relative to the 0 hr
ID	GeneID	geneSymbol	chr	strand	exonStart_0base	exonEnd	upstreamES	upstreamEE	downstreamES	downstreamEE	ID.1	IC_SAMPLE_1	SC_SAMPLE_1	IC_SAMPLE_2	SC_SAMPLE_2	IncFormLen	SkipFormLen	PValue	FDR	IncLevel1	IncLevel2	IncLevelDifference
100170	XLOC_007797	MKI67	10	-	129913191	129914271	129911690	129911866	129914754	129914800	100170	1452,1225,2790	19,12,32	397,1011,1098	27,73,60	1105	39	0	0	0.73,0.783,0.755	0.342,0.328,0.392	0.402
11077	XLOC_010159	GANAB	11	-	62397285	62397429	62397059	62397156	62397668	62397748	11077	1783,2274,3396	13,15,10	1212,2765,2709	46,77,56	203	73	0	0	0.98,0.982,0.992	0.905,0.928,0.946	0.058
11494	XLOC_025104	PPP4R1	18	-	9562919	9563044	9561977	9562073	9563375	9563548	11494	51,47,90	77,56,92	31,42,57	110,283,251	197	86	0	0	0.224,0.268,0.299	0.11,0.061,0.09	0.177
1359	XLOC_022573	LUC7L3	17	+	48814647	48814840	48814320	48814387	48817666	48817706	1359	127,205,143	43,69,50	24,73,67	56,131,119	186	7	0	0	0.1,0.101,0.097	0.016,0.021,0.021	0.08
13887	XLOC_037321	CCDC50	3	+	191092850	191093378	191087707	191087825	191097947	191098063	13887	428,492,490	147,143,146	105,276,151	130,230,206	600	86	0	0	0.294,0.33,0.325	0.104,0.147,0.095	0.201
14336	XLOC_023663	CWC25	17	-	36966528	36966653	36965954	36966018	36966720	36966848	14336	51,55,40	25,28,18	19,28,16	76,85,89	168	57	0	0	0.409,0.4,0.43	0.078,0.101,0.057	0.334
14652	XLOC_044651	HNRNPH1	5	-	179042546	179042596	179041686	179041960	179043126	179043219	14652	1292,1332,1672	66,80,53	869,2075,2295	139,280,216	86	86	0	0	0.951,0.943,0.969	0.862,0.881,0.914	0.069
14798	XLOC_042906	FBXO38	5	+	147806775	147807510	147805084	147805264	147812986	147813087	14798	384,582,775	4,2,1	211,429,378	14,32,22	807	86	0	0	0.911,0.969,0.988	0.616,0.588,0.647	0.339
14800	XLOC_042906	FBXO38	5	+	147806775	147807285	147805084	147805264	147812986	147813087	14800	245,342,527	4,2,1	158,259,250	14,32,22	582	86	0	0	0.901,0.962,0.987	0.625,0.545,0.627	0.351
14802	XLOC_042906	FBXO38	5	+	147806775	147807384	147805084	147805264	147812986	147813087	14802	285,413,595	4,2,1	177,317,289	14,32,22	681	86	0	0	0.9,0.963,0.987	0.615,0.556,0.624	0.352
16904	XLOC_003895	F3	1	-	95006127	95006622	95005812	95005924	95007092	95007315	16904	182,194,403	112,101,219	141,134,96	333,340,218	567	86	0	0	0.198,0.226,0.218	0.06,0.056,0.063	0.154
18513	XLOC_002087	DHX9	1	+	182824711	182824848	182823164	182823313	182825666	182825713	18513	46,71,82	72,83,121	62,89,85	280,489,524	163	40	0	0	0.136,0.173,0.143	0.052,0.043,0.038	0.106
18649	XLOC_049366	HNRNPA2B1	7	-	26233194	26233314	26232870	26232993	26235466	26235529	18649	6075,5902,6851	22,15,12	8663,15625,14160	132,160,116	162	56	0	0	0.99,0.993,0.995	0.958,0.971,0.977	0.024
22748	XLOC_009262	ARHGEF12	11	+	120300420	120300540	120300148	120300226	120302479	120302620	22748	338,307,581	21,3,13	143,337,285	38,53,56	177	71	0	0	0.866,0.976,0.947	0.602,0.718,0.671	0.266
23294	XLOC_010248	FOSL1	11	-	65661484	65661592	65659690	65660767	65664279	65664477	23294	1152,1630,2830	46,37,45	1193,1885,1598	98,172,131	180	86	0	0	0.923,0.955,0.968	0.853,0.84,0.854	0.1
23295	XLOC_010248	FOSL1	11	-	65661484	65661587	65660115	65660767	65664279	65664477	23295	596,875,1603	46,37,45	671,1040,912	98,172,131	175	86	0	0	0.864,0.921,0.946	0.771,0.748,0.774	0.146
24084	XLOC_011720	OS9	12	+	58113881	58114046	58112775	58112965	58114188	58114301	24084	661,867,855	115,102,152	250,588,568	191,280,248	237	86	0	0	0.676,0.755,0.671	0.322,0.432,0.454	0.298
26374	XLOC_045185	ZNF76	6	+	35262556	35262692	35262232	35262346	35262920	35263764	26374	54,41,40	27,37,31	0,7,4	50,102,106	208	86	0	0	0.453,0.314,0.348	0.0,0.028,0.015	0.357
27136	XLOC_015101	ANKRD10	13	-	111545374	111545610	111535899	111536140	111558379	111558471	27136	1648,1854,1538	1,2,7	498,952,746	6,37,15	307	85	0	0	0.998,0.996,0.984	0.958,0.877,0.932	0.07
30054	XLOC_030444	ITGB1BP1	2	-	9547577	9547727	9543603	9547034	9548241	9548334	30054	534,753,714	23,40,7	626,1152,996	160,196,211	222	86	0	0	0.9,0.879,0.975	0.602,0.695,0.646	0.27
31062	XLOC_016747	MAX	14	-	65544045	65544146	65541841	65543381	65544630	65544754	31062	14,18,14	111,68,99	1,0,2	185,335,278	173	86	0	0	0.059,0.116,0.066	0.003,0.0,0.004	0.078
33846	XLOC_048293	WBSCR22	7	+	73098096	73098134	73097900	73098003	73100965	73101061	33846	296,288,382	3,2,2	315,564,491	49,62,68	62	86	0	0	0.993,0.995,0.996	0.899,0.927,0.909	0.083
33849	XLOC_048293	WBSCR22	7	+	73098096	73098330	73097955	73098003	73100965	73101061	33849	113,92,175	3,2,2	106,168,249	49,62,68	261	41	0	0	0.855,0.878,0.932	0.254,0.299,0.365	0.582
33853	XLOC_048293	WBSCR22	7	+	73098096	73098253	73097898	73098003	73100965	73101061	33853	92,79,163	3,2,2	91,167,220	49,62,68	229	86	0	0	0.92,0.937,0.968	0.411,0.503,0.549	0.454
33857	XLOC_048293	WBSCR22	7	+	73098096	73098231	73097930	73098003	73100965	73101061	33857	92,80,159	3,2,2	99,174,226	49,62,68	187	66	0	0	0.915,0.934,0.966	0.416,0.498,0.54	0.454
34044	XLOC_002882	ERRFI1	1	-	8075367	8075444	8071778	8074456	8075554	8075752	34044	7386,8307,10128	43,36,69	1151,2064,1948	28,60,44	140	86	0	0	0.991,0.993,0.989	0.962,0.955,0.965	0.03
34045	XLOC_002882	ERRFI1	1	-	8075367	8075460	8071778	8074456	8075554	8075752	34045	4118,4900,5676	43,36,69	633,1174,1067	28,60,44	172	86	0	0	0.98,0.986,0.976	0.919,0.907,0.924	0.064
35737	XLOC_013237	LLPH	12	-	66554515	66554952	66547119	66547228	66563634	66564012	35737	185,201,182	42,97,98	53,85,108	172,173,167	509	86	0	0	0.427,0.259,0.239	0.049,0.077,0.099	0.233
35741	XLOC_013237	LLPH	12	-	66562694	66563133	66547119	66547228	66563634	66563760	35741	17,27,58	42,97,98	6,11,10	172,173,167	511	86	0	0	0.064,0.045,0.091	0.006,0.011,0.01	0.058
3667	XLOC_003802	C1orf52	1	-	85724617	85724744	85724206	85724405	85725040	85725355	3667	131,125,106	37,38,22	49,67,57	81,169,165	199	86	0	0	0.605,0.587,0.676	0.207,0.146,0.13	0.462
37303	XLOC_019801	ALDOA	16	+	30077196	30077248	30075744	30075826	30078554	30078687	37303	14395,11352,14729	2979,2798,3125	2223,3997,3594	1232,2299,2055	79	75	0	0	0.821,0.794,0.817	0.631,0.623,0.624	0.185
38214	XLOC_026256	LSM14A	19	+	34710295	34710478	34706500	34706566	34710610	34710782	38214	733,1045,1717	0,0,1	721,1046,1117	78,100,70	228	59	0	0	1.0,1.0,0.998	0.705,0.73,0.805	0.253
38740	XLOC_028221	GP6	19	-	55559413	55559625	55558472	55558856	55559696	55559909	38740	22,21,41	30,22,39	5,18,10	74,101,136	284	86	0	0	0.182,0.224,0.241	0.02,0.051,0.022	0.185
4129	XLOC_032550	CDC25B	20	+	3781389	3781512	3781108	3781145	3781617	3781740	4129	554,763,1111	5,4,9	236,586,651	18,43,51	139	30	0	0	0.96,0.976,0.964	0.739,0.746,0.734	0.227
42755	XLOC_039713	ENOPH1	4	+	83372195	83372398	83369072	83369174	83375874	83376007	42755	517,594,731	6,6,11	859,1593,1470	93,163,143	275	86	0	0	0.964,0.969,0.954	0.743,0.753,0.763	0.209
43646	XLOC_052423	ASPH	8	-	62430086	62430220	62413115	62416068	62430590	62430682	43646	1460,1742,2203	12,12,6	576,1235,1031	26,34,36	205	85	0	0	0.981,0.984,0.993	0.902,0.938,0.922	0.065
44160	XLOC_046828	MCM3	6	-	52130032	52130183	52129192	52129584	52130872	52130942	44160	193,229,224	180,150,197	70,218,138	529,959,933	200	63	0	0	0.252,0.325,0.264	0.04,0.067,0.045	0.23
45541	XLOC_037287	EIF4A2	3	+	186502750	186502890	186502352	186502485	186503671	186503840	45541	3406,6006,6664	162,416,542	1405,2586,2292	221,461,400	212	86	0	0	0.895,0.854,0.833	0.721,0.695,0.699	0.156
47742	XLOC_023322	SREBF1	17	-	17720861	17720905	17720569	17720771	17721009	17721230	47742	76,44,61	28,34,72	4,1,11	75,142,157	74	86	0	0	0.759,0.601,0.496	0.058,0.008,0.075	0.572
4939	XLOC_008753	PPP6R3	11	+	68289961	68290157	68286968	68287119	68305126	68305249	4939	16,31,43	99,143,210	1,8,7	174,262,317	268	86	0	0	0.049,0.065,0.062	0.002,0.01,0.007	0.052
49679	XLOC_044735	PRPF4B	6	+	4056760	4056922	4056554	4056669	4057269	4057421	49679	39,25,40	68,118,146	5,19,5	158,299,329	234	86	0	0	0.174,0.072,0.091	0.011,0.023,0.006	0.099
50340	XLOC_047372	BCLAF1	6	-	136588166	136588313	136582402	136582615	136589299	136589477	50340	398,489,641	23,30,35	1006,1597,1414	383,615,479	219	86	0	0	0.872,0.865,0.878	0.508,0.505,0.537	0.355
50341	XLOC_047372	BCLAF1	6	-	136590278	136590441	136589299	136589477	136590574	136591097	50341	83,90,145	91,133,169	28,81,60	598,922,768	235	86	0	0	0.25,0.198,0.239	0.017,0.031,0.028	0.204
50342	XLOC_047372	BCLAF1	6	-	136595100	136595327	136594219	136594325	136596669	136596839	50342	25,13,34	124,109,219	13,22,22	485,919,709	299	86	0	0	0.055,0.033,0.043	0.008,0.007,0.009	0.036
52298	XLOC_030296	MLPH	2	+	238454099	238454288	238451209	238451302	238455248	238455326	52298	52,109,177	45,76,83	6,15,26	102,145,151	246	71	0	0	0.25,0.293,0.381	0.017,0.029,0.047	0.277
58558	XLOC_022764	BPTF	17	+	65959448	65959622	65955656	65955991	65960327	65960520	58558	172,285,408	22,16,18	68,138,121	40,61,91	246	86	0	0	0.732,0.862,0.888	0.373,0.442,0.317	0.45
59380	XLOC_013381	KITLG	12	-	88909310	88909394	88900804	88900914	88910110	88910267	59380	2348,2095,3006	129,116,188	1050,1966,2210	151,356,394	154	86	0	0	0.91,0.91,0.899	0.795,0.755,0.758	0.137
60200	XLOC_010759	TIMM8B	11	-	111956701	111957034	111955523	111956186	111957363	111957522	60200	331,504,435	71,82,74	567,962,809	272,545,495	405	86	0	0	0.497,0.566,0.555	0.307,0.273,0.258	0.26
60649	XLOC_050569	RP11-148K1.12	7	-	150773999	150774114	150773624	150773919	150774187	150774323	60649	280,310,314	0,1,7	185,299,314	29,49,38	187	86	0	0	1.0,0.993,0.954	0.746,0.737,0.792	0.224
61203	XLOC_063427	MOSPD1	X	-	134033119	134033195	134030843	134031064	134033309	134033564	61203	324,505,563	1,1,2	436,766,736	27,92,66	138	86	0	0	0.995,0.997,0.994	0.91,0.838,0.874	0.121
63122	XLOC_011248	STRAP	12	+	16036474	16036610	16035328	16035753	16042861	16042943	63122	1346,1404,1390	20,5,6	2210,3879,3797	99,167,112	197	75	0	0	0.962,0.991,0.989	0.895,0.898,0.928	0.074
63230	XLOC_001734	RAB25	1	+	156035701	156035897	156030950	156031234	156038060	156038254	63230	603,754,990	51,40,50	347,602,555	109,176,149	268	86	0	0	0.791,0.858,0.864	0.505,0.523,0.544	0.314
64996	XLOC_013681	RPLP0	12	-	120638521	120638634	120637112	120637288	120638885	120638913	64996	3240,3946,4252	2,9,0	1721,3257,3492	29,39,28	120	21	0	0	0.996,0.987,1.0	0.912,0.936,0.956	0.06
65801	XLOC_032894	SRSF6	20	+	42087792	42088060	42087000	42087149	42088410	42088535	65801	230,318,447	190,156,207	212,432,286	593,1168,1060	340	86	0	0	0.234,0.34,0.353	0.083,0.086,0.064	0.231
67310	XLOC_045212	SRSF3	6	+	36567597	36568053	36566625	36566760	36568928	36568967	67310	425,380,429	271,300,242	250,443,407	874,1239,1350	474	32	0	0	0.096,0.079,0.107	0.019,0.024,0.02	0.073
71508	XLOC_007727	TIAL1	10	-	121339982	121340358	121339446	121339522	121341433	121341521	71508	48,98,258	206,274,315	41,67,59	329,483,466	426	64	0	0	0.034,0.051,0.11	0.018,0.02,0.019	0.046
72492	XLOC_024325	SRSF2	17	-	74731853	74731957	74730228	74731240	74732235	74732637	72492	110,190,142	380,264,426	272,439,456	2333,4546,3147	176	86	0	0	0.124,0.26,0.14	0.054,0.045,0.066	0.12
75680	XLOC_001668	CHTOP	1	+	153615702	153615840	153614721	153614905	153617539	153617946	75680	860,855,950	15,8,3	540,895,945	42,61,53	210	86	0	0	0.959,0.978,0.992	0.84,0.857,0.88	0.117
76772	XLOC_025397	C18orf32	18	-	47018105	47018203	47017901	47017954	47018644	47018906	76772	95,142,132	44,50,50	39,79,69	137,257,224	132	46	0	0	0.429,0.497,0.479	0.09,0.097,0.097	0.374
76773	XLOC_025397	C18orf32	18	-	47018105	47018203	47017901	47017954	47018827	47018878	76773	561,860,620	53,59,43	164,279,237	121,239,150	90	4	0	0	0.32,0.393,0.391	0.057,0.049,0.066	0.311
80445	XLOC_030718	SRSF7	2	-	38976039	38976488	38975720	38975795	38976670	38976847	80445	235,369,326	221,303,266	280,514,616	857,1696,1676	503	68	0	0	0.126,0.141,0.142	0.042,0.039,0.047	0.094
80448	XLOC_030718	SRSF7	2	-	38976039	38976315	38975720	38975795	38976670	38976847	80448	116,201,196	221,303,266	132,247,311	857,1696,1676	330	68	0	0	0.098,0.12,0.132	0.031,0.029,0.037	0.084
80825	XLOC_001601	PIP5K1A	1	+	151214598	151214745	151212430	151212515	151214913	151215043	80825	364,389,460	1,5,10	247,528,543	47,54,71	211	78	0	0	0.993,0.966,0.944	0.66,0.783,0.739	0.24
82234	XLOC_011591	EIF4B	12	+	53421565	53421703	53416276	53416411	53421798	53421972	82234	4371,5401,7107	27,31,35	1846,3369,3268	101,99,46	210	86	0	0	0.985,0.986,0.988	0.882,0.933,0.967	0.059
82373	XLOC_037983	PSMD6	3	-	64008318	64008477	64007993	64008199	64008950	64009148	82373	92,70,93	160,143,180	90,200,105	524,993,825	231	86	0	0	0.176,0.154,0.161	0.06,0.07,0.045	0.105
84028	XLOC_017982	KIF23	15	+	69733106	69733418	69732646	69732826	69737128	69737380	84028	415,501,558	49,60,45	303,421,462	205,283,300	384	86	0	0	0.655,0.652,0.735	0.249,0.25,0.256	0.429
86868	XLOC_035218	NUP50	22	+	45566868	45567033	45564048	45564127	45567480	45567520	86868	101,136,116	57,59,73	46,104,115	154,224,213	170	19	0	0	0.165,0.205,0.151	0.032,0.049,0.057	0.128
86869	XLOC_035218	NUP50	22	+	45566868	45567058	45564048	45564127	45567480	45567627	86869	177,210,227	57,59,73	84,166,211	154,224,213	248	72	0	0	0.474,0.508,0.474	0.137,0.177,0.223	0.306
86870	XLOC_035218	NUP50	22	+	45566868	45567024	45564048	45564127	45567480	45567564	86870	95,121,114	57,59,73	43,98,105	154,224,213	205	63	0	0	0.339,0.387,0.324	0.079,0.119,0.132	0.24
87332	XLOC_042954	LARP1	5	+	154173359	154173560	154173154	154173283	154173659	154173822	87332	415,410,763	0,0,0	398,813,870	23,35,39	273	86	0	0	1.0,1.0,1.0	0.845,0.88,0.875	0.133
88996	XLOC_049337	TRA2A	7	-	23561972	23562051	23561325	23561459	23571407	23571642	88996	33,34,48	180,157,195	30,31,44	508,954,961	144	86	0	0	0.099,0.115,0.128	0.034,0.019,0.027	0.087
89003	XLOC_049337	TRA2A	7	-	23561750	23562051	23561325	23561459	23571407	23571595	89003	114,219,339	180,157,195	97,111,147	508,954,961	373	86	0	0	0.127,0.243,0.286	0.042,0.026,0.034	0.185
89004	XLOC_049337	TRA2A	7	-	23570799	23570889	23561325	23561459	23571407	23571660	89004	29,36,59	180,157,195	28,37,66	508,954,961	166	86	0	0	0.077,0.106,0.136	0.028,0.02,0.034	0.079
89007	XLOC_049337	TRA2A	7	-	23561739	23562051	23561325	23561459	23571407	23571599	89007	114,256,360	180,157,195	110,135,186	508,954,961	384	86	0	0	0.124,0.267,0.293	0.046,0.031,0.042	0.188
89141	XLOC_041004	HNRNPDL	4	-	83346715	83346820	83345781	83346036	83347189	83347282	89141	333,417,445	128,262,278	224,484,444	979,1315,1112	177	86	0	0	0.558,0.436,0.437	0.1,0.152,0.162	0.339
90332	XLOC_018678	TP53BP1	15	-	43738963	43739112	43738584	43738788	43739563	43739683	90332	25,28,24	21,31,70	8,0,0	61,136,113	221	86	0	0	0.317,0.26,0.118	0.049,0.0,0.0	0.215
90333	XLOC_018678	TP53BP1	15	-	43738963	43739108	43738730	43738788	43739563	43739683	90333	13,18,20	21,31,70	0,0,0	61,136,113	182	51	0	0	0.148,0.14,0.074	0.0,0.0,0.0	0.121
91768	XLOC_047027	SNX14	6	-	86223787	86223952	86223517	86223613	86224223	86224347	91768	908,1472,1634	10,0,3	447,788,866	9,33,34	237	86	0	0	0.971,1.0,0.995	0.947,0.897,0.902	0.073
94177	XLOC_054191	NTMT1	9	+	132394928	132395144	132388420	132388574	132396332	132396585	94177	580,450,532	0,3,2	867,1512,1177	54,77,68	288	86	0	0	1.0,0.978,0.988	0.827,0.854,0.838	0.149
94182	XLOC_054191	NTMT1	9	+	132394928	132395080	132388453	132388574	132396332	132396585	94182	251,203,202	0,3,2	404,687,541	54,77,68	224	86	0	0	1.0,0.963,0.975	0.742,0.774,0.753	0.223
95166	XLOC_044174	P4HA2	5	-	131562778	131562951	131554237	131554337	131563482	131563951	95166	337,429,537	11,25,52	66,154,139	24,58,43	245	86	0	0	0.915,0.858,0.784	0.491,0.482,0.532	0.351
95174	XLOC_044174	P4HA2	5	-	131562778	131562914	131554237	131554337	131563482	131563528	95174	337,482,542	11,25,52	65,148,136	24,58,43	161	39	0	0	0.881,0.824,0.716	0.396,0.382,0.434	0.403
97002	XLOC_030344	SEPT2	2	+	242263823	242264077	242263630	242263656	242265407	242265528	97002	35,99,127	197,217,225	18,43,34	208,393,392	259	19	0	0	0.013,0.032,0.04	0.006,0.008,0.006	0.022
97318	XLOC_035110	PICK1	22	+	38464078	38464414	38463710	38463777	38465039	38465129	97318	50,46,34	30,22,39	5,14,16	57,90,59	379	57	0	0	0.2,0.239,0.116	0.013,0.023,0.039	0.16
98559	XLOC_012143	ISCU	12	+	108957835	108957931	108956381	108956512	108958054	108958168	98559	88,74,56	139,163,210	13,33,44	251,446,400	172	86	0	0	0.24,0.185,0.118	0.025,0.036,0.052	0.143
12873	XLOC_007743	ATE1	10	-	123659380	123659509	123658355	123658484	123661905	123662135	12873	49,56,84	18,11,26	16,54,31	50,84,67	201	86	1.11022302463e-16	3.63552773962e-14	0.538,0.685,0.58	0.12,0.216,0.165	0.434
21339	XLOC_024164	DDX5	17	-	62496666	62496891	62496302	62496444	62498127	62498187	21339	3182,3561,3872	0,1,8	6129,10474,10091	50,80,105	264	53	1.11022302463e-16	3.63552773962e-14	1.0,0.999,0.99	0.961,0.963,0.951	0.038
54524	XLOC_004319	CERS2	1	-	150938951	150939105	150937648	150938764	150939231	150939338	54524	1759,1894,2362	14,14,6	1349,2688,2565	41,73,65	226	86	1.11022302463e-16	3.63552773962e-14	0.98,0.981,0.993	0.926,0.933,0.938	0.052
83001	XLOC_026468	ARHGEF1	19	+	42410608	42410772	42410090	42410177	42410854	42410955	83001	461,406,527	17,10,20	251,493,463	42,77,59	230	80	1.11022302463e-16	3.63552773962e-14	0.904,0.934,0.902	0.675,0.69,0.732	0.214
15343	XLOC_024419	PYCR1	17	-	79892528	79892621	79892201	79892365	79892801	79893023	15343	1020,1001,1218	9,18,21	877,1669,1903	54,104,105	172	86	2.22044604925e-16	7.02969264173e-14	0.983,0.965,0.967	0.89,0.889,0.901	0.078
52242	XLOC_017111	CDC42BPB	14	-	103407290	103407735	103406563	103406661	103410227	103410824	52242	94,92,129	70,87,126	13,35,38	51,140,112	517	86	2.22044604925e-16	7.02969264173e-14	0.183,0.15,0.146	0.041,0.04,0.053	0.115
76359	XLOC_053392	MELK	9	+	36657237	36657360	36651742	36651874	36665346	36665578	76359	301,365,467	15,17,9	379,814,794	52,141,118	195	86	2.22044604925e-16	7.02969264173e-14	0.898,0.904,0.958	0.763,0.718,0.748	0.177
87333	XLOC_042954	LARP1	5	+	154173359	154173482	154173154	154173283	154173659	154173822	87333	194,193,400	0,0,0	240,486,510	23,35,39	195	86	2.22044604925e-16	7.02969264173e-14	1.0,1.0,1.0	0.821,0.86,0.852	0.156
70639	XLOC_029741	CDCA7	2	+	174228727	174228889	174228545	174228623	174229522	174229717	70639	26,41,25	61,84,107	9,42,29	215,410,371	219	71	3.33066907388e-16	1.02883963157e-13	0.121,0.137,0.07	0.013,0.032,0.025	0.086
90772	XLOC_024744	ELP2	18	+	33726212	33726344	33725910	33726011	33734812	33734962	90772	387,631,736	11,0,2	358,678,755	30,54,30	204	86	3.33066907388e-16	1.02883963157e-13	0.937,1.0,0.994	0.834,0.841,0.914	0.114
24660	XLOC_003409	ELOVL1	1	-	43830856	43831047	43830598	43830679	43831234	43831294	24660	520,547,891	1,6,11	493,780,791	41,38,53	218	41	4.4408920985e-16	1.36076781258e-13	0.99,0.945,0.938	0.693,0.794,0.737	0.216
31061	XLOC_016747	MAX	14	-	65544061	65544146	65541841	65543381	65544630	65544754	31061	9,18,11	111,68,99	0,0,1	185,335,278	156	86	5.55111512313e-16	1.660937183e-13	0.043,0.127,0.058	0.0,0.0,0.002	0.075
40573	XLOC_050574	SMARCD3	7	-	150938249	150938480	150937510	150937608	150938577	150938739	40573	61,55,94	26,29,52	11,23,28	35,58,72	303	86	5.55111512313e-16	1.660937183e-13	0.4,0.35,0.339	0.082,0.101,0.099	0.269
41642	XLOC_021454	KARS	16	-	75678180	75678360	75675461	75675621	75681475	75681563	41642	316,388,499	219,227,280	397,671,599	529,957,799	247	81	5.55111512313e-16	1.660937183e-13	0.321,0.359,0.369	0.198,0.187,0.197	0.156
89103	XLOC_012966	RACGAP1	12	-	50400216	50400419	50399038	50399175	50410413	50410502	89103	1553,1489,1602	3,6,6	1370,2370,2325	29,58,55	271	82	5.55111512313e-16	1.660937183e-13	0.994,0.987,0.988	0.935,0.925,0.927	0.061
58670	XLOC_030214	SP100	2	+	231314886	231314970	231314275	231314425	231325976	231326129	58670	302,417,455	10,11,9	148,328,266	18,45,44	154	86	7.77156117238e-16	2.28059451665e-13	0.944,0.955,0.966	0.821,0.803,0.771	0.157
60863	XLOC_055157	ANKS6	9	-	101552385	101552888	101547113	101547158	101558414	101558824	60863	297,203,273	6,3,1	92,144,218	33,28,29	527	38	8.881784197e-16	2.59640755043e-13	0.781,0.83,0.952	0.167,0.271,0.352	0.591
39674	XLOC_004986	SLC41A1	1	-	205767796	205767943	205767031	205767179	205768084	205768229	39674	273,229,447	0,0,0	98,140,187	8,18,11	219	86	9.99200722163e-16	2.8768685547e-13	1.0,1.0,1.0	0.828,0.753,0.87	0.183
87334	XLOC_042954	LARP1	5	+	154173359	154173461	154173154	154173283	154173659	154173822	87334	140,156,320	0,0,0	187,391,429	23,35,39	174	86	9.99200722163e-16	2.8768685547e-13	1.0,1.0,1.0	0.801,0.847,0.845	0.169
15025	XLOC_039299	RBPJ	4	+	26432040	26432144	26431519	26431675	26432313	26436700	15025	601,551,906	2,0,0	155,313,253	14,10,11	176	86	1.11022302463e-15	3.16073866915e-13	0.993,1.0,1.0	0.844,0.939,0.918	0.097
94864	XLOC_005208	MRPL55	1	-	228296137	228296209	228295935	228296019	228296655	228296717	94864	23,29,28	13,12,11	14,21,12	60,70,48	90	46	1.11022302463e-15	3.16073866915e-13	0.475,0.553,0.565	0.107,0.133,0.113	0.413
15557	XLOC_037653	UBP1	3	-	33438236	33438370	33437653	33437772	33438536	33438627	15557	46,40,33	87,137,149	19,27,37	256,412,405	204	84	2.10942374679e-15	5.8954143968e-13	0.179,0.107,0.084	0.03,0.026,0.036	0.093
60201	XLOC_010759	TIMM8B	11	-	111956690	111957034	111955872	111956186	111957363	111957446	60201	218,385,351	71,82,74	437,764,653	272,545,495	406	76	2.33146835171e-15	6.49220336857e-13	0.365,0.468,0.47	0.231,0.208,0.198	0.222
98126	XLOC_036283	APEH	3	+	49713810	49713948	49713488	49713652	49714041	49714133	98126	716,674,830	4,0,6	753,1458,1532	45,54,46	209	85	3.77475828373e-15	1.0212996721e-12	0.986,1.0,0.983	0.872,0.917,0.931	0.083
79523	XLOC_024343	TMC6	17	-	76120969	76121066	76120604	76120862	76121238	76121344	79523	144,181,215	1,0,4	31,55,72	11,9,18	172	86	4.77395900589e-15	1.27804745344e-12	0.986,1.0,0.964	0.585,0.753,0.667	0.315
57368	XLOC_007420	WAPAL	10	-	88232368	88232521	88231964	88232101	88233634	88233730	57368	324,424,492	2,1,4	317,663,582	40,24,58	225	86	5.66213742559e-15	1.50526049233e-12	0.984,0.994,0.979	0.752,0.913,0.793	0.166
2537	XLOC_041001	HNRNPD	4	-	83276047	83276154	83274986	83275307	83276456	83276554	2537	73,88,78	791,1101,1684	51,85,109	2405,3535,3422	179	86	5.88418203051e-15	1.55885875196e-12	0.042,0.037,0.022	0.01,0.011,0.015	0.022
94857	XLOC_005208	MRPL55	1	-	228296137	228296175	228295935	228296019	228296655	228296732	94857	23,29,28	13,12,11	14,21,16	60,70,48	37	61	7.1054273576e-15	1.8502726844e-12	0.745,0.799,0.808	0.278,0.331,0.355	0.463
25987	XLOC_015543	PRPF39	14	+	45565626	45565961	45565305	45565431	45566089	45566208	25987	73,126,146	11,27,31	35,102,96	67,70,80	407	86	9.88098491916e-15	2.53838177563e-12	0.584,0.496,0.499	0.099,0.235,0.202	0.348
31086	XLOC_016583	POLE2	14	-	50154163	50154345	50150310	50150411	50154853	50155140	31086	10,4,5	5,6,8	0,0,2	45,91,101	254	86	9.88098491916e-15	2.53838177563e-12	0.404,0.184,0.175	0.0,0.0,0.007	0.252
3514	XLOC_047668	SUN1	7	+	889559	889670	889156	889240	891020	891119	3514	542,615,897	61,49,54	158,333,391	49,91,80	174	77	1.07691633389e-14	2.75726719608e-12	0.797,0.847,0.88	0.588,0.618,0.684	0.211
50758	XLOC_000193	FBXO44	1	+	11718589	11718685	11718323	11718421	11718792	11718928	50758	118,82,87	53,53,37	20,27,37	32,68,89	172	86	2.0650148258e-14	5.14890526728e-12	0.527,0.436,0.54	0.238,0.166,0.172	0.309
20389	XLOC_025856	ILF3	19	+	10798021	10798384	10794592	10794646	10799225	10799354	20389	1392,1720,2329	1,3,9	1184,2042,2160	26,36,35	396	47	2.16493489802e-14	5.362993599e-12	0.994,0.986,0.968	0.844,0.871,0.88	0.118
17463	XLOC_003558	YIPF1	1	-	54354916	54355136	54354579	54354659	54355385	54355462	17463	95,92,82	13,21,15	38,61,45	31,73,37	263	57	2.89768209427e-14	7.1089179559e-12	0.613,0.487,0.542	0.21,0.153,0.209	0.357
7002	XLOC_009380	APLP2	11	+	130005457	130005610	130003523	130003623	130010292	130010378	7002	2686,2126,2308	42,59,42	1700,3068,2705	68,154,180	218	79	4.35207425653e-14	1.04092339067e-11	0.959,0.929,0.952	0.901,0.878,0.845	0.072
41698	XLOC_048664	CAV2	7	+	116140313	116140501	116139297	116139985	116146024	116148605	41698	3025,3219,3560	9,15,0	1910,3694,2946	27,44,42	260	86	4.66293670343e-14	1.11178982687e-11	0.991,0.986,1.0	0.959,0.965,0.959	0.031
71591	XLOC_032944	UBE2C	20	+	44444081	44444384	44443048	44443109	44444492	44444552	71591	2724,3062,3178	5,6,3	2418,3830,3423	24,44,37	310	21	6.70574706874e-14	1.57426181493e-11	0.974,0.972,0.986	0.872,0.855,0.862	0.114
20440	XLOC_037680	LRRFIP2	3	-	37132957	37133029	37125135	37125297	37136282	37136399	20440	50,58,110	19,31,25	30,73,53	114,113,116	130	86	6.80566714095e-14	1.5928183789e-11	0.635,0.553,0.744	0.148,0.299,0.232	0.418
37195	XLOC_011008	THYN1	11	-	134118702	134118853	134118172	134118378	134119060	134119156	37195	278,304,262	2,1,4	290,597,566	35,43,49	223	86	8.00470800755e-14	1.85073700473e-11	0.982,0.992,0.962	0.762,0.843,0.817	0.171
66703	XLOC_020264	IST1	16	+	71957993	71958184	71957190	71957283	71958671	71958720	66703	32,44,57	25,40,55	5,30,22	49,97,92	219	42	8.21565038223e-14	1.88806533995e-11	0.197,0.174,0.166	0.019,0.056,0.044	0.139
71592	XLOC_032944	UBE2C	20	+	44444179	44444384	44443022	44443109	44444492	44444552	71592	3684,4142,4428	5,6,3	3292,5074,4568	24,44,37	238	47	1.23456800338e-13	2.77861562011e-11	0.993,0.993,0.997	0.964,0.958,0.961	0.033
54635	XLOC_045152	PFDN6	6	+	33258102	33258227	33257950	33258021	33258492	33258698	54635	791,923,1029	0,5,2	1347,2241,1968	58,64,20	175	64	1.55431223448e-13	3.46240030491e-11	1.0,0.985,0.995	0.895,0.928,0.973	0.061
29812	XLOC_033533	RBM39	20	-	34327314	34327469	34326889	34326939	34328745	34328809	29812	31,63,49	52,66,52	10,28,19	69,92,132	155	14	1.6908696665e-13	3.73941953086e-11	0.051,0.079,0.078	0.013,0.027,0.013	0.052
101120	XLOC_010406	RAB6A	11	-	73390698	73390765	73386682	73389007	73418464	73418558	101120	1015,1080,1226	5,5,4	358,692,821	21,26,15	120	86	1.88737914186e-13	4.16194375045e-11	0.993,0.994,0.995	0.924,0.95,0.975	0.044
78467	XLOC_040453	MFSD10	4	-	2933281	2933390	2933101	2933192	2933551	2933663	78467	507,558,800	2,4,7	164,368,424	22,37,8	179	84	2.0694557179e-13	4.55029776266e-11	0.992,0.985,0.982	0.778,0.824,0.961	0.132
58962	XLOC_055079	NOL8	9	-	95082224	95082661	95081502	95081638	95083949	95084028	58962	30,80,67	13,19,37	21,59,54	59,96,118	495	72	2.4391599851e-13	5.27204046864e-11	0.251,0.38,0.208	0.049,0.082,0.062	0.215
8837	XLOC_023286	ZSWIM7	17	-	15880892	15881227	15879882	15880406	15881357	15881477	8837	73,155,105	1,2,0	100,190,193	23,34,33	407	86	3.11195513802e-13	6.66954924496e-11	0.939,0.942,1.0	0.479,0.541,0.553	0.436
58543	XLOC_004938	KLHL12	1	-	202862366	202862553	202861532	202861787	202863311	202863410	58543	188,286,475	7,4,15	135,274,301	20,40,41	259	86	3.3228975127e-13	7.10169284101e-11	0.899,0.96,0.913	0.691,0.695,0.709	0.226
11564	XLOC_008629	PRDX5	11	+	64088132	64088264	64087205	64087340	64088336	64088375	11564	2333,2604,2452	19,10,13	1355,2479,2657	37,45,60	150	32	3.72035735552e-13	7.81971971106e-11	0.963,0.982,0.976	0.887,0.922,0.904	0.069
24949	XLOC_021598	ANKRD11	16	-	89379724	89379997	89371613	89371752	89383340	89383486	24949	323,289,457	222,295,375	59,206,191	214,333,285	345	86	5.09814412908e-13	1.05700598033e-10	0.266,0.196,0.233	0.064,0.134,0.143	0.118
25983	XLOC_015543	PRPF39	14	+	45565798	45565961	45565400	45565431	45566089	45566208	25983	36,64,67	11,27,31	14,71,44	67,70,80	173	24	6.91668944341e-13	1.42629613825e-10	0.312,0.247,0.231	0.028,0.123,0.071	0.189
60651	XLOC_050569	RP11-148K1.12	7	-	150773999	150774323	150773712	150773919	150774396	150774867	60651	390,343,385	0,0,2	228,402,398	10,20,26	396	86	7.07545133594e-13	1.44729969445e-10	1.0,1.0,0.977	0.832,0.814,0.769	0.187
64526	XLOC_037858	MST1R	3	-	49933393	49933540	49933147	49933313	49933627	49933837	64526	84,145,129	1,4,13	20,86,57	14,31,36	219	86	8.5886853185e-13	1.73819499319e-10	0.971,0.934,0.796	0.359,0.521,0.383	0.479
33005	XLOC_018849	SLTM	15	-	59186631	59186781	59186288	59186392	59189313	59189432	33005	406,522,598	0,4,4	436,826,779	37,28,35	222	86	9.24371690303e-13	1.85112102957e-10	1.0,0.981,0.983	0.82,0.92,0.896	0.109
60650	XLOC_050569	RP11-148K1.12	7	-	150773999	150774114	150773624	150773919	150774396	150774867	60650	154,143,164	0,0,2	95,135,184	10,20,26	187	86	9.57789403344e-13	1.90802652471e-10	1.0,1.0,0.974	0.814,0.756,0.765	0.213
15106	XLOC_049273	ETV1	7	-	14028892	14029089	14028632	14028764	14029187	14029501	15106	67,90,132	8,11,31	10,63,74	14,49,80	269	86	1.02173824956e-12	2.01960064676e-10	0.728,0.723,0.577	0.186,0.291,0.228	0.441
26602	XLOC_009197	SIDT2	11	+	117070348	117070545	117070097	117070148	117073717	117073909	26602	6,10,7	18,4,6	1,6,0	108,114,18	227	44	1.06192832305e-12	2.0936177569e-10	0.061,0.326,0.184	0.002,0.01,0.0	0.186
95021	XLOC_038118	CLDND1	3	-	98235643	98235723	98234327	98234676	98235895	98236004	95021	1109,1355,1342	0,0,3	406,851,941	12,17,22	146	86	1.2801981697e-12	2.48540865017e-10	1.0,1.0,0.996	0.952,0.967,0.962	0.038
58961	XLOC_055079	NOL8	9	-	95082224	95082664	95081502	95081638	95083949	95084028	58961	29,78,65	13,19,37	26,57,54	59,96,118	498	72	1.32605038061e-12	2.56789319644e-10	0.244,0.372,0.203	0.06,0.079,0.062	0.206
57294	XLOC_063615	FLNA	X	-	153580920	153581043	153580548	153580815	153581139	153581292	57294	1388,1684,2544	12,11,14	1112,1958,1839	42,49,37	195	86	1.78024261999e-12	3.42138416675e-10	0.981,0.985,0.988	0.921,0.946,0.956	0.044
8831	XLOC_023286	ZSWIM7	17	-	15881113	15881227	15879873	15880406	15881357	15881477	8831	53,83,55	1,2,0	61,100,120	23,34,33	186	86	1.99795735512e-12	3.80150000701e-10	0.961,0.95,1.0	0.551,0.576,0.627	0.386
59877	XLOC_004416	C1orf43	1	-	154184795	154184854	154179181	154180124	154184933	154185100	59877	745,986,935	2,6,1	696,1261,1150	21,27,48	104	86	2.01394456667e-12	3.82238663054e-10	0.997,0.993,0.999	0.965,0.975,0.952	0.032
13355	XLOC_050073	PPP1R35	7	-	100033253	100033390	100032904	100033156	100033470	100033687	13355	229,175,160	0,0,5	109,194,208	13,18,46	209	86	2.27884378035e-12	4.30374313745e-10	1.0,1.0,0.929	0.775,0.816,0.65	0.229
93546	XLOC_055595	DPH7	9	-	140470760	140470854	140470531	140470619	140471921	140472055	93546	36,34,62	43,36,50	22,52,59	104,198,156	167	81	3.26116911253e-12	6.05403116661e-10	0.289,0.314,0.376	0.093,0.113,0.155	0.206
72494	XLOC_007625	NT5C2	10	-	104860508	104860700	104859682	104859776	104860801	104860859	72494	17,40,59	80,118,135	2,12,19	82,166,185	229	51	3.80584452842e-12	7.03095219926e-10	0.045,0.07,0.089	0.005,0.016,0.022	0.054
2529	XLOC_041001	HNRNPD	4	-	83277689	83277836	83276456	83276554	83277948	83278048	2529	1651,2264,3407	652,875,1120	2638,4556,4651	2000,3153,2664	219	86	4.13646894515e-12	7.62329245355e-10	0.499,0.504,0.544	0.341,0.362,0.407	0.146
47687	XLOC_002092	SMG7	1	+	183516237	183516387	183515100	183515472	183518342	183518423	47687	22,35,60	73,59,118	13,24,11	111,166,142	210	74	4.34963176588e-12	7.97760106907e-10	0.096,0.173,0.152	0.04,0.048,0.027	0.102
33998	XLOC_009667	RNF141	11	-	10553373	10553562	10552189	10552298	10555562	10555752	33998	15,40,61	294,529,597	8,6,13	315,735,872	261	86	6.35425045914e-12	1.1461385379e-09	0.017,0.024,0.033	0.008,0.003,0.005	0.019
23297	XLOC_012316	C12orf65	12	+	123718286	123718471	123718008	123718078	123738193	123738746	23297	32,36,30	91,71,93	10,13,12	74,180,162	234	63	6.92401691538e-12	1.24303210026e-09	0.086,0.12,0.08	0.035,0.019,0.02	0.071
15592	XLOC_000552	KHDRBS1	1	+	32497124	32497241	32495898	32496023	32498788	32498935	15592	1614,2042,2788	5,17,15	1810,3651,3634	35,77,79	189	86	7.40707495339e-12	1.32043225419e-09	0.993,0.982,0.988	0.959,0.956,0.954	0.031
29191	XLOC_010760	IL18	11	-	112024314	112024326	112020794	112020929	112025697	112025805	29191	57,122,166	5,9,9	40,65,67	10,28,31	10	86	7.65343344256e-12	1.35691669759e-09	0.99,0.991,0.994	0.972,0.952,0.949	0.034
58333	XLOC_042579	AP3S1	5	+	115202366	115202458	115177177	115177803	115205713	115205825	58333	2918,4346,5803	18,24,41	2139,4144,4736	54,62,80	170	86	8.4218187979e-12	1.48742576538e-09	0.988,0.989,0.986	0.952,0.971,0.968	0.024
8575	XLOC_054578	SMU1	9	-	33053120	33053288	33048103	33048256	33056110	33056237	8575	820,971,1099	3,0,1	953,1760,1676	16,36,35	240	86	1.38142830508e-11	2.39002759231e-09	0.99,1.0,0.997	0.955,0.946,0.945	0.047
22960	XLOC_030120	RQCD1	2	+	219438717	219438956	219433537	219433701	219445283	219445447	22960	10,12,27	88,94,81	4,13,9	183,303,311	311	86	1.52036161438e-11	2.61262501022e-09	0.03,0.034,0.084	0.006,0.012,0.008	0.041
51531	XLOC_037080	SMC4	3	+	160129707	160129872	160122115	160122292	160130113	160130241	51531	682,1020,1306	6,1,10	924,1555,1873	24,63,42	237	86	1.61785029817e-11	2.76768479932e-09	0.976,0.997,0.979	0.933,0.9,0.942	0.059
4265	XLOC_052244	FGFR1	8	-	38280542	38280693	38279314	38279459	38282026	38282217	4265	115,99,183	62,74,111	69,74,68	106,135,107	223	86	2.11789474847e-11	3.56713319026e-09	0.417,0.34,0.389	0.201,0.175,0.197	0.191
20077	XLOC_024185	AMZ2P1	17	-	62969359	62969635	62968871	62969045	62971677	62971720	20077	154,223,346	0,0,3	57,133,119	10,9,23	298	36	2.1575852216e-11	3.61800960962e-09	1.0,1.0,0.933	0.408,0.641,0.385	0.5
90771	XLOC_024744	ELP2	18	+	33750025	33750159	33747063	33747185	33751009	33751123	90771	280,478,512	13,16,10	273,481,492	51,51,50	206	86	2.22565299524e-11	3.72396649629e-09	0.9,0.926,0.955	0.691,0.797,0.804	0.163
19222	XLOC_016648	DLGAP5	14	-	55615311	55615402	55614829	55615191	55617516	55617566	19222	56,27,73	112,130,117	14,25,38	128,249,238	125	43	3.10765857492e-11	5.14334346961e-09	0.147,0.067,0.177	0.036,0.033,0.052	0.09
48582	XLOC_022563	EME1	17	+	48455955	48456042	48453426	48453554	48456134	48456256	48582	71,80,82	2,1,1	86,134,164	21,38,35	160	86	3.38203909322e-11	5.54930792977e-09	0.95,0.977,0.978	0.688,0.655,0.716	0.282
39745	XLOC_042923	TCOF1	5	+	149758791	149758971	149758467	149758605	149759094	149759295	39745	433,393,573	5,0,1	715,1246,1303	28,60,46	252	86	3.40696360013e-11	5.57820834255e-09	0.967,1.0,0.995	0.897,0.876,0.906	0.094
72489	XLOC_016771	PIGH	14	-	68059031	68059153	68056026	68056889	68059351	68059435	72489	29,56,30	77,54,72	5,6,3	37,84,84	185	77	3.45864448192e-11	5.63862514277e-09	0.136,0.301,0.148	0.053,0.029,0.015	0.163
83934	XLOC_042226	SMN2	5	+	69362760	69362961	69361791	69361911	69363120	69363273	83934	1529,1927,360	1,0,2	2265,5504,2491	46,47,42	273	86	3.60638185981e-11	5.85446219446e-09	0.998,1.0,0.983	0.939,0.974,0.949	0.04
41048	XLOC_046709	UNC5CL	6	-	41036579	41036692	41034213	41035176	41037814	41037873	41048	102,191,274	0,3,3	133,260,186	24,25,21	151	52	3.70147246187e-11	5.99575062904e-09	1.0,0.956,0.969	0.656,0.782,0.753	0.245
86952	XLOC_042308	HMGCR	5	+	74650880	74651039	74650327	74650522	74651189	74651347	86952	510,522,736	39,16,24	344,706,796	53,95,95	231	86	3.73163722145e-11	6.01937540639e-09	0.83,0.924,0.919	0.707,0.735,0.757	0.158
1216	XLOC_021787	NDEL1	17	+	8347244	8347494	8339239	8339363	8347577	8347675	1216	107,92,65	73,66,139	9,33,26	72,107,122	322	86	3.81606968247e-11	6.14258406399e-09	0.281,0.271,0.111	0.032,0.076,0.054	0.167
87226	XLOC_042515	PAM	5	+	102360834	102361038	102355493	102355547	102363885	102363942	87226	1293,1677,2007	27,20,32	408,768,773	20,43,39	201	11	4.40688596726e-11	7.00568770588e-09	0.724,0.821,0.774	0.528,0.494,0.52	0.259
16161	XLOC_007629	USMG5	10	-	105153955	105154151	105152127	105152223	105155502	105155780	16161	42,54,41	59,71,68	27,81,86	214,308,258	268	86	5.59042812043e-11	8.669481397e-09	0.186,0.196,0.162	0.039,0.078,0.097	0.11
20082	XLOC_024185	AMZ2P1	17	-	62969349	62969635	62968871	62969045	62971677	62971717	20082	122,160,247	0,0,3	37,98,105	10,9,23	305	33	5.71618308243e-11	8.8465179883e-09	1.0,1.0,0.899	0.286,0.541,0.331	0.58
60655	XLOC_050569	RP11-148K1.12	7	-	150774187	150774323	150773624	150773919	150774396	150774488	60655	186,146,173	0,0,2	128,214,205	10,20,26	207	85	6.05330230385e-11	9.31158990281e-09	1.0,1.0,0.973	0.84,0.815,0.764	0.185
72756	XLOC_002799	CCNL2	1	-	1328169	1328183	1326145	1326245	1328775	1328840	72756	100,116,145	14,10,6	58,80,119	27,43,26	7	58	6.30527852152e-11	9.66024378785e-09	0.983,0.99,0.995	0.947,0.939,0.974	0.036
77225	XLOC_012603	MAGOHB	12	-	10761696	10761982	10760452	10760535	10762429	10762540	77225	13,47,63	66,101,141	48,67,80	374,489,500	348	76	7.61390950288e-11	1.14807523172e-08	0.041,0.092,0.089	0.027,0.029,0.034	0.044
51541	XLOC_028592	CRIM1	2	+	36764494	36764689	36749234	36749456	36771518	36771641	51541	325,489,847	11,0,10	232,475,326	18,26,25	267	86	8.68718430524e-11	1.29963683945e-08	0.905,1.0,0.965	0.806,0.855,0.808	0.134
29901	XLOC_035752	NHP2L1	22	-	42078359	42078591	42076247	42076368	42084797	42084885	29901	205,223,308	328,393,437	198,425,460	797,1236,1167	299	81	9.73336966581e-11	1.43472440046e-08	0.145,0.133,0.16	0.063,0.085,0.096	0.065
45146	XLOC_037248	AP2M1	3	+	183899483	183899603	183898872	183899014	183899699	183899835	45146	2212,2155,2861	0,5,7	2212,3836,4224	32,59,31	192	86	9.68671809431e-11	1.43472440046e-08	1.0,0.995,0.995	0.969,0.967,0.984	0.023
7577	XLOC_052459	SNHG6	8	-	67837671	67837883	67834848	67834960	67838432	67838537	7577	2093,2646,2314	8,12,6	1373,2646,2149	18,37,42	284	86	9.74058611547e-11	1.43472440046e-08	0.988,0.985,0.992	0.959,0.956,0.939	0.037
21253	XLOC_004065	CSDE1	1	-	115292441	115292828	115282312	115282511	115300545	115300624	21253	4872,6824,8575	3,14,20	4399,8436,8599	8,62,72	445	72	1.01534114449e-10	1.49264929947e-08	0.996,0.987,0.986	0.989,0.957,0.951	0.024
9619	XLOC_040424	GAK	4	-	862326	862473	860743	861220	864498	864692	9619	285,238,314	0,0,1	297,415,405	18,15,26	219	86	1.17330256622e-10	1.7057875172e-08	1.0,1.0,0.992	0.866,0.916,0.859	0.117
9049	XLOC_026519	CBLC	19	+	45287520	45287658	45285626	45285748	45293260	45293348	9049	90,112,200	4,8,10	57,88,113	20,20,38	205	81	1.2143119843e-10	1.76139877905e-08	0.899,0.847,0.888	0.53,0.635,0.54	0.31
63699	XLOC_026021	SIN3B	19	+	16973694	16974173	16973162	16973370	16974490	16974607	63699	82,129,141	21,13,38	30,51,44	33,59,56	551	86	1.41175848789e-10	2.0323462096e-08	0.379,0.608,0.367	0.124,0.119,0.109	0.334
90126	XLOC_010206	SF1	11	-	64533422	64533627	64532077	64532990	64534371	64534551	90126	351,303,433	137,108,127	271,519,709	210,387,423	277	86	1.45018330677e-10	2.08373043201e-08	0.443,0.466,0.514	0.286,0.294,0.342	0.167
48581	XLOC_022563	EME1	17	+	48455960	48456042	48453426	48453554	48456134	48456256	48581	42,52,51	2,1,1	51,86,107	21,38,35	150	86	1.5006940135e-10	2.14789307908e-08	0.923,0.968,0.967	0.582,0.565,0.637	0.358
95168	XLOC_044174	P4HA2	5	-	131562389	131562914	131554237	131554337	131563482	131563508	95168	331,388,404	11,25,52	60,124,106	24,58,43	530	19	1.58927537797e-10	2.25807323628e-08	0.519,0.357,0.218	0.082,0.071,0.081	0.287
3963	XLOC_022308	GRB7	17	+	37902165	37902253	37901980	37902041	37902361	37902455	3963	410,302,306	15,4,7	28,61,61	6,8,14	130	54	1.65601865554e-10	2.33983169223e-08	0.919,0.969,0.948	0.66,0.76,0.644	0.257
12047	XLOC_002846	C1orf174	1	-	3811858	3812747	3807132	3809560	3816735	3816857	12047	27,28,33	70,70,74	8,21,15	81,182,160	961	86	1.6771561917e-10	2.36095319399e-08	0.033,0.035,0.038	0.009,0.01,0.008	0.026
61284	XLOC_051422	ESRP1	8	+	95704904	95705055	95690430	95690599	95709079	95709189	61284	555,643,788	73,30,64	173,327,331	52,67,86	223	86	1.6880485898e-10	2.3719103371e-08	0.746,0.892,0.826	0.562,0.653,0.597	0.217
87870	XLOC_014356	UBAC2	13	+	99853682	99853821	99853140	99853193	99890680	99890808	87870	49,42,72	75,93,143	15,18,29	106,130,146	171	46	1.71573866226e-10	2.39831508218e-08	0.149,0.108,0.119	0.037,0.036,0.051	0.084
43756	XLOC_049818	ABHD11	7	-	73152205	73152472	73151975	73152065	73152657	73152713	43756	39,48,43	39,63,61	27,49,30	82,170,163	299	46	1.89169679921e-10	2.63862307836e-08	0.133,0.105,0.098	0.048,0.042,0.028	0.073
12279	XLOC_010194	TRPT1	11	-	63991571	63991682	63991301	63991439	63991756	63992189	12279	208,347,288	0,1,1	68,160,144	22,12,6	183	86	2.19546381075e-10	3.03459235204e-08	1.0,0.994,0.993	0.592,0.862,0.919	0.205
71509	XLOC_007727	TIAL1	10	-	121339982	121340050	121339446	121339522	121341433	121341521	71509	23,43,80	206,274,315	16,33,31	329,483,466	100	64	2.27099117289e-10	3.12765495504e-08	0.067,0.091,0.14	0.03,0.042,0.041	0.062
81297	XLOC_013158	CYP27B1	12	-	58165262	58165388	58164876	58165040	58165756	58165899	81297	6,19,16	17,24,33	6,30,13	130,216,135	198	86	2.26883623e-10	3.12765495504e-08	0.133,0.256,0.174	0.02,0.057,0.04	0.149
11563	XLOC_008629	PRDX5	11	+	64087205	64087340	64085559	64085858	64088336	64088375	11563	1646,1856,1824	20,25,21	951,1945,1971	46,66,57	153	32	2.2977819647e-10	3.15316849537e-08	0.945,0.939,0.948	0.812,0.86,0.879	0.094
27134	XLOC_015101	ANKRD10	13	-	111545374	111546549	111535469	111536140	111558379	111558471	27134	1650,2226,2811	1,2,7	1052,1651,1471	6,37,15	1246	85	2.29564367515e-10	3.15316849537e-08	0.991,0.987,0.965	0.923,0.753,0.87	0.132
19875	XLOC_048272	SBDSP1	7	+	72301271	72301393	72299961	72300362	72302181	72302378	19875	18,29,41	45,71,57	59,47,54	327,384,301	194	86	2.62620813984e-10	3.57811479738e-08	0.151,0.153,0.242	0.074,0.051,0.074	0.116
27494	XLOC_009670	EIF4G2	11	-	10823207	10823321	10822508	10822634	10823595	10823756	27494	2608,2849,3627	75,73,131	4074,7499,7182	267,418,421	186	86	2.95182878141e-10	4.00744897445e-08	0.941,0.947,0.928	0.876,0.892,0.887	0.054
59729	XLOC_055077	IARS	9	-	95050407	95050564	95050072	95050192	95051582	95051708	59729	741,876,1266	1,0,0	1342,2771,3164	16,54,41	229	86	3.52689100147e-10	4.72096016895e-08	0.996,1.0,1.0	0.969,0.951,0.967	0.036
90774	XLOC_024744	ELP2	18	+	33719381	33719576	33718757	33718835	33721099	33721164	90774	10,22,27	45,64,59	0,10,9	92,85,134	224	43	3.54742790698e-10	4.74013405336e-08	0.041,0.062,0.081	0.0,0.022,0.013	0.05
1352	XLOC_022573	LUC7L3	17	+	48828657	48828723	48828107	48828213	48829560	48833574	1352	48,55,72	17,27,25	37,59,59	47,69,95	118	86	3.73483244331e-10	4.98182247832e-08	0.673,0.598,0.677	0.365,0.384,0.312	0.296
20089	XLOC_024185	AMZ2P1	17	-	62969359	62969470	62968871	62969045	62971677	62971694	20089	61,94,152	0,0,3	25,68,41	10,9,23	107	10	4.35924518705e-10	5.73451188416e-08	1.0,1.0,0.826	0.189,0.414,0.143	0.693
27129	XLOC_015101	ANKRD10	13	-	111545374	111546740	111536044	111536140	111558379	111558471	27129	1714,2359,3061	1,2,7	1153,1812,1554	6,37,15	1437	85	4.43839076603e-10	5.81856252004e-08	0.99,0.986,0.963	0.919,0.743,0.86	0.139
12282	XLOC_010194	TRPT1	11	-	63991571	63991634	63991304	63991439	63991756	63991963	12282	128,219,176	0,1,1	43,109,89	22,12,6	112	86	4.63423965869e-10	6.05450714861e-08	1.0,0.994,0.993	0.6,0.875,0.919	0.198
36318	XLOC_035369	HIRA	22	-	19395796	19395926	19394706	19394797	19396005	19396116	36318	32,52,59	14,13,34	40,75,67	70,157,119	200	84	4.81426121191e-10	6.26823382161e-08	0.49,0.627,0.422	0.194,0.167,0.191	0.329
100189	XLOC_008818	INPPL1	11	+	71949085	71949219	71948167	71948840	71949306	71950176	100189	219,237,334	2,2,4	58,139,151	9,14,12	206	86	4.93893370646e-10	6.37615505813e-08	0.979,0.98,0.972	0.729,0.806,0.84	0.185
77109	XLOC_042620	SNX2	5	+	122163073	122163154	122161744	122161888	122163269	122163741	77109	344,570,646	0,7,0	362,748,805	20,27,25	148	86	4.9184478712e-10	6.37615505813e-08	1.0,0.979,1.0	0.913,0.942,0.949	0.058
10264	XLOC_008229	EIF3M	11	+	32608557	32608690	32605429	32605475	32611092	32611187	10264	1011,1356,1423	39,49,55	1204,2204,2075	113,204,138	158	39	5.2931858896e-10	6.81044682976e-08	0.865,0.872,0.865	0.725,0.727,0.788	0.121
87228	XLOC_042515	PAM	5	+	102360837	102361038	102355493	102355547	102363885	102363942	87228	892,1206,1434	27,20,32	296,539,555	20,43,39	198	11	5.32034194478e-10	6.82237730593e-08	0.647,0.77,0.713	0.451,0.411,0.442	0.275
20313	XLOC_037040	ARHGEF26	3	+	153904862	153904958	153870560	153870721	153905473	153905626	20313	11,7,17	5,2,5	0,3,1	4,21,20	172	86	5.42801692482e-10	6.94877240486e-08	0.524,0.636,0.63	0.0,0.067,0.024	0.566
95160	XLOC_044174	P4HA2	5	-	131562624	131562914	131554237	131554337	131563482	131563532	95160	244,312,325	11,25,52	55,103,84	24,58,43	319	43	5.69590152821e-10	7.27949572528e-08	0.749,0.627,0.457	0.236,0.193,0.208	0.399
76042	XLOC_016471	SNX6	14	-	35077235	35077346	35074801	35074923	35078843	35078948	76042	524,769,1004	8,17,12	533,1051,1161	32,58,59	183	86	5.706219941e-10	7.2804877769e-08	0.969,0.955,0.975	0.887,0.895,0.902	0.072
99835	XLOC_037236	YEATS2	3	+	183490092	183490351	183479884	183480067	183491420	183491582	99835	653,725,1049	2,2,0	207,335,385	5,9,11	331	86	6.10959949299e-10	7.75624329644e-08	0.988,0.989,1.0	0.915,0.906,0.901	0.085
64503	XLOC_037858	MST1R	3	-	49933393	49933420	49933147	49933313	49933627	49933837	64503	37,68,55	1,4,13	5,42,27	14,31,36	40	86	6.31905083814e-10	8.00881961542e-08	0.988,0.973,0.901	0.434,0.744,0.617	0.356
60554	XLOC_037834	USP19	3	-	49139052	49139138	49138787	49138874	49139260	49139332	60554	687,732,872	0,2,5	322,662,701	7,16,24	131	59	6.54539089595e-10	8.26821580429e-08	1.0,0.994,0.987	0.954,0.949,0.929	0.05
8476	XLOC_042565	YTHDC2	5	+	112895014	112895627	112891748	112891831	112896776	112896882	8476	31,30,50	5,5,22	8,19,18	16,34,40	675	76	6.91147028498e-10	8.7162208232e-08	0.411,0.403,0.204	0.053,0.059,0.048	0.286
3266	XLOC_025693	NFIC	19	+	3453760	3453914	3452479	3452664	3456547	3456633	3266	54,35,131	36,21,56	14,60,44	33,84,90	219	79	6.99531876869e-10	8.80740645897e-08	0.351,0.375,0.458	0.133,0.205,0.15	0.232
34426	XLOC_022372	NAGLU	17	+	40716726	40716916	40716463	40716595	40717000	40717065	34426	578,506,532	0,0,0	443,702,691	8,28,9	234	58	7.24110216233e-10	9.10183876081e-08	1.0,1.0,1.0	0.932,0.861,0.95	0.086
11565	XLOC_008629	PRDX5	11	+	64088132	64088264	64085559	64085858	64088336	64088375	11565	1002,1121,1050	20,25,21	598,1128,1208	46,66,57	150	32	7.58081708518e-10	9.49755635411e-08	0.914,0.905,0.914	0.735,0.785,0.819	0.131
66989	XLOC_031036	TPRKB	2	-	73959710	73959827	73959289	73959412	73961555	73961718	66989	106,76,93	185,229,145	137,128,141	436,769,667	189	86	8.48709991175e-10	1.0554199615e-07	0.207,0.131,0.226	0.125,0.07,0.088	0.094
72757	XLOC_002799	CCNL2	1	-	1324005	1324123	1323333	1323445	1325609	1325751	72757	17,51,38	273,369,290	4,8,9	228,297,298	190	86	8.49337933317e-10	1.0554199615e-07	0.027,0.059,0.056	0.008,0.012,0.013	0.036
22447	XLOC_002672	COX20	1	+	245005245	245005360	244998960	244999058	245005496	245005560	22447	334,386,454	69,45,44	168,261,344	59,110,132	158	57	8.61715254707e-10	1.06732387181e-07	0.636,0.756,0.788	0.507,0.461,0.485	0.242
25031	XLOC_020490	AXIN1	16	-	341189	341297	339439	339607	343487	343718	25031	58,108,74	64,98,74	11,36,37	46,117,82	180	86	9.01070884574e-10	1.11426104297e-07	0.302,0.345,0.323	0.103,0.128,0.177	0.187
626	XLOC_041094	EIF4E	4	-	99830828	99831110	99823026	99823133	99850245	99851788	626	80,49,44	161,166,221	26,73,46	253,469,408	354	86	9.12126263408e-10	1.12610695219e-07	0.108,0.067,0.046	0.024,0.036,0.027	0.045
87280	XLOC_023776	KAT2A	17	-	40269924	40270035	40269695	40269832	40270314	40270421	87280	194,205,219	3,0,2	175,313,287	22,21,24	183	86	9.30250099174e-10	1.14477777527e-07	0.968,1.0,0.981	0.789,0.875,0.849	0.145
21437	XLOC_001029	ACADM	1	+	76254843	76255041	76253181	76253289	76255636	76255742	21437	1726,2562,2631	4,0,0	2247,3785,3579	28,44,14	270	86	1.18136178617e-09	1.43986488117e-07	0.993,1.0,1.0	0.962,0.965,0.988	0.026
72204	XLOC_023178	FXR2	17	-	7495388	7495475	7494759	7495243	7495571	7495675	72204	46,74,46	116,162,195	16,26,35	168,262,198	160	86	1.22162946425e-09	1.47949023593e-07	0.176,0.197,0.113	0.049,0.051,0.087	0.1
41667	XLOC_005707	WAC	10	+	28884661	28884970	28879648	28879761	28897114	28897360	41667	955,1293,1535	42,48,57	606,1239,1077	91,109,91	381	86	1.29319577269e-09	1.5587401432e-07	0.837,0.859,0.859	0.601,0.72,0.728	0.169
47717	XLOC_014893	DIS3	13	-	73355426	73355494	73354983	73355141	73355742	73356234	47717	25,22,43	54,68,97	2,19,15	59,121,166	122	86	1.31306920892e-09	1.57770951972e-07	0.246,0.186,0.238	0.023,0.1,0.06	0.162
25356	XLOC_002840	WRAP73	1	-	3551723	3551858	3551560	3551638	3552507	3552594	25356	252,265,264	2,1,4	243,442,378	13,40,25	186	65	1.32720856527e-09	1.59219118102e-07	0.978,0.989,0.958	0.867,0.794,0.841	0.141
86849	XLOC_048547	SLC12A9	7	+	100480385	100480711	100479673	100479862	100481690	100481860	86849	94,119,139	195,175,172	93,185,135	275,557,498	398	86	1.35505351384e-09	1.62049957679e-07	0.094,0.128,0.149	0.068,0.067,0.055	0.06
49342	XLOC_006910	ARMC4	10	-	28233150	28233360	28229491	28229734	28233744	28233891	49342	85,124,243	5,1,11	37,72,73	8,27,16	282	86	1.39308375946e-09	1.66337253019e-07	0.838,0.974,0.871	0.585,0.449,0.582	0.356
23556	XLOC_011427	PPHLN1	12	+	42745686	42745851	42729684	42729776	42748962	42749024	23556	225,280,329	58,53,40	188,383,412	150,226,183	205	54	1.41701628209e-09	1.68404218522e-07	0.505,0.582,0.684	0.248,0.309,0.372	0.281
58963	XLOC_055079	NOL8	9	-	95082224	95082419	95081502	95081638	95083949	95084028	58963	20,48,35	13,19,37	10,34,44	59,96,118	253	72	1.45722456324e-09	1.72913405484e-07	0.305,0.418,0.212	0.046,0.092,0.096	0.234
20704	XLOC_039999	LARP1B	4	+	129012155	129012299	129003319	129003460	129012501	129012667	20704	331,485,570	0,0,0	392,589,607	17,17,10	216	86	1.50354761974e-09	1.77856862467e-07	1.0,1.0,1.0	0.902,0.932,0.96	0.069
43730	XLOC_048405	DMTF1	7	+	86823999	86824144	86823040	86823418	86824346	86825648	43730	248,262,266	2,7,7	97,160,149	6,29,26	217	86	1.70675329425e-09	2.01270267148e-07	0.98,0.937,0.938	0.865,0.686,0.694	0.203
42634	XLOC_003592	DAB1	1	-	59011520	59011787	59004466	59004982	59012374	59012474	42634	22,28,46	4,5,15	4,14,30	6,25,50	339	86	1.71734515497e-09	2.01654858671e-07	0.583,0.587,0.438	0.145,0.124,0.132	0.402
41664	XLOC_005707	WAC	10	+	28900183	28900410	28899627	28899750	28900702	28900851	41664	51,47,43	360,371,458	4,16,22	248,427,447	299	86	1.92687577005e-09	2.25140532164e-07	0.039,0.035,0.026	0.005,0.011,0.014	0.023
14873	XLOC_035278	PPP6R2	22	+	50857295	50857408	50854520	50854586	50857777	50857891	14873	170,159,268	0,0,1	76,127,188	5,15,11	158	59	2.17597695418e-09	2.51549529773e-07	1.0,1.0,0.99	0.85,0.76,0.865	0.172
6529	XLOC_004054	AP4B1	1	-	114441746	114441974	114441339	114441423	114442525	114443022	6529	5,18,16	6,15,9	4,4,17	32,72,42	291	77	2.17561146876e-09	2.51549529773e-07	0.181,0.241,0.32	0.032,0.014,0.097	0.2
86328	XLOC_045563	C6ORF165	6	+	88210225	88210385	88182642	88182737	88210875	88211028	86328	299,328,352	0,0,0	202,319,341	7,8,19	232	86	2.4471268345e-09	2.78791980804e-07	1.0,1.0,1.0	0.915,0.937,0.869	0.093
82662	XLOC_023063	SMG6	17	-	2206307	2206648	2202199	2203958	2206926	2207123	82662	70,74,113	6,8,6	40,63,54	15,31,23	413	86	2.53645859871e-09	2.87558273647e-07	0.708,0.658,0.797	0.357,0.297,0.328	0.394
47412	XLOC_049867	STYXL1	7	-	75643059	75643205	75634576	75634722	75651168	75651310	47412	157,168,212	6,8,5	142,262,261	34,32,48	218	86	2.80354950366e-09	3.15960443176e-07	0.912,0.892,0.944	0.622,0.764,0.682	0.227
10814	XLOC_054071	MRRF	9	+	125048317	125048445	125047447	125047566	125054027	125054119	10814	34,56,72	131,172,205	37,33,36	179,383,313	199	85	3.41522088387e-09	3.79293337697e-07	0.1,0.122,0.13	0.081,0.035,0.047	0.063
35903	XLOC_025842	PPAN-P2RY11	19	+	10217498	10217681	10217176	10217347	10218180	10218282	35903	14,3,10	42,37,71	3,10,0	116,247,184	255	86	3.44962347576e-09	3.82557226677e-07	0.101,0.027,0.045	0.009,0.013,0.0	0.05
22133	XLOC_049067	SLC4A2	7	+	150768487	150768692	150768158	150768384	150768775	150768924	22133	391,334,430	0,3,11	557,896,798	50,45,39	277	86	3.51351903127e-09	3.87951483427e-07	1.0,0.972,0.924	0.776,0.861,0.864	0.132
10383	XLOC_043020	CCNG1	5	+	162869379	162869574	162869050	162869149	162870679	162870898	10383	2167,2574,3261	2,9,1	721,1460,1792	9,14,20	267	86	3.81927889315e-09	4.16896666471e-07	0.997,0.989,0.999	0.963,0.971,0.967	0.028
10271	XLOC_010626	FAM76B	11	-	95512241	95512299	95511985	95512121	95512770	95512851	10271	16,20,34	17,20,19	2,8,14	27,70,44	90	74	3.88372922711e-09	4.23315389386e-07	0.436,0.451,0.595	0.057,0.086,0.207	0.377
28065	XLOC_015097	CARS2	13	-	111300664	111301644	111298313	111299586	111303380	111303447	28065	102,113,101	84,70,73	53,92,66	70,150,144	1026	60	3.97014754405e-09	4.31501876518e-07	0.066,0.086,0.075	0.042,0.035,0.026	0.041
64991	XLOC_013681	RPLP0	12	-	120638521	120638694	120637112	120637288	120638885	120639038	64991	4278,5269,4797	2,9,0	2718,4973,4724	29,39,28	245	86	4.26233592865e-09	4.58907939461e-07	0.999,0.995,1.0	0.971,0.978,0.983	0.021
48969	XLOC_022707	PSMC5	17	+	61907492	61907549	61907211	61907309	61907630	61907861	48969	815,742,734	1,5,1	1519,2502,2093	28,76,47	100	86	4.72301686649e-09	5.06830859183e-07	0.999,0.992,0.998	0.979,0.966,0.975	0.023
40380	XLOC_048741	HILPDA	7	+	128097254	128103542	128095873	128096077	128106616	128106739	40380	8925,11732,15418	2,2,0	860,1817,1515	0,9,4	6360	86	5.05335484569e-09	5.37741796397e-07	0.984,0.988,1.0	1.0,0.732,0.837	0.134
15258	XLOC_001726	DAP3	1	+	155698832	155698913	155697398	155697529	155698998	155699157	15258	545,732,718	17,27,14	818,1359,1228	54,124,86	148	86	5.21305709711e-09	5.53193088171e-07	0.949,0.94,0.968	0.898,0.864,0.892	0.068
57293	XLOC_063615	FLNA	X	-	153581921	153582095	153581663	153581825	153582282	153582411	57293	1583,1763,3036	2,1,7	1301,2411,2397	13,33,20	246	86	5.51037204755e-09	5.83931064561e-07	0.996,0.998,0.993	0.972,0.962,0.977	0.025
9544	XLOC_048340	MDH2	7	+	75684147	75684316	75677321	75677544	75686727	75686765	9544	2749,2647,3418	16,21,7	2089,3991,3865	41,56,49	186	31	5.71773228764e-09	6.01726259424e-07	0.966,0.955,0.988	0.895,0.922,0.929	0.054
9526	XLOC_027362	DDX39A	19	-	14521232	14521417	14521027	14521146	14521800	14521984	9526	24,25,43	236,196,235	17,35,43	462,783,647	257	86	6.0616317521e-09	6.37039090113e-07	0.033,0.041,0.058	0.012,0.015,0.022	0.028
78498	XLOC_040678	UGDH	4	-	39512280	39512481	39511972	39512170	39515702	39515804	78498	611,994,1077	1,0,0	573,1158,1169	17,8,19	273	86	6.3841383291e-09	6.67256145526e-07	0.995,1.0,1.0	0.914,0.979,0.951	0.05
35923	XLOC_006898	YME1L1	10	-	27436426	27436597	27434356	27434519	27437834	27437969	35923	39,88,136	298,408,674	33,88,69	435,866,868	243	86	6.45858733161e-09	6.74113948327e-07	0.044,0.071,0.067	0.026,0.035,0.027	0.031
68547	XLOC_026436	MIA	19	+	41289682	41289745	41286289	41286404	41289825	41289878	68547	97,92,71	5,7,6	9,53,38	5,21,16	72	46	6.88434420582e-09	7.14641760838e-07	0.925,0.894,0.883	0.535,0.617,0.603	0.316
34430	XLOC_022372	NAGLU	17	+	40714313	40714505	40714168	40714237	40714629	40714937	34430	200,112,158	8,7,11	115,161,170	25,44,31	240	62	6.90174772888e-09	7.15474929644e-07	0.866,0.805,0.788	0.543,0.486,0.586	0.281
91868	XLOC_046735	TRERF1	6	-	42230997	42231306	42227076	42227461	42232441	42232592	91868	67,52,83	1,0,1	22,27,31	9,11,6	381	86	7.29813953715e-09	7.54516870468e-07	0.938,1.0,0.949	0.356,0.357,0.538	0.545
4634	XLOC_009436	HRAS	11	-	533276	533358	532241	532755	533452	533612	4634	93,53,57	193,199,184	55,76,53	251,478,502	150	86	7.31319316216e-09	7.55050083744e-07	0.216,0.132,0.151	0.112,0.084,0.057	0.082
22125	XLOC_049067	SLC4A2	7	+	150768476	150768692	150768158	150768384	150768775	150768924	22125	522,417,542	0,3,11	742,1220,1077	50,45,39	288	86	8.27992796548e-09	8.47975763638e-07	1.0,0.976,0.936	0.816,0.89,0.892	0.105
60256	XLOC_020488	LUC7L	16	-	278331	278401	277240	277335	279277	279433	60256	15,14,13	41,29,21	7,8,7	60,111,93	126	86	9.0132599162e-09	9.16924940115e-07	0.2,0.248,0.297	0.074,0.047,0.049	0.192
89846	XLOC_004908	DDX59	1	-	200619552	200619804	200618201	200618354	200628154	200628244	89846	89,194,247	0,4,2	79,126,140	9,14,15	321	83	9.70320146454e-09	9.83540515584e-07	1.0,0.926,0.97	0.694,0.699,0.707	0.265
34419	XLOC_022372	NAGLU	17	+	40714373	40714505	40713927	40714237	40714629	40715340	34419	70,37,59	8,7,11	21,57,51	25,44,31	204	86	9.92106252706e-09	1.00258357223e-06	0.787,0.69,0.693	0.262,0.353,0.41	0.382
67846	XLOC_039450	DCUN1D4	4	+	52753288	52753410	52752733	52752804	52757925	52758017	67846	12,9,23	63,56,73	1,6,2	79,91,127	171	63	1.03999363565e-08	1.04544709371e-06	0.066,0.056,0.104	0.005,0.024,0.006	0.064
48568	XLOC_012518	CDCA3	12	-	6958486	6958593	6957224	6958362	6958728	6959022	48568	324,330,340	2,2,4	402,627,486	14,29,40	179	86	1.05491207991e-08	1.05765679202e-06	0.987,0.988,0.976	0.932,0.912,0.854	0.084
58562	XLOC_022764	BPTF	17	+	65871671	65871860	65870932	65871136	65887959	65888150	58562	46,33,189	5,13,32	11,48,35	10,61,52	261	86	1.15792223587e-08	1.15513069821e-06	0.752,0.455,0.661	0.266,0.206,0.182	0.405
85183	XLOC_007529	ALDH18A1	10	-	97402748	97402963	97397043	97397193	97413046	97413162	85183	967,892,1337	0,0,4	729,1349,1337	23,15,11	287	86	1.15818892255e-08	1.15513069821e-06	1.0,1.0,0.99	0.905,0.964,0.973	0.049
52512	XLOC_015742	CHURC1	14	+	65499076	65499239	65494415	65494499	65499327	65499414	52512	17,13,32	54,48,100	5,0,7	36,111,94	220	71	1.20164432849e-08	1.19534627086e-06	0.092,0.08,0.094	0.043,0.0,0.023	0.067
11391	XLOC_033423	APMAP	20	-	24949527	24949720	24943560	24944658	24950161	24950296	11391	916,979,983	0,0,1	1377,2289,1921	34,23,15	265	86	1.2704885588e-08	1.26054273159e-06	1.0,1.0,0.997	0.929,0.97,0.977	0.04
29691	XLOC_036322	ALAS1	3	+	52232687	52232864	52232159	52232271	52233225	52233456	29691	221,151,149	152,70,111	52,112,137	81,168,191	249	86	1.2925974624e-08	1.28049734136e-06	0.334,0.427,0.317	0.181,0.187,0.199	0.17
81200	XLOC_009496	CARS	11	-	3068982	3069231	3063394	3063486	3078572	3078843	81200	67,62,79	81,81,100	16,79,99	92,232,234	320	85	1.29465275167e-08	1.28049734136e-06	0.18,0.169,0.173	0.044,0.083,0.101	0.098
37106	XLOC_003267	YARS	1	-	33276511	33276658	33276191	33276367	33282788	33283754	37106	745,866,1171	1,4,0	1032,2269,2419	20,45,28	219	86	1.31450151875e-08	1.29578600617e-06	0.997,0.988,1.0	0.953,0.952,0.971	0.036
53063	XLOC_013126	ATP5B	12	-	57033763	57033976	57032889	57033091	57036241	57036364	53063	9477,10895,11701	10,15,29	9772,19903,19951	59,94,122	285	86	1.32621422733e-08	1.30564507248e-06	0.997,0.995,0.992	0.98,0.985,0.98	0.013
96175	XLOC_005974	CDK1	10	+	62547817	62547988	62545421	62545545	62551647	62551811	96175	1928,2770,2429	1,0,4	2809,4010,4043	20,41,33	243	86	1.36737857703e-08	1.34443621998e-06	0.999,1.0,0.995	0.98,0.972,0.977	0.022
85377	XLOC_018042	CLK3	15	+	74914460	74914557	74912349	74912566	74914834	74914901	85377	790,654,680	0,1,5	186,270,303	3,11,9	146	60	1.42067684283e-08	1.39504249362e-06	1.0,0.996,0.982	0.962,0.91,0.933	0.058
11126	XLOC_049128	UBE3C	7	+	157015947	157016045	157009560	157009665	157018100	157018233	11126	259,298,371	1,1,1	220,448,498	10,18,25	172	86	1.47580243581e-08	1.44359966984e-06	0.992,0.993,0.995	0.917,0.926,0.909	0.076
48153	XLOC_063602	IDH3G	X	-	153052255	153052402	153051809	153051904	153052505	153052608	48153	275,287,317	1,0,1	227,345,332	17,10,15	219	86	1.49992450682e-08	1.46344296702e-06	0.991,1.0,0.992	0.84,0.931,0.897	0.105
33402	XLOC_011609	TARBP2	12	+	53898918	53899046	53898395	53898599	53899432	53899634	33402	126,113,148	8,8,7	134,289,246	49,64,50	200	86	1.6087222332e-08	1.56160672963e-06	0.871,0.859,0.901	0.54,0.66,0.679	0.251
78746	XLOC_002914	DFFA	1	-	10523487	10523677	10521199	10523266	10527246	10527389	78746	214,439,546	1,0,1	707,1297,1232	24,40,32	262	86	1.65302528332e-08	1.59446931816e-06	0.986,1.0,0.994	0.906,0.914,0.927	0.078
75436	XLOC_032072	CLK1	2	-	201722440	201722607	201721613	201721708	201722695	201722812	75436	276,643,502	0,0,0	254,434,539	7,13,11	239	86	1.67883562607e-08	1.61732071462e-06	1.0,1.0,1.0	0.929,0.923,0.946	0.067
5057	XLOC_030893	XPO1	2	-	61717776	61717911	61715722	61715906	61719169	61719333	5057	896,1185,1588	2,9,6	1402,2615,2410	39,48,36	207	86	1.74021851373e-08	1.67012820328e-06	0.995,0.982,0.991	0.937,0.958,0.965	0.036
15344	XLOC_024419	PYCR1	17	-	79892528	79892621	79890251	79891252	79892801	79893023	15344	658,605,710	2,4,5	601,1056,1156	22,43,20	172	86	1.75091239285e-08	1.67617457653e-06	0.994,0.987,0.986	0.932,0.925,0.967	0.048
40688	XLOC_024972	CNDP2	18	+	72164743	72164961	72163442	72163666	72167171	72167268	40688	21,15,43	14,5,8	13,42,38	70,86,70	290	86	1.80399194472e-08	1.72482427817e-06	0.308,0.471,0.614	0.052,0.127,0.139	0.358
85284	XLOC_022956	RPTOR	17	+	78899169	78899280	78897289	78897473	78914295	78914401	85284	157,135,232	4,4,5	94,171,151	10,36,17	183	86	1.92415670064e-08	1.82826037292e-06	0.949,0.941,0.956	0.815,0.691,0.807	0.178
72503	XLOC_007625	NT5C2	10	-	104860419	104860700	104859682	104859776	104860801	104860859	72503	9,27,37	80,118,135	3,6,13	82,166,185	318	51	2.04184961161e-08	1.93047139612e-06	0.018,0.035,0.042	0.006,0.006,0.011	0.024
34189	XLOC_023179	SAT2	17	-	7530260	7530362	7530099	7530111	7530460	7530732	34189	306,407,364	1,4,2	133,249,246	10,12,14	93	5	2.09117498873e-08	1.96978357148e-06	0.943,0.845,0.907	0.417,0.527,0.486	0.422
27275	XLOC_033118	SLCO4A1	20	+	61299363	61299536	61299096	61299262	61299828	61299893	27275	1310,760,633	5,7,14	241,454,357	11,23,10	217	58	2.11224190361e-08	1.98472700445e-06	0.986,0.967,0.924	0.854,0.841,0.905	0.092
99779	XLOC_013593	VPS29	12	-	110930800	110931036	110928615	110929927	110933816	110934008	99779	1373,1652,1644	29,10,9	1699,2615,2913	42,86,74	308	86	2.21003655376e-08	2.07151558942e-06	0.93,0.979,0.981	0.919,0.895,0.917	0.053
40382	XLOC_048741	HILPDA	7	+	128097254	128097734	128095893	128096077	128106616	128106739	40382	2169,2856,3346	2,2,0	286,599,454	0,9,4	552	86	2.40865870582e-08	2.24664843443e-06	0.994,0.996,1.0	1.0,0.912,0.946	0.044
45746	XLOC_042201	CCNB1	5	+	68470077	68470236	68467096	68467279	68470703	68470940	45746	2154,2515,2302	7,4,5	4067,6668,6031	32,61,74	231	86	2.43692923618e-08	2.26747349832e-06	0.991,0.996,0.994	0.979,0.976,0.968	0.019
51247	XLOC_038470	CEP70	3	-	138289159	138289340	138256019	138256189	138289875	138289999	51247	306,425,475	0,2,1	151,303,483	15,10,11	253	86	2.44567642804e-08	2.27284068339e-06	1.0,0.986,0.994	0.774,0.912,0.937	0.119
40390	XLOC_048741	HILPDA	7	+	128097254	128097353	128095893	128096077	128106616	128106739	40390	265,332,427	2,2,0	24,87,50	0,9,4	172	86	2.50049235762e-08	2.32095578956e-06	0.985,0.988,1.0	1.0,0.829,0.862	0.094
44153	XLOC_009310	TBRG1	11	+	124496368	124496647	124495566	124495799	124496799	124496946	44153	83,65,69	11,17,13	39,87,77	24,58,65	351	86	2.53720868759e-08	2.3521743432e-06	0.649,0.484,0.565	0.285,0.269,0.225	0.306
95281	XLOC_044592	NOP16	5	-	175815235	175815344	175813840	175813910	175815433	175815569	95281	288,476,405	0,0,0	1090,1656,1456	19,63,25	158	63	2.65041900649e-08	2.44820422951e-06	1.0,1.0,1.0	0.958,0.913,0.959	0.057
43350	XLOC_040054	SCOC	4	+	141300722	141300806	141300274	141300346	141302115	141303679	43350	368,552,446	13,23,2	268,530,559	35,47,35	133	65	2.79498959532e-08	2.56930260414e-06	0.933,0.921,0.991	0.789,0.846,0.886	0.108
91887	XLOC_044070	ATG12	5	-	115173324	115173461	115168298	115168361	115177086	115177534	91887	1248,2003,2360	16,29,29	895,1500,1494	41,48,40	179	56	2.8865513757e-08	2.65027794059e-06	0.961,0.956,0.962	0.872,0.907,0.921	0.06
60254	XLOC_020488	LUC7L	16	-	258599	258663	258076	258187	270647	270746	60254	1,11,6	85,51,60	1,0,1	145,234,208	114	86	2.99529234749e-08	2.74022560586e-06	0.009,0.14,0.07	0.005,0.0,0.004	0.07
96177	XLOC_033746	CYP24A1	20	-	52773926	52774124	52773707	52773828	52774624	52774703	96177	1079,880,1047	1,5,7	539,1257,1483	17,34,19	256	72	3.18226307527e-08	2.9008400014e-06	0.997,0.98,0.977	0.899,0.912,0.956	0.062
13004	XLOC_042250	SMN1	5	+	70238184	70238385	70237215	70237335	70238544	70238697	13004	338,632,2679	1,2,0	1373,521,3063	25,13,20	273	86	3.23019996307e-08	2.93751843602e-06	0.991,0.99,1.0	0.945,0.927,0.98	0.043
41075	XLOC_035155	XPNPEP3	22	+	41360050	41360121	41347362	41347480	41363802	41363838	41075	548,664,412	4,6,1	523,910,857	6,33,47	71	29	3.34525676049e-08	3.01697872709e-06	0.982,0.978,0.994	0.973,0.918,0.882	0.06
57012	XLOC_003112	GALE	1	-	24122998	24123076	24122640	24122755	24123186	24123272	57012	269,456,602	6,20,12	228,475,418	16,48,38	135	79	3.36398749967e-08	3.03028947166e-06	0.963,0.93,0.967	0.893,0.853,0.866	0.083
2824	XLOC_012525	C1R	12	-	7260846	7261075	7254493	7254683	7261705	7261793	2824	98,64,109	0,0,0	12,23,36	1,13,12	296	81	3.49476506623e-08	3.12595058644e-06	1.0,1.0,1.0	0.767,0.326,0.451	0.485
10196	XLOC_029974	BMPR2	2	+	203419974	203421254	203417438	203417611	203424418	203432474	10196	562,721,1062	0,2,4	140,370,357	2,24,11	1352	86	3.50232151058e-08	3.12904129525e-06	1.0,0.958,0.944	0.817,0.495,0.674	0.305
12257	XLOC_038734	TNIK	3	-	170846502	170846667	170843700	170843940	170855979	170856168	12257	255,291,334	10,3,5	95,137,181	9,13,20	237	86	3.51179979541e-08	3.13383977532e-06	0.902,0.972,0.96	0.793,0.793,0.767	0.16
270	XLOC_021609	FANCA	16	-	89865358	89865487	89862313	89862426	89865573	89865640	270	32,37,46	8,12,24	15,50,61	52,77,71	175	60	3.62213624649e-08	3.2172497245e-06	0.578,0.514,0.397	0.09,0.182,0.228	0.33
37815	XLOC_020800	RP11-1212A22.1	16	-	18470592	18470719	18468688	18468926	18470809	18471020	37815	170,147,309	0,3,1	131,196,291	22,14,13	199	86	4.0920189126e-08	3.6093972138e-06	1.0,0.955,0.993	0.72,0.858,0.906	0.155
72753	XLOC_002799	CCNL2	1	-	1328058	1328183	1326145	1326245	1328775	1328840	72753	158,223,252	14,10,6	107,148,188	27,43,26	169	58	4.5605255794e-08	3.96760525265e-06	0.795,0.884,0.935	0.576,0.542,0.713	0.261
58529	XLOC_030949	SPRED2	2	-	65561248	65561399	65559120	65559185	65561738	65561907	58529	14,23,29	94,95,134	2,0,5	34,117,108	195	58	4.67943118698e-08	4.06178885898e-06	0.042,0.067,0.06	0.017,0.0,0.014	0.046
83665	XLOC_017399	CYFIP1	15	+	22956437	22956591	22956038	22956186	22958185	22958342	83665	535,640,908	1,2,1	393,554,661	5,29,3	226	86	4.75923449539e-08	4.12636447192e-06	0.995,0.992,0.997	0.968,0.879,0.988	0.05
47269	XLOC_031058	AUP1	2	-	74754597	74754717	74754374	74754490	74754862	74754965	47269	1026,1066,932	1,4,0	1231,1852,1670	22,26,24	192	86	4.86417007783e-08	4.20778286393e-06	0.998,0.992,1.0	0.962,0.97,0.969	0.03
41268	XLOC_028781	UGP2	2	+	64069192	64069338	64068073	64068366	64083439	64083567	41268	52,67,85	136,169,176	25,41,31	119,245,191	218	86	4.93602051455e-08	4.26510184846e-06	0.131,0.135,0.16	0.077,0.062,0.06	0.076
2698	XLOC_022465	MAPT	17	+	44060543	44061296	44055740	44055806	44064405	44064461	2698	68,57,80	36,36,65	0,2,10	13,14,26	761	22	5.0329644119e-08	4.33904088926e-06	0.052,0.044,0.034	0.0,0.004,0.011	0.038
89595	XLOC_026083	RFXANK	19	+	19307994	19308060	19307771	19307855	19308329	19308430	89595	43,71,84	3,13,14	62,91,102	28,63,60	109	77	5.35306297067e-08	4.57366179772e-06	0.91,0.794,0.809	0.61,0.505,0.546	0.284
21009	XLOC_021444	BCAR1	16	-	75270779	75270896	75268786	75269884	75271080	75271242	21009	139,118,121	0,0,0	46,106,86	3,11,9	189	86	5.36571453935e-08	4.57934326536e-06	1.0,1.0,1.0	0.875,0.814,0.813	0.166
40522	XLOC_008080	USP47	11	+	11901723	11901927	11863521	11863771	11906013	11906127	40522	120,150,211	5,6,4	76,160,164	20,26,21	276	86	5.39232746233e-08	4.59691397453e-06	0.882,0.886,0.943	0.542,0.657,0.709	0.268
82548	XLOC_054170	FAM73B	9	+	131831116	131831254	131830476	131830611	131831354	131831408	82548	37,39,29	4,0,6	5,25,19	9,44,18	171	47	5.80280783424e-08	4.91390268742e-06	0.718,1.0,0.571	0.132,0.135,0.225	0.599
57299	XLOC_063615	FLNA	X	-	153594391	153594592	153593716	153593854	153594675	153594838	57299	1382,1372,2609	12,22,15	960,2000,1955	25,48,52	273	86	6.31343529678e-08	5.31680448426e-06	0.973,0.952,0.982	0.924,0.929,0.922	0.044
27070	XLOC_025407	MBD1	18	-	47799703	47799841	47799193	47799325	47799933	47800233	27070	190,163,258	5,6,12	122,245,238	29,49,23	210	86	6.49928731944e-08	5.46126237774e-06	0.94,0.918,0.898	0.633,0.672,0.809	0.214
91864	XLOC_046735	TRERF1	6	-	42231057	42231306	42227076	42227461	42232441	42232592	91864	38,48,70	1,0,1	13,35,22	9,11,6	321	86	6.64425889862e-08	5.57080951041e-06	0.911,1.0,0.949	0.279,0.46,0.496	0.542
561	XLOC_016833	RP4-647C14.3	14	-	73750788	73751073	73749066	73749213	73753817	73754022	561	405,459,541	6,4,0	166,342,302	5,17,15	357	86	6.70320703389e-08	5.61406465721e-06	0.942,0.965,1.0	0.889,0.829,0.829	0.12
93537	XLOC_055595	DPH7	9	-	140470160	140470344	140469203	140469295	140470531	140470619	93537	28,47,67	34,24,18	23,35,47	74,144,101	250	80	6.98287191403e-08	5.83547821793e-06	0.209,0.385,0.544	0.09,0.072,0.13	0.282
56994	XLOC_062899	LAS1L	X	-	64744443	64744494	64743935	64744142	64744844	64744930	56994	6,12,11	50,69,102	2,10,6	175,324,238	81	79	6.994634838e-08	5.83891300733e-06	0.105,0.145,0.095	0.011,0.029,0.024	0.094
82880	XLOC_004345	THEM4	1	-	151862458	151862690	151861689	151861849	151867483	151867670	82880	36,48,70	2,22,13	28,56,71	49,115,130	304	86	7.49905013642e-08	6.23270726916e-06	0.836,0.382,0.604	0.139,0.121,0.134	0.476
21425	XLOC_001873	NUF2	1	+	163292656	163292885	163291679	163291856	163295821	163295964	21425	12,17,31	39,38,41	9,3,10	58,73,70	301	86	7.64031080625e-08	6.34320385087e-06	0.081,0.113,0.178	0.042,0.012,0.039	0.093
13373	XLOC_051544	OXR1	8	+	107715133	107715318	107704955	107705105	107718609	107719373	13373	187,255,298	1,2,5	66,141,152	7,9,14	257	86	7.67972380133e-08	6.36899528906e-06	0.984,0.977,0.952	0.759,0.84,0.784	0.177
38801	XLOC_008330	GYLTL1B	11	+	45949727	45949923	45949470	45949620	45950180	45950647	38801	113,114,225	0,0,1	136,280,262	12,22,16	268	86	7.88893586012e-08	6.52123540905e-06	1.0,1.0,0.986	0.784,0.803,0.84	0.186
21013	XLOC_021444	BCAR1	16	-	75270725	75270896	75268786	75269884	75271080	75271242	21013	80,68,64	0,0,0	19,63,46	3,11,9	243	86	8.0473291586e-08	6.64496883271e-06	1.0,1.0,1.0	0.691,0.67,0.644	0.332
6290	XLOC_049582	FIGNL1	7	-	50515665	50515753	50514880	50514995	50515878	50515987	6290	12,36,37	4,10,13	34,36,41	33,53,62	162	86	8.18771488387e-08	6.73901046612e-06	0.614,0.656,0.602	0.354,0.265,0.26	0.331
61858	XLOC_040348	ANKRD37	4	+	186317985	186318104	186317198	186317578	186318303	186318456	61858	627,787,657	0,0,3	8,18,22	1,0,3	191	86	8.21364513071e-08	6.7457986672e-06	1.0,1.0,0.99	0.783,1.0,0.768	0.146
41031	XLOC_045281	PPP2R5D	6	+	42978618	42978735	42978401	42978474	42978886	42980078	41031	702,551,644	0,0,0	323,644,740	12,14,5	169	66	8.77752713846e-08	7.17031868962e-06	1.0,1.0,1.0	0.913,0.947,0.983	0.052
32467	XLOC_052790	AZIN1	8	-	103862226	103862372	103855778	103855975	103870240	103870378	32467	292,397,576	222,354,460	271,530,498	326,724,794	218	86	9.07848632936e-08	7.39242636027e-06	0.342,0.307,0.331	0.247,0.224,0.198	0.104
84401	XLOC_003939	DPH5	1	-	101490864	101491022	101487196	101487321	101491220	101491318	84401	208,316,293	1,0,1	310,560,547	25,26,11	230	86	9.22561866901e-08	7.49276240399e-06	0.987,1.0,0.991	0.823,0.89,0.949	0.105
23301	XLOC_012316	C12orf65	12	+	123718286	123718441	123718008	123718078	123738193	123738503	23301	21,22,15	91,71,93	5,9,9	74,180,162	204	63	9.25565596388e-08	7.50465503435e-06	0.067,0.087,0.047	0.02,0.015,0.017	0.05
49282	XLOC_008783	CTTN	11	+	70268614	70268737	70266491	70266616	70269045	70269101	49282	6,10,19	65,61,96	0,8,3	123,165,148	158	49	9.42897777634e-08	7.63707161761e-06	0.028,0.048,0.058	0.0,0.015,0.006	0.038
86333	XLOC_045563	C6ORF165	6	+	88187079	88187257	88182642	88182737	88210875	88211028	86333	179,272,219	0,0,0	186,304,215	7,8,19	250	86	9.86960826399e-08	7.97702723862e-06	1.0,1.0,1.0	0.901,0.929,0.796	0.125
74503	XLOC_011748	USP15	12	+	62768170	62768316	62749208	62749256	62775270	62775444	74503	16,13,18	53,113,81	9,13,7	146,209,237	173	41	1.07342169708e-07	8.63012946721e-06	0.067,0.027,0.05	0.014,0.015,0.007	0.036
68098	XLOC_009431	SIGIRR	11	-	406842	406993	405902	406538	407061	407164	68098	231,197,203	4,12,11	76,105,144	16,17,22	223	86	1.08787644892e-07	8.73713655786e-06	0.957,0.864,0.877	0.647,0.704,0.716	0.21
16542	XLOC_011673	CDK2	12	+	56361640	56361718	56360810	56360908	56361832	56361953	16542	433,427,491	1,11,5	466,951,975	17,52,51	142	86	1.09816748584e-07	8.80313702532e-06	0.996,0.959,0.983	0.943,0.917,0.92	0.053
20004	XLOC_051591	MED30	8	+	118542961	118543066	118540889	118541048	118552121	118552501	20004	358,456,418	0,4,0	196,452,417	9,15,13	177	86	1.0984018517e-07	8.80313702532e-06	1.0,0.982,1.0	0.914,0.936,0.94	0.064
32472	XLOC_052790	AZIN1	8	-	103862226	103862393	103855935	103855975	103870240	103870378	32472	157,243,370	222,354,460	146,316,308	326,724,794	186	33	1.10919001206e-07	8.88027067578e-06	0.111,0.109,0.125	0.074,0.072,0.064	0.045
68838	XLOC_018793	GNB5	15	-	52427809	52427953	52425574	52425666	52433336	52433469	68838	228,140,202	0,0,0	113,242,262	8,14,11	215	85	1.14287516673e-07	9.12124366853e-06	1.0,1.0,1.0	0.848,0.872,0.904	0.125
83232	XLOC_029968	NOP58	2	+	203142934	203143052	203142672	203142725	203147073	203147195	83232	13,62,58	66,105,144	77,93,93	349,564,548	150	46	1.15340916595e-07	9.19370601283e-06	0.057,0.153,0.11	0.063,0.048,0.049	0.053
41054	XLOC_035155	XPNPEP3	22	+	41349558	41349637	41347316	41347480	41363802	41363838	41054	565,778,479	4,6,1	597,1123,973	6,33,47	87	29	1.1560468105e-07	9.19750360245e-06	0.979,0.977,0.994	0.971,0.919,0.873	0.062
17990	XLOC_023585	RAD51L3-RFFL	17	-	33348389	33348803	33344541	33344625	33353392	33353580	17990	247,390,372	0,1,4	138,303,328	8,9,21	477	77	1.17219653539e-07	9.31627617262e-06	1.0,0.984,0.938	0.736,0.845,0.716	0.208
57297	XLOC_063615	FLNA	X	-	153582983	153583079	153582748	153582851	153583192	153583257	57297	985,1220,2092	7,6,9	818,1615,1596	17,42,18	144	58	1.19219345396e-07	9.46534611345e-06	0.983,0.988,0.989	0.951,0.939,0.973	0.032
52308	XLOC_030296	MLPH	2	+	238461739	238461874	238460979	238461080	238462208	238462365	52308	13,44,38	130,166,187	15,13,6	162,222,179	207	86	1.22400101277e-07	9.70777851064e-06	0.04,0.099,0.078	0.037,0.024,0.014	0.047
549	XLOC_016833	RP4-647C14.3	14	-	73750788	73751082	73749066	73749213	73753817	73754022	549	505,566,687	6,4,0	223,431,402	5,17,15	366	86	1.30030372247e-07	1.02596249656e-05	0.952,0.971,1.0	0.913,0.856,0.863	0.097
100752	XLOC_032124	NDUFS1	2	-	207017142	207017234	207014541	207014649	207018341	207018406	100752	254,253,301	7,3,0	209,438,480	28,29,22	142	58	1.32321656299e-07	1.04188624688e-05	0.937,0.972,1.0	0.753,0.861,0.899	0.132
85012	XLOC_023768	NT5C3B	17	-	39985041	39985204	39983677	39983878	39987052	39987142	85012	871,1239,1175	21,26,11	1036,2006,2015	60,80,74	232	83	1.38957713003e-07	1.08963983419e-05	0.937,0.945,0.974	0.861,0.9,0.907	0.063
87225	XLOC_042515	PAM	5	+	102360834	102361038	102355493	102355547	102364590	102366809	87225	1293,1633,1946	9,9,13	415,765,750	9,17,19	237	47	1.39925089293e-07	1.09609902083e-05	0.966,0.973,0.967	0.901,0.899,0.887	0.073
34826	XLOC_022407	DHX8	17	+	41600995	41601553	41599414	41599594	41603863	41604171	34826	488,377,494	0,0,0	389,722,669	11,11,16	630	86	1.45960357356e-07	1.13637585159e-05	1.0,1.0,1.0	0.828,0.9,0.851	0.14
17995	XLOC_023585	RAD51L3-RFFL	17	-	33348389	33348800	33344541	33344625	33353392	33353580	17995	285,425,408	0,1,4	153,356,361	8,9,21	474	77	1.52517132035e-07	1.1825967622e-05	1.0,0.986,0.943	0.757,0.865,0.736	0.19
44735	XLOC_005900	MAPK8	10	+	49516137	49516331	49514697	49514864	49609654	49609825	44735	110,122,195	8,5,16	57,102,150	18,28,31	266	86	1.54165528565e-07	1.19295349883e-05	0.816,0.887,0.798	0.506,0.541,0.61	0.281
3446	XLOC_050013	ASNS	7	-	97501030	97501308	97499089	97499125	97501662	97501854	3446	64,108,113	10,26,39	20,60,88	10,56,73	293	29	1.5879302262e-07	1.22256206255e-05	0.388,0.291,0.223	0.165,0.096,0.107	0.178
94349	XLOC_047429	FUCA2	6	-	143825049	143825389	143823068	143823259	143828373	143828561	94349	898,1048,1318	2,0,2	994,2002,2058	21,13,25	412	86	1.60668884863e-07	1.23451304907e-05	0.989,1.0,0.993	0.908,0.97,0.945	0.053
40871	XLOC_029822	SSFA2	2	+	182792887	182793005	182786674	182787139	182794287	182795465	40871	6988,9390,10609	99,154,152	4649,7848,7744	136,218,172	190	86	1.62274517712e-07	1.24559568938e-05	0.97,0.965,0.969	0.939,0.942,0.953	0.023
17322	XLOC_020958	HIRIP3	16	-	30005226	30006164	30004960	30005129	30006423	30006538	17322	1008,1200,1263	4,3,14	1347,2383,2414	27,75,38	1010	86	1.65749576841e-07	1.27099107677e-05	0.955,0.971,0.885	0.809,0.73,0.844	0.143
53674	XLOC_033147	RP4-583P15.15	20	+	62373221	62373409	62372722	62372832	62373482	62373583	53674	569,619,820	0,10,9	425,1125,1167	14,39,44	260	86	1.65999413659e-07	1.2716288417e-05	1.0,0.953,0.968	0.909,0.905,0.898	0.07
58560	XLOC_022764	BPTF	17	+	65871671	65871860	65870932	65871136	65882243	65882432	58560	48,43,209	41,32,72	17,54,35	37,91,90	261	86	1.69994120891e-07	1.29831946304e-05	0.278,0.307,0.489	0.131,0.164,0.114	0.222
53150	XLOC_055219	KLF4	9	-	110249575	110250548	110249308	110249473	110251210	110251331	53150	2034,1486,1566	0,0,0	189,345,311	1,8,0	1045	86	1.78433851694e-07	1.35734257393e-05	1.0,1.0,1.0	0.94,0.78,1.0	0.093
61167	XLOC_006816	NMT2	10	-	15172140	15172311	15170348	15170457	15174815	15174932	61167	300,403,561	9,7,2	350,684,640	23,45,25	243	86	1.89976357756e-07	1.43797779207e-05	0.922,0.953,0.99	0.843,0.843,0.901	0.093
27284	XLOC_033118	SLCO4A1	20	+	61299506	61299536	61299092	61299262	61299828	61299893	27284	355,241,145	5,7,14	65,154,91	11,23,10	23	58	1.9356454839e-07	1.45934663173e-05	0.994,0.989,0.963	0.937,0.944,0.958	0.036
65185	XLOC_040340	SNX25	4	+	186241886	186242018	186231788	186231970	186244681	186244954	65185	330,361,500	2,3,0	107,184,223	12,2,10	204	86	1.97555175108e-07	1.4879629566e-05	0.986,0.981,1.0	0.79,0.975,0.904	0.099
87227	XLOC_042515	PAM	5	+	102360837	102361038	102355493	102355547	102364590	102366809	87227	892,1162,1373	9,9,13	303,536,532	9,17,19	234	47	1.98555648812e-07	1.49402355947e-05	0.952,0.963,0.955	0.871,0.864,0.849	0.095
7634	XLOC_041149	PPA2	4	-	106359106	106359193	106345352	106345479	106367539	106367659	7634	649,837,819	14,24,10	605,1174,1261	25,81,60	160	86	1.99214018948e-07	1.49750061258e-05	0.961,0.949,0.978	0.929,0.886,0.919	0.051
71789	XLOC_012398	PUS1	12	+	132414279	132414341	132413826	132413925	132414451	132414680	71789	96,71,94	11,3,7	104,259,214	47,57,74	110	86	2.10231303921e-07	1.56795972889e-05	0.872,0.949,0.913	0.634,0.78,0.693	0.209
75372	XLOC_039510	PAICS	4	+	57319768	57319927	57318037	57318218	57325537	57325665	75372	3040,4040,4817	35,44,51	3856,6734,7250	95,156,132	231	86	2.11205003042e-07	1.57368352755e-05	0.97,0.972,0.972	0.938,0.941,0.953	0.027
51309	XLOC_019804	PPP4C	16	+	30092520	30092631	30087635	30087796	30093804	30093855	51309	151,131,127	16,11,17	85,198,145	37,58,42	141	44	2.20427782915e-07	1.63442166966e-05	0.747,0.788,0.7	0.418,0.516,0.519	0.261
24688	XLOC_007583	SEC31B	10	-	102269072	102269268	102268763	102268859	102275852	102275976	24688	67,119,97	3,8,8	15,31,29	4,27,11	268	86	2.24115015435e-07	1.65693162401e-05	0.878,0.827,0.796	0.546,0.269,0.458	0.409
62120	XLOC_012766	IPO8	12	-	30834592	30834751	30833415	30833572	30837234	30837391	62120	180,364,478	1,0,1	220,464,365	11,10,15	231	86	2.26253519253e-07	1.66950590058e-05	0.985,1.0,0.994	0.882,0.945,0.901	0.084
67416	XLOC_025778	CTD-3214H19.4	19	+	7712239	7712397	7712047	7712133	7712610	7712730	67416	601,571,562	3,3,2	222,330,419	10,13,8	223	79	2.29160109333e-07	1.68931961564e-05	0.986,0.985,0.99	0.887,0.9,0.949	0.075
68843	XLOC_040413	MFSD7	4	-	667700	667755	667091	667190	668000	670701	68843	1298,1386,1121	30,58,28	1305,2632,2312	69,194,127	96	86	2.33433746777e-07	1.71916293548e-05	0.975,0.955,0.973	0.944,0.924,0.942	0.031
94352	XLOC_047429	FUCA2	6	-	143823491	143823702	143823068	143823259	143828373	143828561	94352	684,648,792	2,0,2	676,1331,1345	21,13,25	283	86	2.39877649189e-07	1.76321626954e-05	0.99,1.0,0.992	0.907,0.969,0.942	0.055
86840	XLOC_048547	SLC12A9	7	+	100465482	100465610	100463340	100465228	100465729	100465855	86840	304,440,528	2,0,1	444,872,792	7,26,26	200	86	2.49966868759e-07	1.82681725599e-05	0.985,1.0,0.996	0.965,0.935,0.929	0.051
40877	XLOC_029822	SSFA2	2	+	182792887	182792926	182786674	182787139	182794287	182794404	40877	3440,4497,4966	99,154,152	2286,3790,3657	136,218,172	64	86	2.59043360873e-07	1.89133878927e-05	0.979,0.975,0.978	0.958,0.959,0.966	0.016
91889	XLOC_044070	ATG12	5	-	115176514	115176631	115168298	115168361	115177086	115177262	91889	39,77,115	16,29,29	31,53,45	41,48,40	159	56	2.62349498459e-07	1.91364646591e-05	0.462,0.483,0.583	0.21,0.28,0.284	0.251
69298	XLOC_028099	KLK7	19	-	51503679	51503839	51501006	51501140	51504353	51504431	69298	47,43,70	66,123,113	25,24,14	86,129,102	217	71	2.65180710501e-07	1.93060666506e-05	0.189,0.103,0.169	0.087,0.057,0.043	0.091
25359	XLOC_041955	C5orf22	5	+	31548596	31548794	31545752	31545819	31551399	31551539	25359	10,20,26	26,25,37	18,10,24	55,140,91	244	60	2.69093812011e-07	1.95413738768e-05	0.086,0.164,0.147	0.074,0.017,0.061	0.082
36482	XLOC_028774	EHBP1	2	+	63272200	63272315	63265877	63265951	63272544	63273630	36482	324,415,558	2,0,0	148,279,289	1,7,14	168	67	2.69181157364e-07	1.95413738768e-05	0.985,1.0,1.0	0.983,0.941,0.892	0.056
76414	XLOC_026259	UBA2	19	+	34945348	34945461	34945164	34945258	34954930	34955036	76414	441,626,672	0,0,0	333,551,537	5,10,13	185	86	2.70461911422e-07	1.96156871841e-05	1.0,1.0,1.0	0.969,0.962,0.951	0.039
76077	XLOC_000420	SRRM1	1	+	24973569	24973699	24973157	24973280	24975349	24975520	76077	24,27,25	213,249,505	9,33,13	479,627,786	202	86	2.70877724473e-07	1.96271876751e-05	0.046,0.044,0.021	0.008,0.022,0.007	0.025
17189	XLOC_012276	MLEC	12	+	121132897	121132955	121132626	121132803	121134118	121134156	17189	367,511,760	6,2,10	511,933,757	25,38,29	51	31	2.74478185625e-07	1.9850366452e-05	0.974,0.994,0.979	0.926,0.937,0.941	0.048
57698	XLOC_011164	RP11-22B23.1	12	+	9446625	9446842	9446257	9446506	9447027	9447114	57698	16,28,26	2,9,12	0,4,1	14,10,8	283	80	2.85424228474e-07	2.0525257101e-05	0.693,0.468,0.38	0.0,0.102,0.034	0.468
15341	XLOC_024419	PYCR1	17	-	79892201	79892365	79890810	79891252	79892801	79893023	15341	735,824,986	2,4,5	786,1624,1701	22,43,20	236	86	2.88208950039e-07	2.06865159643e-05	0.993,0.987,0.986	0.929,0.932,0.969	0.045
43783	XLOC_011523	SMARCD1	12	+	50481145	50481268	50480538	50480661	50482303	50482420	43783	189,235,290	18,11,14	234,356,379	27,108,90	195	86	2.90122562308e-07	2.0804296296e-05	0.822,0.904,0.901	0.793,0.592,0.65	0.197
38786	XLOC_024294	GALK1	17	-	73754290	73754453	73754114	73754208	73754529	73754680	38786	275,325,327	0,0,0	84,242,259	6,7,7	235	86	3.02800317931e-07	2.15714833403e-05	1.0,1.0,1.0	0.837,0.927,0.931	0.102
41516	XLOC_037256	POLR2H	3	+	184084504	184084588	184082920	184083014	184085964	184086382	41516	2391,2213,1763	6,7,7	1317,2436,2118	28,37,11	154	86	3.05887735363e-07	2.17711030156e-05	0.996,0.994,0.993	0.963,0.974,0.991	0.018
84474	XLOC_021230	FAM192A	16	-	57212413	57212764	57207639	57207781	57219942	57219976	84474	38,66,120	2,9,10	44,123,89	25,52,35	364	27	3.21779079604e-07	2.28382327587e-05	0.585,0.352,0.471	0.115,0.149,0.159	0.328
91944	XLOC_048588	ARMC10	7	+	102716223	102716328	102715327	102715858	102724128	102724277	91944	86,114,167	57,74,76	40,86,81	61,119,89	177	86	3.5413517685e-07	2.49720940141e-05	0.423,0.428,0.516	0.242,0.26,0.307	0.186
52001	XLOC_052883	TAF2	8	-	120862621	120862756	120859229	120859320	120865286	120865455	52001	227,375,406	0,2,6	854,1397,1489	45,69,46	205	84	3.64084572269e-07	2.5605153737e-05	1.0,0.987,0.965	0.886,0.892,0.93	0.081
20390	XLOC_025856	ILF3	19	+	10798021	10798384	10794592	10794646	10799854	10799988	20390	1046,1339,1847	0,0,0	927,1632,1642	8,15,6	396	47	3.82880160021e-07	2.68255192372e-05	1.0,1.0,1.0	0.932,0.928,0.97	0.057
48564	XLOC_012518	CDCA3	12	-	6958486	6958577	6958317	6958362	6958728	6959022	48564	194,187,189	2,2,4	257,355,270	14,29,40	120	38	3.95588558688e-07	2.75892283828e-05	0.968,0.967,0.937	0.853,0.795,0.681	0.181
67509	XLOC_039901	C4orf32	4	+	113101829	113102014	113066543	113066889	113107848	113116412	67509	47,42,38	25,25,21	43,49,57	58,77,91	257	86	4.00909947018e-07	2.79348193037e-05	0.386,0.36,0.377	0.199,0.176,0.173	0.192
37314	XLOC_002845	CEP104	1	-	3753058	3753256	3751488	3751656	3753855	3754083	37314	120,120,152	0,0,3	105,200,192	27,27,10	270	86	4.3013090878e-07	2.97535159366e-05	1.0,1.0,0.942	0.553,0.702,0.859	0.276
38388	XLOC_052620	RMDN1	8	-	87507057	87507195	87500780	87500868	87519223	87519341	38388	1,10,24	105,141,170	0,5,1	95,267,278	205	81	4.39576644307e-07	3.03625585224e-05	0.004,0.027,0.053	0.0,0.007,0.001	0.025
70406	XLOC_016302	TEP1	14	-	20849711	20849845	20849471	20849560	20850071	20850222	70406	20,29,58	1,0,5	2,7,8	7,4,9	202	82	4.39731410617e-07	3.03625585224e-05	0.89,1.0,0.825	0.104,0.415,0.265	0.644
54031	XLOC_036863	ATP2C1	3	+	130698092	130698263	130694175	130694332	130699425	130699523	54031	625,744,1018	17,2,4	646,1147,1019	32,24,35	243	86	4.55539169386e-07	3.13406019349e-05	0.929,0.992,0.989	0.877,0.944,0.912	0.059
82370	XLOC_037983	PSMD6	3	-	64008414	64008477	64007993	64008199	64008950	64009132	82370	18,29,29	160,143,180	37,88,34	524,993,825	112	86	4.63158208563e-07	3.17502650467e-05	0.08,0.135,0.11	0.051,0.064,0.031	0.06
52798	XLOC_042132	GPBP1	5	+	56546780	56546968	56545235	56545403	56557006	56557109	52798	1124,1450,1507	0,2,0	743,1293,1452	8,8,20	260	86	4.68051509994e-07	3.2028156152e-05	1.0,0.996,1.0	0.968,0.982,0.96	0.029
15071	XLOC_020168	HSF4	16	+	67207910	67207949	67204380	67204477	67208064	67208367	15071	117,216,378	4,0,8	65,129,108	4,15,10	64	86	4.68628824857e-07	3.2038926594e-05	0.975,1.0,0.984	0.956,0.92,0.936	0.049
97695	XLOC_035099	GCAT	22	+	38206033	38206164	38204020	38204170	38208893	38208995	97695	572,739,912	9,29,27	271,607,697	19,43,51	203	86	4.6910148499e-07	3.20425291869e-05	0.964,0.915,0.935	0.858,0.857,0.853	0.082
19891	XLOC_033706	TMEM189	20	-	48713208	48713357	48700414	48700791	48729643	48729683	19891	842,1052,1323	3,9,13	905,1758,1804	18,45,48	168	33	4.72553517428e-07	3.22494528379e-05	0.982,0.958,0.952	0.908,0.885,0.881	0.073
21106	XLOC_046961	TMEM30A	6	-	75977356	75977464	75974946	75975054	75994117	75994684	21106	479,536,724	7,2,13	451,816,800	18,43,29	180	86	4.84375826226e-07	3.28577073771e-05	0.97,0.992,0.964	0.923,0.901,0.929	0.058
47110	XLOC_040955	NUP54	4	-	77045801	77045909	77039227	77039347	77051808	77051854	47110	209,281,315	0,0,1	521,839,818	14,35,27	133	39	5.13882190023e-07	3.4666828766e-05	1.0,1.0,0.989	0.916,0.875,0.899	0.1
48248	XLOC_035854	MAPK12	22	-	50695363	50695393	50695027	50695075	50695510	50695622	48248	35,48,72	0,0,0	37,45,74	7,20,5	23	41	5.23311389555e-07	3.52440398729e-05	1.0,1.0,1.0	0.904,0.8,0.963	0.111
49486	XLOC_045059	PRR3	6	+	30529104	30529285	30525090	30525227	30529610	30529901	49486	44,54,64	8,7,11	53,103,109	21,67,68	253	86	5.23362305382e-07	3.52440398729e-05	0.652,0.724,0.664	0.462,0.343,0.353	0.294
24383	XLOC_061825	ZNF711	X	+	84501935	84502189	84500908	84501028	84502552	84502657	24383	46,48,68	3,0,4	18,16,19	6,9,11	326	86	5.27745280254e-07	3.54765721523e-05	0.802,1.0,0.818	0.442,0.319,0.313	0.515
84466	XLOC_021230	FAM192A	16	-	57209450	57209502	57207639	57207781	57219732	57219944	84466	4,14,13	24,27,22	0,3,7	48,81,75	90	86	5.31573574158e-07	3.57024652827e-05	0.137,0.331,0.361	0.0,0.034,0.082	0.238
45263	XLOC_032281	FARSB	2	-	223511519	223511715	223507569	223507724	223513458	223513514	45263	50,64,120	71,91,153	129,151,182	255,539,435	231	49	5.48176899318e-07	3.66884219861e-05	0.13,0.13,0.143	0.097,0.056,0.082	0.056
97131	XLOC_012120	TCP11L2	12	+	106712121	106712242	106708135	106708271	106715263	106715484	97131	59,100,178	0,0,0	1,4,5	0,0,2	193	86	5.49950692319e-07	3.6774879862e-05	1.0,1.0,1.0	1.0,1.0,0.527	0.158
9717	XLOC_016372	ACIN1	14	-	23559190	23559310	23550956	23551045	23559730	23559842	9717	85,160,219	124,182,173	59,108,78	124,230,207	188	82	5.51615630839e-07	3.68539136618e-05	0.23,0.277,0.356	0.172,0.17,0.141	0.127
83734	XLOC_036374	FLNB	3	+	58135831	58135954	58135576	58135729	58139101	58139368	83734	293,377,622	0,0,0	114,258,231	5,5,6	195	86	5.7382308627e-07	3.8203799159e-05	1.0,1.0,1.0	0.91,0.958,0.944	0.063
86857	XLOC_048547	SLC12A9	7	+	100465532	100465610	100465010	100465228	100465729	100465855	86857	108,156,164	2,0,1	136,297,290	7,26,26	142	86	5.85720334456e-07	3.8860252242e-05	0.97,1.0,0.99	0.922,0.874,0.871	0.098
56055	XLOC_048017	ZMIZ2	7	+	44805565	44805655	44804933	44805178	44805762	44805932	56055	8,3,30	29,32,33	1,0,3	43,58,58	166	86	6.02032126595e-07	3.95981441336e-05	0.125,0.046,0.32	0.012,0.0,0.026	0.151
21424	XLOC_001873	NUF2	1	+	163292656	163292885	163291679	163292002	163295821	163295964	21424	8,28,30	117,133,100	7,5,11	73,217,163	301	86	6.04611914645e-07	3.96993802613e-05	0.019,0.057,0.079	0.027,0.007,0.019	0.034
80656	XLOC_041701	LRP2BP	4	-	186291793	186291968	186285032	186288399	186294009	186294233	80656	19,41,41	1,0,0	1,17,3	0,0,1	247	86	6.1322214906e-07	4.01610502395e-05	0.869,1.0,1.0	1.0,1.0,0.511	0.119
13719	XLOC_002794	ACAP3	1	-	1230097	1230196	1229781	1230008	1230826	1230934	13719	53,87,68	1,0,0	48,109,77	6,14,17	172	86	6.61741064611e-07	4.30797950066e-05	0.964,1.0,1.0	0.8,0.796,0.694	0.225
353	XLOC_051387	OTUD6B	8	+	92088819	92088959	92086058	92086139	92090583	92090896	353	2,8,15	39,112,105	1,7,8	210,336,324	200	74	6.73373581561e-07	4.36879740867e-05	0.019,0.026,0.05	0.002,0.008,0.009	0.025
97776	XLOC_002259	ZC3H11A	1	+	203765420	203765729	203764798	203764922	203770702	203770756	97776	310,289,502	42,63,61	149,302,171	57,90,76	342	47	6.72985206784e-07	4.36879740867e-05	0.504,0.387,0.531	0.264,0.316,0.236	0.202
88757	XLOC_007293	RPL17P50	10	-	74833488	74833585	74831786	74831938	74834565	74834673	88757	1787,3357,3885	13,4,13	186,284,352	6,2,8	172	86	6.85198725092e-07	4.43797048617e-05	0.986,0.998,0.993	0.939,0.986,0.957	0.032
25025	XLOC_061303	EIF2S3	X	+	24091207	24091380	24089674	24089844	24094838	24096927	25025	1830,2329,2561	7,5,5	1616,3081,3029	15,34,27	245	86	6.92656738854e-07	4.47867151365e-05	0.989,0.994,0.994	0.974,0.97,0.975	0.019
26277	XLOC_009651	DENND5A	11	-	9198318	9198449	9192173	9192324	9199678	9199913	26277	6,16,31	132,116,205	0,4,0	65,131,131	203	86	6.92108822697e-07	4.47867151365e-05	0.019,0.055,0.06	0.0,0.013,0.0	0.04
22402	XLOC_029656	MARCH7	2	+	160602280	160602448	160599571	160599764	160604315	160605414	22402	401,604,611	7,5,1	368,741,802	12,21,35	240	86	7.18554074686e-07	4.63433971178e-05	0.954,0.977,0.995	0.917,0.927,0.891	0.064
36485	XLOC_028774	EHBP1	2	+	63215065	63215173	63206322	63206470	63217850	63217975	36485	313,419,509	13,4,11	133,226,218	7,16,24	180	86	7.2105721316e-07	4.64655601771e-05	0.92,0.98,0.957	0.901,0.871,0.813	0.091
30602	XLOC_003636	ITGB3BP	1	-	63975735	63975852	63974198	63974241	63988799	63988865	30602	32,43,16	27,28,21	15,25,21	48,46,65	112	9	7.221498598e-07	4.64967004245e-05	0.087,0.11,0.058	0.024,0.042,0.025	0.055
39615	XLOC_044632	CLK4	5	-	178044344	178044435	178043882	178043949	178045556	178045779	39615	84,110,59	1,5,1	26,89,56	7,15,13	142	60	7.72847272512e-07	4.94687090588e-05	0.973,0.903,0.961	0.611,0.715,0.645	0.289
93536	XLOC_055595	DPH7	9	-	140459344	140459410	140458885	140459058	140459536	140459606	93536	96,86,92	1,5,3	141,201,168	22,34,33	95	63	7.81820826634e-07	4.99592675297e-05	0.985,0.919,0.953	0.81,0.797,0.771	0.16
20801	XLOC_037905	GLT8D1	3	-	52738739	52738964	52737814	52737944	52739462	52740049	20801	158,187,207	0,0,0	93,116,139	4,24,4	297	86	7.95437700707e-07	5.07020097649e-05	1.0,1.0,1.0	0.871,0.583,0.91	0.212
12976	XLOC_029609	FMNL2	2	+	153486169	153486238	153484812	153485047	153486338	153486419	12976	140,106,231	2,6,0	58,84,95	8,13,7	112	74	8.01554112417e-07	5.10492284384e-05	0.979,0.921,1.0	0.827,0.81,0.9	0.121
100317	XLOC_052169	NA	8	-	29525902	29526076	29525349	29525570	29526839	29527014	100317	57,29,39	20,9,0	4,9,17	30,34,21	246	86	8.12820221796e-07	5.16804644022e-05	0.499,0.53,1.0	0.045,0.085,0.221	0.559
21651	XLOC_024428	CSNK1D	17	-	80207573	80208055	80207306	80207478	80209254	80209290	21651	158,148,209	320,352,429	66,163,116	324,506,459	497	29	8.23529287208e-07	5.22141369547e-05	0.028,0.024,0.028	0.012,0.018,0.015	0.012
53066	XLOC_013126	ATP5B	12	-	57038954	57039137	57038564	57038739	57039620	57039798	53066	7015,8009,8958	16,21,20	7680,16211,15787	63,106,66	255	86	8.31860818784e-07	5.2671632159e-05	0.993,0.992,0.993	0.976,0.981,0.988	0.011
19290	XLOC_013585	GIT2	12	-	110388971	110389121	110385060	110385309	110390896	110391039	19290	124,135,164	1,2,2	86,199,228	15,20,16	222	86	8.58398435e-07	5.41203535707e-05	0.98,0.963,0.969	0.69,0.794,0.847	0.194
51310	XLOC_019804	PPP4C	16	+	30092579	30092631	30087635	30087796	30093804	30093855	51310	560,429,500	16,11,17	361,780,671	37,58,42	48	44	8.5899693536e-07	5.41203535707e-05	0.97,0.973,0.964	0.899,0.925,0.936	0.049
6459	XLOC_052557	MRPS28	8	-	80870491	80870670	80831089	80831383	80915233	80915417	6459	22,11,13	145,221,238	2,6,19	327,497,496	251	86	8.92155199828e-07	5.59783367076e-05	0.049,0.017,0.018	0.002,0.004,0.013	0.022
7573	XLOC_052459	SNHG6	8	-	67834848	67834960	67834558	67834627	67837671	67837776	7573	3897,5157,4479	411,498,294	2700,4779,4189	402,687,515	160	62	9.24556813997e-07	5.79161213418e-05	0.786,0.801,0.855	0.722,0.729,0.759	0.077
37024	XLOC_022920	BIRC5	17	+	76212744	76212862	76210760	76210870	76219545	76221717	37024	1515,1725,1609	47,28,45	1824,3045,3116	70,163,156	190	86	9.3450060934e-07	5.84430553208e-05	0.936,0.965,0.942	0.922,0.894,0.9	0.042
91860	XLOC_046735	TRERF1	6	-	42230997	42231168	42227076	42227461	42232441	42232592	91860	37,23,30	1,0,1	9,1,19	9,11,6	243	86	9.51994830856e-07	5.94396903475e-05	0.929,1.0,0.914	0.261,0.031,0.528	0.674
76396	XLOC_026259	UBA2	19	+	34949673	34949829	34945164	34945258	34954930	34955036	76396	329,482,410	0,0,0	267,527,454	5,10,13	228	86	9.53869832232e-07	5.95080625181e-05	1.0,1.0,1.0	0.953,0.952,0.929	0.055
64909	XLOC_050718	ERI1	8	+	8887301	8887591	8877859	8877974	8890058	8890849	64909	638,845,1106	2,4,3	626,1104,1120	25,8,21	362	86	9.67349751968e-07	6.02013469622e-05	0.987,0.98,0.989	0.856,0.97,0.927	0.068
84297	XLOC_020652	PPL	16	-	4940728	4940922	4940184	4940335	4941811	4941950	84297	200,251,263	3,0,0	28,76,93	4,4,6	266	86	1.02201689123e-06	6.34482056689e-05	0.956,1.0,1.0	0.694,0.86,0.834	0.189
86258	XLOC_013319	NAP1L1	12	-	76461150	76461253	76453917	76454059	76467982	76468019	86258	2278,3102,3633	19,27,26	1562,2457,2741	29,46,49	119	30	1.05184353072e-06	6.51142896262e-05	0.968,0.967,0.972	0.931,0.931,0.934	0.037
77223	XLOC_012603	MAGOHB	12	-	10765238	10765577	10763220	10763279	10766037	10766199	77223	16,30,31	45,64,62	54,44,60	219,322,305	377	52	1.05559638053e-06	6.52673360143e-05	0.047,0.061,0.065	0.033,0.018,0.026	0.032
44734	XLOC_005900	MAPK8	10	+	49516137	49516331	49514697	49514864	49533939	49534008	44734	92,104,152	0,0,3	38,89,117	5,11,11	242	62	1.11728771901e-06	6.88029204076e-05	1.0,1.0,0.928	0.661,0.675,0.732	0.287
65574	XLOC_001863	UAP1	1	+	162562521	162562572	162560112	162560301	162567581	162567648	65574	165,209,297	31,35,40	94,119,171	26,57,62	62	60	1.12944847408e-06	6.9359686606e-05	0.837,0.852,0.878	0.778,0.669,0.727	0.131
76415	XLOC_026259	UBA2	19	+	34945348	34945461	34945164	34945258	34949673	34949829	76415	752,1100,1190	1,11,6	573,1000,966	13,25,19	185	86	1.12874375902e-06	6.9359686606e-05	0.997,0.979,0.989	0.953,0.949,0.959	0.035
25988	XLOC_015543	PRPF39	14	+	45579096	45579196	45578818	45578983	45579296	45579423	25988	35,61,53	20,63,66	30,57,70	113,181,136	172	86	1.14582224975e-06	7.01849863449e-05	0.467,0.326,0.286	0.117,0.136,0.205	0.207
4437	XLOC_033531	CPNE1	20	-	34220084	34220156	34219881	34219947	34220232	34220307	4437	792,771,829	24,14,26	373,814,782	20,58,47	85	41	1.16204302381e-06	7.09860357331e-05	0.941,0.964,0.939	0.9,0.871,0.889	0.061
89611	XLOC_010165	TMEM223	11	-	62571553	62571682	62571263	62571450	62572800	62572941	89611	5,6,7	45,70,77	0,3,5	157,260,270	201	86	1.17299282987e-06	7.15521751771e-05	0.045,0.035,0.037	0.0,0.005,0.008	0.035
96154	XLOC_054222	PRRC2B	9	+	134321787	134322029	134319571	134319715	134322471	134322593	96154	330,504,970	0,7,1	221,413,459	5,18,8	314	86	1.18815967698e-06	7.22920311278e-05	1.0,0.952,0.996	0.924,0.863,0.94	0.074
76404	XLOC_026259	UBA2	19	+	34951374	34951471	34945164	34945258	34954930	34955024	76404	580,770,773	0,0,0	394,624,672	5,10,13	172	86	1.19343442284e-06	7.25551072461e-05	1.0,1.0,1.0	0.975,0.969,0.963	0.031
101360	XLOC_014501	ZMYM5	13	-	20412839	20413125	20411795	20411961	20425494	20426330	101360	40,71,134	0,1,7	37,51,88	15,11,18	358	86	1.19806859877e-06	7.27788518702e-05	1.0,0.945,0.821	0.372,0.527,0.54	0.442
15060	XLOC_020168	HSF4	16	+	67205054	67207949	67204380	67204477	67208064	67208367	15060	685,1410,2082	4,0,8	355,626,477	4,15,10	2967	86	1.23599969204e-06	7.47853326751e-05	0.832,1.0,0.883	0.72,0.547,0.58	0.289
45428	XLOC_003626	DOCK7	1	-	62979386	62979569	62979141	62979277	62993821	62993976	45428	130,218,384	0,0,0	92,197,190	7,5,7	255	86	1.26639640352e-06	7.65031771938e-05	1.0,1.0,1.0	0.816,0.93,0.902	0.117
22504	XLOC_002377	FLVCR1	1	+	213043395	213043510	213037066	213037211	213046019	213046160	22504	0,7,8	22,18,34	1,0,4	55,102,128	187	86	1.2691115554e-06	7.6606545454e-05	0.0,0.152,0.098	0.008,0.0,0.014	0.076
93960	XLOC_062845	HUWE1	X	-	53565795	53566041	53565297	53565415	53566617	53566773	93960	290,701,1036	0,0,0	300,570,670	4,13,5	318	86	1.28350964956e-06	7.73532537458e-05	1.0,1.0,1.0	0.953,0.922,0.973	0.051
67545	XLOC_027932	EML2	19	-	46127976	46128076	46124464	46124590	46129962	46130010	67545	199,291,415	10,0,5	64,148,144	4,18,10	127	41	1.28561465029e-06	7.74189633685e-05	0.865,1.0,0.964	0.838,0.726,0.823	0.147
93614	XLOC_039808	METAP1	4	+	99969883	99970027	99966329	99966461	99978903	99978969	93614	1001,1228,1426	17,13,16	786,1341,1461	33,39,42	189	59	1.31923154689e-06	7.91310759156e-05	0.948,0.967,0.965	0.881,0.915,0.916	0.056
33951	XLOC_019177	WDR73	15	-	85189203	85189316	85188701	85189067	85189414	85189579	33951	22,24,17	11,16,19	38,38,40	75,120,111	185	86	1.33770986777e-06	8.00506568558e-05	0.482,0.411,0.294	0.191,0.128,0.143	0.242
89820	XLOC_017752	BLOC1S6	15	+	45884332	45884474	45879576	45879723	45895297	45895385	89820	249,277,401	6,10,7	192,423,429	20,22,47	209	81	1.34282397701e-06	8.029371771e-05	0.941,0.915,0.957	0.788,0.882,0.78	0.121
2404	XLOC_052124	GNRH1	8	-	25303644	25303766	25298092	25298189	25315714	25315958	2404	68,104,114	5,2,2	27,90,100	13,14,23	194	86	1.3844923108e-06	8.24581617963e-05	0.858,0.958,0.962	0.479,0.74,0.658	0.3
88748	XLOC_007430	GLUD1	10	-	88820444	88820582	88819917	88819998	88820671	88820809	88748	801,979,1395	3,12,5	510,931,1131	7,25,27	198	74	1.38992891974e-06	8.26568953377e-05	0.99,0.968,0.991	0.965,0.933,0.94	0.037
9080	XLOC_052392	IMPAD1	8	-	57879668	57879777	57878749	57878911	57890608	57890704	9080	30,52,73	196,169,194	31,44,39	223,349,331	181	86	1.3978757325e-06	8.30647372572e-05	0.068,0.128,0.152	0.062,0.057,0.053	0.059
61277	XLOC_020591	PRSS30P	16	-	2890148	2891080	2889568	2889932	2891163	2891600	61277	84,147,199	4,4,0	35,51,39	6,15,7	1004	86	1.4521748064e-06	8.60233178406e-05	0.643,0.759,1.0	0.333,0.226,0.323	0.507
76311	XLOC_030196	MFF	2	+	228205007	228205096	228197134	228197304	228220392	228220477	76311	405,505,483	0,1,3	352,610,587	0,14,27	156	78	1.46381137556e-06	8.66453687606e-05	1.0,0.996,0.988	1.0,0.956,0.916	0.037
24333	XLOC_030140	ANKZF1	2	+	220100195	220100307	220099547	220100034	220100429	220100597	24333	294,437,356	0,0,0	44,111,99	0,7,2	184	86	1.48385653831e-06	8.76279304644e-05	1.0,1.0,1.0	1.0,0.881,0.959	0.053
97383	XLOC_037600	NGLY1	3	-	25777494	25777640	25775362	25775473	25777799	25777891	97383	140,321,457	5,12,8	71,149,170	10,19,12	217	85	1.49862215115e-06	8.84314562169e-05	0.916,0.913,0.957	0.736,0.754,0.847	0.15
54959	XLOC_025327	RP11-322E11.5	18	-	33059263	33059375	33048296	33048706	33060416	33060527	54959	113,104,94	0,1,0	61,190,196	10,24,10	184	86	1.51455484976e-06	8.93025548122e-05	1.0,0.98,1.0	0.74,0.787,0.902	0.184
22137	XLOC_041181	PLA2G12A	4	-	110639838	110639915	110638703	110638869	110650757	110651233	22137	86,106,134	25,14,12	76,142,113	34,71,62	140	86	1.52062905001e-06	8.95223420198e-05	0.679,0.823,0.873	0.579,0.551,0.528	0.239
27112	XLOC_002569	NTPCR	1	+	233105654	233105864	233092092	233092189	233113908	233119628	27112	387,502,386	4,2,6	281,463,519	13,22,19	282	86	1.53099277178e-06	9.00629811112e-05	0.967,0.987,0.952	0.868,0.865,0.893	0.093
52414	XLOC_004325	TMOD4	1	-	151157981	151158096	151156792	151156969	151158273	151158426	52414	593,636,663	1,0,1	425,850,859	9,9,19	187	86	1.54219324233e-06	9.06519722676e-05	0.996,1.0,0.997	0.956,0.977,0.954	0.035
7997	XLOC_055573	NPDC1	9	-	139935265	139935436	139935122	139935189	139935513	139935639	7997	406,361,471	1,0,6	338,465,449	12,13,19	217	60	1.60365920598e-06	9.40160661453e-05	0.991,1.0,0.956	0.886,0.908,0.867	0.095
21019	XLOC_007602	POLL	10	-	103343264	103343438	103342519	103342648	103347002	103347883	21019	74,133,215	2,1,3	54,80,83	4,8,16	246	86	1.71354189993e-06	9.9877631689e-05	0.928,0.979,0.962	0.825,0.778,0.645	0.207
41889	XLOC_062762	TIMM17B	X	-	48752634	48753255	48752320	48752384	48754041	48754141	41889	38,35,35	24,43,28	9,36,22	38,72,54	664	57	1.72628086126e-06	0.000100466649239	0.12,0.065,0.097	0.02,0.041,0.034	0.062
5941	XLOC_035868	RABL2B	22	-	51221466	51221714	51220615	51220779	51221928	51222091	5941	87,68,112	0,0,1	29,137,102	4,20,8	320	86	1.77588866557e-06	0.000103196308763	1.0,1.0,0.968	0.661,0.648,0.774	0.295
29106	XLOC_012266	PXN-AS1	12	+	120648732	120648909	120647641	120647737	120650177	120650941	29106	524,664,878	7,18,13	354,741,672	13,46,31	249	86	1.79288555313e-06	0.000104104704667	0.963,0.927,0.959	0.904,0.848,0.882	0.072
30830	XLOC_020638	PAM16	16	-	4393207	4393292	4391368	4391505	4401232	4401263	30830	352,466,457	4,3,7	555,906,742	16,45,34	94	24	1.82137486049e-06	0.000105358043295	0.957,0.975,0.943	0.899,0.837,0.848	0.097
24736	XLOC_035435	YDJC	22	-	21983890	21984050	21983298	21983696	21984139	21984303	24736	154,186,284	0,0,0	256,431,488	10,23,12	232	86	1.83267925635e-06	0.000105931637804	1.0,1.0,1.0	0.905,0.874,0.938	0.094
61154	XLOC_009694	BTBD10	11	-	13466570	13466728	13443288	13443385	13484638	13484773	61154	113,95,106	20,28,36	47,114,96	38,83,62	230	86	1.86844930905e-06	0.000107792643091	0.679,0.559,0.524	0.316,0.339,0.367	0.247
78649	XLOC_055397	MAPKAP1	9	-	128434594	128434922	128432096	128432186	128469249	128469649	78649	798,896,994	0,9,0	864,1491,1316	16,21,25	397	83	1.90165904457e-06	0.000109421404059	1.0,0.954,1.0	0.919,0.937,0.917	0.06
79023	XLOC_007572	DNMBP	10	-	101656023	101656154	101654702	101654807	101657842	101658042	79023	275,459,792	0,2,1	245,387,384	11,8,5	203	86	1.9103176262e-06	0.000109836785414	1.0,0.99,0.997	0.904,0.953,0.97	0.053
84722	XLOC_027926	ERCC2	19	-	45872327	45872405	45872187	45872250	45873390	45873642	84722	90,121,145	4,0,0	58,139,180	8,19,13	112	56	1.94540174558e-06	0.000111601701041	0.918,1.0,1.0	0.784,0.785,0.874	0.158
34398	XLOC_007283	SPOCK2	10	-	73975539	73975867	73972944	73973089	73975964	73976069	34398	73,61,54	60,72,75	21,36,61	63,96,131	400	86	1.98194424128e-06	0.000113442146828	0.207,0.154,0.134	0.067,0.075,0.091	0.087
80263	XLOC_001476	RNF115	1	+	145646278	145646469	145646114	145646173	145650482	145650540	80263	13,31,31	24,17,16	10,9,13	21,34,41	194	17	1.98901403548e-06	0.000113761463927	0.045,0.138,0.145	0.04,0.023,0.027	0.079
55285	XLOC_032708	GINS1	20	+	25391759	25391922	25388366	25388531	25394425	25394490	55285	18,8,6	70,44,49	8,5,12	90,210,207	207	58	2.00179510645e-06	0.000114406713882	0.067,0.048,0.033	0.024,0.007,0.016	0.034
55839	XLOC_040142	ARFIP1	4	+	153791904	153792000	153784757	153784866	153793603	153793716	55839	37,56,90	38,74,75	19,46,57	58,127,108	172	86	2.01461759075e-06	0.000114881384857	0.327,0.275,0.375	0.141,0.153,0.209	0.158
80293	XLOC_049131	DNAJB6	7	+	157202488	157202695	157178234	157178305	157208709	157210133	80293	469,256,239	2,0,3	281,354,400	8,25,11	257	64	2.04790233327e-06	0.000116431335487	0.983,1.0,0.952	0.897,0.779,0.901	0.119
22009	XLOC_033134	ARFGAP1	20	+	61917331	61917570	61917005	61917065	61917717	61917794	22009	29,30,57	78,61,97	18,22,19	75,136,102	262	37	2.06118277557e-06	0.000116938124169	0.05,0.065,0.077	0.033,0.022,0.026	0.037
60091	XLOC_008789	NADSYN1	11	+	71187078	71188484	71185440	71185572	71189440	71189515	60091	173,255,262	7,35,18	40,101,137	27,29,31	1460	68	2.08114206002e-06	0.000117969522211	0.535,0.253,0.404	0.065,0.14,0.171	0.272
20076	XLOC_024185	AMZ2P1	17	-	62969359	62969635	62968871	62969045	62970672	62971686	20076	189,303,423	3,1,2	62,164,143	3,11,6	348	86	2.09898370918e-06	0.000118804346471	0.94,0.987,0.981	0.836,0.787,0.855	0.143
2438	XLOC_015371	MMP14	14	+	23302626	23302691	23299395	23299463	23303380	23303554	2438	323,381,296	9,7,10	515,1061,831	23,82,79	91	61	2.16281117704e-06	0.000122054857386	0.96,0.973,0.952	0.938,0.897,0.876	0.058
87865	XLOC_014356	UBAC2	13	+	99896085	99896205	99890680	99890808	99966350	99966474	87865	164,216,306	0,2,1	142,259,247	1,19,15	192	86	2.1617104371e-06	0.000122054857386	1.0,0.98,0.993	0.985,0.859,0.881	0.083
8719	XLOC_030315	ASB1	2	+	239344351	239344654	239342194	239342336	239352982	239353368	8719	151,112,192	0,0,3	103,204,193	6,23,11	375	86	2.22726094112e-06	0.000125321205963	1.0,1.0,0.936	0.797,0.67,0.801	0.223
24735	XLOC_035435	YDJC	22	-	21983298	21983476	21982402	21983076	21983596	21983696	24735	116,150,292	5,11,10	199,371,401	37,43,59	250	86	2.22979882336e-06	0.000125371547992	0.889,0.824,0.909	0.649,0.748,0.7	0.175
78651	XLOC_055397	MAPKAP1	9	-	128434678	128434922	128432096	128432186	128469249	128469477	78651	428,499,563	0,9,0	467,821,759	16,21,25	313	83	2.26126762259e-06	0.000126953787394	1.0,0.936,1.0	0.886,0.912,0.89	0.083
65887	XLOC_027112	MFSD12	19	-	3544806	3544937	3544352	3544730	3546071	3546166	65887	218,177,264	0,0,0	197,342,386	8,17,9	203	86	2.27432890743e-06	0.000127593196308	1.0,1.0,1.0	0.913,0.895,0.948	0.081
86980	XLOC_019768	ATXN2L	16	+	28847646	28847811	28847253	28847497	28848048	28848558	86980	76,142,125	7,8,8	31,69,85	7,19,21	237	86	2.36139254373e-06	0.00013185446293	0.798,0.866,0.85	0.616,0.569,0.595	0.245
2430	XLOC_015371	MMP14	14	+	23302626	23302698	23299395	23299463	23303380	23303555	2430	134,183,108	9,7,10	196,382,307	23,82,79	105	61	2.3767068178e-06	0.000132557000573	0.896,0.938,0.863	0.832,0.73,0.693	0.147
101394	XLOC_019616	NDE1	16	+	15793585	15793711	15790565	15790717	15818047	15822169	101394	184,232,323	22,18,39	60,113,143	16,35,32	198	86	2.40081294012e-06	0.000133706004164	0.784,0.848,0.782	0.62,0.584,0.66	0.183
8445	XLOC_055467	FNBP1	9	-	132678244	132678259	132671168	132671278	132686122	132686305	8445	16,11,31	41,54,95	1,4,5	49,97,64	16	86	2.42085892788e-06	0.000134527818266	0.677,0.523,0.637	0.099,0.181,0.296	0.42
38409	XLOC_044604	UIMC1	5	-	176395555	176396292	176385093	176385155	176397742	176397867	38409	655,750,640	10,27,10	333,612,536	31,35,37	778	55	2.42450314736e-06	0.00013463227157	0.822,0.663,0.819	0.432,0.553,0.506	0.271
42891	XLOC_026062	PGPEP1	19	+	18468192	18468425	18466704	18466821	18474200	18480806	42891	239,177,265	5,5,10	34,57,79	5,12,8	305	86	2.58674289499e-06	0.000142706659004	0.931,0.909,0.882	0.657,0.573,0.736	0.252
34811	XLOC_019793	MAZ	16	+	29820860	29821085	29819890	29820062	29821397	29822493	34811	701,834,1097	282,243,261	528,1077,886	328,532,483	297	86	2.622127523e-06	0.000144345660714	0.419,0.498,0.549	0.318,0.37,0.347	0.144
86242	XLOC_050854	FAM160B2	8	+	21959486	21959573	21959218	21959362	21959685	21959826	86242	23,24,12	39,48,59	3,6,2	26,58,65	160	86	2.64644660419e-06	0.000145369750185	0.241,0.212,0.099	0.058,0.053,0.016	0.142
5934	XLOC_035868	RABL2B	22	-	51221472	51221714	51220615	51220779	51221928	51222091	5934	69,60,94	0,0,1	21,111,87	4,20,8	314	86	2.69384398344e-06	0.000147760537921	1.0,1.0,0.963	0.59,0.603,0.749	0.34
58954	XLOC_002224	IPO9	1	+	201804081	201804192	201798268	201798500	201816406	201816468	58954	2,18,8	56,36,47	4,7,6	71,177,165	152	55	2.74854624349e-06	0.000149898914429	0.013,0.153,0.058	0.02,0.014,0.013	0.059
59195	XLOC_012902	HDAC7	12	-	48189688	48189799	48189369	48189550	48189989	48190081	59195	39,22,33	16,19,15	14,19,17	22,38,48	182	85	2.76221852313e-06	0.000150429513831	0.532,0.351,0.507	0.229,0.189,0.142	0.277
72356	XLOC_004338	MRPL9	1	-	151733926	151734028	151733291	151733375	151734580	151734631	72356	332,308,396	3,2,4	532,910,821	30,25,38	123	35	2.82643699601e-06	0.000153488604926	0.969,0.978,0.966	0.835,0.912,0.86	0.102
86929	XLOC_021757	TNFSF12-TNFSF13	17	+	7490216	7490335	7489973	7490095	7490478	7490589	86929	180,129,191	0,1,2	255,469,353	19,25,22	191	86	2.86271820549e-06	0.000155017511457	1.0,0.983,0.977	0.858,0.894,0.878	0.11
62317	XLOC_028533	MRPL33	2	+	28550140	28550314	28521204	28521358	28561316	28561768	62317	6,7,32	23,42,57	0,19,4	96,80,80	246	86	2.92285686743e-06	0.000157665249066	0.084,0.055,0.164	0.0,0.077,0.017	0.07
78034	XLOC_014797	MIR3613	13	-	50603413	50603628	50601342	50601542	50618786	50618904	78034	33,69,53	2,0,0	17,22,27	4,8,7	287	86	2.92401278446e-06	0.000157665249066	0.832,1.0,1.0	0.56,0.452,0.536	0.428
97895	XLOC_044317	HDAC3	5	-	141014377	141014520	141009426	141009692	141016114	141016197	97895	583,593,718	3,6,11	322,557,637	14,16,26	205	76	2.94697295256e-06	0.00015867899953	0.986,0.973,0.96	0.895,0.928,0.901	0.065
44443	XLOC_013519	RP11-341G23.4	12	-	104179348	104179525	104179112	104179253	104181218	104181305	44443	1,5,15	10,35,77	0,2,0	41,67,98	243	80	2.9582744504e-06	0.000159051807278	0.032,0.045,0.06	0.0,0.01,0.0	0.042
85225	XLOC_025588	TXNL4A	18	-	77737597	77737701	77732874	77733856	77748239	77748593	85225	1088,1177,1193	48,49,47	1281,2339,2122	65,188,198	176	86	2.99589962272e-06	0.000160520470094	0.917,0.921,0.925	0.906,0.859,0.84	0.053
20387	XLOC_025856	ILF3	19	+	10799225	10799354	10794592	10794646	10799854	10800523	20387	287,403,527	0,0,0	364,527,567	8,15,6	162	47	3.0671942326e-06	0.000163880101932	1.0,1.0,1.0	0.93,0.911,0.965	0.065
14660	XLOC_044651	HNRNPH1	5	-	179048843	179048977	179048254	179048398	179050037	179050165	14660	74,102,119	1571,1475,2036	64,80,84	1300,2735,3178	206	86	3.0799798536e-06	0.000164448077586	0.019,0.028,0.024	0.02,0.012,0.011	0.009
35993	XLOC_025379	HDHD2	18	-	44663605	44663704	44662672	44662820	44676748	44676891	35993	16,16,21	13,26,30	5,1,7	13,49,40	172	86	3.2317215104e-06	0.000171589344329	0.381,0.235,0.259	0.161,0.01,0.08	0.208
84642	XLOC_027226	ZNF558	19	-	8932117	8932357	8931855	8931982	8932678	8932767	84642	71,86,108	14,12,26	17,16,46	10,18,28	308	82	3.32140747838e-06	0.000175739769615	0.575,0.656,0.525	0.312,0.191,0.304	0.316
44832	XLOC_041475	PLRG1	4	-	155458437	155458631	155456157	155457896	155459120	155459260	44832	548,740,787	1,0,0	899,1712,1877	19,24,13	266	86	3.44456191992e-06	0.0001817518571	0.994,1.0,1.0	0.939,0.958,0.979	0.039
6538	XLOC_046580	EHMT2	6	-	31861138	31861439	31860602	31860687	31864039	31864281	6538	64,44,49	74,97,111	23,58,45	138,177,162	365	78	3.53373954565e-06	0.00018594293783	0.156,0.088,0.086	0.034,0.065,0.056	0.058
30232	XLOC_023171	TMEM256-PLSCR3	17	-	7296462	7296683	7296109	7296271	7296785	7296828	30232	187,177,258	7,2,12	96,142,189	13,23,21	243	36	3.55533979846e-06	0.00018695059679	0.798,0.929,0.761	0.522,0.478,0.571	0.306
40374	XLOC_048741	HILPDA	7	+	128103233	128103696	128095893	128096077	128106616	128106739	40374	372,369,424	2,2,0	8,30,23	0,9,4	535	86	3.60510380393e-06	0.000189046192462	0.968,0.967,1.0	1.0,0.349,0.48	0.369
95773	XLOC_032792	RALY	20	+	32652849	32652966	32619327	32619410	32659871	32660136	95773	33,41,42	324,341,358	17,33,29	370,563,612	179	76	3.69484472174e-06	0.000192824393009	0.041,0.049,0.047	0.019,0.024,0.02	0.025
95812	XLOC_003272	AK2	1	-	33477048	33477311	33476365	33476434	33477674	33477723	95812	15,54,71	10,8,2	15,41,36	46,79,49	267	18	3.70327994081e-06	0.000193000582598	0.092,0.313,0.705	0.022,0.034,0.047	0.336
1668	XLOC_020086	HERPUD1	16	+	56969315	56969387	56969146	56969224	56970598	56970729	1668	151,443,311	0,0,2	128,249,248	8,6,8	115	71	3.76224354459e-06	0.00019593969827	1.0,1.0,0.99	0.908,0.962,0.95	0.057
49605	XLOC_001811	NCSTN	1	+	160323112	160323291	160322949	160323027	160323907	160324080	49605	10,12,10	73,137,154	0,1,2	108,209,219	236	71	3.78002269319e-06	0.000196597253882	0.04,0.026,0.019	0.0,0.001,0.003	0.027
84606	XLOC_036960	RP11-372E1.6	3	+	142773784	142773961	142772517	142772636	142775153	142775342	84606	406,566,711	5,23,13	1011,1789,1496	51,96,103	249	86	3.80515493825e-06	0.000197750214488	0.966,0.895,0.95	0.873,0.866,0.834	0.079
4440	XLOC_033531	CPNE1	20	-	34220084	34220170	34219866	34219947	34220232	34220307	4440	418,393,414	24,14,26	194,425,422	20,58,47	128	56	3.94703888007e-06	0.000204333631338	0.884,0.925,0.874	0.809,0.762,0.797	0.105
8717	XLOC_030315	ASB1	2	+	239344351	239344504	239342194	239342336	239352982	239353368	8717	87,59,101	0,0,3	52,98,111	6,23,11	225	86	3.96995759822e-06	0.000205077741929	1.0,1.0,0.928	0.768,0.62,0.794	0.249
97692	XLOC_035099	GCAT	22	+	38205955	38206164	38203922	38204170	38208893	38208995	97692	384,522,637	9,29,27	222,445,495	19,43,51	281	86	4.15713980129e-06	0.000213446468748	0.929,0.846,0.878	0.781,0.76,0.748	0.121
70248	XLOC_049442	HERPUD2	7	-	35712810	35712888	35709824	35709938	35733793	35734237	70248	112,143,146	0,0,0	36,104,77	5,5,5	142	86	4.29766406607e-06	0.000220069243566	1.0,1.0,1.0	0.813,0.926,0.903	0.119
17913	XLOC_037366	SDHAP2	3	+	195407665	195407836	195404597	195404719	195408060	195408172	17913	17,37,26	2,7,5	3,34,25	21,23,22	243	86	4.33098163988e-06	0.0002215197232	0.751,0.652,0.648	0.048,0.343,0.287	0.458
93288	XLOC_002946	DHRS3	1	-	12639320	12639440	12632755	12632881	12640550	12640694	93288	115,219,211	2,0,0	30,61,141	0,4,13	192	86	4.40737795671e-06	0.000224932523974	0.963,1.0,1.0	1.0,0.872,0.829	0.087
25014	XLOC_037608	SLC4A7	3	-	27477878	27478039	27475406	27475595	27478878	27479017	25014	160,174,352	0,0,0	101,218,197	2,17,2	233	86	4.43978010412e-06	0.000226434720845	1.0,1.0,1.0	0.949,0.826,0.973	0.084
46976	XLOC_028909	HTRA2	2	+	74759745	74759841	74758982	74759052	74759946	74760374	46976	145,153,180	7,2,3	130,251,277	34,19,31	149	63	4.52847735721e-06	0.000230804118504	0.898,0.97,0.962	0.618,0.848,0.791	0.191
56438	XLOC_019610	PDXDC1	16	+	15095632	15095713	15092196	15092262	15098043	15098190	56438	330,407,561	22,37,22	278,547,536	30,75,78	121	59	4.57294633738e-06	0.00023291499309	0.88,0.843,0.926	0.819,0.781,0.77	0.093
48624	XLOC_020567	RNPS1	16	-	2305585	2305727	2303975	2304064	2312278	2312432	48624	849,1022,1284	1,1,3	1162,2081,2031	21,20,19	210	82	4.6071753218e-06	0.00023450184303	0.997,0.998,0.994	0.956,0.976,0.977	0.027
20080	XLOC_024185	AMZ2P1	17	-	62969349	62969635	62968871	62969045	62970672	62970759	20080	157,240,324	3,1,2	42,129,129	3,11,6	352	80	4.62151375669e-06	0.000235074837739	0.922,0.982,0.974	0.761,0.727,0.83	0.187
91970	XLOC_028010	CA11	19	-	49141496	49141692	49141198	49141401	49142144	49142310	91970	55,53,62	32,28,50	3,15,21	8,51,27	268	86	4.62569532189e-06	0.000235130780593	0.355,0.378,0.285	0.107,0.086,0.2	0.208
52162	XLOC_035889	EDEM1	3	+	5246751	5246986	5244650	5244834	5248837	5248958	52162	108,97,180	7,2,17	19,51,49	7,18,11	307	86	4.70844460976e-06	0.000238859645502	0.812,0.931,0.748	0.432,0.442,0.555	0.354
4110	XLOC_052801	SLC25A32	8	-	104413743	104413889	104410862	104412774	104414168	104414282	4110	318,418,562	0,0,0	888,1233,1311	10,34,16	218	86	4.7179870174e-06	0.000239184699969	1.0,1.0,1.0	0.972,0.935,0.97	0.041
14895	XLOC_012956	MCRS1	12	-	49961466	49961532	49960173	49960624	49961830	49961936	14895	11,6,15	167,167,222	1,4,9	253,425,391	118	86	4.82478036701e-06	0.00024417012774	0.046,0.026,0.047	0.003,0.007,0.016	0.031
14653	XLOC_044651	HNRNPH1	5	-	179050595	179051116	179050037	179050165	179051317	179051883	14653	413,400,532	13,5,10	326,655,724	19,48,36	593	86	4.8740831855e-06	0.000246117007867	0.822,0.921,0.885	0.713,0.664,0.745	0.169
10251	XLOC_008229	EIF3M	11	+	32610139	32610278	32605429	32605475	32611092	32611187	10251	289,329,418	39,49,55	463,674,634	113,204,138	164	39	4.91515842738e-06	0.000248026956146	0.638,0.615,0.644	0.494,0.44,0.522	0.147
28972	XLOC_037212	FXR1	3	+	180687945	180688146	180685838	180686042	180693100	180693192	28972	2691,3414,3761	69,72,88	2008,3702,3771	94,138,143	272	85	4.95428046843e-06	0.000249670866037	0.924,0.937,0.93	0.87,0.893,0.892	0.045
70481	XLOC_000515	TRNAU1AP	1	+	28887379	28887772	28887144	28887244	28887857	28887910	70481	27,60,52	22,15,20	13,32,47	21,66,38	425	46	5.00151297278e-06	0.000251386980762	0.117,0.302,0.22	0.063,0.05,0.118	0.136
54692	XLOC_028526	NRBP1	2	+	27665940	27666147	27665232	27665307	27666264	27666399	54692	369,429,457	2,0,0	457,702,551	6,10,23	261	68	5.027320919e-06	0.000252517795575	0.98,1.0,1.0	0.952,0.948,0.862	0.073
36497	XLOC_013678	GCN1L1	12	-	120582442	120582639	120582109	120582252	120582726	120582865	36497	333,562,747	0,0,0	556,970,872	5,21,9	269	86	5.07033967989e-06	0.000254511037432	1.0,1.0,1.0	0.973,0.937,0.969	0.04
25134	XLOC_001198	SNX7	1	+	99203792	99203945	99167372	99167459	99225609	99226057	25134	299,361,354	12,7,4	198,335,431	18,28,23	219	80	5.16320761734e-06	0.000259002245094	0.901,0.95,0.97	0.801,0.814,0.873	0.111
61912	XLOC_012162	ATP2A2	12	+	110729824	110729929	110720517	110720600	110734403	110734542	61912	791,1182,1897	4,5,8	1394,2502,2662	22,34,42	167	76	5.29137872152e-06	0.00026473548439	0.989,0.991,0.991	0.966,0.971,0.966	0.023
72942	XLOC_021566	KLHDC4	16	-	87732805	87737038	87731748	87732068	87741955	87742072	72942	605,728,854	0,2,3	713,1168,1025	18,15,18	4305	86	5.30127422294e-06	0.000265056763212	1.0,0.879,0.85	0.442,0.609,0.532	0.382
20797	XLOC_037905	GLT8D1	3	-	52738739	52738968	52734460	52734512	52739462	52740048	20797	195,271,285	5,9,23	120,173,203	14,54,37	260	45	5.36702359433e-06	0.000267467776747	0.871,0.839,0.682	0.597,0.357,0.487	0.317
93386	XLOC_027692	SYNE4	19	-	36497651	36497846	36497503	36497573	36498026	36498170	93386	39,54,64	0,2,1	65,67,72	14,21,11	244	63	5.44220277854e-06	0.000270860526808	1.0,0.875,0.943	0.545,0.452,0.628	0.398
67243	XLOC_027137	UBXN6	19	-	4446279	4446410	4446045	4446194	4446496	4446716	67243	602,588,593	3,0,5	190,345,358	6,6,12	203	86	5.47261284534e-06	0.00027194943789	0.988,1.0,0.98	0.931,0.961,0.927	0.05
80651	XLOC_001705	EFNA3	1	+	155057566	155057880	155051347	155051545	155058352	155058418	80651	284,370,397	0,0,0	117,201,158	2,8,3	359	59	5.53287858407e-06	0.000274656844637	1.0,1.0,1.0	0.906,0.805,0.896	0.131
48268	XLOC_035854	MAPK12	22	-	50695216	50695393	50695027	50695075	50695510	50695622	48268	92,97,124	0,0,0	62,93,117	7,20,5	204	41	5.57627358511e-06	0.000276451281349	1.0,1.0,1.0	0.64,0.483,0.825	0.351
8518	XLOC_047105	MMS22L	6	-	97717982	97718159	97717777	97717868	97720579	97720757	8518	25,15,12	16,24,46	1,18,24	52,104,130	247	84	5.6516994521e-06	0.000279464267528	0.347,0.175,0.081	0.006,0.056,0.059	0.161
13906	XLOC_001738	SLC25A44	1	+	156165803	156165964	156163737	156164038	156169625	156170263	13906	31,27,13	10,12,9	8,37,31	28,60,44	233	86	5.69213867274e-06	0.00028109954463	0.534,0.454,0.348	0.095,0.185,0.206	0.283
27079	XLOC_025407	MBD1	18	-	47799703	47799796	47799193	47799325	47799933	47800233	27079	123,97,138	5,6,12	69,168,161	29,49,23	172	86	5.76499443572e-06	0.000284513289429	0.925,0.89,0.852	0.543,0.632,0.778	0.238
44252	XLOC_033807	LAMA5	20	-	60889610	60889781	60889359	60889496	60889854	60890003	44252	524,644,1077	0,0,0	248,517,470	0,9,8	243	86	5.79608369522e-06	0.000285678032156	1.0,1.0,1.0	1.0,0.953,0.954	0.031
46611	XLOC_016699	SIX4	14	-	61187697	61187862	61186477	61187163	61189929	61190765	46611	24,29,26	42,47,57	0,17,10	42,61,61	237	86	5.82998287268e-06	0.000287071432033	0.172,0.183,0.142	0.0,0.092,0.056	0.116
10832	XLOC_054071	MRRF	9	+	125027740	125028059	125026881	125027217	125033142	125033354	10832	72,64,114	68,90,79	80,111,109	117,267,196	391	86	5.85440894063e-06	0.00028788740742	0.189,0.135,0.241	0.131,0.084,0.109	0.08
68691	XLOC_040093	LSM6	4	+	147097319	147097589	147096836	147096963	147104063	147104167	68691	38,46,31	263,351,302	28,43,51	454,846,705	342	86	5.85600220604e-06	0.00028788740742	0.035,0.032,0.025	0.015,0.013,0.018	0.015
28308	XLOC_062310	MTMR1	X	+	149919501	149919712	149919201	149919315	149924160	149924337	28308	7,19,23	74,91,115	7,6,4	59,189,132	283	86	5.88073978025e-06	0.000288582822193	0.028,0.06,0.057	0.035,0.01,0.009	0.03
19893	XLOC_033706	TMEM189	20	-	48713019	48713357	48700665	48700791	48729643	48729670	19893	528,646,683	3,9,13	521,1072,1012	18,45,48	344	20	5.96098820116e-06	0.000292295294198	0.911,0.807,0.753	0.627,0.581,0.551	0.237
35995	XLOC_025379	HDHD2	18	-	44663605	44663709	44662709	44662820	44676748	44676830	35995	13,16,19	13,26,30	5,1,7	13,49,40	165	75	6.11879680223e-06	0.000298880895273	0.312,0.219,0.224	0.149,0.009,0.074	0.174
4299	XLOC_023795	BECN1	17	-	40970561	40970698	40970238	40970433	40971565	40971627	4299	333,242,307	2,0,0	340,737,607	6,22,24	178	55	6.18092212579e-06	0.000301336738884	0.981,1.0,1.0	0.946,0.912,0.887	0.079
10796	XLOC_020500	JMJD8	16	-	732952	733087	731559	732874	733166	733234	10796	335,260,358	8,11,5	489,655,658	28,39,78	182	61	6.24202519595e-06	0.000304121352746	0.933,0.888,0.96	0.854,0.849,0.739	0.113
18270	XLOC_022232	TAF15	17	+	34171480	34172042	34171283	34171372	34173909	34174246	18270	3148,3149,4441	1,3,6	5529,10632,9088	20,46,35	630	82	6.39283563875e-06	0.000310873533184	0.998,0.993,0.99	0.973,0.968,0.971	0.023
57569	XLOC_045294	ABCC10	6	+	43406008	43406128	43405671	43405751	43406361	43406533	57569	6,11,10	6,16,11	0,3,8	15,32,38	179	73	6.40981789557e-06	0.000311500818978	0.29,0.219,0.27	0.0,0.037,0.079	0.221
79189	XLOC_021875	C17orf76-AS1	17	+	16344387	16344444	16343498	16343567	16344681	16345280	79189	4219,5558,4271	151,203,147	2561,4596,4488	157,260,237	76	62	6.55551946194e-06	0.000318176223859	0.958,0.957,0.96	0.93,0.935,0.939	0.024
97782	XLOC_002259	ZC3H11A	1	+	203770702	203772144	203764661	203764922	203786053	203786252	97782	885,975,2353	3,0,5	501,1054,1007	5,11,12	1514	86	6.92550017145e-06	0.000333797733469	0.944,1.0,0.964	0.851,0.845,0.827	0.128
66647	XLOC_002753	WASH7P	1	-	18267	18366	17914	18061	24737	24891	66647	237,137,221	0,0,2	85,231,189	2,27,2	172	86	6.98383022579e-06	0.000336263353915	1.0,1.0,0.982	0.955,0.811,0.979	0.079
81375	XLOC_001152	MTF2	1	+	93594834	93595005	93592788	93592856	93599259	93599365	81375	146,227,277	1,6,3	153,324,337	13,20,24	218	61	6.98547033939e-06	0.000336263353915	0.976,0.914,0.963	0.767,0.819,0.797	0.157
65002	XLOC_013681	RPLP0	12	-	120636356	120636434	120635124	120635265	120636656	120636803	65002	10084,12687,13255	89,92,97	6044,11210,11240	95,169,105	142	86	7.01841548456e-06	0.000337210997885	0.986,0.988,0.988	0.975,0.976,0.985	0.009
32522	XLOC_029488	AC093838.4	2	+	132277386	132277515	132277107	132277239	132277669	132277994	32522	20,12,29	8,21,40	6,7,8	29,60,48	201	86	7.30454403775e-06	0.000349637453571	0.517,0.196,0.237	0.081,0.048,0.067	0.251
90407	XLOC_022780	AMZ2	17	+	66246934	66247108	66246328	66246611	66247190	66247319	90407	862,1252,1619	0,3,3	993,1706,1838	9,12,26	246	86	7.30140615013e-06	0.000349637453571	1.0,0.993,0.995	0.975,0.98,0.961	0.024
29661	XLOC_046593	AGER	6	-	32154589	32154678	32154380	32154467	32155018	32155172	29661	284,481,611	2,8,2	198,400,381	6,22,10	158	80	7.37164999143e-06	0.000352407362811	0.986,0.968,0.994	0.944,0.902,0.951	0.05
86855	XLOC_048547	SLC12A9	7	+	100478316	100478390	100473193	100473333	100478905	100479034	86855	22,12,33	142,161,151	13,33,22	192,469,466	134	86	7.37103110005e-06	0.000352407362811	0.09,0.046,0.123	0.042,0.043,0.029	0.048
61790	XLOC_029867	NAB1	2	+	191548463	191548553	191537826	191537878	191550201	191550364	61790	254,329,396	7,4,5	111,169,168	9,15,7	125	45	7.38100940678e-06	0.00035263384829	0.929,0.967,0.966	0.816,0.802,0.896	0.116
59131	XLOC_046960	COX7A2	6	-	75949992	75950101	75947502	75947704	75950891	75950981	59131	1104,1481,1259	7,13,10	756,1580,1656	23,29,33	178	83	7.39590561938e-06	0.000353124409854	0.987,0.982,0.983	0.939,0.962,0.959	0.031
23242	XLOC_000728	PTPRF	1	+	44063418	44063724	44058127	44058272	44064390	44064584	23242	1006,1077,2105	3,1,13	605,1000,970	10,9,20	378	86	7.56823335679e-06	0.00035963640962	0.987,0.996,0.974	0.932,0.962,0.917	0.049
4785	XLOC_051805	HSF1	8	+	145537508	145537574	145537196	145537302	145537647	145537717	4785	385,369,461	1,4,1	317,564,559	9,11,24	95	63	7.71292347901e-06	0.000365289035134	0.996,0.984,0.997	0.959,0.971,0.939	0.036
47425	XLOC_053880	ERCC6L2	9	+	98729740	98729907	98728843	98728996	98732857	98732938	47425	9,5,24	24,14,39	1,1,6	27,44,31	227	74	8.0596274098e-06	0.000379298773393	0.109,0.104,0.167	0.012,0.007,0.059	0.101
51508	XLOC_037080	SMC4	3	+	160150070	160150303	160149430	160149613	160150813	160150997	51508	595,929,1364	5,0,4	857,1443,1705	11,22,26	305	86	8.06341726445e-06	0.000379298773393	0.971,1.0,0.99	0.956,0.949,0.949	0.036
94867	XLOC_005208	MRPL55	1	-	228296137	228296722	228295935	228296019	228296849	228297000	94867	214,282,230	7,21,19	144,255,172	27,42,42	648	77	8.0626147948e-06	0.000379298773393	0.784,0.615,0.59	0.388,0.419,0.327	0.285
53568	XLOC_053787	SPIN1	9	+	91077410	91077664	91063855	91063904	91083286	91083520	53568	411,451,679	10,3,6	356,642,782	22,25,28	282	42	8.07666934577e-06	0.000379688057759	0.86,0.957,0.944	0.707,0.793,0.806	0.152
64955	XLOC_010321	SUV420H1	11	-	67957383	67957619	67953247	67953395	67980943	67981062	64955	254,402,669	1,4,0	202,380,402	7,16,5	308	86	8.26150633604e-06	0.000387533585682	0.986,0.966,1.0	0.89,0.869,0.957	0.079
91156	XLOC_018654	TMEM87A	15	-	42564260	42564321	42560144	42560230	42565452	42565634	91156	118,106,224	3,1,2	101,226,202	6,20,19	101	79	8.28161715549e-06	0.000388127042831	0.969,0.988,0.989	0.929,0.898,0.893	0.075
1321	XLOC_021368	NQO1	16	-	69746930	69747032	69744864	69745184	69748866	69748980	1321	3439,3017,2939	37,37,24	1580,2944,3545	41,61,62	174	86	8.68657457542e-06	0.000404880767729	0.979,0.976,0.984	0.95,0.96,0.966	0.021
19307	XLOC_035528	TFIP11	22	-	26907084	26907283	26906582	26906668	26908064	26908141	19307	13,2,10	26,39,37	1,1,5	62,58,72	248	63	8.69216358934e-06	0.000404880767729	0.113,0.013,0.064	0.004,0.004,0.017	0.055
58534	XLOC_030949	SPRED2	2	-	65561738	65561907	65559120	65559185	65571852	65572030	58534	331,401,529	2,0,0	119,346,379	5,8,7	213	58	8.71999390295e-06	0.000405714299769	0.978,1.0,1.0	0.866,0.922,0.936	0.085
67924	XLOC_036323	PPM1M	3	+	52280989	52281244	52280412	52280828	52281697	52281810	67924	81,76,83	0,0,1	31,50,88	3,10,9	327	86	8.72069322422e-06	0.000405714299769	1.0,1.0,0.956	0.731,0.568,0.72	0.312
69294	XLOC_028099	KLK7	19	-	51503679	51503974	51501006	51501140	51504353	51504431	69294	53,82,99	66,123,113	41,39,39	86,129,102	352	71	8.90598605696e-06	0.000413326596213	0.139,0.119,0.15	0.088,0.057,0.072	0.064
858	XLOC_001470	LIX1L	1	+	145497392	145497488	145492234	145492375	145498102	145498180	858	338,406,419	2,2,1	115,281,318	1,20,4	157	71	8.99086688533e-06	0.000416961199202	0.987,0.989,0.995	0.981,0.864,0.973	0.051
50251	XLOC_027893	PLAUR	19	-	44159590	44159725	44156376	44156523	44160630	44160792	50251	745,988,1185	5,5,13	236,412,375	11,15,3	207	86	9.0478622119e-06	0.000418637835684	0.984,0.988,0.974	0.899,0.919,0.981	0.049
88988	XLOC_024056	MKS1	17	-	56283825	56283908	56283643	56283741	56284445	56284579	88988	47,24,55	0,0,3	56,78,95	17,30,15	152	86	9.08568367097e-06	0.000419878554045	1.0,1.0,0.912	0.651,0.595,0.782	0.295
11120	XLOC_005961	TFAM	10	+	60150524	60150620	60148429	60148579	60154117	60154174	11120	124,268,346	4,1,0	356,596,709	9,24,43	136	50	9.2630634414e-06	0.00042755790348	0.919,0.99,1.0	0.936,0.901,0.858	0.071
20799	XLOC_037905	GLT8D1	3	-	52738739	52738964	52734460	52734512	52739462	52740049	20799	173,238,252	5,9,23	111,143,166	14,54,37	256	45	9.39131240707e-06	0.000432692242775	0.859,0.823,0.658	0.582,0.318,0.441	0.333
93292	XLOC_002946	DHRS3	1	-	12638745	12638984	12632755	12632881	12640550	12640694	93292	229,266,308	2,0,0	56,120,142	0,4,13	311	86	9.4595831126e-06	0.000435311985721	0.969,1.0,1.0	1.0,0.892,0.751	0.109
43649	XLOC_052423	ASPH	8	-	62559308	62559437	62557158	62557191	62563608	62563683	43649	3909,4678,6285	87,106,85	1872,3167,2561	65,88,116	123	8	1.0064818029e-05	0.000460111135996	0.745,0.742,0.828	0.652,0.701,0.589	0.124
83733	XLOC_036374	FLNB	3	+	58133932	58134091	58132546	58132720	58134375	58134579	83733	243,351,551	1,1,0	138,219,305	10,3,5	231	86	1.01224755124e-05	0.000462469842302	0.989,0.992,1.0	0.837,0.965,0.958	0.074
91402	XLOC_038846	PARL	3	-	183551511	183551613	183551279	183551377	183558357	183558428	91402	135,207,234	25,7,21	259,376,368	62,107,103	152	64	1.05706669731e-05	0.000481504924605	0.695,0.926,0.824	0.638,0.597,0.601	0.203
22839	XLOC_022057	WSB1	17	+	25628813	25628982	25621118	25621461	25631805	25631937	22839	527,835,845	7,0,2	185,363,381	0,20,3	241	86	1.06190772104e-05	0.00048342145167	0.964,1.0,0.993	1.0,0.866,0.978	0.038
67541	XLOC_027932	EML2	19	-	46124740	46124895	46124464	46124590	46129962	46130097	67541	238,316,402	10,0,5	79,191,204	4,18,10	227	86	1.07758741149e-05	0.00048997475758	0.9,1.0,0.968	0.882,0.801,0.885	0.1
23273	XLOC_010277	RBM4B	11	-	66433742	66433964	66432465	66433049	66436085	66436762	23273	45,49,61	9,16,17	15,40,33	23,29,26	294	86	1.08079148347e-05	0.000491138943453	0.594,0.473,0.512	0.16,0.287,0.271	0.287
61691	XLOC_024270	FDXR	17	-	72862567	72862690	72862258	72862366	72862905	72862998	61691	461,561,739	1,0,4	316,595,641	9,15,7	195	86	1.08361990706e-05	0.000492131140886	0.995,1.0,0.988	0.939,0.946,0.976	0.041
1666	XLOC_020086	HERPUD1	16	+	56969312	56969387	56969153	56969224	56970598	56971325	1666	231,698,507	0,0,2	217,404,407	8,6,8	114	64	1.116893653e-05	0.000506037719338	1.0,1.0,0.993	0.938,0.974,0.966	0.038
81457	XLOC_018871	ANXA2	15	-	60678226	60678285	60656627	60656722	60690141	60690247	81457	82,99,122	2,4,3	34,86,59	5,14,10	104	86	1.12419113369e-05	0.000508739828697	0.971,0.953,0.971	0.849,0.836,0.83	0.127
17108	XLOC_022393	NBR1	17	+	41343388	41343598	41342625	41342793	41345110	41345270	17108	589,749,1055	3,14,3	224,470,493	14,15,7	282	86	1.13510185407e-05	0.000513372858695	0.984,0.942,0.991	0.83,0.905,0.956	0.075
50658	XLOC_053146	SLC1A1	9	+	4583037	4583172	4576568	4576763	4585311	4587469	50658	148,146,176	1,0,0	8,23,43	4,7,0	207	86	1.13639163647e-05	0.000513651712556	0.984,1.0,1.0	0.454,0.577,1.0	0.318
60508	XLOC_019179	SEC11A	15	-	85230855	85231005	85223943	85224063	85234765	85234875	60508	2298,3235,2998	3,12,26	2386,3662,3951	19,43,54	222	86	1.14014965394e-05	0.000515045223779	0.997,0.991,0.978	0.98,0.971,0.966	0.016
34395	XLOC_007283	SPOCK2	10	-	73975539	73975612	73972944	73973089	73975964	73976069	34395	38,41,29	60,72,75	13,23,25	63,96,131	132	86	1.16171070396e-05	0.000522927453043	0.292,0.271,0.201	0.119,0.135,0.111	0.133
77002	XLOC_002347	RCOR3	1	+	211485696	211485829	211477424	211477482	211486061	211486161	77002	31,50,55	12,30,21	13,20,26	18,38,28	170	51	1.18169687379e-05	0.000530984146504	0.437,0.333,0.44	0.178,0.136,0.218	0.226
97516	XLOC_038274	TMEM39A	3	-	119153608	119153729	119147951	119151061	119155637	119155825	97516	170,155,251	1,0,1	78,240,171	10,12,4	193	86	1.18895554316e-05	0.000533931312725	0.987,1.0,0.991	0.777,0.899,0.95	0.117
82660	XLOC_023063	SMG6	17	-	2206307	2206446	2202199	2203958	2206926	2207131	82660	21,27,38	6,8,6	18,19,28	15,31,23	211	86	1.21630286568e-05	0.000544929395453	0.588,0.579,0.721	0.328,0.2,0.332	0.343
68828	XLOC_022650	DHX40	17	+	57647878	57648024	57643987	57644155	57650476	57650596	68828	628,961,1050	2,2,3	372,635,726	9,9,9	218	86	1.22231521512e-05	0.000546339814196	0.992,0.995,0.993	0.942,0.965,0.97	0.034
20315	XLOC_037040	ARHGEF26	3	+	153904706	153904958	153870560	153870721	153905473	153905626	20315	5,10,16	5,2,5	0,6,3	4,21,20	324	86	1.23180657498e-05	0.000549616245952	0.21,0.57,0.459	0.0,0.07,0.038	0.377
65009	XLOC_013681	RPLP0	12	-	120636356	120636573	120635124	120635265	120636656	120636803	65009	20803,25883,25844	89,92,97	12472,23208,22527	95,169,105	289	86	1.24864237969e-05	0.000555904055103	0.986,0.988,0.988	0.975,0.976,0.985	0.009
15274	XLOC_027674	DMKN	19	-	35991279	35991321	35990859	35990931	35991434	35991482	15274	23,17,26	28,28,51	12,23,23	56,117,95	14	20	1.26257799243e-05	0.000561096982793	0.54,0.464,0.421	0.234,0.219,0.257	0.238
7956	XLOC_040620	SEL1L3	4	-	25759309	25759412	25759155	25759228	25760562	25760690	7956	195,228,289	0,7,1	156,268,259	9,13,18	155	66	1.26268515486e-05	0.000561096982793	1.0,0.933,0.992	0.881,0.898,0.86	0.095
76144	XLOC_005319	B3GALNT2	1	-	235659495	235659618	235657990	235658138	235667440	235667722	76144	12,5,17	20,15,21	7,9,8	39,58,69	195	86	1.27051139914e-05	0.000564246092733	0.209,0.128,0.263	0.073,0.064,0.049	0.138
20090	XLOC_024185	AMZ2P1	17	-	62969359	62969470	62968871	62969045	62970672	62971694	20090	62,94,153	3,1,2	28,69,41	3,11,6	183	86	1.28242805401e-05	0.000568215421979	0.907,0.978,0.973	0.814,0.747,0.763	0.178
64995	XLOC_013681	RPLP0	12	-	120636356	120636602	120635124	120635265	120636656	120636803	64995	20810,25889,25855	89,92,97	12497,23238,22565	95,169,105	318	86	1.28771511385e-05	0.000570226858715	0.984,0.987,0.986	0.973,0.974,0.983	0.009
10834	XLOC_054071	MRRF	9	+	125027740	125028059	125026881	125027217	125042721	125042877	10834	61,44,95	4,6,8	66,107,95	37,28,32	391	86	1.30731749934e-05	0.000577900988208	0.77,0.617,0.723	0.282,0.457,0.395	0.325
70748	XLOC_028044	IRF3	19	-	50166599	50166771	50166444	50166515	50168887	50168962	70748	248,255,260	0,0,1	181,377,355	7,16,7	204	46	1.3239214391e-05	0.000584563414123	1.0,1.0,0.983	0.854,0.842,0.92	0.122
64984	XLOC_013681	RPLP0	12	-	120636356	120636542	120635124	120635265	120636656	120636803	64984	24007,30210,30064	89,92,97	14464,26891,25950	95,169,105	258	86	1.3419324035e-05	0.000591830974117	0.989,0.991,0.99	0.981,0.981,0.988	0.007
74214	XLOC_011675	SUOX	12	+	56393116	56393242	56391398	56391507	56395995	56396055	74214	7,6,28	0,0,5	3,9,10	7,18,15	165	53	1.34496705643e-05	0.000592826669391	1.0,1.0,0.643	0.121,0.138,0.176	0.736
38130	XLOC_050304	IMPDH1	7	-	128040870	128040945	128040386	128040593	128041068	128041170	38130	203,208,313	0,0,2	257,493,499	4,23,18	136	86	1.35174049888e-05	0.000595468225078	1.0,1.0,0.99	0.976,0.931,0.946	0.046
95591	XLOC_020639	NMRAL1	16	-	4513678	4513851	4511699	4511960	4516153	4516175	95591	166,227,230	1,0,2	239,382,405	9,18,19	174	15	1.36425046694e-05	0.000600632326178	0.935,1.0,0.908	0.696,0.647,0.648	0.284
91718	XLOC_001708	SLC50A1	1	+	155109303	155109427	155108774	155108852	155110454	155110574	91718	100,140,161	8,2,8	40,84,110	16,13,19	181	71	1.39248226356e-05	0.000611650038832	0.831,0.965,0.888	0.495,0.717,0.694	0.259
4976	XLOC_008753	PPP6R3	11	+	68334466	68334634	68331770	68331900	68337215	68337365	4976	212,302,489	1,0,1	328,599,610	11,18,11	240	86	1.41116162617e-05	0.000618786262951	0.987,1.0,0.994	0.914,0.923,0.952	0.064
92230	XLOC_011811	RAP1B	12	+	69018450	69018653	69004678	69004832	69042478	69042561	92230	27,43,30	12,21,18	44,65,71	49,91,88	265	76	1.41371343055e-05	0.000619549151775	0.392,0.37,0.323	0.205,0.17,0.188	0.174
11229	XLOC_041019	FAM175A	4	-	84405144	84405319	84403306	84403397	84406138	84406256	11229	37,54,87	48,59,59	20,28,29	38,56,92	245	84	1.42146692133e-05	0.000622589455589	0.209,0.239,0.336	0.153,0.146,0.098	0.129
27627	XLOC_055577	DPP7	9	-	140006324	140006481	140006141	140006206	140006563	140006682	27627	698,636,795	0,2,3	656,1014,1000	4,25,13	201	58	1.43099193394e-05	0.000626401735948	1.0,0.989,0.987	0.979,0.921,0.957	0.04
26797	XLOC_007561	PYROXD2	10	-	100195028	100195171	100193696	100193848	100195391	100195529	26797	107,92,137	5,4,11	109,192,184	29,31,33	215	86	1.44248542089e-05	0.000630457485293	0.895,0.902,0.833	0.601,0.712,0.69	0.209
92049	XLOC_036039	NR1D2	3	+	24001161	24001415	23997527	23997616	24003467	24004096	92049	379,462,654	0,0,0	123,392,433	3,7,5	322	82	1.44273607345e-05	0.000630457485293	1.0,1.0,1.0	0.913,0.934,0.957	0.065
74382	XLOC_035445	TOP3B	22	-	22325351	22325433	22324581	22324778	22326248	22326323	74382	23,28,39	50,42,47	8,14,18	34,65,80	132	68	1.47500598419e-05	0.000643085751896	0.192,0.256,0.299	0.108,0.1,0.104	0.145
4974	XLOC_008753	PPP6R3	11	+	68334481	68334634	68331770	68331900	68337215	68337365	4974	354,470,719	1,0,1	512,951,913	11,18,11	225	86	1.48604097602e-05	0.000646788102615	0.993,1.0,0.996	0.947,0.953,0.969	0.04
40951	XLOC_003532	ZCCHC11	1	-	52947094	52947307	52943379	52943554	52954580	52954707	40951	157,136,286	0,0,0	134,230,276	10,9,6	285	86	1.4950173401e-05	0.000649953464473	1.0,1.0,1.0	0.802,0.885,0.933	0.127
2410	XLOC_052124	GNRH1	8	-	25303595	25303766	25298092	25298189	25315714	25315992	2410	64,100,107	5,2,2	28,99,107	13,14,23	243	86	1.50066359942e-05	0.000652036624764	0.819,0.947,0.95	0.433,0.715,0.622	0.315
38118	XLOC_050304	IMPDH1	7	-	128040885	128040945	128040386	128040593	128041068	128041170	38118	92,126,189	0,0,2	137,269,289	4,23,18	106	86	1.5175441525e-05	0.000658995923435	1.0,1.0,0.987	0.965,0.905,0.929	0.063
35442	XLOC_052820	RP11-152P17.2	8	-	106799294	106799449	106794614	106797445	106799676	106799824	35442	118,173,157	18,5,7	108,205,174	39,39,40	227	86	1.52034067941e-05	0.000659834773365	0.713,0.929,0.895	0.512,0.666,0.622	0.246
33842	XLOC_048293	WBSCR22	7	+	73101328	73101425	73101147	73101230	73106925	73106976	33842	668,670,744	0,0,1	646,1166,993	5,19,9	120	34	1.52736542672e-05	0.000661903271945	1.0,1.0,0.995	0.973,0.946,0.969	0.036
33949	XLOC_019177	WDR73	15	-	85189920	85190254	85189414	85189579	85191120	85191185	33949	12,14,37	19,8,21	34,33,38	46,96,97	378	58	1.53162041882e-05	0.000662469244417	0.088,0.212,0.213	0.102,0.05,0.057	0.101
10360	XLOC_006945	ARHGAP12	10	-	32142993	32143134	32132388	32132514	32150322	32150586	10360	206,231,312	20,13,17	92,193,250	15,41,33	213	86	1.54104227938e-05	0.000665789602673	0.806,0.878,0.881	0.712,0.655,0.754	0.148
99821	XLOC_023758	KRT15	17	-	39673334	39673417	39673059	39673216	39674581	39674749	99821	416,681,750	0,8,1	62,114,80	2,0,7	152	86	1.5612559643e-05	0.000673759658168	1.0,0.98,0.998	0.946,1.0,0.866	0.055
11184	XLOC_008671	KAT5	11	+	65480818	65480974	65480392	65480529	65481063	65481138	11184	112,152,162	60,97,81	59,167,131	71,155,132	210	68	1.61133098849e-05	0.000693017653663	0.377,0.337,0.393	0.212,0.259,0.243	0.131
68801	XLOC_036838	HMCES	3	+	129009521	129009647	129007696	129007840	129017196	129017378	68801	571,638,808	17,4,13	566,1227,1216	25,52,49	198	86	1.61745422679e-05	0.000694867807408	0.936,0.986,0.964	0.908,0.911,0.915	0.051
86342	XLOC_044038	STARD4	5	-	110843026	110843140	110842027	110842077	110848082	110848208	86342	118,175,214	7,2,6	30,79,86	3,13,11	143	43	1.66806080129e-05	0.000714998331555	0.835,0.963,0.915	0.75,0.646,0.702	0.205
17711	XLOC_032728	HM13	20	+	30137009	30137135	30136767	30136917	30137866	30137924	17711	747,742,953	3,0,1	660,1290,1143	10,21,8	163	51	1.67731935306e-05	0.00071775721817	0.987,1.0,0.997	0.954,0.951,0.978	0.034
6569	XLOC_026583	EHD2	19	+	48219814	48220273	48216599	48216795	48221765	48221863	6569	1422,916,1704	3,2,3	353,773,859	7,7,8	531	86	1.69073466503e-05	0.000722687246344	0.987,0.987,0.989	0.891,0.947,0.946	0.06
3906	XLOC_031523	WDR33	2	-	128471156	128471595	128467266	128467430	128474728	128474837	3906	634,774,771	0,1,0	521,990,954	7,15,5	511	86	1.72072298765e-05	0.000734271378701	1.0,0.992,1.0	0.926,0.917,0.97	0.06
22525	XLOC_032835	TGIF2-C20orf24	20	+	35238003	35238161	35236117	35236221	35240412	35240960	22525	571,558,366	2,9,2	901,1563,1279	23,61,33	230	86	1.72354912015e-05	0.000735066242421	0.991,0.959,0.986	0.936,0.905,0.935	0.053
26717	XLOC_050755	NEIL2	8	+	11627682	11627844	11627147	11627300	11628954	11629094	26717	119,141,101	21,17,33	102,167,133	67,100,58	234	86	1.73325957608e-05	0.000738794632043	0.676,0.753,0.529	0.359,0.38,0.457	0.254
4005	XLOC_025868	LDLR	19	+	11227534	11227674	11226769	11226888	11230767	11230909	4005	387,317,452	3,2,3	225,471,474	7,10,24	212	86	1.74704401418e-05	0.000744254406443	0.981,0.985,0.984	0.929,0.95,0.889	0.061
95588	XLOC_020639	NMRAL1	16	-	4513660	4513851	4511694	4511960	4516153	4516403	95588	305,354,386	1,0,2	381,627,706	9,18,19	263	86	1.78043170046e-05	0.000756787620511	0.99,1.0,0.984	0.933,0.919,0.924	0.066
44151	XLOC_009310	TBRG1	11	+	124496368	124496505	124495566	124495799	124496799	124496946	44151	66,50,52	11,17,13	33,79,98	24,58,65	209	86	1.79099333018e-05	0.000760853057383	0.712,0.548,0.622	0.361,0.359,0.383	0.26
101602	XLOC_015381	BCL2L2	14	+	23778024	23778141	23776968	23777408	23780181	23781244	101602	104,121,131	1,0,3	60,99,95	16,9,5	189	86	1.79707102183e-05	0.000763010154834	0.979,1.0,0.952	0.63,0.833,0.896	0.191
48773	XLOC_016463	EGLN3	14	-	34400301	34400421	34398281	34398418	34419601	34420287	48773	421,383,279	0,0,0	21,24,30	0,3,0	192	86	1.81297548798e-05	0.000768907191673	1.0,1.0,1.0	1.0,0.782,1.0	0.073
22519	XLOC_032835	TGIF2-C20orf24	20	+	35238003	35238133	35236117	35236221	35240412	35240960	22519	854,812,572	2,9,2	1392,2324,1909	23,61,33	202	86	1.87581354829e-05	0.000794233197045	0.995,0.975,0.992	0.963,0.942,0.961	0.032
5592	XLOC_019720	TNRC6A	16	+	24789664	24789789	24788568	24788679	24800552	24803138	5592	8,1,14	42,27,57	2,1,2	46,84,82	197	86	1.95685660553e-05	0.000825341322768	0.077,0.016,0.097	0.019,0.005,0.011	0.052
81531	XLOC_042471	CAST	5	+	96066483	96066564	96065315	96065429	96071875	96071891	81531	510,719,1063	21,13,30	325,597,691	27,32,48	74	9	1.9732909429e-05	0.000831353685044	0.747,0.871,0.812	0.594,0.694,0.636	0.169
89091	XLOC_012966	RACGAP1	12	-	50384466	50384575	50382944	50384126	50385780	50385916	89091	770,760,825	0,0,3	698,1095,1058	8,12,18	181	86	1.9982766835e-05	0.000840487951476	1.0,1.0,0.992	0.976,0.977,0.965	0.025
36823	XLOC_039075	WHSC1	4	+	1895456	1895636	1873150	1873269	1902352	1902978	36823	46,19,40	119,108,129	6,22,33	68,203,205	252	86	2.01862407255e-05	0.000848260790795	0.117,0.057,0.096	0.029,0.036,0.052	0.051
64176	XLOC_022859	KIAA0195	17	+	73488319	73488418	73487779	73487981	73488554	73488823	64176	9,15,21	20,41,54	1,1,3	26,30,38	172	86	2.0189803089e-05	0.000848260790795	0.184,0.155,0.163	0.019,0.016,0.038	0.143
61693	XLOC_024270	FDXR	17	-	72862567	72862666	72862252	72862366	72862905	72863001	61693	209,232,368	1,0,4	138,289,306	9,15,7	172	86	2.0315020568e-05	0.000853051975398	0.991,1.0,0.979	0.885,0.906,0.956	0.074
41152	XLOC_041125	PPP3CA	4	-	101984388	101984514	101982243	101982318	102001688	102001783	41152	952,1304,1477	15,6,3	562,1224,1386	16,19,25	180	68	2.06734650182e-05	0.000867149001627	0.96,0.988,0.995	0.93,0.961,0.954	0.033
12384	XLOC_019375	NME4	16	+	447878	448179	447198	447313	448989	449123	12384	65,71,146	86,56,76	22,39,54	43,95,79	373	86	2.07388819187e-05	0.000868596113354	0.148,0.226,0.307	0.106,0.086,0.136	0.118
14505	XLOC_045398	ZNF451	6	+	57018658	57018845	57017018	57017149	57025881	57025950	14505	187,202,317	1,0,2	141,259,196	9,6,11	235	62	2.07421179917e-05	0.000868596113354	0.98,1.0,0.977	0.805,0.919,0.825	0.136
79726	XLOC_003214	SRSF4	1	-	29476614	29476704	29474254	29475738	29481207	29481422	79726	793,934,971	22,24,25	679,1024,935	28,62,54	166	86	2.07252745278e-05	0.000868596113354	0.949,0.953,0.953	0.926,0.895,0.9	0.045
36286	XLOC_035486	DDT	22	-	24315956	24316132	24313553	24313812	24316495	24316773	36286	2415,2701,2434	37,7,16	1522,2307,2762	30,47,35	248	86	2.11450391003e-05	0.000883045535454	0.958,0.993,0.981	0.946,0.945,0.965	0.025
84641	XLOC_027226	ZNF558	19	-	8932117	8932311	8931855	8931982	8932678	8932767	84641	59,73,87	14,12,26	13,15,44	10,18,28	262	82	2.14252480741e-05	0.000893280643474	0.569,0.656,0.512	0.289,0.207,0.33	0.304
85404	XLOC_042818	HARS2	5	+	140073075	140073093	140071191	140071341	140073175	140073250	85404	5,7,15	40,56,61	0,6,1	75,117,145	11	68	2.14904681337e-05	0.000895510506644	0.436,0.436,0.603	0.0,0.241,0.041	0.398
4294	XLOC_023795	BECN1	17	-	40963672	40963815	40962140	40962946	40965965	40966026	4294	375,413,366	3,5,5	320,754,737	16,34,24	183	54	2.15179183901e-05	0.000896164922122	0.974,0.961,0.956	0.855,0.867,0.901	0.089
58819	XLOC_008247	NAT10	11	+	34128599	34128866	34127163	34127339	34129757	34129870	58819	11,41,77	50,116,172	45,79,82	239,421,396	339	86	2.15349700274e-05	0.000896385784588	0.053,0.082,0.102	0.046,0.045,0.05	0.032
73509	XLOC_034065	TTC3	21	+	38520845	38520947	38519780	38519903	38522377	38522470	73509	76,94,246	2,0,3	38,57,59	1,11,6	174	86	2.18661662196e-05	0.000908684504479	0.949,1.0,0.976	0.949,0.719,0.829	0.143
5038	XLOC_000671	ZMPSTE24	1	+	40725021	40725204	40723907	40724066	40726510	40726657	5038	10,9,3	93,72,67	15,17,14	365,655,526	255	86	2.28590101584e-05	0.000946335733622	0.035,0.04,0.015	0.014,0.009,0.009	0.019
72913	XLOC_021566	KLHDC4	16	-	87732805	87734639	87731748	87732068	87741955	87742072	72913	255,316,330	0,2,3	298,520,474	18,15,18	1906	86	2.29706305794e-05	0.000950440982618	1.0,0.877,0.832	0.428,0.61,0.543	0.376
95595	XLOC_020639	NMRAL1	16	-	4513642	4513851	4511694	4511960	4516153	4516337	95595	196,255,267	1,0,2	264,458,474	9,18,19	281	86	2.30247538204e-05	0.00095164824864	0.984,1.0,0.976	0.9,0.886,0.884	0.097
78125	XLOC_025428	MBD2	18	-	51714083	51714207	51692445	51692536	51715243	51715381	78125	13,51,28	432,443,519	19,13,14	413,566,685	194	84	2.34213373802e-05	0.000965424743076	0.013,0.047,0.023	0.02,0.01,0.009	0.015
93881	XLOC_014557	PARP4	13	-	25080170	25080494	25077782	25077915	25086843	25086948	93881	39,74,85	58,105,153	24,46,61	105,146,153	396	86	2.34178948436e-05	0.000965424743076	0.127,0.133,0.108	0.047,0.064,0.08	0.059
1501	XLOC_012408	FBRSL1	12	+	133147653	133147722	133146923	133147126	133147892	133148110	1501	66,57,104	14,15,16	54,88,67	20,60,42	124	86	2.34462949843e-05	0.000965931649413	0.766,0.725,0.818	0.652,0.504,0.525	0.209
91854	XLOC_046735	TRERF1	6	-	42231057	42231168	42227076	42227461	42232441	42232592	91854	8,19,17	1,0,1	0,9,10	9,11,6	183	86	2.34632137938e-05	0.000966107008116	0.79,1.0,0.889	0.0,0.278,0.439	0.654
33836	XLOC_048293	WBSCR22	7	+	73105245	73105342	73101147	73101230	73106925	73106976	33836	234,314,346	0,0,1	284,540,442	5,19,9	120	34	2.35592303277e-05	0.00096935846472	1.0,1.0,0.99	0.941,0.89,0.933	0.075
29211	XLOC_023036	GEMIN4	17	-	653053	653149	651083	651272	655372	655425	29211	6,2,7	23,22,47	2,8,7	104,185,196	132	46	2.36467373605e-05	0.00097208985298	0.083,0.031,0.049	0.007,0.015,0.012	0.043
44270	XLOC_033807	LAMA5	20	-	60885474	60885628	60885233	60885367	60885720	60885885	44270	406,614,774	4,17,9	176,388,401	13,15,18	226	86	2.43019357227e-05	0.000997412098855	0.975,0.932,0.97	0.837,0.908,0.894	0.079
98642	XLOC_023859	PLCD3	17	-	43190230	43190380	43189790	43190072	43190489	43190625	98642	260,347,433	8,2,6	203,436,466	14,24,20	222	86	2.44635060738e-05	0.00100242566403	0.926,0.985,0.965	0.849,0.876,0.9	0.084
40950	XLOC_003532	ZCCHC11	1	-	52947094	52947307	52943379	52943554	52947475	52947595	40950	198,204,374	0,1,5	159,310,372	9,17,12	285	86	2.45927679895e-05	0.00100664110089	1.0,0.984,0.958	0.842,0.846,0.903	0.117
62465	XLOC_023642	SYNRG	17	-	35937477	35937711	35936438	35936516	35944755	35944867	62465	39,62,61	17,15,28	15,23,47	14,29,51	291	71	2.48396310724e-05	0.00101470972479	0.359,0.502,0.347	0.207,0.162,0.184	0.218
1870	XLOC_026393	SAMD4B	19	+	39842456	39843014	39838927	39839029	39844645	39844706	1870	21,34,23	5,4,8	17,19,23	11,22,26	598	54	2.4891686589e-05	0.00101615083112	0.275,0.434,0.206	0.122,0.072,0.074	0.216
49485	XLOC_045059	PRR3	6	+	30529104	30529285	30525926	30525989	30529610	30529901	49485	51,65,71	0,3,0	57,119,107	18,15,17	223	56	2.49748825983e-05	0.00101865037754	1.0,0.845,1.0	0.443,0.666,0.612	0.375
21044	XLOC_007602	POLL	10	-	103345618	103345913	103342519	103342648	103347002	103347163	21044	141,179,373	2,1,3	95,185,232	4,8,16	367	86	2.51025144167e-05	0.00102202328974	0.943,0.977,0.967	0.848,0.844,0.773	0.141
31797	XLOC_013936	NUPL1	13	+	25911073	25911172	25905494	25905696	25912773	25912869	31797	627,739,953	2,11,18	351,675,754	12,14,38	172	86	2.53499666418e-05	0.00103154760258	0.994,0.971,0.964	0.936,0.96,0.908	0.042
76575	XLOC_022918	SYNGR2	17	+	76167590	76167730	76166897	76167135	76167819	76169608	76575	577,620,697	121,92,67	573,997,1000	159,276,265	212	86	2.55731947121e-05	0.00103952243481	0.659,0.732,0.808	0.594,0.594,0.605	0.135
27471	XLOC_031859	SLC25A12	2	-	172644080	172644171	172640879	172641985	172644298	172644457	27471	63,77,99	0,2,1	102,156,187	18,15,19	168	86	2.58072195289e-05	0.00104736129554	1.0,0.952,0.981	0.744,0.842,0.834	0.171
66640	XLOC_002753	WASH7P	1	-	18267	18369	17914	18061	24737	24891	66640	171,125,194	0,0,2	63,184,174	2,27,2	174	86	2.5798476135e-05	0.00104736129554	1.0,1.0,0.98	0.94,0.771,0.977	0.097
97996	XLOC_033108	ADRM1	20	+	60883423	60883526	60883076	60883234	60883710	60883919	97996	787,587,619	8,10,4	1314,2228,1900	56,49,58	175	86	2.59476500011e-05	0.00105194144516	0.98,0.966,0.987	0.92,0.957,0.942	0.038
56772	XLOC_009432	ANO9	11	-	423941	424187	421140	421198	428087	428199	56772	32,59,68	24,15,20	0,10,9	14,11,14	283	51	2.61082603916e-05	0.00105789062738	0.194,0.415,0.38	0.0,0.141,0.104	0.248
54687	XLOC_028526	NRBP1	2	+	27665445	27665630	27665247	27665307	27666264	27666399	54687	102,124,105	2,0,0	102,169,162	6,10,23	224	53	2.68764796436e-05	0.00108326552765	0.923,1.0,1.0	0.801,0.8,0.625	0.232
51539	XLOC_028592	CRIM1	2	+	36740698	36740908	36739415	36739537	36744469	36744685	51539	389,466,827	0,0,1	237,446,366	0,11,5	282	86	2.73981231939e-05	0.00110196204715	1.0,1.0,0.996	1.0,0.925,0.957	0.038
86454	XLOC_054405	ERMP1	9	-	5805026	5805217	5801175	5801328	5805610	5805785	86454	193,358,534	4,0,5	52,147,132	1,9,6	263	86	2.77778329539e-05	0.00111429710763	0.94,1.0,0.972	0.944,0.842,0.878	0.083
92222	XLOC_011811	RAP1B	12	+	69018454	69018653	69004687	69004832	69042478	69042561	92222	25,38,29	12,21,18	44,61,64	49,91,88	261	76	2.78362791204e-05	0.00111605487353	0.378,0.345,0.319	0.207,0.163,0.175	0.166
23371	XLOC_021781	RANGRF	17	+	8192820	8192906	8192575	8192732	8193130	8193410	23371	149,155,152	0,1,0	158,262,248	3,19,12	158	86	2.8229463206e-05	0.00112944498358	1.0,0.988,1.0	0.966,0.882,0.918	0.074
94858	XLOC_005208	MRPL55	1	-	228296137	228296175	228295935	228296019	228296849	228297007	94858	25,29,31	7,21,19	15,27,14	27,42,42	53	77	2.86132341705e-05	0.00114180572214	0.838,0.667,0.703	0.447,0.483,0.326	0.317
77026	XLOC_033834	YTHDF1	20	-	61833638	61835159	61826780	61828086	61845215	61845295	77026	2225,2207,2507	1,0,2	2665,4764,4436	6,18,22	1580	73	2.88596996426e-05	0.00115103887262	0.99,1.0,0.983	0.954,0.924,0.903	0.064
40681	XLOC_024972	CNDP2	18	+	72164743	72164830	72163442	72163666	72167171	72167268	40681	10,6,21	14,5,8	8,27,27	70,86,70	160	86	2.89391609596e-05	0.00115360506943	0.277,0.392,0.585	0.058,0.144,0.172	0.293
62963	XLOC_011681	MYL6B	12	+	56553406	56553514	56552467	56552495	56553758	56553932	62963	4734,4808,3566	14,19,9	3724,6120,6037	24,49,44	115	21	2.90907194296e-05	0.00115813845227	0.984,0.979,0.986	0.966,0.958,0.962	0.021
96624	XLOC_054640	GBA2	9	-	35738228	35738371	35738033	35738149	35738522	35738629	96624	222,214,206	0,0,0	65,172,162	0,3,12	215	86	2.92298582822e-05	0.00116215723148	1.0,1.0,1.0	1.0,0.958,0.844	0.066
20304	XLOC_032293	AP1S3	2	-	224629929	224630067	224621788	224623467	224640617	224640726	20304	1606,2015,2729	9,8,15	901,1458,1461	14,24,14	210	86	3.01696563672e-05	0.00119889814662	0.987,0.99,0.987	0.963,0.961,0.977	0.021
26949	XLOC_052930	KIAA0196	8	-	126095954	126096264	126095354	126095500	126103856	126104082	26949	277,262,377	0,2,5	406,822,823	10,29,38	382	86	3.02763573543e-05	0.00120251197992	1.0,0.967,0.944	0.901,0.865,0.83	0.105
23004	XLOC_028993	RNF181	2	+	85823944	85824054	85823641	85823772	85824226	85824301	23004	730,795,804	19,13,5	305,620,646	18,27,18	164	68	3.0423701838e-05	0.00120679163764	0.941,0.962,0.985	0.875,0.905,0.937	0.057
62960	XLOC_011681	MYL6B	12	+	56553370	56553514	56552467	56552495	56553758	56553932	62960	6681,6900,5047	14,19,9	5177,8828,8623	24,49,44	151	21	3.04584604494e-05	0.00120723096902	0.985,0.981,0.987	0.968,0.962,0.965	0.019
87482	XLOC_051633	FAM91A1	8	+	124820511	124820616	124818319	124818469	124821132	124821256	87482	232,277,339	2,2,0	233,453,433	13,14,12	177	86	3.07041367038e-05	0.00121570535663	0.983,0.985,1.0	0.897,0.94,0.946	0.062
91245	XLOC_008663	SCYL1	11	+	65305740	65305795	65305474	65305653	65305912	65306175	91245	255,246,288	2,1,5	226,338,370	4,7,36	96	86	3.08871147583e-05	0.00122018573092	0.991,0.995,0.981	0.981,0.977,0.902	0.036
59535	XLOC_051204	YTHDF3	8	+	64085211	64085357	64081945	64081970	64087889	64087975	59535	16,30,17	8,8,18	6,27,12	7,46,33	143	11	3.17910309843e-05	0.00125353595971	0.133,0.224,0.068	0.062,0.043,0.027	0.098
9580	XLOC_028541	PPP1CB	2	+	29016728	29016863	29006772	29006844	29022064	29025796	9580	919,1289,1629	33,56,56	846,1302,1290	28,151,189	186	65	3.20278368288e-05	0.00126156938274	0.907,0.889,0.91	0.913,0.751,0.705	0.112
20567	XLOC_000064	MIB2	1	+	1560370	1560565	1560174	1560281	1560665	1560808	20567	182,118,177	0,0,6	34,54,76	6,4,6	267	86	3.23643046028e-05	0.00126981078181	1.0,1.0,0.905	0.646,0.813,0.803	0.214
953	XLOC_008731	RPS6KB2	11	+	67199826	67199963	67198838	67198986	67200070	67200128	953	18,11,19	47,38,56	7,9,15	49,113,111	174	51	3.23051919997e-05	0.00126981078181	0.101,0.078,0.09	0.04,0.023,0.038	0.056
15944	XLOC_050530	EZH2	7	-	148544273	148544397	148543561	148543690	148581255	148581340	15944	283,278,244	0,0,0	330,633,598	17,8,12	188	78	3.27423575045e-05	0.00128243141318	1.0,1.0,1.0	0.89,0.97,0.954	0.062
3887	XLOC_004474	GPATCH4	1	-	156568992	156569200	156568759	156568896	156571200	156571288	3887	3,8,0	19,37,39	4,2,4	231,400,291	275	81	3.27837157036e-05	0.00128339247858	0.044,0.06,0.0	0.005,0.001,0.004	0.031
11390	XLOC_033423	APMAP	20	-	24952095	24952212	24950832	24951007	24954280	24954373	11390	625,589,711	0,1,0	936,1545,1281	9,15,24	189	86	3.28872861529e-05	0.00128678674815	1.0,0.996,1.0	0.979,0.979,0.96	0.026
84710	XLOC_048502	CPSF4	7	+	99045395	99045663	99042411	99042462	99045743	99045896	84710	18,14,12	47,43,60	3,15,8	63,106,108	298	44	3.35706707829e-05	0.00130882730679	0.054,0.046,0.029	0.007,0.02,0.011	0.03
3781	XLOC_004329	PI4KB	1	-	151298647	151298849	151297220	151297393	151299746	151299895	3781	99,140,153	1,0,1	32,99,98	11,6,6	274	86	3.4068720816e-05	0.00132621186776	0.969,1.0,0.98	0.477,0.838,0.837	0.266
3265	XLOC_025693	NFIC	19	+	3453760	3453914	3452479	3452664	3462749	3469215	3265	38,26,85	61,31,70	10,39,27	49,68,92	226	86	3.41776236487e-05	0.00132909496898	0.192,0.242,0.316	0.072,0.179,0.1	0.133
92825	XLOC_041139	CENPE	4	-	104074203	104074407	104072375	104072534	104079456	104079615	92825	102,98,221	0,0,2	121,119,162	9,13,5	276	86	3.43079342449e-05	0.00133280385286	1.0,1.0,0.972	0.807,0.74,0.91	0.172
31547	XLOC_026850	RPS9	19	+	54710420	54710592	54710143	54710330	54711265	54711390	31547	511,691,491	4349,4967,3621	229,442,330	2503,4367,4386	244	86	3.48642884203e-05	0.0013530394089	0.04,0.047,0.046	0.031,0.034,0.026	0.014
7857	XLOC_035928	FANCD2	3	+	10086624	10087428	10085512	10085548	10088263	10088407	7857	37,169,171	23,17,38	33,167,81	34,69,58	819	29	3.50095598167e-05	0.0013572964405	0.054,0.26,0.137	0.033,0.079,0.047	0.097
93121	XLOC_020266	DHODH	16	+	72057372	72057532	72050922	72051005	72058043	72058954	93121	49,132,79	1,0,0	100,211,226	18,15,16	222	76	3.50027774627e-05	0.0013572964405	0.944,1.0,1.0	0.655,0.828,0.829	0.211
46447	XLOC_048274	POM121	7	+	72411355	72411532	72410952	72411055	72412375	72414061	46447	239,295,277	4,4,10	113,332,306	5,24,26	249	86	3.5072992861e-05	0.00135879811661	0.954,0.962,0.905	0.886,0.827,0.803	0.102
2284	XLOC_051446	MTDH	8	+	98731276	98731417	98725889	98725997	98735106	98735263	2284	872,1124,1563	0,13,9	1361,2422,2470	26,48,33	213	86	3.51337097931e-05	0.00136003642303	1.0,0.972,0.986	0.955,0.953,0.968	0.027
67963	XLOC_006634	C10orf137	10	+	127430788	127430914	127429569	127429770	127431626	127431845	67963	6,4,16	28,35,87	5,9,4	80,160,158	198	86	3.60599200179e-05	0.00139196025433	0.085,0.047,0.074	0.026,0.024,0.011	0.048
66657	XLOC_002753	WASH7P	1	-	18267	18379	17914	18061	24737	24891	66657	179,132,206	0,0,2	75,209,186	2,27,2	184	86	3.62130441455e-05	0.00139685684642	1.0,1.0,0.98	0.946,0.783,0.978	0.091
27447	XLOC_063209	NUP62CL	X	-	106356626	106356698	106331964	106332069	106358581	106358786	27447	10,15,37	4,8,17	7,11,14	15,24,20	130	86	3.65497650721e-05	0.00140771023497	0.623,0.554,0.59	0.236,0.233,0.317	0.327
24681	XLOC_007583	SEC31B	10	-	102267181	102267324	102266077	102266177	102267664	102267808	24681	96,141,120	11,8,3	32,48,50	4,31,22	215	86	3.66138047786e-05	0.00140941785315	0.777,0.876,0.941	0.762,0.382,0.476	0.325
63698	XLOC_026021	SIN3B	19	+	16973694	16973790	16973162	16973370	16974490	16974607	63698	22,39,34	21,13,38	9,19,22	33,59,56	172	86	3.72051276623e-05	0.00142934382194	0.344,0.6,0.309	0.12,0.139,0.164	0.277
35738	XLOC_013237	LLPH	12	-	66563069	66563133	66547119	66547228	66563634	66563749	35738	13,3,4	42,97,98	5,1,1	172,173,167	114	86	3.72816913251e-05	0.00143156441103	0.189,0.023,0.03	0.021,0.004,0.004	0.071
57137	XLOC_024093	HEATR6	17	-	58151322	58151520	58151206	58151247	58153490	58153598	57137	12,8,29	30,27,56	4,5,14	32,74,71	218	34	3.76058433144e-05	0.00144328502676	0.059,0.044,0.075	0.019,0.01,0.03	0.04
72652	XLOC_063223	KCNE1L	X	-	108939372	108939425	108926364	108926604	108976367	108976621	72652	42,99,126	5,7,23	39,83,60	19,20,36	92	86	3.80568909336e-05	0.00145882283892	0.887,0.93,0.837	0.657,0.795,0.609	0.198
2188	XLOC_007238	DNA2	10	-	70276840	70277022	70276507	70276600	70287002	70287173	2188	19,18,11	17,9,11	2,8,16	19,23,40	254	86	3.87434476603e-05	0.00147876316638	0.275,0.404,0.253	0.034,0.105,0.119	0.225
52166	XLOC_035889	EDEM1	3	+	5246751	5246926	5244650	5244834	5248837	5248958	52166	69,76,145	7,2,17	13,35,44	7,18,11	247	86	3.86874216795e-05	0.00147876316638	0.774,0.93,0.748	0.393,0.404,0.582	0.358
60906	XLOC_040855	RP11-584P21.2	4	-	68376390	68376743	68374531	68374823	68378119	68378287	60906	5,8,18	41,47,77	1,3,0	62,48,62	425	86	3.91073390137e-05	0.00149001076129	0.024,0.033,0.045	0.003,0.012,0.0	0.029
84469	XLOC_021230	FAM192A	16	-	57208531	57208600	57207639	57207781	57219732	57219934	84469	4,12,13	24,27,22	2,6,10	48,81,75	124	86	3.9185276842e-05	0.00149115124813	0.104,0.236,0.291	0.028,0.049,0.085	0.156
83251	XLOC_033196	IDH3B	20	-	2640675	2640822	2640344	2640439	2640908	2641011	83251	1140,958,1071	2,4,5	765,1487,1542	19,14,18	219	86	3.92319713975e-05	0.00149218392507	0.996,0.989,0.988	0.941,0.977,0.971	0.028
80622	XLOC_033141	PPDPF	20	+	62152636	62152716	62152076	62152247	62152864	62152942	80622	711,649,946	53,55,98	537,873,1039	62,125,183	131	71	3.9799716286e-05	0.00151151754763	0.879,0.865,0.84	0.824,0.791,0.755	0.071
69584	XLOC_017722	CASC4	15	+	44695084	44695252	44673003	44673174	44705533	44707956	69584	537,607,607	109,190,253	261,562,696	162,368,341	240	86	4.03134451991e-05	0.00153026628945	0.638,0.534,0.462	0.366,0.354,0.422	0.164
10261	XLOC_008229	EIF3M	11	+	32608479	32608690	32605384	32605475	32615411	32615495	10261	242,302,365	0,1,1	277,449,481	7,24,4	272	75	4.08615830474e-05	0.00154953134361	1.0,0.988,0.99	0.916,0.838,0.971	0.084
69014	XLOC_019063	ETFA	15	-	76587931	76588078	76584771	76584854	76603690	76603737	69014	393,467,446	1,3,1	329,617,627	6,14,18	163	30	4.10672592479e-05	0.00155655725092	0.986,0.966,0.988	0.91,0.89,0.865	0.092
25633	XLOC_015066	TEX30	13	-	103419622	103419828	103418339	103418930	103420609	103420661	25633	195,210,200	4,2,2	361,581,574	27,31,29	237	45	4.12356357313e-05	0.00156138785857	0.902,0.952,0.95	0.717,0.781,0.79	0.172
68076	XLOC_030607	PREB	2	-	27354539	27354699	27354307	27354376	27354877	27354950	68076	288,248,325	3,6,5	372,656,631	17,52,26	188	42	4.12960189111e-05	0.00156289863635	0.955,0.902,0.936	0.83,0.738,0.844	0.127
84931	XLOC_027999	CARD8	19	-	48752779	48752890	48744218	48744320	48753007	48753090	84931	68,71,76	9,5,6	26,59,52	16,22,13	173	76	4.18074698421e-05	0.00158068698415	0.768,0.862,0.848	0.417,0.541,0.637	0.294
74216	XLOC_011675	SUOX	12	+	56393116	56393374	56391398	56391507	56395995	56396055	74216	16,6,28	0,0,5	2,14,10	7,18,15	297	53	4.25278214374e-05	0.0016047417013	1.0,1.0,0.5	0.049,0.122,0.106	0.741
33896	XLOC_024596	SLMO1	18	+	12427039	12427110	12421538	12421628	12427219	12427322	33896	38,73,46	0,0,0	59,71,76	8,11,9	125	83	4.42199496437e-05	0.00166365567945	1.0,1.0,1.0	0.83,0.811,0.849	0.17
66556	XLOC_003863	EVI5	1	-	93073137	93073284	93070863	93070959	93089732	93089891	66556	112,93,139	0,1,0	43,140,127	5,10,7	219	86	4.45205546599e-05	0.0016741396153	1.0,0.973,1.0	0.772,0.846,0.877	0.159
61175	XLOC_052461	PPP1R42	8	-	67974088	67974259	67971445	67971680	67974340	67974494	61175	733,900,883	5,10,2	1150,1863,1678	21,46,30	243	86	4.56165777731e-05	0.00171098758295	0.981,0.97,0.994	0.951,0.935,0.952	0.036
4925	XLOC_038878	TRA2B	3	-	185649364	185649640	185644388	185644522	185655612	185655924	4925	132,204,260	195,211,260	297,454,457	462,840,827	348	86	4.57206476149e-05	0.00171251545004	0.143,0.193,0.198	0.137,0.118,0.12	0.053
24936	XLOC_021598	ANKRD11	16	-	89357032	89357236	89354935	89355078	89371613	89371752	24936	459,468,586	1,2,2	333,687,611	11,15,8	276	86	4.57512665792e-05	0.00171282146097	0.993,0.986,0.989	0.904,0.935,0.96	0.056
5783	XLOC_061476	TIMP1	X	+	47442806	47442935	47441711	47441873	47444334	47444414	5783	2005,2094,2320	10,6,8	1085,2062,1716	13,19,20	188	73	4.59821989115e-05	0.00171977931988	0.987,0.993,0.991	0.97,0.977,0.971	0.018
46546	XLOC_017746	SPATA5L1	15	+	45699226	45699421	45697517	45697703	45702569	45702728	46546	17,18,14	27,35,45	7,19,17	60,117,81	267	86	4.60944619743e-05	0.00172313339525	0.169,0.142,0.091	0.036,0.05,0.063	0.084
52160	XLOC_035889	EDEM1	3	+	5246751	5246958	5244650	5244834	5248837	5248958	52160	97,87,166	7,2,17	17,56,52	7,18,11	279	86	4.61451161352e-05	0.00172418220905	0.81,0.931,0.751	0.428,0.49,0.593	0.327
48622	XLOC_020567	RNPS1	16	-	2316110	2316217	2314573	2314761	2317663	2317834	48622	13,10,17	23,21,25	27,23,19	93,114,118	179	86	4.62862989535e-05	0.00172776518471	0.214,0.186,0.246	0.122,0.088,0.072	0.121
7205	XLOC_012611	PRR4	12	-	11187380	11187484	11126253	11126320	11199618	11199787	7205	2,12,8	3,4,5	0,0,3	7,16,12	150	60	4.63089856093e-05	0.00172776674035	0.211,0.545,0.39	0.0,0.0,0.091	0.352
15951	XLOC_050530	EZH2	7	-	148529725	148529842	148526819	148526940	148543588	148543690	15951	166,140,203	0,0,0	194,293,342	1,17,14	189	86	4.66455666931e-05	0.00173777512087	1.0,1.0,1.0	0.989,0.887,0.917	0.069
13895	XLOC_050282	POT1	7	-	124510964	124511095	124503403	124503694	124532319	124532434	13895	88,130,117	3,9,1	37,126,179	4,17,31	203	86	4.71537969023e-05	0.00175585182823	0.926,0.86,0.98	0.797,0.758,0.71	0.167
54251	XLOC_036252	DHX30	3	+	47870513	47870624	47868836	47868967	47882366	47882668	54251	386,375,534	1,3,8	646,1064,1007	26,29,34	183	86	4.75352957399e-05	0.00176746978283	0.995,0.983,0.969	0.921,0.945,0.933	0.049
37020	XLOC_022920	BIRC5	17	+	76212046	76212862	76210760	76210870	76219545	76221717	37020	1035,1190,1156	47,28,45	1297,2174,2242	70,163,156	888	86	4.84438583237e-05	0.00179512846157	0.681,0.805,0.713	0.642,0.564,0.582	0.137
52282	XLOC_010207	RP11-869B15.1	11	-	64568371	64568503	64568235	64568298	64568582	64568655	52282	128,122,157	4,5,2	52,127,86	5,18,9	154	36	4.89731611583e-05	0.00181298119847	0.882,0.851,0.948	0.709,0.623,0.691	0.219
38412	XLOC_044604	UIMC1	5	-	176396053	176396292	176385093	176385155	176397742	176397867	38412	113,111,80	10,27,10	51,86,86	31,35,37	280	55	4.92457895742e-05	0.00182130647258	0.689,0.447,0.611	0.244,0.326,0.313	0.288
62967	XLOC_011681	MYL6B	12	+	56553370	56553406	56552467	56552495	56553758	56553932	62967	615,503,428	14,19,9	432,762,701	24,49,44	29	21	4.97217183735e-05	0.0018353496219	0.97,0.95,0.972	0.929,0.918,0.92	0.042
3051	XLOC_034977	SEC14L2	22	+	30811936	30812076	30811747	30811854	30812222	30812392	3051	201,251,367	0,0,0	98,182,176	4,5,3	212	86	4.9914974294e-05	0.0018415922189	1.0,1.0,1.0	0.909,0.937,0.96	0.065
33937	XLOC_006112	ZSWIM8	10	+	75551081	75551257	75550732	75550934	75551616	75552610	33937	101,74,125	0,1,3	21,122,57	2,22,3	248	86	5.01805113086e-05	0.00184870721962	1.0,0.962,0.935	0.785,0.658,0.868	0.195
38406	XLOC_044604	UIMC1	5	-	176395555	176396707	176385093	176385155	176397742	176397867	38406	807,958,879	10,27,10	496,878,820	31,35,37	1193	55	5.03981335116e-05	0.00185493332883	0.788,0.621,0.802	0.425,0.536,0.505	0.248
96018	XLOC_047926	AVL9	7	+	32609631	32609766	32598540	32599076	32612810	32613030	96018	313,333,489	0,0,0	121,300,306	1,8,5	207	86	5.09500170268e-05	0.00187434156177	1.0,1.0,1.0	0.98,0.94,0.962	0.039
96013	XLOC_047926	AVL9	7	+	32609631	32609778	32598540	32599076	32612810	32613030	96013	195,244,287	0,0,0	79,213,192	1,8,5	219	86	5.09771073346e-05	0.00187443437851	1.0,1.0,1.0	0.969,0.913,0.938	0.06
65711	XLOC_044715	NQO2	6	+	3015763	3015877	3012777	3012908	3017117	3017219	65711	320,317,308	39,29,32	284,414,383	43,86,94	186	86	5.12039806413e-05	0.00188074180772	0.791,0.835,0.817	0.753,0.69,0.653	0.116
10656	XLOC_027975	ZC3H4	19	-	47572348	47572600	47567443	47571126	47575034	47575378	10656	104,90,126	5,3,0	71,186,245	8,18,36	324	86	5.25963817821e-05	0.00192654764148	0.847,0.888,1.0	0.702,0.733,0.644	0.219
55888	XLOC_018057	COMMD4	15	+	75632042	75632219	75631604	75631685	75632305	75632614	55888	401,340,343	5,3,5	678,1204,1235	38,40,45	237	74	5.33579281247e-05	0.00195069631052	0.962,0.973,0.955	0.848,0.904,0.895	0.081
18338	XLOC_008610	C11orf84	11	+	63585998	63586124	63585687	63585837	63586273	63586474	18338	489,387,431	4,0,11	517,950,814	31,24,28	198	86	5.4086570583e-05	0.00197449624992	0.982,1.0,0.945	0.879,0.945,0.927	0.059
64403	XLOC_054248	SURF2	9	+	136226825	136227005	136224586	136224690	136227140	136227310	64403	156,191,188	0,0,1	664,931,868	28,41,25	252	86	5.43726481078e-05	0.00198209474693	1.0,1.0,0.985	0.89,0.886,0.922	0.096
29553	XLOC_010239	RELA	11	-	65425757	65426293	65423325	65423406	65427136	65427268	29553	991,1066,1533	0,0,0	493,835,842	3,6,4	596	74	5.50420469837e-05	0.00200362504807	1.0,1.0,1.0	0.953,0.945,0.963	0.046
36545	XLOC_023194	PER1	17	-	8049275	8049455	8048077	8048311	8049689	8049806	36545	348,491,998	0,1,1	52,158,173	0,0,7	252	86	5.5296147684e-05	0.00201095589895	1.0,0.994,0.997	1.0,1.0,0.894	0.032
12071	XLOC_061717	OGT	X	+	70775039	70775235	70774362	70774442	70775803	70775944	12071	328,444,561	1,5,9	202,463,459	10,24,10	255	73	5.54799293079e-05	0.00201571792683	0.989,0.962,0.947	0.853,0.847,0.929	0.09
97770	XLOC_002259	ZC3H11A	1	+	203771696	203772144	203764661	203764922	203786053	203786252	97770	316,328,682	3,0,5	205,364,368	5,11,12	520	86	5.56159142415e-05	0.00201873597754	0.946,1.0,0.958	0.871,0.846,0.835	0.117
50896	XLOC_042811	ANKHD1	5	+	139914946	139915123	139907768	139909381	139916922	139917174	50896	232,327,415	4,3,5	112,228,264	3,17,11	249	86	5.61643414581e-05	0.00203767328796	0.952,0.974,0.966	0.928,0.822,0.892	0.083
26954	XLOC_052930	KIAA0196	8	-	126095954	126096018	126095354	126095500	126103856	126104061	26954	61,75,94	0,2,5	114,202,180	10,29,38	114	86	5.64164145638e-05	0.00204438434207	1.0,0.966,0.934	0.896,0.84,0.781	0.128
84631	XLOC_029734	ITGA6	2	+	173366499	173366629	173362702	173362828	173368818	173370918	84631	614,863,1390	103,94,60	301,711,545	103,119,106	202	86	5.64297022778e-05	0.00204438434207	0.717,0.796,0.908	0.554,0.718,0.686	0.154
20569	XLOC_000064	MIB2	1	+	1560344	1560565	1560174	1560281	1560665	1560808	20569	133,84,130	0,0,6	27,30,63	6,4,6	293	86	5.71800583301e-05	0.00206764174904	1.0,1.0,0.864	0.569,0.688,0.755	0.284
88951	XLOC_014000	PDS5B	13	+	33344788	33344899	33344258	33344698	33347326	33347462	88951	53,80,66	0,4,1	40,81,65	8,11,12	183	86	5.7532536226e-05	0.00207940191803	1.0,0.904,0.969	0.701,0.776,0.718	0.226
50853	XLOC_030048	RPE	2	+	210880927	210880981	210880696	210880836	210881230	210881365	50853	12,14,24	78,108,121	4,18,4	74,169,224	94	86	5.78939826067e-05	0.00209048513248	0.123,0.106,0.154	0.047,0.089,0.016	0.077
4282	XLOC_052244	FGFR1	8	-	38286764	38286908	38285869	38285953	38287199	38287466	4282	9,24,24	41,64,50	0,8,3	37,48,41	207	77	5.87266913928e-05	0.00211854803777	0.075,0.122,0.152	0.0,0.058,0.026	0.088
46380	XLOC_027928	PPP1R13L	19	-	45908256	45908339	45901521	45901597	45909549	45909585	46380	113,117,116	8,7,10	26,39,33	4,15,13	78	12	5.90110167501e-05	0.00212779893951	0.685,0.72,0.641	0.5,0.286,0.281	0.326
29743	XLOC_020486	NPRL3	16	-	174935	175072	169124	169254	180520	180590	29743	1,2,8	6,13,25	1,2,1	22,57,75	186	63	5.9290006173e-05	0.00213382494858	0.053,0.05,0.098	0.015,0.012,0.004	0.057
97771	XLOC_002259	ZC3H11A	1	+	203771779	203772144	203764727	203764922	203786053	203786252	97771	309,323,654	3,0,5	202,357,355	5,11,12	437	86	5.93206808708e-05	0.00213392235223	0.953,1.0,0.963	0.888,0.865,0.853	0.103
8861	XLOC_000744	KIF2C	1	+	45218803	45218926	45216113	45216236	45219404	45219505	8861	625,768,873	10,27,12	592,1028,931	35,44,39	195	86	5.93691229226e-05	0.00213465850177	0.965,0.926,0.97	0.882,0.912,0.913	0.051
24951	XLOC_021598	ANKRD11	16	-	89357420	89357591	89354935	89355078	89371613	89371752	24951	352,308,439	1,2,2	216,558,433	11,15,8	243	86	5.95614896486e-05	0.00213955863334	0.992,0.982,0.987	0.874,0.929,0.95	0.069
47907	XLOC_001733	LAMTOR2	1	+	156027768	156027858	156025053	156025216	156028105	156028297	47907	364,491,457	11,2,1	412,849,707	11,31,29	166	86	5.98038814638e-05	0.00214472968719	0.945,0.992,0.996	0.951,0.934,0.927	0.04
10835	XLOC_054071	MRRF	9	+	125033142	125033354	125026879	125027217	125042721	125042877	10835	432,601,602	4,6,8	655,1327,1056	37,28,32	284	86	6.03948772473e-05	0.00216338419916	0.97,0.968,0.958	0.843,0.935,0.909	0.07
70307	XLOC_021390	COG4	16	-	70549770	70549943	70548237	70548412	70551528	70551643	70307	8,14,23	144,150,202	0,11,5	133,210,257	245	86	6.04603385671e-05	0.00216471276959	0.019,0.032,0.038	0.0,0.018,0.007	0.021
2158	XLOC_007238	DNA2	10	-	70230245	70230369	70229737	70229920	70231547	70232924	2158	6,3,0	19,18,21	2,1,0	48,92,89	196	86	6.12972586301e-05	0.00219364832972	0.122,0.068,0.0	0.018,0.005,0.0	0.056
94766	XLOC_000558	EIF3I	1	+	32691771	32691921	32688040	32688231	32694099	32694210	94766	465,392,456	7,0,1	559,1025,932	20,33,14	222	86	6.24667129936e-05	0.00223065986428	0.963,1.0,0.994	0.915,0.923,0.963	0.052
57187	XLOC_003038	RP5-1126H10.2	1	-	19423686	19423774	19423016	19423144	19426090	19426149	57187	90,166,327	0,1,1	81,122,131	7,6,3	128	52	6.25504370269e-05	0.00223221386542	1.0,0.985,0.993	0.825,0.892,0.947	0.105
82106	XLOC_008345	DDB2	11	+	47256307	47256485	47256123	47256223	47256820	47256963	82106	841,607,708	1,5,7	170,318,396	17,5,2	250	86	6.30393281551e-05	0.00224860900401	0.997,0.977,0.972	0.775,0.956,0.986	0.076
69186	XLOC_038510	ATR	3	-	142169307	142169444	142168076	142168444	142171969	142172075	69186	67,62,54	20,34,22	40,82,68	34,66,99	209	86	6.36569400767e-05	0.00226428774544	0.58,0.429,0.502	0.326,0.338,0.22	0.209
69923	XLOC_000668	RLF	1	+	40697188	40697330	40688245	40688382	40701463	40706593	69923	171,233,341	3,4,2	62,133,149	3,5,13	214	86	6.36027716761e-05	0.00226428774544	0.958,0.959,0.986	0.893,0.914,0.822	0.091
9583	XLOC_028541	PPP1CB	2	+	29011523	29011675	29006772	29006844	29022064	29025796	9583	766,1096,1338	33,56,56	631,1089,1136	28,151,189	203	65	6.3919134259e-05	0.00227255456929	0.881,0.862,0.884	0.878,0.698,0.658	0.131
26327	XLOC_013881	IFT88	13	+	21141808	21142136	21140584	21141395	21148518	21148614	26327	14,18,21	12,15,9	13,16,6	16,42,29	400	86	6.43907829189e-05	0.00228825708204	0.201,0.205,0.334	0.149,0.076,0.043	0.157
78796	XLOC_001972	PRRC2C	1	+	171560290	171560339	171557517	171557644	171560725	171561362	78796	49,66,120	41,42,74	51,87,136	71,148,143	84	86	6.45939840349e-05	0.00229334192364	0.55,0.617,0.624	0.424,0.376,0.493	0.166
44959	XLOC_012927	KANSL2	12	-	49075640	49075848	49075164	49075424	49075969	49076021	44959	5,10,1	14,14,17	4,1,1	24,50,46	239	45	6.6001329847e-05	0.00233706018244	0.063,0.119,0.011	0.03,0.004,0.004	0.052
88434	XLOC_025796	CERS4	19	+	8326571	8326728	8321832	8321961	8326813	8327302	88434	106,105,131	4,3,0	62,101,135	9,14,10	229	86	6.6182019222e-05	0.00234209448173	0.909,0.929,1.0	0.721,0.73,0.835	0.184
7787	XLOC_011107	LRRC23	12	+	6991359	6991491	6982077	6982945	6992867	6996810	7787	43,54,43	2,4,3	16,48,32	7,12,13	204	86	6.70745965099e-05	0.00236818952546	0.901,0.851,0.858	0.491,0.628,0.509	0.327
86820	XLOC_003197	PTAFR	1	-	28556641	28556763	28555432	28555534	28559431	28559531	86820	12,48,53	308,318,325	28,67,43	460,887,835	194	86	6.71352010648e-05	0.00236923291898	0.017,0.063,0.067	0.026,0.032,0.022	0.022
58055	XLOC_039051	PIGG	4	+	495529	495714	494184	494390	499506	499716	58055	5,19,6	35,37,54	4,6,1	38,85,88	257	86	6.72645378978e-05	0.00237269982086	0.046,0.147,0.036	0.034,0.023,0.004	0.056
10057	XLOC_025698	HMG20B	19	+	3576889	3577105	3576550	3576623	3577978	3578111	10057	1653,1663,1811	1,3,5	506,1055,1074	1,8,13	268	66	6.79956892767e-05	0.00239627487318	0.998,0.993,0.989	0.992,0.97,0.953	0.022
21018	XLOC_007602	POLL	10	-	103343264	103343438	103342519	103342648	103344358	103344676	21018	99,192,296	0,0,0	82,136,134	6,6,1	246	86	6.81099217191e-05	0.00239808528257	1.0,1.0,1.0	0.827,0.888,0.979	0.102
40925	XLOC_019219	MFGE8	15	-	89442886	89443042	89441915	89442763	89444781	89444966	40925	417,287,361	21,10,18	104,189,202	15,27,15	228	86	6.83505776778e-05	0.00240433950007	0.882,0.915,0.883	0.723,0.725,0.836	0.132
45503	XLOC_043236	ZDHHC11	5	-	868721	868919	865528	865696	870587	870668	45503	11,23,29	54,63,84	4,15,19	72,109,132	258	74	6.83287706372e-05	0.00240433950007	0.055,0.095,0.09	0.016,0.038,0.04	0.049
68077	XLOC_030607	PREB	2	-	27354541	27354699	27353658	27354376	27354877	27354950	68077	169,134,177	3,6,5	212,365,345	17,52,26	210	66	6.9695027649e-05	0.00244756916274	0.947,0.875,0.918	0.797,0.688,0.807	0.149
91963	XLOC_016387	AP1G2	14	-	24032408	24032491	24031712	24031802	24032588	24032847	91963	44,79,72	49,60,67	23,16,20	24,83,81	149	83	6.97078270812e-05	0.00244756916274	0.333,0.423,0.374	0.348,0.097,0.121	0.188
34486	XLOC_035915	SETD5	3	+	9475728	9475865	9475528	9475634	9475960	9476169	34486	20,24,31	63,61,77	3,6,6	18,57,67	209	86	6.97947319676e-05	0.00244949331171	0.116,0.139,0.142	0.064,0.042,0.036	0.085
19904	XLOC_029317	SLC20A1	2	+	113410465	113410524	113410278	113410375	113414698	113414818	19904	20,30,71	317,441,535	13,34,35	325,691,746	104	86	7.02628139491e-05	0.0024627572426	0.05,0.053,0.099	0.032,0.039,0.037	0.031
67409	XLOC_025778	CTD-3214H19.4	19	+	7708050	7708131	7707868	7707934	7709499	7709638	67409	468,578,576	3,8,10	161,418,409	10,18,11	121	59	7.02695027019e-05	0.0024627572426	0.987,0.972,0.966	0.887,0.919,0.948	0.057
83244	XLOC_033196	IDH3B	20	-	2640713	2640822	2640344	2640439	2640908	2640955	83244	487,415,433	2,4,5	323,657,647	19,14,18	135	40	7.04119966827e-05	0.00246661823824	0.986,0.968,0.962	0.834,0.933,0.914	0.078
65573	XLOC_001863	UAP1	1	+	162562524	162562572	162560112	162560301	162567581	162567648	65573	62,120,142	31,35,40	38,76,87	26,57,62	56	60	7.09696676436e-05	0.00248273438875	0.682,0.786,0.792	0.61,0.588,0.601	0.154
81038	XLOC_051698	PHF20L1	8	+	133837279	133837402	133836248	133836305	133837508	133837616	81038	2,13,5	5,4,18	0,1,2	24,18,36	159	50	7.17004987992e-05	0.00250600304965	0.112,0.505,0.08	0.0,0.017,0.017	0.221
60538	XLOC_037834	USP19	3	-	49135424	49135550	49133363	49133512	49135624	49135691	60538	942,1198,1097	1,5,3	468,860,928	10,6,12	172	60	7.18524641536e-05	0.00251016451923	0.997,0.988,0.992	0.942,0.98,0.964	0.03
52557	XLOC_006578	INPP5F	10	+	121551668	121551725	121551380	121551548	121556226	121556425	52557	99,80,160	0,0,2	58,97,88	2,5,12	100	86	7.26463195252e-05	0.00253210090778	1.0,1.0,0.986	0.961,0.943,0.863	0.073
62682	XLOC_045366	FBXO9	6	+	52943596	52943696	52941283	52941341	52945765	52945896	62682	192,174,182	0,0,0	152,290,317	5,8,13	137	51	7.27092372035e-05	0.00253313670327	1.0,1.0,1.0	0.919,0.931,0.901	0.083
19667	XLOC_035563	THOC5	22	-	29924262	29924348	29924066	29924166	29924414	29924455	19667	10,10,10	69,35,51	2,4,7	72,100,95	106	34	7.31782065377e-05	0.00254831163962	0.044,0.084,0.059	0.009,0.013,0.023	0.047
11921	XLOC_037162	ECT2	3	+	172536337	172536604	172534480	172534627	172537937	172538101	11921	16,39,58	308,385,443	16,33,25	305,654,568	339	86	7.46753225068e-05	0.00259570740621	0.013,0.025,0.032	0.013,0.013,0.011	0.011
22503	XLOC_002377	FLVCR1	1	+	213037734	213037861	213036972	213037211	213046019	213046160	22503	6,6,12	22,18,34	6,18,3	55,102,128	199	86	7.55579124755e-05	0.002621608734	0.105,0.126,0.132	0.045,0.071,0.01	0.079
40294	XLOC_016366	HAUS4	14	-	23417076	23417222	23416809	23416940	23419522	23419619	40294	285,397,361	0,0,0	217,335,406	3,10,5	218	86	7.57881942387e-05	0.00262771412379	1.0,1.0,1.0	0.966,0.93,0.97	0.045
60252	XLOC_025656	AC005256.1	19	+	1748082	1748340	1746914	1747068	1748511	1749134	60252	156,178,240	0,0,0	29,64,59	2,1,4	330	86	7.58027574309e-05	0.00262771412379	1.0,1.0,1.0	0.791,0.943,0.794	0.157
80889	XLOC_032420	RAB17	2	-	238492976	238494207	238486646	238486798	238494640	238494800	80889	121,129,265	28,18,24	40,74,132	11,46,37	1303	86	7.62090328135e-05	0.00263820180835	0.222,0.321,0.422	0.194,0.096,0.191	0.161
32686	XLOC_050040	ZNF394	7	-	99096338	99096465	99090862	99092254	99097260	99097920	32686	63,75,65	3,0,3	40,117,73	5,20,14	199	86	7.65112313598e-05	0.00264506294984	0.901,1.0,0.904	0.776,0.717,0.693	0.206
45314	XLOC_049114	RBM33	7	+	155477626	155477746	155473283	155473602	155493466	155494184	45314	25,8,18	66,91,107	1,9,6	69,105,112	192	86	7.6507097838e-05	0.00264506294984	0.145,0.038,0.07	0.006,0.037,0.023	0.062
66842	XLOC_001752	PRCC	1	+	156760858	156760954	156756682	156756966	156761488	156761584	66842	23,19,22	87,149,134	19,20,16	163,302,266	172	86	7.65718481351e-05	0.0026459596327	0.117,0.06,0.076	0.055,0.032,0.029	0.046
26718	XLOC_050755	NEIL2	8	+	11627682	11627844	11627147	11627300	11637106	11637459	26718	55,91,61	2,0,1	54,93,70	5,11,15	234	86	7.72229778994e-05	0.00266363416264	0.91,1.0,0.957	0.799,0.757,0.632	0.226
19039	XLOC_024123	MED13	17	-	60107211	60107374	60106901	60107012	60108804	60108999	19039	212,236,525	0,2,3	144,321,278	0,11,15	235	86	7.77191315741e-05	0.00267832624248	1.0,0.977,0.985	1.0,0.914,0.872	0.059
31115	XLOC_020529	TSR3	16	-	1399889	1399953	1399240	1399609	1400058	1400235	31115	234,272,279	3,7,3	365,589,537	25,25,33	114	86	7.80337721252e-05	0.00268795518989	0.983,0.967,0.986	0.917,0.947,0.925	0.049
14301	XLOC_023200	CTC1	17	-	8132459	8132524	8131820	8131947	8132619	8132764	14301	18,22,28	1,2,0	18,21,39	11,6,20	116	86	7.80817296219e-05	0.00268839341457	0.93,0.891,1.0	0.548,0.722,0.591	0.32
43336	XLOC_063546	IDS	X	-	148579637	148579838	148577876	148578047	148582479	148582568	43336	488,589,925	4,1,2	239,512,488	2,13,8	269	82	7.95262448926e-05	0.00272950671742	0.974,0.994,0.993	0.973,0.923,0.949	0.039
52165	XLOC_035889	EDEM1	3	+	5246751	5246901	5244650	5244834	5248837	5248958	52165	57,60,112	7,2,17	13,30,35	7,18,11	222	86	7.97143202392e-05	0.00273227457575	0.759,0.921,0.718	0.418,0.392,0.552	0.345
70769	XLOC_005174	LEFTY1	1	-	226109557	226109779	226109251	226109344	226109903	226111471	70769	664,645,876	0,1,0	1103,1994,1745	5,29,13	294	86	8.00552146127e-05	0.00274026593294	1.0,0.995,1.0	0.985,0.953,0.975	0.027
39026	XLOC_016443	HECTD1	14	-	31583082	31583265	31582482	31582690	31583491	31583546	39026	220,314,593	0,0,0	245,385,430	5,5,8	217	48	8.03588695742e-05	0.00274696282741	1.0,1.0,1.0	0.916,0.945,0.922	0.072
575	XLOC_023123	SLC25A11	17	-	4842354	4842507	4842063	4842270	4843110	4843546	575	245,281,347	0,1,3	379,581,660	15,16,19	225	86	8.08337935753e-05	0.00276135052019	1.0,0.991,0.978	0.906,0.933,0.93	0.067
10358	XLOC_006945	ARHGAP12	10	-	32142993	32143134	32141444	32141525	32150322	32150586	10358	349,384,473	106,136,104	150,346,416	111,164,189	201	74	8.31513144404e-05	0.002831003565	0.548,0.51,0.626	0.332,0.437,0.448	0.156
92263	XLOC_011783	MSRB3	12	+	65702308	65702435	65672422	65672645	65720605	65720714	92263	23,50,61	22,7,9	3,8,19	15,17,30	199	86	8.39202467154e-05	0.00285463530267	0.311,0.755,0.745	0.08,0.169,0.215	0.449
35092	XLOC_007655	XPNPEP1	10	-	111647806	111647950	111646003	111646099	111648260	111648353	35092	572,744,831	14,4,5	325,659,631	16,20,13	216	86	8.61569392689e-05	0.00292446062828	0.942,0.987,0.985	0.89,0.929,0.951	0.048
24731	XLOC_012967	CERS5	12	-	50526744	50527851	50523580	50524477	50528328	50528485	24731	28,44,40	72,92,108	19,25,15	67,129,121	1179	86	8.65476863581e-05	0.00293485127722	0.028,0.034,0.026	0.02,0.014,0.009	0.015
76332	XLOC_030196	MFF	2	+	228193393	228193505	228189884	228190143	228197134	228197304	76332	205,225,247	24,17,40	164,224,238	32,58,63	184	86	8.6786096167e-05	0.0029403221871	0.8,0.861,0.743	0.705,0.644,0.638	0.139
16234	XLOC_045094	MICA	6	+	31379723	31380002	31378848	31379136	31380101	31380237	16234	525,326,345	0,1,0	591,840,757	12,20,5	351	86	8.69554363828e-05	0.00294475183539	1.0,0.988,1.0	0.923,0.911,0.974	0.06
26952	XLOC_052930	KIAA0196	8	-	126096076	126096264	126095354	126095500	126103856	126104032	26952	124,92,170	0,2,5	160,401,341	10,29,38	260	86	8.93062521526e-05	0.00302034061469	1.0,0.938,0.918	0.841,0.821,0.748	0.149
25246	XLOC_021166	BRD7	16	-	50360194	50360302	50359658	50359794	50362579	50362655	25246	160,220,349	0,1,2	238,415,539	16,10,15	163	69	8.95795343285e-05	0.00302689960593	1.0,0.989,0.987	0.863,0.946,0.938	0.076
45751	XLOC_043823	SERINC5	5	-	79501044	79501179	79498704	79498872	79551714	79551898	45751	26,11,18	61,30,29	0,0,1	12,15,25	207	86	8.97165378043e-05	0.00303018698601	0.15,0.132,0.205	0.0,0.0,0.016	0.157
55164	XLOC_034964	GAS2L1	22	+	29706627	29706724	29706428	29706536	29706816	29706988	55164	150,163,185	1,3,4	58,149,141	8,14,6	172	86	8.98416309012e-05	0.0030330693604	0.987,0.964,0.959	0.784,0.842,0.922	0.121
97779	XLOC_002259	ZC3H11A	1	+	203772084	203772144	203764781	203764922	203786053	203786252	97779	124,143,236	3,0,5	62,174,130	5,11,12	106	86	9.06438284556e-05	0.00305609492864	0.971,1.0,0.975	0.91,0.928,0.898	0.07
77841	XLOC_062203	FHL1	X	+	135290613	135290800	135289950	135290120	135292029	135293518	77841	212,196,210	9,11,1	27,33,74	7,11,5	259	86	9.08225957493e-05	0.00305868201613	0.887,0.855,0.986	0.562,0.499,0.831	0.279
10818	XLOC_054071	MRRF	9	+	125033231	125033354	125027182	125027217	125042721	125042877	10818	200,287,298	4,6,8	297,564,473	37,28,32	137	28	9.09284324774e-05	0.00305893189646	0.911,0.907,0.884	0.621,0.805,0.751	0.175
25389	XLOC_037493	TAMM41	3	-	11849808	11850057	11849306	11849369	11850990	11851156	25389	11,15,15	13,1,13	4,11,5	27,41,58	291	56	9.18171261326e-05	0.00308746720567	0.14,0.743,0.182	0.028,0.049,0.016	0.324
70814	XLOC_045394	KIAA1586	6	+	56915571	56915652	56912110	56912194	56917483	56917766	70814	32,102,121	0,1,0	108,209,220	5,35,11	139	77	9.19697121439e-05	0.00309123572562	1.0,0.983,1.0	0.923,0.768,0.917	0.125
56941	XLOC_054209	FUBP3	9	+	133510053	133510125	133507588	133507665	133511385	133511513	56941	137,157,211	22,31,40	167,246,253	47,97,87	114	70	9.25165062343e-05	0.00310824499897	0.793,0.757,0.764	0.686,0.609,0.641	0.126
95464	XLOC_052677	RBM12B	8	-	94751051	94751187	94749534	94749583	94753108	94753245	95464	5,3,4	2,2,5	2,7,4	4,46,22	164	42	9.26585609897e-05	0.0031102784366	0.39,0.278,0.17	0.114,0.038,0.044	0.214
34154	XLOC_013147	STAC3	12	-	57690193	57690334	57689181	57689290	57691110	57691170	34154	163,187,413	0,0,0	62,117,144	1,9,0	180	53	9.33118505801e-05	0.00313083006841	1.0,1.0,1.0	0.948,0.793,1.0	0.086
27617	XLOC_055577	DPP7	9	-	140006392	140006481	140006141	140006206	140006563	140006682	27617	297,246,338	0,2,3	342,450,448	4,25,13	136	58	9.33608806782e-05	0.00313109823032	1.0,0.981,0.98	0.973,0.885,0.936	0.056
84476	XLOC_021230	FAM192A	16	-	57208080	57208198	57207639	57207781	57219732	57219967	84476	15,15,14	24,27,22	16,16,12	48,81,75	190	86	9.40735607096e-05	0.00315361359184	0.221,0.201,0.224	0.131,0.082,0.068	0.122
35630	XLOC_038189	MYH15	3	-	108129429	108129779	108127126	108127251	108133078	108133275	35630	534,327,268	1,0,3	68,174,107	0,8,4	422	86	9.5348758541e-05	0.0031865613575	0.991,1.0,0.948	1.0,0.816,0.845	0.093
4305	XLOC_023795	BECN1	17	-	40967925	40968072	40966541	40966691	40970238	40970433	4305	596,499,537	4,1,1	803,1156,1110	19,30,8	219	86	9.59570813913e-05	0.00320128263926	0.983,0.995,0.995	0.943,0.938,0.982	0.037
97811	XLOC_020454	SPG7	16	+	89615387	89615744	89614410	89614521	89616901	89617017	97811	41,92,83	137,121,167	20,35,31	93,120,119	429	86	9.61647726193e-05	0.00320610533042	0.057,0.132,0.091	0.041,0.055,0.05	0.045
19324	XLOC_040947	G3BP2	4	-	76587396	76587709	76587114	76587233	76598202	76598341	19324	11,5,10	2,2,2	16,23,14	17,21,38	385	86	9.66179633961e-05	0.00321770291191	0.551,0.358,0.528	0.174,0.197,0.076	0.33
51841	XLOC_051675	PVT1	8	+	129111615	129111819	129108763	129108900	129113225	129113499	51841	42,56,86	360,376,362	17,50,35	284,394,439	276	86	9.66910560504e-05	0.00321873219657	0.035,0.044,0.069	0.018,0.038,0.024	0.023
75173	XLOC_039467	FIP1L1	4	+	54257596	54257665	54257175	54257306	54265896	54266006	75173	76,124,198	71,81,138	114,198,169	147,207,253	124	86	9.71791676411e-05	0.0032335700535	0.426,0.515,0.499	0.35,0.399,0.317	0.125
15056	XLOC_020168	HSF4	16	+	67205054	67205360	67204399	67204477	67208064	67208367	15056	43,134,188	4,0,8	33,53,37	4,15,10	363	71	9.75001632865e-05	0.00324283672992	0.678,1.0,0.821	0.617,0.409,0.42	0.351
73331	XLOC_054115	GAPVD1	9	+	128097450	128097531	128094788	128094908	128099296	128099374	73331	7,15,25	64,57,78	8,12,8	56,139,150	133	71	9.87662348739e-05	0.00327495271117	0.055,0.123,0.146	0.071,0.044,0.028	0.06
60251	XLOC_025656	AC005256.1	19	+	1748137	1748340	1746914	1747068	1748511	1749134	60251	131,149,186	0,0,0	24,52,52	2,1,4	275	86	9.91202457199e-05	0.00328383695525	1.0,1.0,1.0	0.79,0.942,0.803	0.155
97815	XLOC_020454	SPG7	16	+	89595884	89595987	89592736	89592876	89597090	89597216	97815	344,423,572	0,2,0	199,413,352	5,10,3	175	86	9.91167885391e-05	0.00328383695525	1.0,0.99,1.0	0.951,0.953,0.983	0.034
16815	XLOC_043195	CNOT6	5	+	179998229	179998432	179996109	179996340	180000987	180005405	16815	465,463,812	2,0,0	440,824,866	11,11,6	275	86	0.000100267018785	0.00331463301528	0.986,1.0,1.0	0.926,0.959,0.978	0.041
24310	XLOC_018445	HERC2P2	15	-	23311069	23311188	23310008	23310147	23311306	23311537	24310	55,64,50	4,9,14	20,51,42	10,29,25	191	86	0.000100356300729	0.0033151936683	0.861,0.762,0.617	0.474,0.442,0.431	0.298
17321	XLOC_020958	HIRIP3	16	-	30005968	30006164	30004960	30005129	30006423	30006538	17321	122,150,133	4,3,14	182,288,298	27,75,38	268	86	0.000101236930661	0.00334235194097	0.907,0.941,0.753	0.684,0.552,0.716	0.216
47370	XLOC_012442	RAD52	12	-	1035961	1036112	1034628	1034691	1036310	1036429	47370	0,10,4	5,13,15	0,2,2	16,40,40	193	56	0.000102150986673	0.00336961348084	0.0,0.182,0.072	0.0,0.014,0.014	0.075
76966	XLOC_011510	TMBIM6	12	+	50136220	50136390	50135739	50135898	50146246	50146307	76966	22,4,12	12,6,13	2,7,10	17,24,30	210	54	0.000103534227548	0.0034137659868	0.32,0.146,0.192	0.029,0.07,0.079	0.16
23265	XLOC_000162	NMNAT1	1	+	10007270	10007565	10003485	10003573	10032075	10032246	23265	10,8,1	7,13,29	3,4,5	28,76,53	362	81	0.000103912069313	0.0034247443043	0.242,0.121,0.008	0.023,0.012,0.021	0.105
24987	XLOC_016605	PYGL	14	-	51379746	51379848	51378873	51379021	51381418	51381533	24987	1476,1741,2229	0,3,1	820,1238,1299	9,12,13	174	86	0.000104084870406	0.00342747839544	1.0,0.997,0.999	0.978,0.981,0.98	0.019
19730	XLOC_019470	SRRM2	16	+	2806334	2806607	2801983	2802847	2807472	2807580	19730	426,640,1151	13,13,20	267,606,571	17,33,19	345	86	0.000104814237075	0.00344900929291	0.891,0.925,0.935	0.797,0.821,0.882	0.084
94035	XLOC_029826	DNAJC10	2	+	183604271	183604436	183600975	183601113	183605025	183605111	94035	24,78,78	30,16,29	34,106,83	156,105,161	230	79	0.00010482912462	0.00344900929291	0.216,0.626,0.48	0.07,0.257,0.15	0.282
80041	XLOC_030691	AC007401.2	2	-	36785580	36785656	36782825	36782891	36805739	36805975	80041	35,59,102	14,8,11	22,22,31	12,22,21	111	59	0.000106941081665	0.00351092540829	0.571,0.797,0.831	0.494,0.347,0.44	0.306
6560	XLOC_038001	TMF1	3	-	69073205	69073331	69072227	69072471	69074710	69074863	6560	279,466,645	0,0,2	185,281,297	3,2,9	198	86	0.000107492537336	0.0035244802809	1.0,1.0,0.993	0.964,0.984,0.935	0.037
17962	XLOC_049742	GUSB	7	-	65439905	65440058	65439512	65439691	65441001	65441189	17962	127,93,127	21,15,25	57,147,109	31,52,38	225	86	0.000109486709476	0.00358403467506	0.698,0.703,0.66	0.413,0.519,0.523	0.202
82736	XLOC_030299	AC104667.3	2	+	238500208	238500414	238499662	238499910	238500514	238500649	82736	8,7,6	13,7,2	1,0,2	6,29,10	278	86	0.00010959394966	0.0035856771746	0.16,0.236,0.481	0.049,0.0,0.058	0.257
27904	XLOC_027077	AP3D1	19	-	2108685	2108765	2100987	2102267	2109084	2109206	27904	351,339,503	7,0,0	375,609,568	12,22,9	146	86	0.000110795773792	0.0036218920089	0.967,1.0,1.0	0.948,0.942,0.974	0.034
67318	XLOC_052450	ARMC1	8	-	66517656	66517773	66517497	66517572	66525478	66525668	67318	182,342,365	0,0,1	400,677,754	16,13,11	171	68	0.000111588361847	0.00364467843844	1.0,1.0,0.993	0.909,0.954,0.965	0.055
21453	XLOC_001029	ACADM	1	+	76252384	76252550	76251717	76251959	76253181	76253289	21453	68,108,100	124,182,173	55,181,118	228,416,335	238	86	0.000112340312383	0.00366453234468	0.165,0.177,0.173	0.08,0.136,0.113	0.062
69075	XLOC_021300	NAE1	16	-	66860579	66860683	66860425	66860486	66864749	66864879	69075	206,268,252	1,1,0	330,660,678	8,26,17	144	54	0.000112479399712	0.0036659347455	0.987,0.99,1.0	0.939,0.905,0.937	0.065
75444	XLOC_006867	PIP4K2A	10	-	22880557	22880710	22862239	22862386	22896855	22896952	75444	444,444,602	5,6,9	507,925,740	17,34,30	225	86	0.000113207986785	0.00368653135968	0.971,0.966,0.962	0.919,0.912,0.904	0.055
69026	XLOC_019063	ETFA	15	-	76584959	76585041	76584771	76584854	76603690	76604040	69026	372,485,468	1,3,1	321,726,693	6,14,18	140	76	0.000113837233206	0.00370070439674	0.995,0.989,0.996	0.967,0.966,0.954	0.031
99833	XLOC_037236	YEATS2	3	+	183446477	183446639	183442206	183442319	183454505	183454617	99833	453,578,996	0,3,7	124,272,352	8,3,6	234	86	0.000113809727102	0.00370070439674	1.0,0.986,0.981	0.851,0.971,0.956	0.063
96145	XLOC_054222	PRRC2B	9	+	134349840	134351922	134348894	134349111	134353130	134353336	96145	2229,3026,5176	31,37,62	808,1911,1998	23,55,36	2154	86	0.000115130400183	0.00374114960527	0.742,0.766,0.769	0.584,0.581,0.689	0.141
26824	XLOC_034198	DIP2A	21	+	47958395	47958515	47957358	47957452	47959789	47959904	26824	71,98,142	0,0,0	29,90,84	1,2,13	192	86	0.000115197648024	0.00374174122986	1.0,1.0,1.0	0.929,0.953,0.743	0.125
59122	XLOC_053083	SHARPIN	8	-	145153983	145154108	145153768	145153897	145154179	145154333	59122	99,87,83	6,4,4	77,104,141	15,34,17	197	86	0.000115578576666	0.0037478677323	0.878,0.905,0.901	0.691,0.572,0.784	0.212
39754	XLOC_042923	TCOF1	5	+	149771106	149771220	149769449	149769586	149771519	149771739	39754	191,160,270	47,40,54	275,395,385	88,161,165	186	86	0.000115659508116	0.0037487634453	0.653,0.649,0.698	0.591,0.531,0.519	0.12
71085	XLOC_013443	LTA4H	12	-	96397615	96397759	96396767	96396842	96400091	96400187	71085	600,796,962	63,54,73	243,524,615	43,63,83	198	68	0.000116112859835	0.00376185943936	0.766,0.835,0.819	0.66,0.741,0.718	0.1
93578	XLOC_013388	POC1B	12	-	89818937	89819156	89813499	89815034	89853414	89853495	93578	183,199,200	3,0,1	85,154,152	5,6,9	279	74	0.000116903368912	0.00378586300562	0.942,1.0,0.981	0.818,0.872,0.818	0.138
38758	XLOC_022277	MRPL45	17	+	36476501	36476651	36474585	36474634	36478008	36478182	38758	656,710,779	3,1,0	683,1102,1114	8,15,13	178	42	0.000117368166429	0.00379769141739	0.981,0.994,1.0	0.953,0.945,0.953	0.041
36812	XLOC_039075	WHSC1	4	+	1953725	1953958	1952798	1952930	1955050	1955173	36812	216,189,325	0,0,0	201,277,319	6,6,8	305	86	0.000117506409294	0.00379894237979	1.0,1.0,1.0	0.904,0.929,0.918	0.083
73776	XLOC_030213	SP140	2	+	231265048	231265128	231264841	231264957	231265669	231266522	73776	12,10,17	16,38,75	3,3,6	37,52,79	146	86	0.000117487078453	0.00379894237979	0.306,0.134,0.118	0.046,0.033,0.043	0.145
32715	XLOC_013387	DUSP6	12	-	89744364	89744802	89741008	89743338	89745416	89747048	32715	3021,3170,3336	3,2,5	1122,2280,2107	4,5,16	510	86	0.00011980279538	0.0038699041837	0.994,0.996,0.991	0.979,0.987,0.957	0.019
11468	XLOC_003352	PABPC4	1	-	40029507	40029594	40029285	40029413	40030142	40030214	11468	196,256,383	18,17,29	321,586,638	48,73,109	139	65	0.000120163056485	0.00387825756501	0.836,0.876,0.861	0.758,0.79,0.732	0.098
60065	XLOC_014239	RP11-29G8.3	13	+	76164073	76164265	76143595	76143643	76169050	76169126	60065	10,28,22	26,31,38	18,11,12	33,65,75	202	24	0.00012129681762	0.00391154040185	0.044,0.097,0.064	0.061,0.02,0.019	0.035
1495	XLOC_012408	FBRSL1	12	+	133147653	133147817	133146920	133147126	133147892	133148110	1495	87,82,157	14,15,16	84,111,102	20,60,42	236	86	0.000122032611586	0.00393028459214	0.694,0.666,0.781	0.605,0.403,0.469	0.221
90081	XLOC_003029	ATP13A2	1	-	17312957	17313127	17312449	17312853	17313299	17313451	90081	187,186,240	5,2,3	128,182,203	11,23,5	242	86	0.000122159754841	0.00393271939867	0.93,0.971,0.966	0.805,0.738,0.935	0.13
6886	XLOC_022357	FKBP10	17	+	39976092	39976275	39975781	39975927	39976520	39976713	6886	51,59,51	62,59,95	19,37,39	41,91,130	255	86	0.000123593542616	0.0039707449631	0.217,0.252,0.153	0.135,0.121,0.092	0.091
59767	XLOC_042202	CENPH	5	+	68498745	68498797	68498332	68498396	68504022	68504186	59767	64,91,143	1,2,7	95,128,120	14,17,15	61	57	0.00012383223432	0.00397358124081	0.984,0.977,0.95	0.864,0.876,0.882	0.096
67540	XLOC_027932	EML2	19	-	46124740	46124895	46124464	46124590	46127976	46128076	67540	498,583,800	0,0,1	178,380,342	4,4,4	227	86	0.000124246522474	0.00398142006372	1.0,1.0,0.997	0.944,0.973,0.97	0.037
30364	XLOC_007553	MMS19	10	-	99219118	99219283	99218979	99219039	99219415	99219498	30364	239,421,502	0,1,1	191,485,449	8,15,1	194	43	0.000124434707339	0.00398577636463	1.0,0.989,0.991	0.841,0.878,0.99	0.09
61248	XLOC_008297	TTC17	11	+	43391628	43391935	43380481	43380663	43400782	43400872	61248	20,26,33	40,52,87	7,2,17	36,60,67	376	83	0.000124774771326	0.00399331606654	0.099,0.099,0.077	0.041,0.007,0.053	0.058
13190	XLOC_037599	TOP2B	3	-	25673936	25674074	25672291	25672430	25674183	25674285	13190	276,417,892	1,0,2	231,413,492	2,9,8	210	86	0.000124942179569	0.00399699723973	0.991,1.0,0.995	0.979,0.949,0.962	0.032
48484	XLOC_015472	KIAA0391	14	+	35777199	35777294	35761593	35761758	35778119	35778201	48484	1134,1427,1161	11,9,4	1584,2743,2506	23,65,25	161	75	0.000125079497921	0.00399971313176	0.98,0.987,0.993	0.97,0.952,0.979	0.02
77227	XLOC_012603	MAGOHB	12	-	10765413	10765577	10763220	10763279	10766037	10766172	77227	4,15,13	45,64,62	25,17,21	219,322,305	202	52	0.000125431579247	0.0040092914258	0.022,0.057,0.051	0.029,0.013,0.017	0.024
96733	XLOC_009449	SLC25A22	11	-	796042	796253	794986	795169	798216	798470	96733	62,53,70	0,3,0	71,133,116	13,14,19	283	86	0.000126008281301	0.00402266939193	1.0,0.843,1.0	0.624,0.743,0.65	0.275
48531	XLOC_044585	THOC3	5	-	175391953	175392158	175388367	175388437	175394113	175394270	48531	600,1023,1056	0,0,1	632,1412,1204	6,14,6	254	63	0.000126634010073	0.00404095428714	1.0,1.0,0.996	0.963,0.962,0.98	0.03
43758	XLOC_049818	ABHD11	7	-	73152205	73152402	73151897	73152065	73152657	73152793	43758	15,31,23	39,63,61	22,36,22	82,170,163	269	86	0.000128071521984	0.00408170467182	0.109,0.136,0.108	0.079,0.063,0.041	0.057
83161	XLOC_043166	HNRNPAB	5	+	177637132	177637273	177636330	177636448	177637553	177638194	83161	741,732,771	25,21,25	1998,3154,2802	112,207,141	213	86	0.000130407489783	0.00415095146244	0.923,0.934,0.926	0.878,0.86,0.889	0.052
82256	XLOC_040125	RPS3A	4	+	152025328	152025438	152024022	152024231	152025623	152025775	82256	2483,3983,2037	22,38,26	1746,3241,2890	19,81,52	182	86	0.000131729713484	0.00418779736642	0.982,0.98,0.974	0.977,0.95,0.963	0.015
78271	XLOC_025644	EFNA2	19	+	1371232	1371389	1370640	1371077	1373070	1373159	78271	3,2,15	49,46,51	3,6,3	92,146,133	225	82	0.000133473861426	0.00423442356719	0.022,0.016,0.097	0.012,0.015,0.008	0.033
48062	XLOC_042460	RHOBTB3	5	+	95091099	95091465	95087942	95088054	95099211	95099246	48062	747,825,1265	4,3,8	473,1420,1598	12,20,26	380	28	0.000133780317684	0.00424061930979	0.932,0.953,0.921	0.744,0.84,0.819	0.134
30656	XLOC_004333	POGZ	1	-	151384100	151384247	151381169	151381304	151384771	151384872	30656	170,204,345	0,0,0	75,219,154	1,9,2	219	86	0.000133858889633	0.00424134782443	1.0,1.0,1.0	0.967,0.905,0.968	0.053
24521	XLOC_014466	UPF3A	13	+	115051776	115051875	115048311	115048418	115051993	115052104	24521	46,54,92	0,0,0	75,126,107	8,9,13	172	86	0.000134294139	0.00425337244393	1.0,1.0,1.0	0.824,0.875,0.805	0.165
36314	XLOC_035369	HIRA	22	-	19365391	19365589	19363153	19363315	19371142	19371228	36314	102,108,179	5,0,2	183,345,331	16,28,29	263	79	0.000135302924338	0.00428176794738	0.86,1.0,0.964	0.775,0.787,0.774	0.163
9867	XLOC_016209	KLC1	14	+	104153417	104153548	104145720	104145882	104166991	104167064	9867	169,111,182	43,45,35	76,120,134	34,82,89	183	66	0.000137427065696	0.00434538344736	0.586,0.471,0.652	0.446,0.345,0.352	0.189
58341	XLOC_042579	AP3S1	5	+	115230783	115230855	115205713	115205825	115238581	115238689	58341	2503,4033,5650	103,166,222	2231,3999,4669	146,200,309	130	86	0.000137633313344	0.00435010212988	0.941,0.941,0.944	0.91,0.93,0.909	0.026
21890	XLOC_008598	SLC3A2	11	+	62650138	62650279	62649170	62649538	62650379	62650471	21890	3,20,30	270,344,391	4,42,44	753,1409,1428	212	85	0.000137966090652	0.00435881440355	0.004,0.023,0.03	0.002,0.012,0.012	0.01
40375	XLOC_048741	HILPDA	7	+	128103233	128103696	128097254	128097734	128106616	128106739	40375	361,365,417	0,0,0	8,30,23	0,2,0	535	86	0.000138051015296	0.00435969220408	1.0,1.0,1.0	1.0,0.707,1.0	0.098
68346	XLOC_009200	CEP164	11	+	117279241	117279471	117278640	117278748	117279605	117279744	68346	11,12,8	10,7,23	1,8,4	22,25,35	302	86	0.00013945082239	0.0044002559333	0.239,0.328,0.09	0.013,0.084,0.032	0.176
48513	XLOC_015126	GAS6	13	-	114524930	114525159	114523523	114523991	114526347	114526523	48513	481,435,496	0,0,2	629,1022,780	12,11,14	301	86	0.000140392511588	0.00442813883801	1.0,1.0,0.986	0.937,0.964,0.941	0.048
17888	XLOC_017005	LGMN	14	-	93172827	93172998	93170188	93170706	93176016	93176217	17888	220,165,246	0,1,0	161,230,202	6,12,2	243	86	0.000140917852865	0.00443778967108	1.0,0.983,1.0	0.905,0.872,0.973	0.078
31545	XLOC_026850	RPS9	19	+	54710143	54710592	54705354	54705477	54711265	54711512	31545	12078,13510,11133	38,58,44	7251,12620,12368	24,90,100	521	86	0.000140830324902	0.00443778967108	0.981,0.975,0.977	0.98,0.959,0.953	0.014
94865	XLOC_005208	MRPL55	1	-	228295677	228295838	228295368	228295570	228295935	228296019	94865	8,1,15	60,75,99	2,7,2	139,147,157	224	77	0.00014093114332	0.00443778967108	0.044,0.005,0.05	0.005,0.016,0.004	0.025
77903	XLOC_044688	GNB2L1	5	-	180664224	180664719	180662900	180664042	180666066	180666177	77903	779,955,877	0,0,0	566,990,925	0,17,1	567	86	0.000141413714461	0.00444931281895	1.0,1.0,1.0	1.0,0.898,0.993	0.036
44610	XLOC_044620	FAM193B	5	-	176958953	176959201	176958282	176958522	176959443	176959642	44610	98,100,115	9,4,11	48,63,61	15,12,16	320	86	0.000141534043354	0.00444942910582	0.745,0.87,0.738	0.462,0.585,0.506	0.267
14475	XLOC_010930	TMEM218	11	-	124971339	124971417	124971096	124971199	124972027	124972213	14475	5,4,5	15,32,15	2,1,2	48,44,70	142	86	0.000141720866464	0.00445259465051	0.168,0.07,0.168	0.025,0.014,0.017	0.117
85152	XLOC_023165	GABARAP	17	-	7149344	7149456	7147869	7147954	7149572	7149689	85152	806,883,1280	2,4,4	813,1616,1632	7,26,19	176	78	0.000141751453591	0.00445259465051	0.994,0.99,0.993	0.981,0.965,0.974	0.019
41886	XLOC_062762	TIMM17B	X	-	48752634	48752784	48752320	48752384	48754041	48754141	41886	39,35,23	24,43,28	15,29,23	38,72,54	193	57	0.000142705044742	0.00448070349948	0.324,0.194,0.195	0.104,0.106,0.112	0.13
61333	XLOC_036460	GXYLT2	3	+	73113153	73113297	73112823	73112898	73114002	73114292	61333	378,556,704	0,0,3	470,789,768	10,10,10	198	68	0.000144524382962	0.00453037032508	1.0,1.0,0.988	0.942,0.964,0.963	0.04
52115	XLOC_005467	ZNF692	1	-	249149756	249149834	249149578	249149657	249149923	249150145	52115	155,179,159	2,2,4	67,170,112	2,11,15	128	72	0.000146834599855	0.00458958881595	0.978,0.981,0.957	0.95,0.897,0.808	0.087
89806	XLOC_051463	OSR2	8	+	99960400	99960649	99956886	99957051	99961066	99961836	89806	5,1,7	9,8,5	1,0,0	8,17,27	321	86	0.000146999604554	0.00459286479454	0.13,0.032,0.273	0.032,0.0,0.0	0.134
39760	XLOC_042923	TCOF1	5	+	149771106	149771358	149769449	149769586	149771519	149774479	39760	109,90,165	47,40,54	164,231,209	88,161,165	324	86	0.000147432760401	0.00460353109958	0.381,0.374,0.448	0.331,0.276,0.252	0.115
23005	XLOC_028993	RNF181	2	+	85823979	85824054	85823641	85823772	85824226	85824301	23005	353,324,361	19,13,5	110,285,334	18,27,18	118	68	0.000147995696285	0.00461831314321	0.915,0.935,0.977	0.779,0.859,0.914	0.092
94136	XLOC_026450	CTC-435M10.3	19	+	41928068	41928275	41925039	41925201	41928533	41928675	94136	664,645,956	0,0,0	112,202,187	5,1,0	279	86	0.000148138774332	0.00462088806377	1.0,1.0,1.0	0.873,0.984,1.0	0.048
23106	XLOC_037800	MAP4	3	-	47960208	47960331	47957440	47958664	47963254	47963368	23106	710,762,1261	37,30,45	504,1225,1372	31,86,109	195	86	0.000149632539223	0.00466366972126	0.894,0.918,0.925	0.878,0.863,0.847	0.05
88947	XLOC_014000	PDS5B	13	+	33344791	33344899	33344258	33344698	33347326	33347462	88947	97,121,119	0,4,1	89,126,136	8,11,12	180	86	0.000151211497414	0.00470903462436	1.0,0.935,0.983	0.842,0.846,0.844	0.129
17529	XLOC_054273	PPP1R26	9	+	138375197	138375399	138374528	138374661	138375795	138386065	17529	60,58,84	73,87,84	7,20,29	19,56,74	274	86	0.000153893233952	0.00478668812233	0.205,0.173,0.239	0.104,0.101,0.11	0.101
71791	XLOC_012398	PUS1	12	+	132425836	132426528	132416059	132416857	132428083	132428404	71791	684,593,707	0,1,1	1611,2522,2121	22,29,15	764	86	0.000155429280334	0.00482855994744	1.0,0.985,0.988	0.892,0.907,0.941	0.078
61335	XLOC_036460	GXYLT2	3	+	73113215	73113297	73112823	73112898	73114002	73114133	61335	173,252,283	0,0,3	218,330,319	10,10,10	132	68	0.000155581767489	0.00483132995355	1.0,1.0,0.98	0.918,0.944,0.943	0.058
83728	XLOC_001003	HHLA3	1	+	70831828	70832011	70820487	70820794	70832126	70832220	83728	8,27,34	10,16,26	4,2,1	11,5,19	255	86	0.000155955218976	0.00483898792087	0.212,0.363,0.306	0.109,0.119,0.017	0.212
101588	XLOC_014822	VPS36	13	-	52991191	52991276	52990151	52990228	52997708	52997774	101588	73,117,180	2,0,0	109,219,188	9,19,5	113	43	0.000156269769265	0.00484127743751	0.933,1.0,1.0	0.822,0.814,0.935	0.121
73975	XLOC_037901	PBRM1	3	-	52718871	52718930	52713589	52713742	52719764	52719898	73975	6,15,19	5,8,11	0,7,5	10,20,14	104	86	0.000156181764355	0.00484127743751	0.498,0.608,0.588	0.0,0.224,0.228	0.414
3409	XLOC_000988	GADD45A	1	+	68151707	68151809	68150743	68151221	68152032	68152270	3409	520,555,630	2,11,14	187,378,322	10,9,19	174	86	0.000156703100752	0.00485232677807	0.992,0.961,0.957	0.902,0.954,0.893	0.054
90937	XLOC_013125	BAZ2A	12	-	57006798	57007017	57005556	57006030	57007736	57007922	90937	298,397,645	0,1,0	159,457,350	5,5,5	291	86	0.00015780499596	0.0048757773806	1.0,0.992,1.0	0.904,0.964,0.954	0.057
32897	XLOC_037763	CDCP1	3	-	45130545	45130633	45123769	45127559	45134768	45135149	32897	808,861,1057	5,6,10	224,412,451	5,9,12	162	86	0.000160376140341	0.00494199465094	0.988,0.987,0.982	0.96,0.96,0.952	0.028
65765	XLOC_037334	OPA1	3	+	193332511	193332830	193310932	193311198	193333462	193333559	65765	396,605,719	13,4,3	518,1116,1016	12,51,27	391	86	0.000162357757338	0.00499297548141	0.87,0.971,0.981	0.905,0.828,0.892	0.066
24734	XLOC_035435	YDJC	22	-	21983831	21984050	21983596	21983696	21984139	21984325	24734	134,184,278	0,0,0	346,608,649	10,23,12	291	86	0.000163226046898	0.00501393356414	1.0,1.0,1.0	0.911,0.887,0.941	0.087
10263	XLOC_008229	EIF3M	11	+	32608557	32608690	32605429	32605475	32615411	32615643	10263	1010,1356,1423	0,1,1	1205,2195,2073	7,24,4	158	39	0.00016348637068	0.00501959078879	1.0,0.997,0.997	0.977,0.958,0.992	0.022
40122	XLOC_020495	C16orf13	16	-	684888	684956	684718	684797	686093	686331	40122	129,113,123	35,11,25	54,85,68	34,35,27	108	72	0.000165259435672	0.00506791174554	0.711,0.873,0.766	0.514,0.618,0.627	0.197
20386	XLOC_025856	ILF3	19	+	10799225	10799354	10798021	10798384	10799854	10800523	20386	637,787,1003	5,6,3	601,924,1070	6,23,20	201	86	0.000166595273829	0.00510067664631	0.982,0.982,0.993	0.977,0.945,0.958	0.026
58252	XLOC_026666	TBC1D17	19	+	50386229	50386333	50386020	50386149	50386907	50387002	58252	130,117,137	2,0,1	41,108,86	4,2,12	176	86	0.000166821277041	0.00510350031904	0.969,1.0,0.985	0.834,0.963,0.778	0.126
65238	XLOC_043249	SDHAP3	5	-	1632758	1632866	1628644	1629745	1632959	1633021	65238	114,59,45	6,3,8	19,37,38	6,9,24	149	55	0.000167289877535	0.00511578480007	0.875,0.879,0.675	0.539,0.603,0.369	0.306
96079	XLOC_028153	ZNF83	19	-	53119970	53120644	53115586	53118050	53122188	53122315	96079	146,156,134	4,16,18	44,91,55	30,18,20	746	86	0.000169026769919	0.00516475950792	0.808,0.529,0.462	0.145,0.368,0.241	0.348
56804	XLOC_046527	MDC1	6	-	30684658	30684860	30682816	30682955	30685021	30685666	56804	11,12,8	15,20,30	7,12,9	47,77,61	274	86	0.000170357866039	0.00519502976141	0.187,0.158,0.077	0.045,0.047,0.044	0.095
4272	XLOC_052244	FGFR1	8	-	38287199	38287466	38285863	38285953	38314873	38315052	4272	188,209,261	59,46,72	113,194,133	76,79,60	336	83	0.000170445248263	0.00519561787933	0.44,0.529,0.472	0.269,0.378,0.354	0.147
28099	XLOC_049417	KBTBD2	7	-	32919046	32919554	32914603	32914769	32931147	32931509	28099	568,748,767	1,0,0	243,592,550	2,10,2	580	86	0.000173520140799	0.00528045985312	0.988,1.0,1.0	0.947,0.898,0.976	0.056
8793	XLOC_026431	SHKBP1	19	+	41096149	41096328	41094987	41095084	41096635	41096759	8793	219,173,306	1,0,2	122,291,337	10,9,8	251	86	0.000174794341238	0.00531333013856	0.987,1.0,0.981	0.807,0.917,0.935	0.103
100423	XLOC_063458	RBMX	X	-	135955404	135956611	135954426	135954504	135957244	135957327	100423	3717,4978,6166	7,4,9	7187,11420,11857	12,54,44	1254	61	0.000175013546229	0.00531575778272	0.963,0.984,0.971	0.967,0.911,0.929	0.037
32893	XLOC_037763	CDCP1	3	-	45132664	45133030	45123890	45127559	45134768	45135149	32893	2525,2576,3302	5,6,10	631,1380,1382	5,9,12	438	86	0.000175278596174	0.00532168974568	0.99,0.988,0.985	0.961,0.968,0.958	0.025
81376	XLOC_001152	MTF2	1	+	93576101	93576183	93544755	93545088	93580244	93580340	81376	75,111,100	10,5,1	100,215,154	18,36,33	150	86	0.000176694774875	0.00535616127668	0.811,0.927,0.983	0.761,0.774,0.728	0.153
96520	XLOC_020557	PKD1	16	-	2152061	2152257	2150396	2150567	2152381	2152634	96520	71,97,180	0,0,2	17,69,50	2,10,1	268	86	0.000180536309441	0.00545095343796	1.0,1.0,0.967	0.732,0.689,0.941	0.202
14818	XLOC_028687	PPP1R21	2	+	48732856	48732996	48732702	48732735	48734407	48734524	14818	25,11,10	17,14,15	1,3,1	6,14,18	152	26	0.000181550848162	0.00547725053897	0.201,0.118,0.102	0.028,0.035,0.009	0.116
72315	XLOC_006153	RPS24	10	+	79799958	79799983	79796951	79797062	79800372	79800471	72315	78,163,165	4003,5742,4544	62,103,91	2744,5953,5680	36	86	0.000183767480021	0.0055375557625	0.044,0.064,0.08	0.051,0.04,0.037	0.02
91891	XLOC_044070	ATG12	5	-	115176514	115176631	115176193	115176309	115177086	115177262	91891	41,78,123	28,53,52	31,54,45	42,54,60	189	86	0.000187899151864	0.00565312677008	0.4,0.401,0.518	0.251,0.313,0.254	0.167
3586	XLOC_049866	TMEM120A	7	-	75616855	75616920	75616300	75616746	75617035	75617128	3586	74,62,64	6,1,5	12,15,26	2,24,8	116	86	0.0001893167761	0.0056890474135	0.901,0.979,0.905	0.816,0.317,0.707	0.315
51521	XLOC_037080	SMC4	3	+	160130317	160130637	160130113	160130241	160131260	160131401	51521	35,45,65	118,253,450	20,55,50	233,428,565	392	86	0.000190329404095	0.00571272733031	0.061,0.038,0.031	0.018,0.027,0.019	0.022
93384	XLOC_027692	SYNE4	19	-	36497651	36497846	36496234	36496339	36499118	36499269	93384	24,19,31	1,0,1	35,30,29	8,20,8	267	86	0.000190300328291	0.00571272733031	0.885,1.0,0.909	0.585,0.326,0.539	0.448
13116	XLOC_006515	RP11-57H14.3	10	+	114920377	114920450	114919678	114919751	114925313	114927437	13116	29,75,108	1,1,7	28,63,63	6,16,8	112	66	0.000193471490991	0.00579563714944	0.945,0.978,0.901	0.733,0.699,0.823	0.19
55286	XLOC_032708	GINS1	20	+	25391759	25391922	25388366	25388531	25397739	25397838	55286	14,7,3	16,17,8	2,5,3	16,38,33	235	86	0.000198288781321	0.00592771181679	0.243,0.131,0.121	0.044,0.046,0.032	0.124
60253	XLOC_025656	AC005256.1	19	+	1748160	1748340	1746914	1747068	1748511	1749134	60253	106,131,162	0,0,0	24,50,47	2,1,4	252	86	0.000198533170382	0.00593096469609	1.0,1.0,1.0	0.804,0.945,0.8	0.15
54503	XLOC_035178	SREBF2	22	+	42293055	42293165	42290823	42290941	42294652	42294785	54503	570,646,829	3,1,5	151,356,401	0,8,10	182	86	0.000199304672547	0.00594935364084	0.989,0.997,0.987	1.0,0.955,0.95	0.023
93381	XLOC_027692	SYNE4	19	-	36497651	36497837	36497324	36497573	36498026	36498170	93381	23,27,36	0,2,1	56,36,44	14,21,11	258	86	0.000200472115793	0.00597952364768	1.0,0.818,0.923	0.571,0.364,0.571	0.412
41934	XLOC_003148	PAFAH2	1	-	26323938	26324112	26317217	26317354	26324515	26324546	41934	0,6,5	5,11,14	0,1,2	19,39,26	184	24	0.000201900669336	0.00601507898048	0.0,0.066,0.045	0.0,0.003,0.01	0.033
100970	XLOC_027381	ILVBL	19	-	15234185	15234387	15233926	15234054	15235735	15236173	100970	439,442,518	0,0,1	220,500,470	6,7,4	274	86	0.000202877364795	0.00604181779045	1.0,1.0,0.994	0.92,0.957,0.974	0.048
69977	XLOC_063556	CXorf40B	X	-	149102594	149102786	149102222	149102355	149105650	149105698	69977	8,17,11	16,40,20	2,10,8	37,59,42	219	41	0.000205293499989	0.0060994873295	0.086,0.074,0.093	0.01,0.031,0.034	0.059
71088	XLOC_013443	LTA4H	12	-	96397615	96397698	96396737	96396842	96400091	96400187	71088	1138,1609,1798	63,54,73	510,1014,1229	43,63,83	152	86	0.00021157418109	0.00626170941381	0.911,0.944,0.933	0.87,0.901,0.893	0.041
13060	XLOC_016441	STRN3	14	-	31398406	31398517	31388171	31388312	31404368	31404510	13060	75,61,95	3,8,15	36,48,72	8,39,30	183	86	0.000212490100315	0.00628394173404	0.922,0.782,0.749	0.679,0.366,0.53	0.293
49292	XLOC_045446	FAM135A	6	+	71136272	71136412	71124993	71125079	71138006	71138122	49292	20,10,18	0,0,2	3,31,9	1,0,0	205	79	0.000212778121585	0.00629002135633	1.0,1.0,0.776	0.536,1.0,1.0	0.08
58539	XLOC_004938	KLHL12	1	-	202864649	202864845	202863718	202863877	202878137	202878289	58539	136,256,299	3,0,5	123,201,237	9,7,13	268	86	0.000212874721415	0.00629043977325	0.936,1.0,0.95	0.814,0.902,0.854	0.105
97492	XLOC_050631	ESYT2	7	-	158531713	158531812	158529738	158529870	158534213	158534587	97492	823,863,1104	10,2,3	340,665,613	5,11,13	172	86	0.000214507756277	0.00633133956999	0.976,0.995,0.995	0.971,0.968,0.959	0.023
19778	XLOC_020651	GLYR1	16	-	4881979	4882222	4873821	4873908	4882774	4882913	19778	261,338,399	0,0,1	424,858,747	10,8,20	309	80	0.000214888587319	0.00633767662747	1.0,1.0,0.99	0.917,0.965,0.906	0.067
53535	XLOC_004772	RP11-12M5.4	1	-	179825192	179825305	179821766	179821946	179846373	179846508	53535	62,84,131	8,11,16	37,110,90	11,33,29	185	86	0.00022012800467	0.00646222643336	0.783,0.78,0.792	0.61,0.608,0.591	0.182
4364	XLOC_005004	C1orf116	1	-	207198231	207198409	207191865	207196825	207205923	207206146	4364	21,27,51	0,0,2	7,29,3	0,0,1	250	86	0.000221899771474	0.00651173413997	1.0,1.0,0.898	1.0,1.0,0.508	0.13
26701	XLOC_038298	IQCB1	3	-	121547316	121547479	121544897	121545027	121547707	121547819	26701	46,107,158	6,5,2	93,179,129	23,27,21	235	86	0.000222254426575	0.00651963407875	0.737,0.887,0.967	0.597,0.708,0.692	0.198
96974	XLOC_030344	SEPT2	2	+	242265407	242265528	242263630	242263656	242274540	242274627	96974	1102,1275,1230	0,1,0	1099,2227,2070	6,12,10	120	13	0.000224295871479	0.00657193794244	1.0,0.993,1.0	0.952,0.953,0.957	0.044
33302	XLOC_011607	PRR13	12	+	53859715	53859757	53858543	53858636	53861004	53861312	33302	848,1149,1316	64,61,72	734,1345,1305	79,118,123	70	86	0.000225359612109	0.00659550735892	0.942,0.959,0.957	0.919,0.933,0.929	0.026
53656	XLOC_011288	GOLT1B	12	+	21660050	21660085	21659818	21659910	21661316	21661495	53656	9,21,12	24,36,61	0,13,20	53,140,132	55	85	0.000225732217255	0.00659938876774	0.367,0.474,0.233	0.0,0.125,0.19	0.253
84027	XLOC_017982	KIF23	15	+	69714330	69714467	69713985	69714091	69714664	69714774	84027	392,419,493	2,1,2	700,1291,1167	18,23,23	209	86	0.000225751719361	0.00659938876774	0.988,0.994,0.99	0.941,0.959,0.954	0.039
85145	XLOC_045168	HMGA1	6	+	34204980	34205094	34204649	34204740	34208513	34208659	85145	8189,9222,13547	554,561,636	5688,10026,10582	419,811,903	184	84	0.000226760411375	0.00662380010225	0.871,0.882,0.907	0.861,0.849,0.843	0.036
21752	XLOC_013966	PAN3	13	+	28813715	28813833	28794367	28794515	28830428	28830676	21752	14,38,28	33,37,72	3,14,13	17,77,64	190	86	0.000227405309165	0.00664009578212	0.161,0.317,0.15	0.074,0.076,0.084	0.131
62832	XLOC_019258	PRC1	15	-	91524728	91524899	91524113	91524263	91524977	91525211	62832	1238,1367,1466	0,3,2	1368,2381,2317	11,18,17	243	86	0.000229057827613	0.00668067818472	1.0,0.994,0.996	0.978,0.979,0.98	0.018
92813	XLOC_041139	CENPE	4	-	104060945	104061236	104059507	104059606	104061412	104061571	92813	53,27,78	19,26,59	13,38,24	31,48,48	363	86	0.000231048709541	0.00672588876023	0.398,0.197,0.239	0.09,0.158,0.106	0.16
4128	XLOC_032550	CDC25B	20	+	3838281	3838456	3835271	3835388	3841978	3842151	4128	258,231,435	8,1,4	144,488,355	8,18,20	247	86	0.000234054575438	0.00679757888279	0.918,0.988,0.974	0.862,0.904,0.861	0.084
76758	XLOC_012500	SCNN1A	12	-	6458329	6458387	6458115	6458171	6458492	6458571	76758	49,60,80	0,1,1	13,40,34	2,5,5	51	35	0.000234176825677	0.00679757888279	1.0,0.976,0.982	0.817,0.846,0.824	0.157
4363	XLOC_005004	C1orf116	1	-	207198231	207198409	207191865	207196825	207200838	207201024	4363	20,30,58	0,0,2	7,30,3	0,0,1	250	86	0.000236070393778	0.00683815448158	1.0,1.0,0.909	1.0,1.0,0.508	0.134
7304	XLOC_061988	ALG13	X	+	110951254	110951621	110928192	110928331	110952192	110952276	7304	13,19,39	2,3,1	2,8,20	5,6,14	430	77	0.000236568197691	0.00684962540063	0.538,0.531,0.875	0.067,0.193,0.204	0.493
80284	XLOC_049131	DNAJB6	7	+	157202488	157208223	157178234	157178305	157208709	157210127	80284	388,284,300	2,0,3	258,399,353	8,25,11	5785	64	0.00023931392231	0.00691635365318	0.682,1.0,0.525	0.263,0.15,0.262	0.511
10387	XLOC_006368	SCD	10	+	102116288	102116521	102114183	102114389	102120490	102124591	10387	4874,5022,6837	7,7,9	1436,3310,4916	10,16,23	305	86	0.000239827866035	0.0069285825531	0.995,0.995,0.995	0.976,0.983,0.984	0.014
86979	XLOC_019768	ATXN2L	16	+	28843816	28843888	28843525	28843720	28844137	28844208	86979	404,496,720	4,0,9	290,538,590	11,12,15	108	64	0.000239972153386	0.00693012693378	0.984,1.0,0.979	0.94,0.964,0.959	0.033
97007	XLOC_030344	SEPT2	2	+	242265381	242265528	242263630	242263656	242274540	242274627	97007	918,1067,1029	0,1,0	901,1870,1702	6,12,10	146	13	0.000241839783476	0.00698141952314	1.0,0.99,1.0	0.93,0.933,0.938	0.063
21054	XLOC_007602	POLL	10	-	103344634	103344676	103342519	103342648	103347002	103347163	21054	14,2,8	2,1,3	1,5,1	4,8,16	70	86	0.000243359673008	0.00702263855188	0.896,0.711,0.766	0.235,0.434,0.071	0.544
3509	XLOC_047668	SUN1	7	+	856916	857136	856279	856310	872141	872238	3509	16,10,27	39,45,70	0,5,3	17,48,40	230	24	0.000246677782321	0.00710227223982	0.041,0.023,0.039	0.0,0.011,0.008	0.028
80061	XLOC_002813	NADK	1	-	1685489	1685647	1685005	1685088	1685722	1685822	80061	166,185,216	4,3,8	212,334,294	19,17,33	220	76	0.000246928661573	0.00710681366303	0.935,0.955,0.903	0.794,0.872,0.755	0.124
92714	XLOC_005562	PROSER2	10	+	11904910	11905041	11893995	11894214	11908529	11908775	92714	19,27,43	62,118,176	9,19,12	83,175,104	203	86	0.000247042127915	0.00710739829399	0.115,0.088,0.094	0.044,0.044,0.047	0.054
35992	XLOC_025379	HDHD2	18	-	44663605	44663667	44662672	44662820	44676748	44676864	35992	25,18,21	13,26,30	8,1,7	13,49,40	110	86	0.000250389022045	0.00719554862674	0.601,0.351,0.354	0.325,0.016,0.12	0.282
23112	XLOC_037800	MAP4	3	-	47894652	47894842	47892184	47894428	47896737	47896850	23112	471,475,718	1,0,2	368,621,702	7,10,7	262	86	0.000254587074856	0.00730518414342	0.994,1.0,0.992	0.945,0.953,0.971	0.039
36826	XLOC_039075	WHSC1	4	+	1953834	1953958	1952798	1952930	1955050	1955251	36826	401,389,617	0,0,0	359,580,563	6,6,8	196	86	0.00025474647872	0.00730701008774	1.0,1.0,1.0	0.963,0.977,0.969	0.03
53478	XLOC_037818	SLC26A6	3	-	48666054	48666147	48665866	48665974	48667074	48667144	53478	311,372,361	1,1,1	117,294,275	0,14,3	149	63	0.000254867874806	0.00730774487484	0.992,0.994,0.993	1.0,0.899,0.975	0.035
58045	XLOC_029709	UBR3	2	+	170734003	170734147	170732300	170732459	170735034	170735084	58045	88,120,178	2,0,5	52,112,112	2,14,13	173	43	0.000255087117738	0.00731128358722	0.916,1.0,0.898	0.866,0.665,0.682	0.2
85679	XLOC_009317	ROBO3	11	+	124747832	124748027	124747283	124747554	124748479	124748692	85679	22,21,27	5,11,4	3,12,9	5,13,18	267	86	0.000255401968593	0.00731423916132	0.586,0.381,0.685	0.162,0.229,0.139	0.374
69883	XLOC_026475	CIC	19	+	42796451	42796618	42796237	42796359	42796717	42797011	69883	174,136,229	0,0,0	72,133,154	2,5,5	239	86	0.000256106659589	0.00732949209052	1.0,1.0,1.0	0.928,0.905,0.917	0.083
76273	XLOC_055269	PTBP3	9	-	115038123	115038293	115030328	115030475	115060111	115060196	76273	345,274,437	23,17,38	175,309,328	23,37,54	234	78	0.00025809585147	0.00737535478482	0.833,0.843,0.793	0.717,0.736,0.669	0.116
18780	XLOC_054519	CDKN2A	9	-	21968573	21968770	21968054	21968241	21970900	21971207	18780	8,7,15	147,136,135	1,4,8	138,265,272	269	86	0.000259792616071	0.00741828481324	0.017,0.016,0.034	0.002,0.005,0.009	0.017
26909	XLOC_046574	VARS	6	-	31751990	31752085	31750872	31750963	31752170	31752279	26909	513,426,633	2,0,2	603,1148,976	9,22,12	170	84	0.000260994791802	0.0074470383788	0.992,1.0,0.994	0.971,0.963,0.976	0.025
67544	XLOC_027932	EML2	19	-	46119718	46119816	46119059	46119147	46120022	46120111	67544	399,515,641	4,4,3	136,241,289	0,10,9	163	77	0.000262424098772	0.00747105742094	0.979,0.984,0.99	1.0,0.919,0.938	0.032
14668	XLOC_044651	HNRNPH1	5	-	179050636	179051116	179050037	179050165	179051317	179051883	14668	270,322,411	13,5,10	266,546,632	19,48,36	552	86	0.000264958517587	0.00753758574752	0.764,0.909,0.865	0.686,0.639,0.732	0.16
19376	XLOC_026432	LTBP4	19	+	41129840	41129987	41129508	41129637	41131761	41131914	19376	437,436,687	10,9,9	175,380,398	8,21,15	219	86	0.000265657388229	0.00755465054308	0.945,0.95,0.968	0.896,0.877,0.912	0.059
69056	XLOC_021300	NAE1	16	-	66860570	66860683	66860425	66860486	66864749	66864900	69056	114,130,120	1,1,0	189,354,356	8,26,17	153	54	0.000266528624014	0.00757378061639	0.976,0.979,1.0	0.893,0.828,0.881	0.118
62833	XLOC_019258	PRC1	15	-	91513633	91513744	91512676	91512853	91517365	91517476	62833	867,800,930	34,17,14	800,1369,1350	30,65,71	183	86	0.000267153431622	0.00758870905655	0.923,0.957,0.969	0.926,0.908,0.899	0.039
36567	XLOC_052351	RB1CC1	8	-	53597958	53598080	53596446	53596573	53599412	53599527	36567	186,125,201	2,0,2	87,184,151	9,11,3	194	86	0.000270870156527	0.00768284431327	0.976,1.0,0.978	0.811,0.881,0.957	0.102
93406	XLOC_027692	SYNE4	19	-	36498026	36498170	36496234	36496339	36499118	36499269	93406	22,40,43	1,0,1	33,60,61	8,20,8	216	86	0.000272813238858	0.00772073608991	0.898,1.0,0.945	0.622,0.544,0.752	0.308
46299	XLOC_021000	PRSS53	16	-	31095439	31095656	31094745	31095130	31095878	31096024	46299	62,58,117	0,2,0	27,29,37	3,9,2	289	86	0.000272946919793	0.00772165520444	1.0,0.896,1.0	0.728,0.489,0.846	0.278
11066	XLOC_010159	GANAB	11	-	62406830	62406939	62406454	62406582	62407098	62407203	11066	2162,2815,4166	0,2,4	1600,3129,3252	22,25,17	181	86	0.000273704995301	0.0077402311829	1.0,0.999,0.998	0.972,0.983,0.989	0.018
91020	XLOC_017582	RP11-1000B6.5	15	+	32927977	32928116	32926133	32926242	32928457	32932120	91020	333,499,778	0,1,0	811,1149,1186	3,15,20	211	86	0.00027961971495	0.00786667588911	1.0,0.995,1.0	0.991,0.969,0.96	0.025
91960	XLOC_016387	AP1G2	14	-	24035024	24035101	24034814	24034910	24035272	24035369	91960	88,92,123	1,6,1	69,99,102	7,8,17	140	86	0.000280248703189	0.00787856136917	0.982,0.904,0.987	0.858,0.884,0.787	0.115
82395	XLOC_049542	H2AFV	7	-	44882875	44882953	44880497	44880611	44887567	44887679	82395	652,749,835	19,25,19	517,938,954	17,65,50	142	86	0.000283048090584	0.00795140030021	0.954,0.948,0.964	0.949,0.897,0.92	0.033
509	XLOC_008683	BANF1	11	+	65770314	65770541	65769726	65769984	65770705	65770844	509	54,59,103	58,84,76	79,144,127	173,234,215	299	86	0.000286876417417	0.00804709444709	0.211,0.168,0.28	0.116,0.15,0.145	0.083
28097	XLOC_049417	KBTBD2	7	-	32919312	32919554	32914603	32914769	32931147	32931509	28097	183,251,216	1,0,0	71,200,159	2,10,2	314	86	0.000289175398058	0.00809852442829	0.98,1.0,1.0	0.907,0.846,0.956	0.09
87224	XLOC_042515	PAM	5	+	102360834	102361038	102355493	102355547	102363888	102363942	87224	1381,1772,2134	11,13,10	440,795,828	9,13,12	198	8	0.000289240596963	0.00809852442829	0.835,0.846,0.896	0.664,0.712,0.736	0.155
27622	XLOC_055577	DPP7	9	-	140007812	140007948	140007657	140007739	140008316	140008480	27622	401,512,536	4,12,20	421,739,680	25,34,40	197	75	0.000295550641611	0.00826004500133	0.974,0.942,0.911	0.865,0.892,0.866	0.068
12155	XLOC_037771	LZTFL1	3	-	45868847	45868951	45864807	45867824	45869930	45870107	12155	116,122,199	0,0,0	130,158,177	1,8,9	176	86	0.000295887667758	0.00826643620454	1.0,1.0,1.0	0.985,0.906,0.906	0.068
10798	XLOC_020500	JMJD8	16	-	732957	733087	731559	732874	733166	733234	10798	150,137,180	8,11,5	249,373,373	28,39,78	177	61	0.000299444410487	0.0083464345855	0.866,0.811,0.925	0.754,0.767,0.622	0.153
48966	XLOC_013983	USPL1	13	+	31195209	31195376	31191829	31192193	31195900	31196029	48966	111,94,140	17,18,41	68,119,142	37,50,62	239	86	0.000299371829803	0.0083464345855	0.701,0.653,0.551	0.398,0.461,0.452	0.198
17969	XLOC_049742	GUSB	7	-	65435268	65435353	65432717	65432894	65439281	65439428	17969	166,135,170	6,7,9	107,204,159	24,16,22	156	86	0.000305244692607	0.00848435685119	0.938,0.914,0.912	0.711,0.875,0.799	0.126
20703	XLOC_039999	LARP1B	4	+	129012155	129012299	129003319	129003460	129019340	129019485	20703	195,306,293	0,0,1	240,338,354	7,13,2	216	86	0.000308022591178	0.00854289627833	1.0,1.0,0.992	0.932,0.912,0.986	0.054
23389	XLOC_050158	NAMPT	7	-	105903837	105904063	105901946	105902153	105908909	105909046	23389	688,1077,1140	2,0,0	379,838,829	4,10,3	298	86	0.000311617150655	0.00862691050823	0.99,1.0,1.0	0.965,0.96,0.988	0.026
8701	XLOC_009923	ARFGAP2	11	-	47205870	47206048	47204554	47204620	47207899	47207964	8701	12,10,8	43,29,42	5,6,3	49,62,77	195	31	0.000311959578017	0.00863325784677	0.042,0.052,0.029	0.016,0.015,0.006	0.029
6897	XLOC_039351	WDR19	4	+	39278298	39278499	39276427	39276578	39278639	39278763	6897	18,8,4	6,12,9	2,2,3	7,25,25	273	86	0.000313941619356	0.00868181140762	0.486,0.174,0.123	0.083,0.025,0.036	0.213
37022	XLOC_022920	BIRC5	17	+	76218908	76219073	76210760	76210870	76219545	76221717	37022	21,26,30	47,28,45	41,33,38	70,163,156	237	86	0.000314828871138	0.00869689109706	0.14,0.252,0.195	0.175,0.068,0.081	0.088
71535	XLOC_036210	ZKSCAN7	3	+	44673596	44673688	44672553	44672713	44673964	44674091	71535	85,90,120	2,5,4	63,125,96	14,9,19	170	86	0.000314735262776	0.00869689109706	0.956,0.901,0.938	0.695,0.875,0.719	0.169
35514	XLOC_015119	GRTP1	13	-	113980233	113980406	113979497	113980161	113999177	113999274	35514	181,222,260	0,0,0	90,169,161	3,3,5	245	86	0.000321794456639	0.00886043791146	1.0,1.0,1.0	0.913,0.952,0.919	0.072
22464	XLOC_063340	THOC2	X	-	122747489	122747559	122745290	122745367	122747902	122748040	22464	101,183,214	0,0,1	114,187,167	9,5,4	110	70	0.000322547152826	0.00887795911483	1.0,1.0,0.993	0.89,0.96,0.964	0.06
39501	XLOC_010493	INTS4	11	-	77622015	77622198	77618762	77618856	77629866	77630024	39501	3,15,13	38,62,55	1,9,12	76,121,128	255	86	0.000326515873642	0.00897424644349	0.026,0.075,0.074	0.004,0.024,0.031	0.039
78804	XLOC_001972	PRRC2C	1	+	171558507	171558744	171557517	171557644	171560725	171562650	78804	28,68,144	41,42,74	52,96,83	71,148,143	309	86	0.000328527567953	0.00901654546032	0.16,0.311,0.351	0.169,0.153,0.139	0.12
42893	XLOC_061625	APEX2	X	+	55028683	55028864	55027978	55028062	55029394	55029541	42893	268,229,293	1,0,0	220,474,458	5,16,6	244	77	0.000330735744246	0.00906736464768	0.988,1.0,1.0	0.933,0.903,0.96	0.064
7114	XLOC_025633	CNN2	19	+	1036877	1036999	1036414	1036561	1037623	1039087	7114	14,13,29	392,418,553	7,4,12	364,719,677	194	86	0.000331070266821	0.0090700176725	0.016,0.014,0.023	0.008,0.002,0.008	0.012
6797	XLOC_020552	RPS2	16	-	2013653	2014366	2013149	2013257	2014449	2014632	6797	11179,12312,15797	71,51,81	6334,12783,11996	62,89,99	785	86	0.00033269552324	0.00911127172727	0.945,0.964,0.955	0.918,0.94,0.93	0.025
6878	XLOC_022357	FKBP10	17	+	39975781	39976275	39974633	39975651	39976520	39977341	6878	258,287,408	0,0,0	167,345,333	7,7,2	566	86	0.000333879390097	0.00913713404075	1.0,1.0,1.0	0.784,0.882,0.962	0.124
29552	XLOC_010239	RELA	11	-	65425757	65425970	65423325	65423406	65427136	65427268	29552	564,564,873	0,0,0	295,572,539	3,6,4	273	74	0.000334241851226	0.00914377366972	1.0,1.0,1.0	0.964,0.963,0.973	0.033
4283	XLOC_052244	FGFR1	8	-	38286764	38286908	38285869	38285953	38314873	38314964	4283	7,16,14	59,46,72	0,11,2	76,79,60	205	75	0.000336741223273	0.00920554706316	0.042,0.113,0.066	0.0,0.048,0.012	0.054
29420	XLOC_022992	ASPSCR1	17	+	79972950	79973232	79970106	79970159	79974351	79974403	29420	21,26,18	4,15,10	0,11,3	8,8,13	273	5	0.000338705018506	0.00924928972869	0.088,0.031,0.032	0.0,0.025,0.004	0.041
83101	XLOC_002436	BROX	1	+	222904698	222904858	222903368	222903519	222905969	222908588	83101	323,337,514	2,1,0	242,401,458	2,9,11	232	86	0.000346473580694	0.00944115759278	0.984,0.992,1.0	0.978,0.943,0.939	0.039
10644	XLOC_033653	ACOT8	20	-	44483797	44483931	44477088	44477314	44485826	44486045	10644	106,104,157	0,0,0	50,87,109	3,4,5	206	86	0.000347881972819	0.00947615093258	1.0,1.0,1.0	0.874,0.901,0.901	0.108
893	XLOC_042530	FER	5	+	108290429	108290633	108281830	108281923	108294925	108295048	893	103,95,174	0,0,1	46,115,105	5,1,11	276	86	0.000350290297537	0.00952475022148	1.0,1.0,0.982	0.741,0.973,0.748	0.173
61160	XLOC_009694	BTBD10	11	-	13484168	13484344	13443293	13443385	13484638	13484823	61160	0,3,8	20,28,36	0,0,2	38,83,62	247	85	0.000351050473564	0.00954201960527	0.0,0.036,0.071	0.0,0.0,0.011	0.032
98672	XLOC_018290	CHD2	15	+	93480747	93480855	93472259	93472321	93482807	93482948	98672	142,225,351	0,3,1	64,96,100	0,9,3	149	55	0.000351632759943	0.00955444313324	1.0,0.965,0.992	1.0,0.797,0.925	0.078
67242	XLOC_037829	DALRD3	3	-	49054044	49054106	49053861	49053944	49054206	49054280	67242	92,117,174	1,1,0	61,134,99	5,4,8	81	57	0.000356080155905	0.00966496041809	0.985,0.988,1.0	0.896,0.959,0.897	0.074
53038	XLOC_007360	POLR3A	10	-	79743677	79743770	79742410	79742575	79743962	79744056	53038	133,99,180	0,0,2	200,254,203	3,15,16	172	86	0.00035881438233	0.00973225017526	1.0,1.0,0.978	0.971,0.894,0.864	0.083
6884	XLOC_022357	FKBP10	17	+	39975781	39976301	39975461	39975651	39976520	39976713	6884	256,282,428	0,0,0	172,349,338	7,7,2	592	86	0.000360060926255	0.00975912204313	1.0,1.0,1.0	0.781,0.879,0.961	0.126
40045	XLOC_048350	UPK3B	7	+	76883822	76883880	76871007	76871217	76885649	76885826	40045	6,9,19	1,0,0	2,2,5	0,2,0	102	86	0.000361252220527	0.00978445932615	0.835,1.0,1.0	1.0,0.457,1.0	0.126
87229	XLOC_042515	PAM	5	+	102360837	102361038	102355493	102355547	102363888	102363942	87229	980,1301,1561	11,13,10	328,566,610	9,13,12	195	8	0.00036185691109	0.00979735933369	0.785,0.804,0.865	0.599,0.641,0.676	0.179
35727	XLOC_045206	MAPK13	6	+	36104260	36104308	36103529	36103638	36104432	36104547	35727	61,77,111	0,1,0	45,79,78	5,7,4	82	86	0.000362861439737	0.00982107205713	1.0,0.988,1.0	0.904,0.922,0.953	0.07
97569	XLOC_003048	AKR7A2	1	-	19634651	19634756	19633807	19633904	19634948	19635136	97569	366,508,535	0,0,4	214,520,484	4,9,9	177	86	0.000367443785313	0.00993804534981	1.0,1.0,0.985	0.963,0.966,0.963	0.031
80650	XLOC_001705	EFNA3	1	+	155058603	155058681	155058352	155058418	155058888	155060014	80650	198,253,268	23,22,20	56,92,66	9,18,17	115	59	0.000369848419037	0.00998673642737	0.815,0.855,0.873	0.761,0.724,0.666	0.131
55250	XLOC_024480	SMCHD1	18	+	2775731	2775922	2772247	2772370	2777803	2777913	55250	294,342,464	2,1,0	343,595,632	8,18,6	263	86	0.000370432154772	0.00999760613541	0.98,0.991,1.0	0.933,0.915,0.972	0.05

## Sheet: SE_EXC
List of significant exon exclusion events after 24 hrs in hypoxia relative to the 0 hr
ID	GeneID	geneSymbol	chr	strand	exonStart_0base	exonEnd	upstreamES	upstreamEE	downstreamES	downstreamEE	ID.1	IC_SAMPLE_1	SC_SAMPLE_1	IC_SAMPLE_2	SC_SAMPLE_2	IncFormLen	SkipFormLen	PValue	FDR	IncLevel1	IncLevel2	IncLevelDifference
100725	XLOC_061301	SAT1	X	+	23802410	23802520	23801916	23802000	23803444	23803546	100725	88,128,165	4438,4413,3602	57,87,130	206,304,580	173	77	0	0	0.009,0.013,0.02	0.11,0.113,0.091	-0.091
101135	XLOC_004018	LRIF1	1	-	111493909	111495437	111492472	111492745	111506242	111506701	101135	88,188,337	118,122,75	709,1088,1104	53,101,95	1600	86	0	0	0.039,0.076,0.195	0.418,0.367,0.384	-0.286
101136	XLOC_004018	LRIF1	1	-	111493909	111495429	111492472	111492745	111506242	111506701	101136	85,175,329	118,122,75	664,1045,1062	53,101,95	1592	86	0	0	0.037,0.072,0.192	0.404,0.359,0.377	-0.28
10863	XLOC_013690	SRSF9	12	-	120907224	120907517	120903429	120903590	120912438	120912630	10863	3269,3480,3170	19,36,46	2292,4509,3782	0,0,0	365	86	0	0	0.976,0.958,0.942	1.0,1.0,1.0	-0.041
11533	XLOC_053342	UBE2R2	9	+	33886878	33886965	33817564	33817932	33900171	33900269	11533	476,533,763	52,61,80	329,615,546	2,16,9	160	86	0	0	0.831,0.824,0.837	0.989,0.954,0.97	-0.14
14031	XLOC_012018	VEZT	12	+	95692637	95692719	95689826	95690034	95693940	95696566	14031	4,0,7	54,108,138	34,54,42	67,82,116	150	86	0	0	0.041,0.0,0.028	0.225,0.274,0.172	-0.201
16162	XLOC_007629	USMG5	10	-	105155502	105155789	105152127	105152223	105156165	105156198	16162	279,321,294	1004,1274,1291	841,1320,1018	1202,2216,2173	299	26	0	0	0.024,0.021,0.019	0.057,0.049,0.039	-0.027
17602	XLOC_021491	CMC2	16	-	81015410	81015482	81009749	81010076	81030918	81031034	17602	356,403,274	52,108,52	474,786,767	19,23,47	130	86	0	0	0.819,0.712,0.777	0.943,0.958,0.915	-0.169
20330	XLOC_000878	LRRC42	1	+	54413460	54413494	54411749	54412222	54417658	54418145	20330	67,66,65	138,154,121	92,183,174	37,102,105	54	86	0	0	0.436,0.406,0.461	0.798,0.741,0.725	-0.32
22069	XLOC_022620	MSI2	17	+	55754347	55754420	55752332	55752487	55756909	55757658	22069	174,300,369	42,53,63	182,435,464	12,11,14	132	86	0	0	0.73,0.787,0.792	0.908,0.963,0.956	-0.173
2296	XLOC_051446	MTDH	8	+	98701265	98701331	98699656	98699833	98703179	98703416	2296	525,626,783	95,111,114	882,1772,1459	48,76,69	118	86	0	0	0.801,0.804,0.833	0.931,0.944,0.939	-0.125
23077	XLOC_048018	PPIA	7	+	44838346	44838503	44836279	44836392	44838845	44838876	23077	109,137,190	289,403,521	529,664,511	416,654,692	167	24	0	0	0.051,0.047,0.05	0.155,0.127,0.096	-0.077
23094	XLOC_048018	PPIA	7	+	44838346	44838413	44836279	44836392	44838845	44838876	23094	44,49,99	289,403,521	261,332,241	416,654,692	60	24	0	0	0.057,0.046,0.071	0.201,0.169,0.122	-0.106
24414	XLOC_007309	PPP3CB	10	-	75199629	75199659	75196185	75198178	75204482	75204580	24414	10,9,19	60,101,113	43,73,68	18,48,35	46	86	0	0	0.238,0.143,0.239	0.817,0.74,0.784	-0.574
2533	XLOC_041001	HNRNPD	4	-	83292680	83292737	83280623	83280792	83294598	83294890	2533	524,804,1024	219,323,450	1461,3045,2800	171,310,290	100	86	0	0	0.673,0.682,0.662	0.88,0.894,0.893	-0.217
26190	XLOC_053069	SCRIB	8	-	144889721	144889784	144889093	144889183	144890778	144891195	26190	41,23,52	276,255,357	105,260,238	306,516,481	109	83	0	0	0.102,0.064,0.1	0.207,0.277,0.274	-0.164
26199	XLOC_053069	SCRIB	8	-	144902835	144902886	144900542	144900704	144903766	144903856	26199	170,118,147	269,260,329	444,783,631	289,502,412	85	83	0	0	0.382,0.307,0.304	0.6,0.604,0.599	-0.27
26898	XLOC_035990	CAPN7	3	+	15287032	15287178	15283684	15283760	15288238	15288301	26898	16,45,74	11,20,27	83,159,169	0,1,6	171	39	0	0	0.249,0.339,0.385	1.0,0.973,0.865	-0.622
26900	XLOC_035990	CAPN7	3	+	15282959	15283095	15282260	15282360	15283684	15283760	26900	16,53,56	17,42,61	86,150,193	9,13,15	191	69	0	0	0.254,0.313,0.249	0.775,0.807,0.823	-0.53
26973	XLOC_009209	UBE4A	11	+	118276371	118276424	118272324	118272432	118277651	118277812	26973	23,22,23	1927,2077,1678	78,199,141	1808,3307,3040	92	86	0	0	0.011,0.01,0.013	0.039,0.053,0.042	-0.033
27132	XLOC_015101	ANKRD10	13	-	111546455	111546549	111545374	111545610	111558379	111558471	27132	27,14,42	382,429,315	41,64,45	48,145,105	171	85	0	0	0.034,0.016,0.062	0.298,0.18,0.176	-0.181
27133	XLOC_015101	ANKRD10	13	-	111552876	111553008	111545303	111545610	111558379	111558471	27133	9,10,30	382,429,315	18,26,41	48,145,105	203	85	0	0	0.01,0.01,0.038	0.136,0.07,0.141	-0.096
27137	XLOC_015101	ANKRD10	13	-	111552876	111553041	111545374	111545610	111558379	111558471	27137	13,29,49	382,429,315	32,51,57	48,145,105	236	85	0	0	0.012,0.024,0.053	0.194,0.112,0.164	-0.127
27503	XLOC_044939	HMGN4	6	+	26540128	26540254	26538225	26538729	26545354	26547166	27503	22,14,12	244,273,274	40,77,94	190,279,245	198	86	0	0	0.038,0.022,0.019	0.084,0.107,0.143	-0.085
27816	XLOC_005491	PFKP	10	+	3147306	3147351	3145970	3146136	3147584	3147693	27816	1401,1251,1755	29,80,113	699,1087,967	1,14,4	76	86	0	0	0.982,0.947,0.946	0.999,0.989,0.996	-0.036
2837	XLOC_022963	BAIAP2	17	+	79010662	79010761	79008947	79009108	79027467	79027543	2837	7,2,24	186,217,266	98,187,123	205,273,297	155	69	0	0	0.016,0.004,0.039	0.175,0.234,0.156	-0.169
29986	XLOC_053832	C9orf89	9	+	95874160	95874220	95872849	95873003	95874499	95874571	29986	209,161,162	58,38,65	96,191,189	3,7,5	85	65	0	0	0.734,0.764,0.656	0.961,0.954,0.967	-0.243
30447	XLOC_022579	NME2	17	+	49239088	49243858	49238520	49238633	49244187	49244317	30447	11637,12211,11285	199,190,249	17918,30984,26470	103,195,189	4842	86	0	0	0.509,0.533,0.446	0.755,0.738,0.713	-0.239
31185	XLOC_018955	CALML4	15	-	68497582	68500748	68489777	68489966	68510873	68510988	31185	370,483,805	15,33,34	1975,3373,2924	16,13,11	3238	86	0	0	0.396,0.28,0.386	0.766,0.873,0.876	-0.484
3121	XLOC_027389	AKAP8L	19	-	15509440	15509577	15508524	15508666	15510112	15510221	3121	6,10,6	297,259,342	13,48,49	98,226,249	209	86	0	0	0.008,0.016,0.007	0.052,0.08,0.075	-0.059
31799	XLOC_013936	NUPL1	13	+	25883384	25883420	25881943	25882086	25887020	25887170	31799	220,171,264	49,91,83	171,311,298	4,10,15	58	86	0	0	0.869,0.736,0.825	0.984,0.979,0.967	-0.167
325	XLOC_044378	CSNK1A1	5	-	148897356	148897440	148892632	148892772	148899852	148899951	325	52,72,90	337,484,722	133,309,257	403,657,730	154	86	0	0	0.079,0.077,0.065	0.156,0.208,0.164	-0.102
33123	XLOC_045073	DDR1	6	+	30852314	30852487	30850389	30850760	30856464	30856591	33123	70,55,115	114,133,199	69,169,172	34,63,80	245	86	0	0	0.177,0.127,0.169	0.416,0.485,0.43	-0.286
33306	XLOC_011607	PRR13	12	+	53861588	53861627	53861004	53861077	53862560	53862616	33306	265,263,361	211,278,273	270,563,511	118,152,180	12	29	0	0	0.752,0.696,0.762	0.847,0.9,0.873	-0.137
33612	XLOC_015690	JKAMP	14	+	59967908	59967985	59965444	59965626	59970571	59971429	33612	137,211,218	35,82,40	254,398,455	14,6,10	140	86	0	0	0.706,0.613,0.77	0.918,0.976,0.965	-0.257
34492	XLOC_035915	SETD5	3	+	9510202	9510259	9506108	9506356	9512142	9512613	34492	7,2,14	169,245,322	68,103,85	59,107,128	100	86	0	0	0.034,0.007,0.036	0.498,0.453,0.364	-0.413
34563	XLOC_004869	UCHL5	1	-	192989436	192989511	192981160	192985525	192990226	192990325	34563	4,15,14	91,156,186	140,185,182	321,402,471	136	86	0	0	0.027,0.057,0.045	0.216,0.225,0.196	-0.169
34607	XLOC_063180	MORF4L2	X	-	102939608	102939657	102933426	102933579	102940098	102940188	34607	67,109,119	335,535,488	190,333,246	159,352,307	81	83	0	0	0.17,0.173,0.2	0.55,0.492,0.451	-0.317
35913	XLOC_006898	YME1L1	10	-	27431315	27431414	27425204	27425314	27434356	27434519	35913	526,767,1159	31,53,48	928,1643,1670	6,23,22	172	86	0	0	0.895,0.879,0.924	0.987,0.973,0.974	-0.079
36986	XLOC_000324	MINOS1-NBL1	1	+	19943751	19943830	19923494	19923603	19948593	19948641	36986	1,1,7	252,249,268	71,77,45	326,560,527	99	41	0	0	0.002,0.002,0.011	0.083,0.054,0.034	-0.052
38678	XLOC_011323	FGFR1OP2	12	+	27113447	27113561	27110533	27110676	27116274	27116388	38678	38,28,17	111,222,172	81,138,129	104,216,154	186	86	0	0	0.137,0.055,0.044	0.265,0.228,0.279	-0.179
40105	XLOC_047287	ECHDC1	6	-	127637594	127637647	127635960	127636041	127648146	127648289	40105	31,91,68	45,100,97	231,345,445	80,135,92	80	74	0	0	0.389,0.457,0.393	0.728,0.703,0.817	-0.336
40445	XLOC_047114	PNISR	6	-	99864224	99864304	99862447	99862566	99873090	99873501	40445	230,260,224	102,112,107	252,432,331	27,74,42	146	86	0	0	0.57,0.578,0.552	0.846,0.775,0.823	-0.248
40450	XLOC_047114	PNISR	6	-	99851704	99851758	99850415	99850586	99852478	99852578	40450	43,68,77	102,88,118	142,208,279	17,32,38	94	86	0	0	0.278,0.414,0.374	0.884,0.856,0.87	-0.515
40511	XLOC_025647	DAZAP1	19	+	1425876	1425959	1422346	1422395	1428840	1428994	40511	571,698,760	57,56,70	943,1702,1517	15,46,26	108	42	0	0	0.796,0.829,0.809	0.961,0.935,0.958	-0.14
40530	XLOC_034115	NDUFV3	21	+	44323291	44324386	44317036	44317157	44328973	44335121	40530	441,593,835	80,89,113	1171,2051,2193	71,118,102	1167	86	0	0	0.289,0.329,0.353	0.549,0.562,0.613	-0.251
41136	XLOC_053759	NAA35	9	+	88627960	88628059	88624779	88624846	88628633	88628812	41136	91,109,132	17,24,35	140,330,288	2,13,4	146	60	0	0	0.687,0.651,0.608	0.966,0.913,0.967	-0.3
41299	XLOC_036746	FAM162A	3	+	122120222	122120382	122103022	122103146	122121606	122121729	41299	53,90,90	2013,2666,2563	31,49,57	255,436,511	232	86	0	0	0.01,0.012,0.013	0.043,0.04,0.04	-0.029
42443	XLOC_052602	C8orf59	8	-	86131464	86131592	86129614	86129731	86132534	86132613	42443	252,323,219	461,804,703	746,899,811	450,881,808	186	72	0	0	0.175,0.135,0.108	0.391,0.283,0.28	-0.179
42445	XLOC_052602	C8orf59	8	-	86131551	86131592	86129614	86129731	86132534	86132568	42445	92,122,65	461,804,703	263,362,298	450,881,808	34	27	0	0	0.137,0.108,0.068	0.317,0.246,0.227	-0.159
42446	XLOC_052602	C8orf59	8	-	86131464	86131589	86129614	86129731	86132534	86132582	42446	179,235,190	461,804,703	563,668,611	450,881,808	152	41	0	0	0.095,0.073,0.068	0.252,0.17,0.169	-0.118
44062	XLOC_038468	DBR1	3	-	137882619	137882700	137882190	137882336	137885922	137886147	44062	35,29,47	28,20,22	113,195,248	1,0,1	148	86	0	0	0.421,0.457,0.554	0.985,1.0,0.993	-0.515
4458	XLOC_033531	CPNE1	20	-	34246851	34246936	34220716	34220845	34252681	34252838	4458	47,74,143	341,277,337	119,200,254	114,185,161	156	86	0	0	0.071,0.128,0.19	0.365,0.373,0.465	-0.271
44697	XLOC_044571	BOD1	5	-	173036580	173036673	173036240	173036437	173040133	173040258	44697	0,0,4	173,327,207	55,62,39	221,380,340	172	86	0	0	0.0,0.0,0.01	0.111,0.075,0.054	-0.077
44814	XLOC_062666	CASK	X	-	41416284	41416353	41412971	41413168	41419031	41419100	44814	21,11,20	39,45,55	37,73,69	4,12,17	100	62	0	0	0.25,0.132,0.184	0.852,0.79,0.716	-0.597
45542	XLOC_037287	EIF4A2	3	+	186506098	186506205	186505591	186505671	186506913	186507689	45542	138,152,153	1447,2722,2863	524,835,801	521,857,673	166	73	0	0	0.04,0.024,0.023	0.307,0.3,0.344	-0.288
45545	XLOC_037287	EIF4A2	3	+	186506098	186506209	186505591	186505671	186506913	186507080	45545	227,242,235	1447,2722,2863	688,1069,1021	521,857,673	170	73	0	0	0.063,0.037,0.034	0.362,0.349,0.394	-0.324
46641	XLOC_047711	WIPI2	7	+	5232748	5232802	5229818	5230124	5239206	5239289	46641	8,16,19	125,140,122	39,77,75	41,89,115	84	76	0	0	0.055,0.094,0.124	0.463,0.439,0.371	-0.333
46643	XLOC_047711	WIPI2	7	+	5232748	5232976	5229889	5230124	5239206	5239289	46643	7,11,12	125,140,122	26,49,50	41,89,115	290	76	0	0	0.014,0.02,0.025	0.143,0.126,0.102	-0.104
48546	XLOC_021585	PIEZO1	16	-	88783944	88784023	88783430	88783619	88785981	88786129	48546	4,1,3	141,126,174	48,81,52	96,159,170	144	86	0	0	0.017,0.005,0.01	0.23,0.233,0.154	-0.195
50651	XLOC_000757	AKR1A1	1	+	46018107	46018235	46016214	46016827	46027460	46027550	50651	81,58,86	183,256,266	203,295,255	190,301,293	197	83	0	0	0.157,0.087,0.12	0.31,0.292,0.268	-0.169
50811	XLOC_030856	SMEK2	2	-	55805382	55805478	55804450	55804492	55806814	55806917	50811	23,36,36	34,38,52	85,95,109	11,13,25	121	35	0	0	0.164,0.215,0.167	0.691,0.679,0.558	-0.461
52163	XLOC_035889	EDEM1	3	+	5251859	5251933	5249777	5249948	5252804	5252901	52163	41,62,43	32,43,49	21,50,56	0,1,2	134	86	0	0	0.451,0.481,0.36	1.0,0.97,0.947	-0.542
5225	XLOC_008257	CD44	11	+	35223217	35223334	35211381	35211612	35229651	35229753	5225	69,48,53	1057,1055,1445	56,126,87	374,608,462	189	86	0	0	0.029,0.02,0.016	0.064,0.086,0.079	-0.055
5230	XLOC_008257	CD44	11	+	35229651	35229753	35211437	35211612	35232792	35232948	5230	1143,1131,1522	66,108,156	401,661,510	7,4,5	174	86	0	0	0.895,0.838,0.828	0.966,0.988,0.981	-0.125
5245	XLOC_008257	CD44	11	+	35223214	35223334	35211381	35211612	35229651	35229753	5245	77,52,57	1057,1055,1445	77,141,98	374,608,462	192	86	0	0	0.032,0.022,0.017	0.084,0.094,0.087	-0.065
5253	XLOC_008257	CD44	11	+	35219667	35219793	35211381	35211612	35229651	35229753	5253	677,543,738	1057,1055,1445	584,857,767	374,608,462	198	86	0	0	0.218,0.183,0.182	0.404,0.38,0.419	-0.207
5254	XLOC_008257	CD44	11	+	35219667	35219793	35211381	35211612	35236398	35236461	5254	535,379,518	352,411,473	480,683,636	103,166,192	168	56	0	0	0.336,0.235,0.267	0.608,0.578,0.525	-0.291
5260	XLOC_008257	CD44	11	+	35218292	35218421	35211381	35211612	35229651	35229756	5260	73,71,106	1057,1055,1445	151,262,224	374,608,462	201	86	0	0	0.029,0.028,0.03	0.147,0.156,0.172	-0.129
5264	XLOC_008257	CD44	11	+	35227661	35227790	35211381	35211612	35229651	35229753	5264	589,427,486	1057,1055,1445	633,971,812	374,608,462	201	86	0	0	0.193,0.148,0.126	0.42,0.406,0.429	-0.263
5268	XLOC_008257	CD44	11	+	35229651	35229756	35211381	35211612	35232792	35232996	5268	1109,1106,1497	66,108,156	403,662,502	7,4,5	177	86	0	0	0.891,0.833,0.823	0.965,0.988,0.98	-0.129
5276	XLOC_008257	CD44	11	+	35226058	35226187	35211381	35211612	35229651	35229753	5276	178,193,224	1057,1055,1445	229,336,295	374,608,462	201	86	0	0	0.067,0.073,0.062	0.208,0.191,0.215	-0.137
52799	XLOC_042132	GPBP1	5	+	56532939	56532999	56531792	56531859	56542126	56542311	52799	16,14,39	233,304,352	106,184,146	101,152,168	80	60	0	0	0.049,0.033,0.077	0.44,0.476,0.395	-0.384
5285	XLOC_008257	CD44	11	+	35231511	35231601	35211381	35211612	35232792	35232948	5285	1385,1536,1691	66,108,156	874,1338,1105	7,4,5	166	86	0	0	0.916,0.88,0.849	0.985,0.994,0.991	-0.108
53003	XLOC_005168	LBR	1	-	225597992	225598118	225594365	225594534	225599038	225599142	53003	311,396,609	43,66,103	871,1180,1429	8,47,71	198	86	0	0	0.759,0.723,0.72	0.979,0.916,0.897	-0.197
54655	XLOC_013469	IKBIP	12	-	99028073	99028191	99007182	99008118	99038300	99038891	54655	163,141,186	86,110,85	141,249,263	10,24,23	190	86	0	0	0.462,0.367,0.498	0.865,0.824,0.838	-0.4
55027	XLOC_020461	CPNE7	16	+	89660373	89660566	89657534	89657668	89661774	89662759	55027	52,48,35	141,151,217	127,192,139	147,164,161	265	86	0	0	0.107,0.094,0.05	0.219,0.275,0.219	-0.154
56949	XLOC_016231	INF2	14	+	105181620	105181677	105180539	105181193	105185131	105185940	56949	101,83,112	27,27,41	121,174,183	0,8,4	100	86	0	0	0.763,0.726,0.701	1.0,0.949,0.975	-0.245
58285	XLOC_010674	DCUN1D5	11	-	102953476	102953568	102937187	102937296	102953984	102954055	58285	194,316,376	46,84,36	780,1129,1189	25,11,22	148	64	0	0	0.646,0.619,0.819	0.931,0.978,0.959	-0.261
58648	XLOC_028892	DGUOK	2	+	74184251	74184367	74153937	74154179	74185272	74185372	58648	166,139,122	93,78,87	257,472,417	30,44,62	188	86	0	0	0.449,0.449,0.391	0.797,0.831,0.755	-0.365
58650	XLOC_028892	DGUOK	2	+	74184251	74184367	74173845	74174033	74185272	74185372	58650	151,125,113	252,268,233	253,455,410	146,347,294	188	86	0	0	0.215,0.176,0.182	0.442,0.375,0.389	-0.211
5893	XLOC_020877	ARHGAP17	16	-	24950684	24950918	24946790	24946960	24953307	24953464	5893	18,12,15	45,57,75	73,109,125	27,79,62	306	86	0	0	0.101,0.056,0.053	0.432,0.279,0.362	-0.288
58968	XLOC_055079	NOL8	9	-	95073427	95073541	95072834	95072957	95076548	95078420	58968	15,40,114	10,26,33	264,428,385	5,17,14	186	86	0	0	0.41,0.416,0.615	0.961,0.921,0.927	-0.456
60659	XLOC_050256	FAM3C	7	-	121032921	121032981	121023010	121023064	121036215	121036643	60659	8,24,12	296,322,411	42,89,67	93,152,192	67	47	0	0	0.019,0.05,0.02	0.241,0.291,0.197	-0.213
62642	XLOC_036126	GOLGA4	3	+	37402733	37402796	37396591	37396678	37407570	37408242	62642	78,74,125	129,116,181	150,244,204	45,45,52	106	80	0	0	0.313,0.325,0.343	0.716,0.804,0.748	-0.429
63039	XLOC_014222	BORA	13	+	73305418	73305525	73303063	73303231	73312099	73312181	63039	33,45,55	25,47,25	143,218,183	7,13,14	168	75	0	0	0.371,0.299,0.495	0.901,0.882,0.854	-0.491
6349	XLOC_026274	GRAMD1A	19	+	35496588	35496835	35491190	35491390	35500022	35500233	6349	17,15,26	61,69,68	40,58,70	25,24,40	319	86	0	0	0.07,0.055,0.093	0.301,0.394,0.321	-0.266
66576	XLOC_029873	MYO1B	2	+	192267357	192267444	192265107	192265194	192272840	192272915	66576	24,7,11	109,125,144	67,132,99	68,149,161	136	62	0	0	0.091,0.025,0.034	0.31,0.288,0.219	-0.222
67909	XLOC_033168	CSNK2A1	20	-	508576	508693	489094	489304	524315	524465	67909	67,56,88	338,355,517	203,352,326	212,462,433	189	86	0	0	0.083,0.067,0.072	0.303,0.257,0.255	-0.198
69222	XLOC_029313	TTL	2	+	113278798	113278918	113277858	113278002	113286257	113299316	69222	1,1,1	58,68,83	55,78,98	64,107,99	192	86	0	0	0.008,0.007,0.005	0.278,0.246,0.307	-0.27
70092	XLOC_017156	JAG2	14	-	105639817	105642324	105639274	105639598	105642870	105643108	70092	153,215,297	119,134,116	262,476,505	39,76,53	2579	86	0	0	0.041,0.051,0.079	0.183,0.173,0.241	-0.142
70408	XLOC_009329	EI24	11	+	125439999	125440086	125439175	125439469	125442353	125442465	70408	23,46,34	296,351,439	148,271,234	313,655,602	160	86	0	0	0.04,0.066,0.04	0.203,0.182,0.173	-0.137
70738	XLOC_048301	EIF4H	7	+	73604576	73604636	73604151	73604248	73609070	73609135	70738	84,84,139	477,542,656	191,400,428	476,736,732	78	58	0	0	0.116,0.103,0.136	0.23,0.288,0.303	-0.155
72706	XLOC_016327	HNRNPC	14	-	21731469	21731741	21702189	21702388	21737456	21737584	72706	337,425,438	545,896,957	514,1024,955	362,760,870	344	86	0	0	0.134,0.106,0.103	0.262,0.252,0.215	-0.129
72713	XLOC_016327	HNRNPC	14	-	21731469	21731495	21702111	21702388	21737456	21737583	72713	663,902,800	545,896,957	1014,2034,1799	362,760,870	38	86	0	0	0.734,0.695,0.654	0.864,0.858,0.824	-0.154
72721	XLOC_016327	HNRNPC	14	-	21736781	21736827	21702111	21702388	21737456	21737601	72721	10,4,4	545,896,957	30,58,60	362,760,870	78	86	0	0	0.02,0.005,0.005	0.084,0.078,0.071	-0.068
73585	XLOC_001831	NDUFS2	1	+	161173226	161173333	161172138	161172270	161176196	161176387	73585	392,420,530	39,37,33	455,766,875	2,10,7	179	86	0	0	0.828,0.845,0.885	0.991,0.974,0.984	-0.13
74134	XLOC_044664	RASGEF1C	5	-	179713974	179714067	179707439	179707608	179718847	179719101	74134	4,9,3	86,65,75	29,76,53	33,72,53	172	86	0	0	0.023,0.065,0.02	0.305,0.345,0.333	-0.292
75536	XLOC_022865	SAP30BP	17	+	73667895	73667943	73664595	73664705	73689519	73689562	75536	77,111,125	22,28,45	322,400,345	5,27,11	41	36	0	0	0.754,0.777,0.709	0.983,0.929,0.965	-0.212
7735	XLOC_035785	ARFGAP3	22	-	43272893	43273016	43272142	43272339	43275053	43275175	7735	439,356,410	52,44,69	205,567,541	3,16,6	195	86	0	0	0.788,0.781,0.724	0.968,0.94,0.975	-0.197
78388	XLOC_014454	TFDP1	13	+	114292132	114292199	114290848	114291015	114294434	114294713	78388	321,306,306	121,85,89	670,1081,895	21,76,101	120	86	0	0	0.655,0.721,0.711	0.958,0.911,0.864	-0.215
78394	XLOC_014454	TFDP1	13	+	114292132	114292211	114290848	114291015	114294434	114295787	78394	442,415,441	121,85,89	821,1284,1189	21,76,101	144	86	0	0	0.686,0.745,0.747	0.959,0.91,0.875	-0.189
78423	XLOC_013951	RPL21	13	+	27828356	27828418	27827841	27827980	27829378	27829491	78423	49,63,51	37,47,43	119,178,170	12,22,17	110	86	0	0	0.509,0.512,0.481	0.886,0.863,0.887	-0.378
79360	XLOC_012095	TXNRD1	12	+	104682708	104682818	104680726	104681124	104705067	104705190	79360	658,1003,1184	150,204,225	820,1560,1434	36,78,90	182	86	0	0	0.675,0.699,0.713	0.915,0.904,0.883	-0.205
79362	XLOC_012095	TXNRD1	12	+	104682708	104682818	104680825	104680887	104705067	104705190	79362	918,1360,1799	205,320,461	1171,2090,1965	114,203,179	151	55	0	0	0.62,0.608,0.587	0.789,0.789,0.8	-0.188
79366	XLOC_012095	TXNRD1	12	+	104684770	104684882	104682708	104682818	104705067	104705190	79366	8,37,38	475,726,884	115,206,194	584,1116,1028	184	86	0	0	0.008,0.023,0.02	0.084,0.079,0.081	-0.064
81452	XLOC_018871	ANXA2	15	-	60688478	60688626	60678226	60678285	60689456	60689537	81452	47,53,67	407,522,573	177,334,311	534,1141,961	174	40	0	0	0.026,0.023,0.026	0.071,0.063,0.069	-0.043
82033	XLOC_014119	DLEU1	13	+	50657277	50657330	50656306	50656693	50678839	50681315	82033	35,34,34	113,143,120	133,181,144	61,94,76	92	86	0	0	0.225,0.182,0.209	0.671,0.643,0.639	-0.446
8342	XLOC_009567	HBG2	11	-	5367002	5367129	5291028	5291386	5526798	5526947	8342	1111,1313,1250	278,339,320	289,748,738	7,40,57	199	86	0	0	0.633,0.626,0.628	0.947,0.89,0.848	-0.266
8355	XLOC_009567	HBG2	11	-	5367491	5367583	5367002	5367129	5526798	5527006	8355	1006,1155,1204	161,223,241	560,1357,1106	14,51,59	170	86	0	0	0.76,0.724,0.716	0.953,0.931,0.905	-0.196
84805	XLOC_006040	VPS26A	10	+	70915567	70915643	70892653	70892803	70916762	70916919	84805	263,306,446	39,50,44	477,734,874	15,5,16	138	86	0	0	0.808,0.792,0.863	0.952,0.989,0.971	-0.15
85539	XLOC_053268	MTAP	9	+	21861974	21866841	21854629	21854869	21931006	21937598	85539	8336,8649,13614	22,32,28	12136,17931,17466	0,5,3	4939	86	0	0	0.868,0.825,0.894	1.0,0.984,0.99	-0.129
85548	XLOC_053268	MTAP	9	+	21859301	21859424	21854629	21854869	21931006	21931646	85548	799,621,829	22,32,28	940,1292,1301	0,5,3	195	86	0	0	0.941,0.895,0.929	1.0,0.991,0.995	-0.074
86387	XLOC_042212	GTF2H2C	5	+	68863553	68863604	68862793	68862880	68863979	68864034	86387	36,46,35	11,19,13	431,584,435	4,10,17	44	42	0	0	0.758,0.698,0.72	0.99,0.982,0.961	-0.252
88873	XLOC_043021	HMMR	5	+	162894706	162894754	162891728	162891808	162896646	162896835	88873	45,68,68	122,191,136	155,300,263	65,162,156	69	73	0	0	0.281,0.274,0.346	0.716,0.662,0.641	-0.373
88877	XLOC_043021	HMMR	5	+	162894709	162894754	162891728	162891808	162896646	162896835	88877	27,42,46	122,191,136	81,182,167	65,162,156	63	73	0	0	0.204,0.203,0.282	0.591,0.566,0.554	-0.341
8889	XLOC_029266	CCDC138	2	+	109404487	109404545	109403212	109403371	109405307	109405422	8889	3,1,1	15,24,24	42,86,78	15,29,29	102	86	0	0	0.144,0.034,0.034	0.702,0.714,0.694	-0.633
89508	XLOC_013521	C12orf73	12	-	104347191	104347312	104345361	104345408	104350408	104350925	89508	8,2,21	72,120,125	82,127,93	93,138,128	147	40	0	0	0.029,0.005,0.044	0.193,0.2,0.165	-0.16
91073	XLOC_008609	RTN3	11	+	63486419	63488504	63448917	63449250	63517462	63517670	91073	33,47,78	504,385,505	296,445,465	266,440,459	2157	86	0	0	0.003,0.005,0.006	0.042,0.039,0.039	-0.035
91080	XLOC_008609	RTN3	11	+	63486173	63488504	63448954	63449250	63517462	63517670	91080	36,56,84	504,385,505	311,488,503	266,440,459	2403	86	0	0	0.003,0.005,0.006	0.04,0.038,0.038	-0.034
91085	XLOC_008609	RTN3	11	+	63486452	63488504	63448917	63449250	63517462	63517895	91085	33,47,78	504,385,505	296,443,462	266,440,459	2124	86	0	0	0.003,0.005,0.006	0.043,0.039,0.039	-0.036
92871	XLOC_030946	RAB1A	2	-	65318116	65318212	65315004	65315824	65325104	65325200	92871	940,1106,1117	26,48,48	842,1455,1360	0,0,1	172	86	0	0	0.948,0.92,0.921	1.0,1.0,0.999	-0.07
92873	XLOC_030946	RAB1A	2	-	65318116	65318212	65316072	65316204	65325104	65325200	92873	1667,1919,2021	48,69,44	1476,2614,2503	9,10,20	172	86	0	0	0.946,0.933,0.958	0.988,0.992,0.984	-0.042
92878	XLOC_030946	RAB1A	2	-	65316072	65316204	65315430	65315824	65325104	65325200	92878	1267,1570,1503	26,48,48	978,1775,1698	0,0,1	204	86	0	0	0.954,0.932,0.93	1.0,1.0,0.999	-0.061
93286	XLOC_014631	HSPH1	13	-	31717928	31718060	31715258	31715396	31719699	31719905	93286	757,503,510	85,45,30	2377,3539,3196	57,68,58	204	86	0	0	0.79,0.825,0.878	0.946,0.956,0.959	-0.123
93970	XLOC_026559	PPP5C	19	+	46886667	46886733	46879709	46879831	46887036	46887135	93970	219,222,226	35,53,73	508,852,738	10,23,20	118	86	0	0	0.82,0.753,0.693	0.974,0.964,0.964	-0.212
95033	XLOC_038118	CLDND1	3	-	98240496	98240540	98239976	98240286	98241692	98241799	95033	46,18,32	750,1042,1015	49,105,69	256,550,567	74	86	0	0	0.067,0.02,0.035	0.182,0.182,0.124	-0.122
95035	XLOC_038118	CLDND1	3	-	98240496	98240547	98240173	98240286	98241692	98241910	95035	46,20,33	750,1042,1015	53,113,77	256,550,567	88	86	0	0	0.057,0.018,0.031	0.168,0.167,0.117	-0.115
95058	XLOC_038118	CLDND1	3	-	98240496	98240562	98239999	98240286	98241692	98241829	95058	46,20,32	750,1042,1015	52,105,72	256,550,567	118	86	0	0	0.043,0.014,0.022	0.129,0.122,0.085	-0.086
95809	XLOC_003272	AK2	1	-	33477674	33477723	33476365	33476434	33478807	33479003	95809	14,13,3	635,711,1007	63,109,64	451,923,930	60	62	0	0	0.022,0.019,0.003	0.126,0.109,0.066	-0.086
97497	XLOC_050631	ESYT2	7	-	158545471	158545534	158542339	158542414	158552176	158552272	97497	198,249,352	164,190,259	163,330,337	37,64,76	94	68	0	0	0.466,0.487,0.496	0.761,0.789,0.762	-0.288
98036	XLOC_029658	TANK	2	+	162017795	162017923	162016859	162016997	162036124	162036272	98036	35,52,38	118,145,175	60,160,161	73,141,166	200	86	0	0	0.113,0.134,0.085	0.261,0.328,0.294	-0.184
98037	XLOC_029658	TANK	2	+	162017795	162017923	162016854	162016995	162036124	162036272	98037	26,32,27	75,64,52	46,125,121	20,60,47	200	86	0	0	0.13,0.177,0.183	0.497,0.473,0.525	-0.335
99322	XLOC_024306	EXOC7	17	-	74086409	74086478	74085255	74085401	74090494	74090662	99322	7,8,12	82,95,95	46,90,91	62,135,113	124	86	0	0	0.056,0.055,0.081	0.34,0.316,0.358	-0.274
99330	XLOC_024306	EXOC7	17	-	74087223	74087316	74085255	74085401	74090494	74090662	99330	0,4,11	82,95,95	40,64,76	62,135,113	172	86	0	0	0.0,0.021,0.055	0.244,0.192,0.252	-0.204
9934	XLOC_016863	ACYP1	14	-	75523149	75523263	75519923	75520362	75530172	75530264	9934	11,16,16	236,226,216	68,114,172	148,219,218	185	85	0	0	0.021,0.032,0.033	0.174,0.193,0.266	-0.182
9941	XLOC_016863	ACYP1	14	-	75528386	75528465	75519945	75520362	75530172	75530264	9941	4,2,7	236,226,216	66,86,67	148,219,218	143	85	0	0	0.01,0.005,0.019	0.21,0.189,0.154	-0.173
99776	XLOC_013593	VPS29	12	-	110936624	110937351	110933816	110934008	110939853	110939922	99776	29,35,83	166,224,212	89,135,122	60,131,144	775	62	0	0	0.014,0.012,0.03	0.106,0.076,0.063	-0.063
99778	XLOC_013593	VPS29	12	-	110937339	110937351	110933816	110934008	110939853	110939912	99778	31,41,32	166,224,212	66,126,130	60,131,144	5	52	0	0	0.66,0.656,0.611	0.92,0.909,0.904	-0.269
99781	XLOC_013593	VPS29	12	-	110937261	110937351	110933816	110934008	110939853	110939916	99781	5,3,3	166,224,212	21,22,39	60,131,144	136	56	0	0	0.012,0.005,0.006	0.126,0.065,0.1	-0.089
13001	XLOC_042250	SMN1	5	+	70247767	70247821	70241915	70242003	70248265	70248407	13001	514,638,755	103,277,116	936,1735,1420	79,79,69	89	81	1.11022302463e-16	3.63552773962e-14	0.82,0.677,0.856	0.915,0.952,0.949	-0.154
22915	XLOC_052708	MTERFD1	8	-	97270584	97270928	97269189	97269342	97273728	97273838	22915	338,535,548	19,31,25	786,1679,1632	3,12,22	416	86	1.11022302463e-16	3.63552773962e-14	0.786,0.781,0.819	0.982,0.967,0.939	-0.167
24033	XLOC_047570	TCP1	6	-	160209089	160209175	160208774	160208903	160210436	160210704	24033	2448,2394,2942	44,46,88	4710,7824,7492	23,70,51	158	86	1.11022302463e-16	3.63552773962e-14	0.968,0.966,0.948	0.991,0.984,0.988	-0.027
49632	XLOC_025788	MAP2K7	19	+	7970692	7970740	7968769	7968953	7974639	7974781	49632	20,16,35	113,121,158	38,60,63	37,82,73	82	86	1.11022302463e-16	3.63552773962e-14	0.157,0.122,0.189	0.519,0.434,0.475	-0.32
22391	XLOC_029656	MARCH7	2	+	160621136	160621185	160619390	160619504	160623794	160627648	22391	50,97,110	80,132,77	146,232,300	43,36,21	84	86	2.22044604925e-16	7.02969264173e-14	0.39,0.429,0.594	0.777,0.868,0.936	-0.389
52473	XLOC_022781	ARSG	17	+	66511127	66511260	66508590	66508689	66511534	66511717	52473	4,11,1	492,613,763	24,75,35	310,713,655	205	86	2.22044604925e-16	7.02969264173e-14	0.003,0.007,0.001	0.031,0.042,0.022	-0.028
56449	XLOC_028236	UBE2S	19	-	55915428	55915515	55912946	55913130	55915655	55915846	56449	54,31,29	987,726,911	110,135,140	747,1126,1085	160	86	2.22044604925e-16	7.02969264173e-14	0.029,0.022,0.017	0.073,0.061,0.065	-0.044
74158	XLOC_014462	CDC16	13	+	115027361	115027423	115024809	115024873	115028353	115028489	74158	82,116,202	9,30,27	176,353,338	5,0,6	81	57	2.22044604925e-16	7.02969264173e-14	0.865,0.731,0.84	0.961,1.0,0.975	-0.167
3550	XLOC_012938	FKBP11	12	-	49349880	49350318	49334730	49334971	49351092	49351334	3550	31,26,42	210,232,328	100,174,136	183,403,405	510	86	3.33066907388e-16	1.02883963157e-13	0.024,0.019,0.021	0.084,0.068,0.054	-0.047
45854	XLOC_024463	TYMS	18	+	669071	669173	662145	662320	670691	670867	45854	1775,2207,2287	33,41,34	2633,5119,4920	9,13,21	174	86	3.33066907388e-16	1.02883963157e-13	0.964,0.964,0.971	0.993,0.995,0.991	-0.027
52476	XLOC_022781	ARSG	17	+	66526417	66529847	66526060	66526142	66547224	66547460	52476	9868,14051,23491	45,88,101	10294,19713,21661	20,23,30	3491	75	3.33066907388e-16	1.02883963157e-13	0.825,0.774,0.833	0.917,0.948,0.939	-0.124
75657	XLOC_036289	RBM6	3	+	50141680	50141741	50140515	50140599	50142509	50142575	75657	18,8,28	13,6,16	57,129,142	1,6,5	72	50	3.33066907388e-16	1.02883963157e-13	0.49,0.481,0.549	0.975,0.937,0.952	-0.448
63836	XLOC_036583	TBC1D23	3	+	100030676	100030721	100029246	100029386	100034942	100035031	63836	3,5,12	70,90,109	25,44,37	40,71,74	72	82	4.4408920985e-16	1.36076781258e-13	0.047,0.06,0.111	0.416,0.414,0.363	-0.325
26279	XLOC_009651	DENND5A	11	-	9161735	9161795	9161061	9161401	9163486	9163655	26279	2,1,6	121,142,248	16,31,31	99,131,138	106	86	5.55111512313e-16	1.660937183e-13	0.013,0.006,0.019	0.116,0.161,0.154	-0.131
69392	XLOC_035370	UFD1L	22	-	19462992	19463125	19459209	19459331	19466605	19466738	69392	200,167,145	146,128,99	440,721,590	89,178,185	205	86	5.55111512313e-16	1.660937183e-13	0.365,0.354,0.381	0.675,0.63,0.572	-0.259
57964	XLOC_042392	VCAN	5	+	82815167	82818128	82807921	82808215	82841355	82841469	57964	84,231,684	7,30,39	143,577,613	0,0,3	3033	86	6.66133814775e-16	1.98533897655e-13	0.254,0.179,0.332	1.0,1.0,0.853	-0.696
101475	XLOC_017841	TCF12	15	+	57544618	57544690	57543547	57543621	57545459	57545666	101475	11,23,44	84,59,111	60,87,90	32,61,62	111	67	7.77156117238e-16	2.28059451665e-13	0.073,0.19,0.193	0.531,0.463,0.467	-0.335
30064	XLOC_030444	ITGB1BP1	2	-	9554306	9554385	9552397	9552534	9563501	9563651	30064	146,133,177	73,54,47	302,462,503	24,35,51	144	86	7.77156117238e-16	2.28059451665e-13	0.544,0.595,0.692	0.883,0.887,0.855	-0.265
94678	XLOC_013720	RSRC2	12	-	123005050	123005128	123003385	123003576	123005931	123005975	94678	17,7,8	151,259,260	39,29,45	98,160,166	93	37	7.77156117238e-16	2.28059451665e-13	0.043,0.011,0.012	0.137,0.067,0.097	-0.078
101319	XLOC_022554	ITGA3	17	+	48154337	48154485	48153988	48154045	48154742	48154811	101319	537,448,833	23,22,41	405,872,706	3,5,0	160	26	9.99200722163e-16	2.8768685547e-13	0.791,0.768,0.768	0.956,0.966,1.0	-0.198
68618	XLOC_007552	EXOSC1	10	-	99202993	99203068	99200927	99201016	99205488	99205604	68618	135,156,158	23,32,21	343,507,461	4,18,18	132	82	9.99200722163e-16	2.8768685547e-13	0.785,0.752,0.824	0.982,0.946,0.941	-0.169
10927	XLOC_012185	ERP29	12	+	112457559	112457698	112451119	112451413	112459953	112461255	10927	1070,1236,1281	49,87,76	1294,2408,2783	21,48,55	211	86	1.11022302463e-15	3.16073866915e-13	0.899,0.853,0.873	0.962,0.953,0.954	-0.081
21645	XLOC_024428	CSNK1D	17	-	80203851	80203915	80202237	80202707	80206750	80206890	21645	450,555,555	103,85,116	381,760,631	22,39,52	114	86	1.33226762955e-15	3.77878645351e-13	0.767,0.831,0.783	0.929,0.936,0.902	-0.129
94079	XLOC_034720	MED15	22	+	20873164	20873282	20861868	20862033	20891403	20891491	94079	2,1,3	135,140,175	14,16,29	51,133,81	185	81	1.44328993201e-15	4.07852352713e-13	0.006,0.003,0.007	0.107,0.05,0.136	-0.092
94495	XLOC_002867	NOL9	1	-	6605104	6605240	6593339	6593501	6609630	6609758	94495	37,38,52	8,14,18	166,275,264	8,6,4	208	86	1.66533453694e-15	4.68862341326e-13	0.657,0.529,0.544	0.896,0.95,0.965	-0.36
13306	XLOC_054369	KIAA0020	9	-	2828674	2828778	2824716	2824815	2829773	2829948	13306	52,97,93	9,15,6	251,481,398	0,5,0	176	86	1.88737914186e-15	5.2942372708e-13	0.738,0.76,0.883	1.0,0.979,1.0	-0.199
46373	XLOC_024356	USP36	17	-	76792398	76793984	76783462	76783740	76794481	76794633	46373	496,864,1410	11,18,28	1318,2499,2356	0,6,8	1658	86	2.99760216649e-15	8.31676545814e-13	0.7,0.713,0.723	1.0,0.956,0.939	-0.253
9890	XLOC_036037	UBE2E1	3	+	23852950	23853001	23848727	23848912	23929057	23929190	9890	301,375,326	20,22,32	278,525,381	3,1,2	88	86	3.33066907388e-15	9.20736916663e-13	0.936,0.943,0.909	0.989,0.998,0.995	-0.065
11607	XLOC_046203	SERPINB1	6	-	2839568	2839700	2838782	2838920	2840652	2840828	11607	5,4,7	288,509,533	16,12,18	49,153,160	204	86	3.44169137634e-15	9.44583340403e-13	0.007,0.003,0.006	0.121,0.032,0.045	-0.061
39213	XLOC_019423	LA16c-431H6.6	16	+	1733509	1733593	1728277	1728357	1735439	1735588	39213	2,12,37	227,248,335	88,159,88	354,558,510	141	73	3.44169137634e-15	9.44583340403e-13	0.005,0.024,0.054	0.114,0.129,0.082	-0.081
100247	XLOC_040683	PDS5A	4	-	39928394	39928481	39927455	39927553	39929580	39929784	100247	121,150,380	79,89,150	311,498,511	29,96,58	160	86	3.5527136788e-15	9.71558954355e-13	0.452,0.475,0.577	0.852,0.736,0.826	-0.303
81068	XLOC_024360	CANT1	17	-	76994229	76994368	76993921	76994045	77005745	77005860	81068	2,1,5	156,182,181	27,47,30	125,232,241	211	86	3.66373598126e-15	9.94789067253e-13	0.005,0.002,0.011	0.081,0.076,0.048	-0.062
84589	XLOC_023787	FAM134C	17	-	40739851	40739882	40738782	40738909	40744073	40744180	84589	72,95,110	15,38,19	51,125,105	0,0,1	48	86	3.66373598126e-15	9.94789067253e-13	0.896,0.817,0.912	1.0,1.0,0.995	-0.123
13375	XLOC_051544	OXR1	8	+	107749747	107749828	107726050	107726213	107751685	107751811	13375	24,32,35	63,90,103	31,66,64	13,38,41	148	86	3.88578058619e-15	1.04762292284e-12	0.181,0.171,0.165	0.581,0.502,0.476	-0.347
80923	XLOC_027855	GSK3A	19	-	42754830	42755316	42754482	42754717	42759129	42759309	80923	49,46,48	136,130,141	77,163,123	40,132,134	558	86	4.32986979604e-15	1.16324086513e-12	0.053,0.052,0.05	0.229,0.16,0.124	-0.119
72456	XLOC_011025	WNK1	12	+	989886	990165	987380	987527	990857	990955	72456	29,24,40	47,76,116	41,91,104	24,55,68	351	86	4.99600361081e-15	1.33281497726e-12	0.131,0.072,0.078	0.295,0.288,0.273	-0.192
80921	XLOC_027855	GSK3A	19	-	42755097	42755316	42754482	42754717	42759129	42759312	80921	11,20,12	136,130,141	30,73,49	40,132,134	291	86	6.66133814775e-15	1.75863937023e-12	0.023,0.043,0.025	0.181,0.14,0.098	-0.109
46370	XLOC_024356	USP36	17	-	76792398	76793961	76783462	76783740	76794481	76794633	46370	492,861,1372	11,18,28	1270,2400,2250	0,6,8	1635	86	6.77236045021e-15	1.78178468148e-12	0.702,0.716,0.72	1.0,0.955,0.937	-0.251
73916	XLOC_042783	MATR3	5	+	138642927	138644016	138614739	138614818	138650363	138650425	73916	3260,5096,5156	9,18,17	6150,9952,9660	0,2,1	1116	41	7.1054273576e-15	1.8502726844e-12	0.93,0.912,0.918	1.0,0.995,0.997	-0.077
96102	XLOC_052324	PRKDC	8	-	48694722	48694815	48691564	48691654	48694938	48695159	96102	245,400,742	13,30,61	507,778,641	5,10,10	169	83	7.1054273576e-15	1.8502726844e-12	0.902,0.868,0.857	0.98,0.974,0.969	-0.099
95089	XLOC_015004	UGGT2	13	-	96513041	96513137	96511844	96511929	96515882	96515968	95089	8,18,33	10,23,16	60,51,71	0,0,3	157	71	8.10462807976e-15	2.10328882051e-12	0.266,0.261,0.483	1.0,1.0,0.915	-0.635
65178	XLOC_040340	SNX25	4	+	186272598	186272763	186267690	186267804	186274638	186274756	65178	171,238,325	42,50,49	129,161,182	1,4,4	237	86	8.43769498715e-15	2.18230254959e-12	0.596,0.633,0.706	0.979,0.936,0.943	-0.308
61281	XLOC_051422	ESRP1	8	+	95709079	95709189	95704904	95705055	95718152	95719694	61281	474,560,709	62,84,105	259,410,473	5,15,21	182	86	1.18793863635e-14	3.03134923332e-12	0.783,0.759,0.761	0.961,0.928,0.914	-0.167
54537	XLOC_047374	MAP7	6	-	136704808	136704919	136698892	136699006	136709530	136709648	54537	135,154,229	26,34,47	162,238,266	5,8,10	183	86	1.29896093881e-14	3.30360405698e-12	0.709,0.68,0.696	0.938,0.933,0.926	-0.237
20639	XLOC_023909	CDC27	17	-	45201251	45201326	45199809	45199966	45206758	45206887	20639	336,472,614	6,33,15	426,779,931	1,1,0	136	86	1.36557432029e-14	3.46148137839e-12	0.973,0.9,0.963	0.996,0.998,1.0	-0.053
100866	XLOC_045961	VTA1	6	+	142525121	142525202	142519575	142519752	142539634	142545826	100866	376,456,426	22,44,39	472,859,811	6,17,15	148	86	1.42108547152e-14	3.59026421543e-12	0.909,0.858,0.864	0.979,0.967,0.969	-0.095
70589	XLOC_009503	NA	11	-	3394806	3394905	3392806	3392933	3400267	3400369	70589	18,9,5	52,63,63	39,77,77	41,72,49	172	86	1.53210777398e-14	3.85797884288e-12	0.148,0.067,0.038	0.322,0.348,0.44	-0.286
36991	XLOC_035777	RRP7B	22	-	42974545	42975205	42973849	42973968	42976222	42976365	36991	1,10,2	38,26,64	24,48,42	21,44,49	732	86	1.90958360236e-14	4.79267795042e-12	0.003,0.043,0.004	0.118,0.114,0.091	-0.091
35840	XLOC_025642	CIRBP	19	+	1272425	1272522	1271979	1272050	1274305	1274439	35840	163,212,298	37,43,56	435,769,809	28,39,56	150	64	1.99840144433e-14	4.99914863605e-12	0.653,0.678,0.694	0.869,0.894,0.86	-0.199
64449	XLOC_024086	PTRH2	17	-	57776231	57777550	57774668	57775339	57784731	57784790	64449	126,187,242	250,277,230	456,786,875	282,582,439	1357	52	2.0872192863e-14	5.18731782105e-12	0.019,0.025,0.039	0.058,0.049,0.071	-0.032
98966	XLOC_015642	KTN1	14	+	56130672	56130759	56128239	56128330	56133958	56134048	98966	321,536,692	218,298,388	355,644,678	109,162,162	155	81	2.56461518688e-14	6.33252458021e-12	0.435,0.485,0.482	0.63,0.675,0.686	-0.196
70583	XLOC_009503	NA	11	-	3394806	3394886	3392806	3392933	3400267	3400355	70583	25,19,13	52,63,63	66,100,115	41,72,49	141	81	2.63122856836e-14	6.47604765512e-12	0.216,0.148,0.106	0.48,0.444,0.574	-0.343
69137	XLOC_009331	STT3A	11	+	125463532	125463620	125462689	125462813	125465775	125465898	69137	5,2,3	364,295,364	31,38,41	273,559,415	162	86	3.13082892944e-14	7.65628159162e-12	0.007,0.004,0.004	0.057,0.035,0.05	-0.042
71108	XLOC_026330	ZNF146	19	+	36709023	36709097	36706034	36706098	36719649	36719721	71108	29,27,51	67,90,102	108,177,113	66,114,98	84	36	3.14193115969e-14	7.65888382179e-12	0.156,0.114,0.176	0.412,0.4,0.331	-0.232
51728	XLOC_014452	TMCO3	13	+	114157810	114157903	114156066	114156195	114164552	114164739	51728	280,329,447	21,28,30	184,351,418	2,0,2	172	86	3.37507799486e-14	8.20100958127e-12	0.87,0.855,0.882	0.979,1.0,0.991	-0.121
22953	XLOC_030120	RQCD1	2	+	219449334	219449444	219447693	219447809	219452308	219452418	22953	231,302,338	11,14,13	472,897,893	2,3,1	182	86	4.05231403988e-14	9.81534782904e-12	0.908,0.911,0.925	0.991,0.993,0.998	-0.079
8341	XLOC_009567	HBG2	11	-	5303138	5303181	5291028	5291386	5526798	5526834	8341	26,35,38	278,339,320	16,33,44	7,40,57	36	29	4.22994972382e-14	1.02131868363e-11	0.07,0.077,0.087	0.648,0.399,0.383	-0.399
83532	XLOC_046870	DST	6	-	56327843	56327954	56324928	56325052	56328362	56328562	83532	17,61,95	133,123,161	65,103,93	45,39,41	183	86	4.25215418431e-14	1.02344119859e-11	0.057,0.189,0.217	0.404,0.554,0.516	-0.337
30521	XLOC_052587	ZFAND1	8	-	82629483	82629523	82627221	82627349	82630416	82630459	30521	52,65,97	168,211,204	85,179,113	71,125,120	33	36	4.32986979604e-14	1.03886920031e-11	0.252,0.252,0.342	0.566,0.61,0.507	-0.279
32376	XLOC_012737	TM7SF3	12	-	27128428	27128591	27124505	27127160	27148169	27148341	32376	146,204,225	10,9,10	350,608,511	0,0,0	235	86	5.20694598549e-14	1.23763104299e-11	0.842,0.892,0.892	1.0,1.0,1.0	-0.125
21012	XLOC_021444	BCAR1	16	-	75298248	75298499	75276367	75276988	75299722	75299905	21012	9,3,2	44,44,40	15,28,33	19,19,24	323	86	5.46229728116e-14	1.29429303714e-11	0.052,0.018,0.013	0.174,0.282,0.268	-0.214
75238	XLOC_008611	MARK2	11	+	63675731	63675776	63672257	63672515	63676348	63676709	75238	87,80,111	16,41,40	103,173,160	3,9,5	76	86	5.70654634657e-14	1.34798165062e-11	0.86,0.688,0.758	0.975,0.956,0.973	-0.199
61354	XLOC_026281	LSR	19	+	35753448	35753595	35749847	35749967	35757261	35757435	61354	313,314,382	566,517,631	360,608,550	278,486,469	219	86	6.45039577307e-14	1.51898857004e-11	0.178,0.193,0.192	0.337,0.329,0.315	-0.139
30078	XLOC_030444	ITGB1BP1	2	-	9558754	9558861	9552397	9552534	9563501	9563676	30078	178,158,150	73,54,47	259,432,346	24,35,51	179	86	7.49400541622e-14	1.74855542889e-11	0.539,0.584,0.605	0.838,0.856,0.765	-0.244
8354	XLOC_009567	HBG2	11	-	5367491	5367583	5367002	5367129	5526580	5526882	8354	904,1019,1029	40,37,52	543,1233,979	0,8,15	170	86	7.94919685632e-14	1.84910921263e-11	0.92,0.933,0.909	1.0,0.987,0.971	-0.065
35285	XLOC_022719	CEP95	17	+	62512840	62512946	62510346	62510476	62515438	62515554	35285	91,122,148	20,24,37	246,320,395	1,18,23	178	86	7.9936057773e-14	1.85073700473e-11	0.687,0.711,0.659	0.992,0.896,0.892	-0.241
34510	XLOC_049400	FKBP14	7	-	30059828	30059920	30058611	30058739	30062280	30062432	34510	5,4,4	47,91,86	14,27,24	27,49,39	170	86	8.1379347705e-14	1.87585542936e-11	0.051,0.022,0.023	0.208,0.218,0.237	-0.189
55889	XLOC_018057	COMMD4	15	+	75630695	75630761	75630402	75630474	75630986	75631026	55889	100,112,90	15,11,8	319,628,506	1,9,5	44	12	8.93729534823e-14	2.04774102246e-11	0.645,0.735,0.754	0.989,0.95,0.965	-0.257
90138	XLOC_017129	C14orf2	14	-	104384341	104384461	104381402	104381526	104387806	104387903	90138	5,6,2	585,847,602	29,102,59	741,1307,1117	192	86	9.11493103217e-14	2.08218864638e-11	0.004,0.003,0.001	0.017,0.034,0.023	-0.022
74002	XLOC_015836	YLPM1	14	+	75290958	75291010	75287759	75287840	75295915	75296046	74002	57,86,173	3,17,27	153,276,249	0,4,2	78	74	9.25926002537e-14	2.10884484005e-11	0.947,0.828,0.859	1.0,0.985,0.992	-0.114
7089	XLOC_024054	SRSF1	17	-	56078849	56078983	56067009	56067157	56081011	56082961	7089	7,32,55	40,49,42	25,53,46	2,0,5	206	86	1.08357767203e-13	2.46055979823e-11	0.068,0.214,0.353	0.839,1.0,0.793	-0.666
5290	XLOC_008257	CD44	11	+	35222628	35222742	35211381	35211612	35229651	35229756	5290	107,71,69	1057,1055,1445	73,87,94	374,608,462	186	86	1.09134923321e-13	2.47085352509e-11	0.045,0.03,0.022	0.083,0.062,0.086	-0.045
26853	XLOC_018865	GTF2A2	15	-	59942867	59942972	59934334	59934461	59949604	59949737	26853	350,438,391	42,43,34	680,1187,961	28,24,29	177	86	1.13908882327e-13	2.57130766384e-11	0.802,0.832,0.848	0.922,0.96,0.942	-0.114
16081	XLOC_054144	C9orf16	9	+	130924282	130925231	130922592	130922765	130925721	130926169	16081	94,78,98	260,232,269	86,271,195	115,243,252	1021	86	1.41886502547e-13	3.1840165798e-11	0.03,0.028,0.03	0.059,0.086,0.061	-0.039
101260	XLOC_015122	DCUN1D2	13	-	114117054	114117206	114115368	114115451	114128438	114128569	101260	30,26,38	20,20,29	65,82,85	5,8,10	214	76	1.55209178843e-13	3.46240030491e-11	0.348,0.316,0.318	0.822,0.784,0.751	-0.458
19401	XLOC_013142	TMEM194A	12	-	57463016	57463089	57458428	57458522	57464456	57464676	19401	22,19,45	15,17,20	58,129,126	5,5,8	132	86	1.55653268052e-13	3.46240030491e-11	0.489,0.421,0.594	0.883,0.944,0.911	-0.411
100986	XLOC_000469	NUDC	1	+	27260739	27260910	27250579	27250657	27267947	27268151	100986	105,55,66	640,511,575	338,632,485	1253,1931,1653	228	71	1.57318602589e-13	3.48927172684e-11	0.049,0.032,0.035	0.077,0.092,0.084	-0.046
4684	XLOC_008491	TMX2	11	+	57583386	57583473	57582865	57582972	57583768	57586650	4684	7,13,8	239,345,554	21,63,47	205,397,492	160	86	2.24265050974e-13	4.9125667558e-11	0.015,0.02,0.008	0.052,0.079,0.049	-0.046
58643	XLOC_028892	DGUOK	2	+	74173845	74174033	74153937	74154179	74185272	74185372	58643	729,694,665	93,78,87	568,1228,1220	30,44,62	260	86	2.24709140184e-13	4.9125667558e-11	0.722,0.746,0.717	0.862,0.902,0.867	-0.149
62150	XLOC_039018	DLG1	3	-	196888510	196888609	196876613	196876667	196921295	196921460	62150	27,21,33	58,61,104	38,106,82	18,59,66	133	47	2.2859492077e-13	4.98323864712e-11	0.141,0.108,0.101	0.427,0.388,0.305	-0.257
26851	XLOC_018865	GTF2A2	15	-	59942867	59942963	59934334	59934461	59949604	59949674	26851	320,400,357	42,43,34	617,1068,864	28,24,29	149	63	2.37365682665e-13	5.15969426096e-11	0.763,0.797,0.816	0.903,0.95,0.926	-0.134
66574	XLOC_029873	MYO1B	2	+	192265474	192265561	192265107	192265194	192272840	192272915	66574	0,3,0	109,125,144	17,22,29	68,149,161	136	62	2.39475106412e-13	5.19075899688e-11	0.0,0.011,0.0	0.102,0.063,0.076	-0.077
46365	XLOC_024356	USP36	17	-	76793749	76793961	76783462	76783740	76794481	76794633	46365	64,90,159	11,18,28	138,305,226	0,6,8	284	86	2.58904009343e-13	5.58018590533e-11	0.638,0.602,0.632	1.0,0.939,0.895	-0.321
30883	XLOC_031368	FHL2	2	-	106013103	106013154	106002817	106002997	106015298	106015681	30883	63,59,77	151,148,151	93,132,91	78,73,73	88	86	2.91211499359e-13	6.2588323882e-11	0.29,0.28,0.333	0.538,0.639,0.549	-0.274
90782	XLOC_024744	ELP2	18	+	33718757	33718835	33718232	33718389	33721099	33721164	90782	81,120,147	41,53,66	177,267,282	13,26,49	114	58	3.34954286529e-13	7.13864305966e-11	0.501,0.535,0.531	0.874,0.839,0.745	-0.297
12594	XLOC_022919	AFMID	17	+	76202026	76202131	76187050	76187141	76202991	76203321	12594	152,172,247	84,96,88	126,229,243	15,36,27	175	84	3.3995029014e-13	7.22493794905e-11	0.465,0.462,0.574	0.801,0.753,0.812	-0.288
81478	XLOC_018871	ANXA2	15	-	60688349	60688626	60678226	60678285	60689456	60689537	81478	100,94,132	407,522,573	265,494,493	534,1141,961	303	40	3.47943895918e-13	7.37428426965e-11	0.031,0.023,0.03	0.061,0.054,0.063	-0.031
84526	XLOC_033328	RRBP1	20	-	17660643	17660720	17640624	17641173	17662672	17662928	84526	100,68,107	141,180,284	113,193,192	76,149,127	140	86	3.57935903139e-13	7.56503976114e-11	0.303,0.188,0.188	0.477,0.443,0.482	-0.241
29571	XLOC_014930	RBM26	13	-	79893669	79894845	79885961	79889128	79896483	79896597	29571	443,636,878	18,19,43	983,1761,1978	11,12,15	1248	86	3.70037334108e-13	7.799201248e-11	0.629,0.698,0.585	0.86,0.91,0.901	-0.253
82059	XLOC_003728	CRYZ	1	-	75196065	75196104	75190394	75190518	75198639	75199092	82059	10,12,9	173,235,173	35,80,50	140,289,256	64	86	3.8635761257e-13	8.09843767139e-11	0.072,0.064,0.065	0.251,0.271,0.208	-0.176
36123	XLOC_039258	PACRGL	4	+	20726430	20726511	20715054	20715162	20728907	20731208	36123	2,5,7	52,57,50	66,53,62	62,98,89	148	86	4.29878355135e-13	8.98598869592e-11	0.022,0.048,0.075	0.382,0.239,0.288	-0.255
71432	XLOC_022706	DDX42	17	+	61876948	61876985	61875397	61875459	61877827	61877977	71432	37,50,132	23,29,31	119,230,261	16,11,17	30	55	4.73954209212e-13	9.88026181816e-11	0.747,0.76,0.886	0.932,0.975,0.966	-0.16
4791	XLOC_051805	HSF1	8	+	145536313	145536397	145535648	145535930	145537196	145537302	4791	13,15,24	278,263,322	34,88,68	225,342,297	154	86	5.0315307476e-13	1.04603741957e-10	0.025,0.031,0.04	0.078,0.126,0.113	-0.074
97159	XLOC_062281	FMR1	X	+	147019617	147019680	147018984	147019119	147022094	147022181	97159	7,6,11	79,83,99	28,48,58	48,88,130	106	80	5.21693799271e-13	1.07870443081e-10	0.063,0.052,0.077	0.306,0.292,0.252	-0.219
85128	XLOC_000274	SZRD1	1	+	16717869	16717919	16693577	16693803	16719725	16719977	85128	22,36,38	268,239,271	62,129,110	193,360,277	86	86	6.96664947952e-13	1.43272620482e-10	0.076,0.131,0.123	0.243,0.264,0.284	-0.154
66626	XLOC_039303	STIM2	4	+	27021021	27023234	27019332	27019606	27024140	27027189	66626	223,187,181	78,91,84	462,682,549	74,104,108	2285	86	7.01327884656e-13	1.43843857375e-10	0.097,0.072,0.075	0.19,0.198,0.161	-0.102
2375	XLOC_037833	QRICH1	3	-	49129829	49129889	49114141	49114471	49131344	49131495	2375	3,3,8	69,64,70	19,60,35	23,78,84	106	86	7.62501173313e-13	1.55554316902e-10	0.034,0.037,0.085	0.401,0.384,0.253	-0.294
12768	XLOC_025334	SLC39A6	18	-	33706181	33706979	33704482	33704663	33709076	33709281	12768	2122,2407,2699	6,11,29	3253,5754,5194	1,1,6	870	86	7.96918087076e-13	1.62142016554e-10	0.972,0.956,0.902	0.997,0.998,0.988	-0.051
73249	XLOC_041710	PDLIM3	4	-	186434710	186435491	186427675	186427806	186435856	186436044	73249	34,17,61	61,65,55	25,80,50	10,26,22	853	86	8.44768699437e-13	1.71420644228e-10	0.053,0.026,0.101	0.201,0.237,0.186	-0.148
65875	XLOC_062835	KDM5C	X	-	53250869	53250975	53250020	53250098	53253921	53254626	65875	0,5,7	98,94,169	5,24,24	21,74,77	163	71	8.67306226837e-13	1.75062779088e-10	0.0,0.023,0.018	0.094,0.124,0.12	-0.099
93440	XLOC_042182	SREK1	5	+	65454636	65454760	65449290	65449424	65455046	65455162	93440	4,6,11	89,111,127	31,43,47	51,123,153	196	86	9.10604924798e-13	1.83317505415e-10	0.019,0.023,0.037	0.211,0.133,0.119	-0.128
94104	XLOC_003291	SFPQ	1	-	35646735	35650194	35643589	35643637	35652601	35652723	94104	1898,1831,3864	33,42,41	7340,12021,12691	17,33,60	3486	41	9.22373288859e-13	1.85112102957e-10	0.404,0.339,0.526	0.835,0.811,0.713	-0.363
34528	XLOC_054954	ZFAND5	9	-	74978385	74978522	74975543	74975703	74979611	74980113	34528	351,310,372	178,153,181	362,650,563	81,126,135	209	86	9.30144850031e-13	1.85780606722e-10	0.448,0.455,0.458	0.648,0.68,0.632	-0.2
36996	XLOC_035777	RRP7B	22	-	42974983	42975205	42973849	42973968	42976222	42976365	36996	1,0,0	38,26,64	16,23,19	21,44,49	294	86	9.6977981201e-13	1.92688177335e-10	0.008,0.0,0.0	0.182,0.133,0.102	-0.136
46479	XLOC_027363	PTGER1	19	-	14593500	14593818	14591404	14591590	14602467	14602555	46479	663,498,649	78,55,62	661,1327,1195	24,61,38	385	81	9.78883640812e-13	1.93991854615e-10	0.641,0.656,0.688	0.853,0.821,0.869	-0.186
83758	XLOC_030313	TRAF3IP1	2	+	239241464	239241536	239237566	239237983	239242600	239242676	83758	42,42,62	25,17,24	119,122,152	4,7,16	113	69	1.10855769009e-12	2.1799158412e-10	0.506,0.601,0.612	0.948,0.914,0.853	-0.332
1290	XLOC_048370	PHTF2	7	+	77572016	77572103	77569346	77569619	77578994	77579150	1290	17,26,12	10,6,9	51,131,110	0,0,1	160	86	1.19104726082e-12	2.33011599759e-10	0.477,0.7,0.417	1.0,1.0,0.983	-0.463
73862	XLOC_018441	NIPA1	15	-	23058914	23058985	23052594	23052755	23060814	23060905	73862	3,2,6	47,44,98	20,23,20	25,43,38	126	84	1.1992629112e-12	2.34018827618e-10	0.041,0.029,0.039	0.348,0.263,0.26	-0.254
33144	XLOC_045073	DDR1	6	+	30853401	30853457	30850731	30850760	30856464	30856591	33144	35,34,61	114,133,199	32,80,65	34,63,80	49	22	1.21480603354e-12	2.36447119253e-10	0.121,0.103,0.121	0.297,0.363,0.267	-0.194
25635	XLOC_015066	TEX30	13	-	103422361	103422436	103421660	103421891	103426031	103426161	25635	16,23,45	27,44,18	191,278,264	9,26,19	136	86	1.35391697853e-12	2.61521918045e-10	0.273,0.248,0.613	0.931,0.871,0.898	-0.522
46363	XLOC_024356	USP36	17	-	76792398	76792576	76783547	76783740	76794481	76794537	46363	24,62,90	11,18,28	102,196,157	0,6,8	213	49	1.40498723766e-12	2.70701303684e-10	0.334,0.442,0.425	1.0,0.883,0.819	-0.5
3491	XLOC_007570	COX15	10	-	101478102	101478257	101476104	101476218	101480743	101480825	3491	319,466,472	16,9,11	554,985,964	0,0,3	216	75	1.92146298872e-12	3.68351213853e-10	0.874,0.947,0.937	1.0,1.0,0.991	-0.078
86460	XLOC_020074	MT1E	16	+	56660377	56660443	56659386	56659791	56660791	56661024	86460	3182,4306,10288	175,201,268	4503,6680,7103	94,139,106	118	86	1.97064586871e-12	3.76832928548e-10	0.93,0.94,0.965	0.972,0.972,0.98	-0.03
69472	XLOC_009454	CHID1	11	-	893426	893519	884067	884169	899339	899401	69472	204,185,245	44,29,53	288,477,485	18,18,36	141	55	1.99518179755e-12	3.80150000701e-10	0.644,0.713,0.643	0.862,0.912,0.84	-0.205
58621	XLOC_037027	MBNL1	3	+	152173330	152173366	152165408	152165562	152174055	152174150	58621	68,60,109	26,32,49	102,165,208	12,20,20	58	86	2.07434069921e-12	3.92724681559e-10	0.795,0.735,0.767	0.926,0.924,0.939	-0.164
5259	XLOC_008257	CD44	11	+	35218292	35218421	35211381	35211612	35219667	35219793	5259	117,114,161	436,298,407	259,441,340	395,513,485	201	86	2.57494026101e-12	4.85093313666e-10	0.103,0.141,0.145	0.219,0.269,0.231	-0.11
24021	XLOC_047570	TCP1	6	-	160206931	160207029	160204972	160205099	160208774	160208903	24021	917,960,1410	28,15,17	1789,2775,3220	11,9,3	172	86	2.70172773043e-12	5.07725178267e-10	0.942,0.97,0.976	0.988,0.994,0.998	-0.031
96695	XLOC_018636	NDUFAF1	15	-	41686302	41686556	41680645	41680720	41687056	41687242	96695	3,1,4	41,51,50	32,58,45	68,85,84	308	68	2.79487544219e-12	5.23939573681e-10	0.016,0.004,0.017	0.094,0.131,0.106	-0.098
8969	XLOC_024557	VAPA	18	+	9944920	9945055	9936982	9937063	9950391	9950565	8969	44,26,34	694,993,990	65,110,122	626,1134,1053	195	74	2.89068768922e-12	5.40572767922e-10	0.023,0.01,0.013	0.038,0.036,0.042	-0.023
65064	XLOC_012289	RNF34	12	+	121840544	121840610	121837944	121838021	121853961	121854180	65064	11,13,10	80,88,94	52,106,91	81,181,199	102	70	2.92221802312e-12	5.45132984665e-10	0.086,0.092,0.068	0.306,0.287,0.239	-0.195
35846	XLOC_025642	CIRBP	19	+	1273599	1273714	1271979	1272050	1274305	1274439	35846	2,0,11	37,43,56	16,36,46	28,39,56	165	64	3.0656588379e-12	5.70496678083e-10	0.021,0.0,0.071	0.181,0.264,0.242	-0.198
50487	XLOC_028402	PQLC3	2	+	11315093	11315135	11312050	11312171	11317862	11319000	50487	47,78,83	41,32,34	16,68,71	0,3,1	70	86	3.75766084915e-12	6.95878658904e-10	0.585,0.75,0.75	1.0,0.965,0.989	-0.29
60392	XLOC_036916	ARMC8	3	+	137928658	137928735	137906125	137906441	137940767	137940839	60392	31,16,36	21,18,28	60,80,146	9,13,8	119	65	4.31388258448e-12	7.93109911881e-10	0.446,0.327,0.413	0.785,0.771,0.909	-0.426
66767	XLOC_050661	AGPAT5	8	+	6582390	6582460	6565761	6566408	6588231	6588347	66767	173,214,372	18,15,17	216,483,415	0,3,3	126	86	4.67592631281e-12	8.55548742961e-10	0.868,0.907,0.937	1.0,0.991,0.99	-0.09
35857	XLOC_047958	ANLN	7	+	36467915	36467969	36466524	36466637	36478812	36478899	35857	12,18,36	352,520,767	27,47,74	229,423,467	88	80	4.87465623422e-12	8.89776366886e-10	0.03,0.031,0.041	0.097,0.092,0.126	-0.071
12618	XLOC_022919	AFMID	17	+	76198783	76198832	76187050	76187141	76202991	76203782	12618	23,27,26	84,96,88	17,46,35	15,36,27	82	84	5.18818321638e-12	9.44744637335e-10	0.219,0.224,0.232	0.537,0.567,0.57	-0.333
3120	XLOC_027389	AKAP8L	19	-	15509440	15509514	15508524	15508666	15510112	15510221	3120	0,3,1	297,259,342	9,18,20	98,226,249	134	86	5.62050406216e-12	1.02103147365e-09	0.0,0.007,0.002	0.056,0.049,0.049	-0.048
16562	XLOC_055132	ZNF510	9	-	99579090	99582060	99538281	99538527	99589361	99589463	16562	6,25,37	7,8,12	113,190,192	4,6,4	3042	86	6.13209483191e-12	1.11132202253e-09	0.024,0.081,0.08	0.444,0.472,0.576	-0.436
75842	XLOC_020424	ZC3H18	16	+	88653949	88654021	88653007	88653092	88664585	88664734	75842	14,8,9	77,95,91	48,87,62	100,123,142	122	78	6.15574258234e-12	1.11296409371e-09	0.104,0.051,0.059	0.235,0.311,0.218	-0.183
35836	XLOC_025642	CIRBP	19	+	1272425	1273714	1271979	1272050	1274305	1274439	35836	1165,1462,2330	37,43,56	2777,4835,4970	28,39,56	1339	64	6.39666097868e-12	1.15106707394e-09	0.601,0.619,0.665	0.826,0.856,0.809	-0.202
88024	XLOC_048669	MET	7	+	116335803	116335853	116311947	116312631	116339124	116340338	88024	15,35,40	173,169,265	52,69,90	75,180,134	86	86	7.18392012544e-12	1.28666370359e-09	0.08,0.172,0.131	0.409,0.277,0.402	-0.235
49706	XLOC_012942	KMT2D	12	-	49417835	49417883	49416372	49416658	49418360	49418407	49706	1,0,2	45,78,146	10,16,13	39,50,56	41	40	7.32713889562e-12	1.30924131957e-09	0.021,0.0,0.013	0.2,0.238,0.185	-0.196
2445	XLOC_053022	PTK2	8	-	141935759	141935848	141900641	141900868	142011223	142011332	2445	65,75,143	105,123,144	87,139,147	37,59,73	164	86	7.43838324269e-12	1.32292252832e-09	0.245,0.242,0.342	0.552,0.553,0.514	-0.263
25326	XLOC_048671	ST7	7	+	116774177	116774246	116771938	116772014	116776134	116776289	25326	10,13,10	23,35,18	45,73,51	12,32,16	107	69	7.66509078431e-12	1.35691669759e-09	0.219,0.193,0.264	0.707,0.595,0.673	-0.433
62965	XLOC_011681	MYL6B	12	+	56554409	56554454	56554026	56554104	56555170	56555371	62965	362,392,290	1502,1635,1110	676,856,838	995,1847,1864	61	71	8.92486085036e-12	1.57263056157e-09	0.219,0.218,0.233	0.442,0.35,0.344	-0.155
19402	XLOC_013142	TMEM194A	12	-	57463016	57463089	57458428	57458522	57464602	57464676	19402	12,12,27	9,16,33	30,75,66	3,9,10	113	67	1.03984598709e-11	1.82806841297e-09	0.442,0.308,0.327	0.856,0.832,0.796	-0.469
57966	XLOC_042392	VCAN	5	+	82832825	82838087	82807921	82808215	82841355	82841469	57966	5045,8790,17607	7,30,39	3041,9409,10507	0,0,3	5334	86	1.08684172773e-11	1.90629540557e-09	0.921,0.825,0.879	1.0,1.0,0.983	-0.119
96440	XLOC_021981	ALDH3A2	17	+	19576463	19576588	19575033	19575269	19578870	19580925	96440	14,22,42	127,167,252	80,100,78	143,214,252	197	86	1.10967901534e-11	1.94188737414e-09	0.046,0.054,0.068	0.196,0.169,0.119	-0.105
60606	XLOC_006110	SEC24C	10	+	75521855	75521924	75520470	75520607	75523247	75523359	60606	7,2,13	110,185,233	34,35,33	73,197,166	124	86	1.29466437571e-11	2.26041882238e-09	0.042,0.007,0.037	0.244,0.11,0.121	-0.13
58646	XLOC_028892	DGUOK	2	+	74177727	74177859	74173845	74174033	74185272	74185372	58646	35,52,25	252,268,233	56,132,125	146,347,294	204	86	1.29800614701e-11	2.26107929234e-09	0.055,0.076,0.043	0.139,0.138,0.152	-0.085
69976	XLOC_003695	DEPDC1	1	-	68947728	68948580	68947122	68947295	68949632	68949773	69976	1134,1661,1822	36,44,68	1567,2978,3384	13,37,37	924	86	1.33917321676e-11	2.32747694971e-09	0.746,0.778,0.714	0.918,0.882,0.895	-0.152
58653	XLOC_028892	DGUOK	2	+	74166036	74166149	74153952	74154179	74185272	74185372	58653	65,70,81	93,78,87	72,156,141	30,44,62	185	86	1.35580435767e-11	2.35102638367e-09	0.245,0.294,0.302	0.527,0.622,0.514	-0.274
93266	XLOC_047361	AHI1	6	-	135611560	135611663	135605123	135606785	135621637	135621696	93266	48,84,66	16,23,36	58,72,93	1,3,2	141	52	1.41484601812e-11	2.44230591608e-09	0.525,0.574,0.403	0.955,0.898,0.945	-0.432
28397	XLOC_028509	EPT1	2	+	26597907	26598016	26596234	26596497	26606166	26606215	28397	50,60,158	16,8,8	216,406,420	0,2,1	137	42	1.44924072742e-11	2.4960309034e-09	0.489,0.697,0.858	1.0,0.984,0.992	-0.311
98013	XLOC_054159	SPTAN1	9	+	131355261	131355321	131353755	131353904	131356453	131356652	98013	88,113,183	12,21,21	101,225,234	0,2,6	106	86	1.52967638556e-11	2.62272469361e-09	0.856,0.814,0.876	1.0,0.989,0.969	-0.137
101195	XLOC_037822	IP6K2	3	-	48745552	48745670	48732562	48732851	48754589	48754643	101195	3,0,1	126,139,114	4,5,23	20,58,68	151	47	1.63195013059e-11	2.78555997905e-09	0.007,0.0,0.003	0.059,0.026,0.095	-0.057
13784	XLOC_039723	MRPS18C	4	+	84379498	84379582	84378061	84378111	84380892	84380950	13784	181,200,194	15,13,10	514,770,883	1,5,13	76	8	1.74386061147e-11	2.96993475299e-09	0.56,0.618,0.671	0.982,0.942,0.877	-0.317
84607	XLOC_036960	RP11-372E1.6	3	+	142742816	142742860	142741694	142741906	142745990	142746095	84607	84,99,182	6,13,11	311,553,456	1,3,7	74	86	1.78221881697e-11	3.02850181063e-09	0.942,0.898,0.951	0.997,0.995,0.987	-0.063
82060	XLOC_003728	CRYZ	1	-	75172786	75172888	75172582	75172678	75175781	75175931	82060	287,413,360	59,67,40	450,575,677	4,38,39	174	86	1.86051174467e-11	3.15451833544e-09	0.706,0.753,0.816	0.982,0.882,0.896	-0.162
30601	XLOC_003636	ITGB3BP	1	-	63912476	63912527	63906443	63906774	63919588	63919645	30601	47,107,61	43,49,28	151,199,184	13,26,25	52	50	1.90555349278e-11	3.22372329029e-09	0.512,0.677,0.677	0.918,0.88,0.876	-0.269
43700	XLOC_020466	ZNF276	16	+	89796338	89797492	89795642	89795726	89799709	89799820	43700	80,60,73	46,48,73	159,313,292	48,81,79	1217	77	1.94005922438e-11	3.27483713942e-09	0.099,0.073,0.06	0.173,0.196,0.19	-0.109
26849	XLOC_018865	GTF2A2	15	-	59944404	59944525	59934334	59934461	59949604	59949719	26849	451,461,470	42,43,34	686,1140,1100	28,24,29	193	86	2.15393258785e-11	3.61800960962e-09	0.827,0.827,0.86	0.916,0.955,0.944	-0.1
52952	XLOC_037253	EIF4G1	3	+	184033276	184033333	184032282	184032462	184033550	184033644	52952	202,156,227	3,5,25	353,642,553	2,1,3	100	86	2.24044116592e-11	3.7405072227e-09	0.983,0.964,0.886	0.993,0.998,0.994	-0.051
16583	XLOC_055132	ZNF510	9	-	99579646	99582060	99538281	99538527	99589361	99589463	16583	6,20,36	7,8,12	93,171,168	4,6,4	2486	86	2.32968089264e-11	3.88100420844e-09	0.029,0.08,0.094	0.446,0.496,0.592	-0.444
2954	XLOC_031277	GPAT2	2	-	96692444	96692657	96691930	96692053	96693738	96693838	2954	22,20,20	54,47,85	79,137,153	71,134,86	285	86	2.50579557104e-11	4.16529826752e-09	0.109,0.114,0.066	0.251,0.236,0.349	-0.182
3556	XLOC_012938	FKBP11	12	-	49349880	49349980	49334730	49334971	49351092	49351161	3556	5,12,15	210,232,328	33,64,64	183,403,405	148	62	2.8951951947e-11	4.80212180359e-09	0.01,0.021,0.019	0.07,0.062,0.062	-0.048
45341	XLOC_015695	PPM1A	14	+	60717097	60717199	60716158	60716395	60749401	60750255	45341	0,1,4	100,128,105	7,22,14	46,77,76	174	86	3.14452908157e-11	5.19310129579e-09	0.0,0.004,0.018	0.07,0.124,0.083	-0.085
94497	XLOC_002867	NOL9	1	-	6601889	6601987	6593339	6593501	6609630	6609758	94497	12,35,61	8,14,18	83,170,251	8,6,4	172	86	3.23554516513e-11	5.33187095052e-09	0.429,0.556,0.629	0.838,0.934,0.969	-0.376
76944	XLOC_043798	WDR41	5	-	76760585	76760634	76758919	76759051	76785281	76785397	76944	166,172,187	16,25,19	109,223,188	0,4,0	84	86	3.30534488668e-11	5.43515526215e-09	0.914,0.876,0.91	1.0,0.983,1.0	-0.094
17598	XLOC_021491	CMC2	16	-	81014374	81014484	81009946	81010076	81030918	81031034	17598	136,176,121	52,108,52	172,284,244	19,23,47	182	86	3.43638451028e-11	5.61433116414e-09	0.553,0.435,0.524	0.811,0.854,0.71	-0.288
52470	XLOC_022781	ARSG	17	+	66511127	66511260	66507920	66508283	66511534	66511717	52470	4,10,1	59,79,101	24,59,28	60,95,111	205	86	3.57200935497e-11	5.81102707389e-09	0.028,0.05,0.004	0.144,0.207,0.096	-0.122
72455	XLOC_011025	WNK1	12	+	988738	989197	987377	987527	990857	990955	72455	21,31,55	47,76,116	56,83,84	24,55,68	531	86	3.70913300074e-11	5.99575062904e-09	0.067,0.062,0.071	0.274,0.196,0.167	-0.146
78407	XLOC_014454	TFDP1	13	+	114291934	114292211	114290848	114291015	114294434	114294625	78407	202,195,211	121,85,89	377,575,584	21,76,101	349	86	4.13863388005e-11	6.64777869011e-09	0.291,0.361,0.369	0.816,0.651,0.588	-0.345
46012	XLOC_006823	FAM188A	10	-	15880226	15880278	15879202	15879317	15883424	15883598	46012	34,20,42	19,15,28	71,123,169	3,18,26	90	86	4.19086987336e-11	6.71754179827e-09	0.631,0.56,0.589	0.958,0.867,0.861	-0.302
61501	XLOC_024102	USP32	17	-	58289384	58289459	58288736	58288875	58290941	58291023	61501	188,232,358	13,24,29	102,219,224	0,0,1	125	75	4.29446478378e-11	6.86916297847e-09	0.897,0.853,0.881	1.0,1.0,0.993	-0.121
61953	XLOC_028622	AC007246.3	2	+	39701667	39702304	39681437	39681506	39743554	39743682	61953	2,1,14	8,17,15	44,31,45	3,2,9	685	62	4.38069580611e-11	6.99243365302e-09	0.022,0.005,0.078	0.57,0.584,0.312	-0.454
88025	XLOC_048669	MET	7	+	116335803	116335853	116311947	116312631	116371721	116371913	88025	3,7,15	22,23,46	19,32,34	9,17,13	86	86	4.40736336316e-11	7.00568770588e-09	0.12,0.233,0.246	0.679,0.653,0.723	-0.485
100788	XLOC_034211	TEKT4P2	21	-	9916318	9916547	9907046	9909277	9966321	9966380	100788	21,44,35	33,36,30	65,94,106	13,25,16	267	52	4.43557413021e-11	7.03587182925e-09	0.11,0.192,0.185	0.493,0.423,0.563	-0.331
60212	XLOC_020110	USB1	16	+	58046224	58048198	58043832	58044016	58051237	58051343	60212	90,31,91	11,31,13	433,799,664	2,18,22	2046	86	4.72462069467e-11	7.4788197046e-09	0.256,0.04,0.227	0.901,0.651,0.559	-0.529
20394	XLOC_025856	ILF3	19	+	10795091	10795152	10794592	10794646	10798021	10798384	20394	46,120,172	93,118,184	176,455,383	73,158,172	69	47	4.80498973943e-11	7.58451556335e-09	0.252,0.409,0.389	0.622,0.662,0.603	-0.279
43648	XLOC_052423	ASPH	8	-	62594997	62595042	62593526	62593595	62596597	62596747	43648	32,21,23	1935,2383,2843	51,32,44	882,1514,1665	52	62	4.85105289272e-11	7.63145636307e-09	0.019,0.01,0.01	0.064,0.025,0.031	-0.027
40214	XLOC_023693	MED24	17	-	38191168	38191225	38189597	38189709	38191369	38191602	40214	5,7,5	69,62,68	31,97,95	91,142,114	100	86	4.95564700387e-11	7.77995792389e-09	0.059,0.089,0.059	0.227,0.37,0.417	-0.269
96425	XLOC_049999	SLC25A13	7	-	95818892	95818986	95818605	95818690	95820420	95820559	96425	4,1,4	6,5,5	83,140,175	14,0,5	164	78	5.17831333369e-11	8.11283266394e-09	0.241,0.087,0.276	0.738,1.0,0.943	-0.692
1299	XLOC_048370	PHTF2	7	+	77569844	77569976	77569346	77569619	77578994	77579150	1299	17,18,41	10,6,9	65,88,112	0,0,1	204	86	5.19665421805e-11	8.12488367887e-09	0.417,0.558,0.658	1.0,1.0,0.979	-0.449
55489	XLOC_044258	PKD2L2	5	-	137292165	137292231	137289854	137290065	137295304	137295452	55489	0,0,2	19,7,20	22,22,28	12,11,20	118	86	5.22889509469e-11	8.13826271546e-09	0.0,0.0,0.068	0.572,0.593,0.505	-0.534
67950	XLOC_019488	TNFRSF12A	16	+	3071215	3071320	3070312	3070492	3071555	3071690	67950	448,645,753	41,35,12	892,1679,1390	9,17,22	177	86	5.21841458934e-11	8.13826271546e-09	0.841,0.9,0.968	0.98,0.98,0.968	-0.073
6832	XLOC_025913	ZNF791	19	+	12723039	12723179	12721731	12721896	12734513	12734640	6832	3,3,2	40,25,38	8,32,34	12,41,28	212	86	5.23721066514e-11	8.13826271546e-09	0.03,0.046,0.021	0.213,0.24,0.33	-0.229
27902	XLOC_027077	AP3D1	19	-	2112858	2112966	2111677	2111827	2114123	2114301	27902	292,303,261	18,48,49	354,611,595	9,25,11	180	86	5.75568481764e-11	8.88962024729e-09	0.886,0.751,0.718	0.949,0.921,0.963	-0.159
72717	XLOC_016327	HNRNPC	14	-	21704531	21704619	21702111	21702388	21737456	21737570	72717	3,3,12	545,896,957	13,29,58	362,760,870	162	86	5.86330983765e-11	9.03755179784e-09	0.003,0.002,0.007	0.019,0.02,0.034	-0.02
45247	XLOC_004387	S100A5	1	-	153517945	153517994	153517129	153517285	153518228	153518278	45247	14,13,8	1778,2028,1309	23,36,45	834,1653,1299	42	43	6.28751495313e-11	9.65241078257e-09	0.008,0.007,0.006	0.027,0.022,0.034	-0.021
61165	XLOC_006816	NMT2	10	-	15182985	15183028	15177272	15177417	15183420	15183556	61165	5,1,4	103,141,154	26,43,36	128,238,215	72	86	6.94018176262e-11	1.06116630887e-08	0.055,0.008,0.03	0.195,0.177,0.167	-0.149
40249	XLOC_016010	PAPOLA	14	+	97026985	97027048	97022511	97022750	97031291	97033448	40249	103,88,134	166,166,168	169,248,299	98,190,192	112	86	7.0035310884e-11	1.0671001239e-08	0.323,0.289,0.38	0.57,0.501,0.545	-0.208
80687	XLOC_006966	PARD3	10	-	34661425	34661464	34648998	34649187	34663801	34663930	80687	19,34,37	131,196,207	30,62,67	68,114,127	64	86	7.00696167755e-11	1.0671001239e-08	0.163,0.189,0.194	0.372,0.422,0.415	-0.221
9448	XLOC_009852	APIP	11	-	34916556	34916657	34912050	34912099	34937774	34938046	9448	118,138,96	23,53,30	136,241,276	10,18,11	129	42	7.15396630824e-11	1.08731737328e-08	0.626,0.459,0.51	0.816,0.813,0.891	-0.308
89522	XLOC_046097	SYTL3	6	+	159134831	159134910	159129353	159129423	159146534	159146669	89522	29,16,31	37,17,26	29,51,43	6,6,4	121	63	7.18625159379e-11	1.09005293062e-08	0.29,0.329,0.383	0.716,0.816,0.848	-0.459
55481	XLOC_044258	PKD2L2	5	-	137354643	137354835	137353990	137354203	137356719	137356886	55481	6,14,18	9,29,13	56,96,98	4,19,5	264	86	7.31890104078e-11	1.10797125319e-08	0.178,0.136,0.311	0.82,0.622,0.865	-0.561
46516	XLOC_011570	NR4A1	12	+	52437585	52437695	52435593	52435713	52448110	52448988	46516	4,8,5	20,21,22	24,16,34	4,5,13	182	86	7.33985094925e-11	1.10894247074e-08	0.086,0.153,0.097	0.739,0.602,0.553	-0.519
47720	XLOC_014893	DIS3	13	-	73354983	73355141	73352324	73352518	73355426	73355494	47720	147,174,223	25,41,47	205,410,420	20,12,13	205	61	7.87977461059e-11	1.1858205981e-08	0.636,0.558,0.585	0.753,0.91,0.906	-0.263
80110	XLOC_027018	MIER2	19	-	336082	336173	334399	334542	344773	344793	80110	18,15,26	20,9,10	19,66,63	1,1,2	95	13	7.96559485039e-11	1.19637589743e-08	0.11,0.186,0.262	0.722,0.9,0.812	-0.625
61116	XLOC_008780	PPFIA1	11	+	70196028	70196145	70194294	70194526	70200406	70200558	61116	11,8,3	63,91,182	40,39,32	74,132,124	189	86	8.36144486982e-11	1.25336251607e-08	0.074,0.038,0.007	0.197,0.119,0.105	-0.101
18559	XLOC_014788	EBPL	13	-	50243912	50243982	50237192	50237331	50265389	50265611	18559	186,215,356	63,67,71	223,369,395	16,32,42	126	86	8.75622907515e-11	1.30740267314e-08	0.668,0.687,0.774	0.905,0.887,0.865	-0.176
78783	XLOC_033085	GNAS	20	+	57473995	57474040	57470666	57470739	57478585	57478640	78783	178,212,211	388,439,479	152,278,314	155,300,346	18	28	9.23433551847e-11	1.37609635037e-08	0.416,0.429,0.407	0.604,0.59,0.585	-0.176
27907	XLOC_027077	AP3D1	19	-	2112858	2112930	2111677	2111827	2114123	2114301	27907	328,301,283	18,48,49	341,581,543	9,25,11	130	86	9.42977917973e-11	1.4024820504e-08	0.923,0.806,0.793	0.962,0.939,0.97	-0.116
42068	XLOC_034027	SON	21	+	34944856	34944936	34941276	34941393	34945613	34945761	42068	2,0,2	163,226,364	24,34,28	289,442,416	146	86	9.72791847076e-11	1.43472440046e-08	0.007,0.0,0.003	0.047,0.043,0.038	-0.039
81129	XLOC_027353	LPHN1	19	-	14275432	14275517	14273759	14274218	14281493	14281603	81129	9,6,10	43,32,55	30,39,44	36,28,36	156	86	9.67710356292e-11	1.43472440046e-08	0.103,0.094,0.091	0.315,0.434,0.403	-0.288
50282	XLOC_019684	C16orf52	16	+	22094996	22095189	22086807	22087020	22096964	22097071	50282	16,26,42	88,142,127	27,33,41	19,42,50	265	86	1.08003828103e-10	1.58470693781e-08	0.056,0.056,0.097	0.316,0.203,0.21	-0.173
46702	XLOC_030793	C2orf61	2	-	47399552	47399598	47397872	47397903	47403579	47403650	46702	7,8,17	16,22,29	66,75,87	28,32,25	17	2	1.08982378677e-10	1.59599568681e-08	0.049,0.041,0.065	0.217,0.216,0.29	-0.189
65873	XLOC_062835	KDM5C	X	-	53250869	53250912	53250020	53250098	53253921	53254604	65873	0,3,4	98,94,169	3,16,20	21,74,77	57	71	1.13388076706e-10	1.65733399933e-08	0.0,0.038,0.029	0.151,0.212,0.244	-0.18
50280	XLOC_019684	C16orf52	16	+	22092016	22095189	22086807	22087020	22096964	22097071	50280	489,984,1634	88,142,127	883,1169,1130	19,42,50	3245	86	1.13821840841e-10	1.66049308078e-08	0.128,0.155,0.254	0.552,0.425,0.375	-0.272
52729	XLOC_031419	MIR4435-1HG	2	-	112234912	112235058	112186888	112187197	112252461	112252565	52729	0,0,1	49,101,71	5,34,15	68,98,67	218	86	1.17373777364e-10	1.7057875172e-08	0.0,0.0,0.006	0.028,0.12,0.081	-0.074
77231	XLOC_053242	DENND4C	9	+	19371753	19371818	19369834	19369985	19372034	19373543	77231	24,39,71	14,42,33	33,72,68	2,7,3	116	86	1.24257937273e-10	1.79898142278e-08	0.56,0.408,0.615	0.924,0.884,0.944	-0.39
100996	XLOC_050864	PDLIM2	8	+	22442833	22442912	22442529	22442675	22447108	22447254	100996	60,95,116	18,17,38	99,111,90	1,6,2	144	86	1.27716504039e-10	1.84555186083e-08	0.666,0.769,0.646	0.983,0.917,0.964	-0.261
99785	XLOC_013593	VPS29	12	-	110936624	110936664	110933816	110934008	110939853	110939883	99785	4,3,3	166,224,212	10,26,10	60,131,144	33	23	1.40219946765e-10	2.02240103937e-08	0.017,0.009,0.01	0.104,0.122,0.046	-0.079
43166	XLOC_055593	NSMF	9	-	140349690	140349759	140348842	140348895	140350862	140350938	43166	94,85,115	21,13,18	142,216,243	1,9,7	67	29	1.45824907705e-10	2.0913813549e-08	0.66,0.739,0.734	0.984,0.912,0.938	-0.234
73224	XLOC_032007	ORMDL1	2	-	190647739	190647849	190647147	190647328	190648994	190649097	73224	21,34,35	23,30,58	112,163,141	18,32,52	182	86	1.50328305359e-10	2.14789307908e-08	0.301,0.349,0.222	0.746,0.706,0.562	-0.381
88230	XLOC_028751	AHSA2	2	+	61410681	61410797	61408454	61408540	61411846	61411935	88230	47,64,63	76,105,134	55,97,84	35,63,52	177	75	1.50734202897e-10	2.14966695563e-08	0.208,0.205,0.166	0.4,0.395,0.406	-0.207
32747	XLOC_046791	GPR110	6	-	46995439	46995497	46993589	46993739	46996728	46996840	32747	20,35,53	10,13,20	53,107,94	3,4,5	102	86	1.55176871353e-10	2.20889644226e-08	0.628,0.694,0.691	0.937,0.958,0.941	-0.274
61675	XLOC_043777	COL4A3BP	5	-	74695134	74695212	74685416	74685512	74696029	74696122	61675	0,3,7	93,87,161	21,32,29	80,151,150	142	86	1.61579305491e-10	2.29148287181e-08	0.0,0.02,0.026	0.137,0.114,0.105	-0.103
37797	XLOC_020800	RP11-1212A22.1	16	-	18466434	18466520	18462114	18462243	18468688	18468926	37797	52,114,124	61,112,159	105,181,228	53,78,107	158	86	1.63927205143e-10	2.32046714249e-08	0.317,0.357,0.298	0.519,0.558,0.537	-0.214
78418	XLOC_037129	MYNN	3	+	169491818	169491885	169490618	169491250	169492052	169492349	78418	14,6,5	65,80,104	30,27,46	58,62,83	120	86	1.67246216876e-10	2.35869720059e-08	0.134,0.051,0.033	0.27,0.238,0.284	-0.191
27128	XLOC_015101	ANKRD10	13	-	111546631	111546740	111545374	111545610	111558379	111558471	27128	27,34,46	382,429,315	24,41,25	48,145,105	180	85	1.69525615767e-10	2.37765908673e-08	0.032,0.036,0.065	0.191,0.118,0.101	-0.092
30311	XLOC_037812	SHISA5	3	-	48576686	48576743	48575930	48576052	48577129	48577204	30311	163,265,382	79,127,148	13,38,38	0,0,0	82	68	1.71627045908e-10	2.39831508218e-08	0.631,0.634,0.682	1.0,1.0,1.0	-0.351
58064	XLOC_039051	PIGG	4	+	524224	524534	520827	521019	527606	527770	58064	107,89,128	10,13,6	223,356,374	2,0,2	382	86	1.94897875616e-10	2.71356169959e-08	0.707,0.606,0.828	0.962,1.0,0.977	-0.266
81453	XLOC_018871	ANXA2	15	-	60688478	60688626	60678226	60678285	60690141	60690185	81453	39,32,38	20,16,36	94,176,191	7,33,29	137	3	1.9626700265e-10	2.72764658801e-08	0.041,0.042,0.023	0.227,0.105,0.126	-0.117
34401	XLOC_007283	SPOCK2	10	-	73862607	73862725	73853449	73857208	73887839	73887925	34401	8,7,14	72,77,131	21,37,48	58,65,107	183	79	1.98315031064e-10	2.75109822548e-08	0.046,0.038,0.044	0.135,0.197,0.162	-0.122
10327	XLOC_050816	PCM1	8	+	17840741	17840798	17829837	17830196	17842955	17843128	10327	0,3,4	31,82,108	23,25,22	26,57,87	100	86	2.17831308547e-10	3.01635084928e-08	0.0,0.031,0.031	0.432,0.274,0.179	-0.274
35837	XLOC_025642	CIRBP	19	+	1273492	1273714	1271979	1272050	1274305	1274443	35837	16,13,49	37,43,56	47,111,118	28,39,56	272	64	2.4067858817e-10	3.29682135012e-08	0.092,0.066,0.171	0.283,0.401,0.331	-0.229
84482	XLOC_019797	TMEM219	16	+	29983362	29983461	29982728	29982899	29984270	29984373	84482	8,26,27	143,265,156	49,47,51	43,131,127	172	86	2.4629220885e-10	3.36767077972e-08	0.027,0.047,0.08	0.363,0.152,0.167	-0.176
5761	XLOC_003319	MEAF6	1	-	37962147	37962205	37961485	37961519	37967404	37967597	5761	0,0,0	50,75,104	19,14,11	51,82,90	51	27	2.62114108196e-10	3.57759968285e-08	0.0,0.0,0.0	0.165,0.083,0.061	-0.103
31194	XLOC_018955	CALML4	15	-	68510873	68510988	68489777	68489966	68521839	68522080	31194	49,68,80	34,51,45	89,155,144	1,18,27	187	86	2.64115729287e-10	3.59206807721e-08	0.399,0.38,0.45	0.976,0.798,0.71	-0.418
62975	XLOC_014665	SUPT20H	13	-	37622700	37622736	37622014	37622073	37625624	37625720	62975	9,9,26	15,22,27	23,40,85	4,7,17	29	52	3.01348279663e-10	4.0838847321e-08	0.518,0.423,0.633	0.912,0.911,0.9	-0.383
53032	XLOC_062345	NSDHL	X	+	152000177	152000244	151999510	151999661	152014825	152014976	53032	8,7,3	110,78,74	23,63,40	78,148,130	120	86	3.05855452076e-10	4.13761689406e-08	0.05,0.06,0.028	0.174,0.234,0.181	-0.15
72994	XLOC_029864	INPP1	2	+	191227352	191227413	191224764	191225032	191231420	191231621	72994	59,106,120	17,16,10	65,132,150	0,0,1	108	86	3.08494452206e-10	4.16593092291e-08	0.734,0.841,0.905	1.0,1.0,0.992	-0.171
44245	XLOC_033807	LAMA5	20	-	60926043	60926313	60921968	60922084	60926759	60926857	44245	10,8,9	66,93,189	12,22,20	28,69,35	342	86	3.20280912902e-10	4.31745461e-08	0.037,0.021,0.012	0.097,0.074,0.126	-0.076
81764	XLOC_053180	UHRF2	9	+	6495584	6497103	6493825	6493932	6497197	6497360	81764	44,67,189	117,122,133	75,174,165	61,82,79	1591	86	3.24648308236e-10	4.36860963347e-08	0.02,0.029,0.071	0.062,0.103,0.101	-0.049
96985	XLOC_030344	SEPT2	2	+	242263630	242263656	242254684	242255025	242265407	242265528	96985	216,228,246	15,25,13	217,439,419	0,3,5	38	86	3.31524807606e-10	4.45328869203e-08	0.97,0.954,0.977	1.0,0.997,0.995	-0.03
44201	XLOC_008196	METTL15	11	+	28349641	28349712	28318299	28318478	28351942	28355379	44201	0,1,4	56,79,139	8,26,19	38,106,90	128	86	3.44508199746e-10	4.61955828194e-08	0.0,0.008,0.019	0.124,0.141,0.124	-0.121
40444	XLOC_047114	PNISR	6	-	99864224	99864304	99862447	99862562	99873090	99873501	40444	156,163,158	18,21,25	163,300,214	2,9,5	146	86	3.81028431029e-10	5.06715249234e-08	0.836,0.821,0.788	0.98,0.952,0.962	-0.15
46636	XLOC_006446	SLK	10	+	105761929	105763285	105761201	105761330	105765318	105765449	46636	1644,2196,3544	15,46,61	1412,2717,3242	2,8,18	1428	86	3.81208620226e-10	5.06715249234e-08	0.868,0.742,0.778	0.977,0.953,0.916	-0.153
87407	XLOC_002324	CR1L	1	+	207941123	207941168	207940357	207940540	207943665	207943707	87407	37,54,54	93,141,127	61,87,93	56,67,99	38	35	3.88960197384e-10	5.16119741565e-08	0.268,0.261,0.281	0.501,0.545,0.464	-0.233
65358	XLOC_017794	USP8	15	+	50776471	50776558	50773677	50774262	50781997	50782078	65358	53,61,59	64,74,121	146,159,212	47,93,98	148	74	4.00797617317e-10	5.30903760522e-08	0.293,0.292,0.196	0.608,0.461,0.52	-0.269
28958	XLOC_037212	FXR1	3	+	180693100	180693192	180687945	180688146	180693909	180700541	28958	713,972,1114	456,501,651	887,1482,1283	170,369,454	170	86	4.0405545576e-10	5.34291562627e-08	0.442,0.495,0.464	0.725,0.67,0.588	-0.194
35773	XLOC_007769	CTBP2	10	-	126776759	126776888	126727565	126727724	126799558	126799662	35773	5,15,13	176,180,228	20,48,63	125,238,248	201	86	4.10666611828e-10	5.4209413753e-08	0.012,0.034,0.024	0.064,0.079,0.098	-0.057
25885	XLOC_049351	OSBPL3	7	-	24902818	24902911	24901231	24901388	24903114	24903218	25885	39,59,50	104,97,141	84,145,108	69,102,113	172	86	4.24669077681e-10	5.59609694109e-08	0.158,0.233,0.151	0.378,0.415,0.323	-0.191
75250	XLOC_008958	EED	11	+	85981124	85981199	85979497	85979603	85988021	85988180	75250	0,1,1	52,72,107	28,33,31	115,172,184	136	86	4.41467085111e-10	5.79742782441e-08	0.0,0.009,0.006	0.133,0.108,0.096	-0.107
78576	XLOC_032953	CD40	20	+	44755278	44755340	44751764	44751858	44756776	44756863	78576	29,20,40	37,25,16	44,64,69	2,8,1	104	80	4.4497983076e-10	5.82351134259e-08	0.376,0.381,0.658	0.944,0.86,0.982	-0.457
33671	XLOC_054158	GLE1	9	+	131269494	131269619	131266969	131267183	131271154	131271376	33671	10,9,18	64,102,124	36,72,48	91,121,114	197	86	4.67349603461e-10	6.09535727263e-08	0.064,0.037,0.06	0.147,0.206,0.155	-0.116
54177	XLOC_006629	ZRANB1	10	+	126650855	126650977	126631025	126631876	126655162	126655350	54177	7,6,10	127,166,172	8,33,50	74,159,160	194	86	4.88443174795e-10	6.34876275136e-08	0.024,0.016,0.025	0.046,0.084,0.122	-0.062
52573	XLOC_047359	HBS1L	6	-	135358948	135359164	135323758	135323980	135360710	135360905	52573	41,26,20	242,312,370	59,106,114	240,448,444	288	86	4.9253767731e-10	6.37615505813e-08	0.048,0.024,0.016	0.068,0.066,0.071	-0.039
87209	XLOC_042515	PAM	5	+	102323221	102323275	102296861	102296933	102325975	102326105	87209	56,50,58	331,332,520	41,74,84	120,236,226	73	65	4.9360571186e-10	6.37615505813e-08	0.131,0.118,0.09	0.233,0.218,0.249	-0.12
8241	XLOC_011501	SPATS2	12	+	49906644	49906688	49893852	49893988	49908337	49908396	8241	1,2,0	274,357,456	10,16,10	149,271,286	40	52	5.07262343241e-10	6.53768619334e-08	0.005,0.007,0.0	0.08,0.071,0.043	-0.061
71962	XLOC_049094	ACTR3B	7	+	152480271	152480327	152456833	152457011	152497615	152497740	71962	9,12,29	10,11,25	44,63,74	7,5,13	98	86	5.30865018611e-10	6.81884498148e-08	0.441,0.489,0.504	0.847,0.917,0.833	-0.388
77611	XLOC_040478	STX18	4	-	4426890	4426949	4425244	4425314	4436496	4436585	77611	17,26,48	5,10,5	115,168,148	0,1,3	77	59	5.89068682721e-10	7.50329922442e-08	0.723,0.666,0.88	1.0,0.992,0.974	-0.232
17254	XLOC_033715	ADNP	20	-	49545187	49545362	49518553	49518646	49547362	49547958	17254	56,55,98	30,18,19	70,175,120	3,5,5	247	86	5.96373395112e-10	7.58368288338e-08	0.394,0.515,0.642	0.89,0.924,0.893	-0.385
68898	XLOC_044205	SKP1	5	-	133510152	133510205	133509657	133509713	133512545	133512649	68898	7,13,4	1225,1469,1435	44,73,38	1319,2317,2277	55	49	6.4157568147e-10	8.11790072053e-08	0.005,0.008,0.002	0.029,0.027,0.015	-0.019
8236	XLOC_011501	SPATS2	12	+	49835512	49835599	49760638	49761370	49854552	49854820	8236	4,0,8	83,102,144	3,27,18	24,41,72	160	86	7.33426319677e-10	9.20377653597e-08	0.025,0.0,0.029	0.063,0.261,0.118	-0.129
1872	XLOC_026393	SAMD4B	19	+	39838927	39839029	39833107	39833216	39844645	39844706	1872	7,13,15	39,32,61	25,63,44	19,50,44	142	54	7.96868793174e-10	9.96713035764e-08	0.064,0.134,0.086	0.333,0.324,0.276	-0.216
86306	XLOC_038279	POPDC2	3	-	119395708	119395813	119393991	119394080	119396050	119396301	86306	12,25,12	440,514,490	48,71,51	401,670,586	173	82	8.07428457428e-10	1.00826802692e-07	0.013,0.023,0.011	0.054,0.048,0.04	-0.032
16082	XLOC_054144	C9orf16	9	+	130924282	130924623	130922637	130922765	130925721	130925825	16082	34,25,25	260,232,269	27,106,55	115,243,252	413	86	8.11069544859e-10	1.01115987146e-07	0.027,0.022,0.019	0.047,0.083,0.043	-0.035
96605	XLOC_024053	VEZF1	17	-	56063345	56063505	56060059	56060754	56065439	56065620	96605	2,2,10	86,81,104	9,27,24	35,88,60	232	86	8.51118175937e-10	1.05591243232e-07	0.009,0.009,0.034	0.087,0.102,0.129	-0.089
72390	XLOC_003882	GCLM	1	-	94370078	94370144	94367140	94367225	94374593	94374966	72390	84,124,142	23,30,23	324,440,329	19,22,29	110	78	9.18846332354e-10	1.1325708799e-07	0.721,0.746,0.814	0.924,0.934,0.889	-0.155
101397	XLOC_019616	NDE1	16	+	15745787	15745907	15744103	15744151	15758592	15758718	101397	27,15,10	190,166,209	7,43,41	50,97,134	147	41	9.63135793342e-10	1.183338724e-07	0.038,0.025,0.013	0.038,0.11,0.079	-0.05
87256	XLOC_021891	MPRIP	17	+	17083920	17083983	17083316	17083402	17088136	17095962	87256	14,10,22	160,180,316	15,82,67	129,213,242	105	79	1.04861519468e-09	1.2862900663e-07	0.062,0.04,0.05	0.08,0.225,0.172	-0.108
80198	XLOC_049080	GALNT11	7	+	151724681	151724803	151722739	151722969	151791274	151791607	80198	2,3,7	41,45,76	12,31,9	16,33,27	194	86	1.12601794555e-09	1.37901953787e-07	0.021,0.029,0.039	0.25,0.294,0.129	-0.195
80607	XLOC_004555	DCAF8	1	-	160194851	160194909	160194231	160194339	160195380	160195453	80607	93,90,150	10,15,32	89,161,168	3,3,3	82	66	1.15882359264e-09	1.41612948839e-07	0.882,0.828,0.79	0.96,0.977,0.978	-0.138
85918	XLOC_024772	HAUS1	18	+	43702432	43702556	43685159	43685334	43703264	43703330	85918	79,114,114	4,9,12	178,303,351	1,1,2	169	59	1.16003162631e-09	1.41612948839e-07	0.873,0.816,0.768	0.984,0.991,0.984	-0.167
31383	XLOC_048600	KMT2E	7	+	104678572	104678646	104654625	104654982	104681285	104681470	31383	10,5,15	51,59,82	16,31,35	20,50,29	134	86	1.1946706957e-09	1.45161578926e-07	0.112,0.052,0.105	0.339,0.285,0.436	-0.264
486	XLOC_051231	CSPP1	8	+	68004037	68004118	67998241	67998345	68005777	68005876	486	12,0,0	32,79,111	38,64,73	83,168,151	148	86	1.19480814131e-09	1.45161578926e-07	0.179,0.0,0.0	0.21,0.181,0.219	-0.144
99825	XLOC_023758	KRT15	17	-	39675916	39676124	39674581	39674713	39677936	39678153	99825	24,40,37	114,299,315	6,19,25	11,36,46	280	86	1.20083798461e-09	1.4566222027e-07	0.061,0.039,0.035	0.143,0.139,0.143	-0.097
55862	XLOC_034488	PSMG1	21	-	40551849	40551912	40550374	40550573	40552210	40552362	55862	134,142,146	12,19,33	721,1015,971	23,43,56	112	86	1.23779475558e-09	1.49669198512e-07	0.896,0.852,0.773	0.96,0.948,0.93	-0.106
66934	XLOC_034961	EMID1	22	+	29612311	29612624	29611515	29611619	29621121	29621205	66934	2,5,5	19,7,20	7,26,19	2,8,4	376	77	1.26575250281e-09	1.52807570347e-07	0.021,0.128,0.049	0.418,0.4,0.493	-0.371
95775	XLOC_032792	RALY	20	+	32661624	32661672	32661368	32661441	32663679	32663845	95775	255,306,345	68,68,74	301,527,451	22,50,51	62	66	1.30023214417e-09	1.56474940277e-07	0.8,0.827,0.832	0.936,0.918,0.904	-0.1
84267	XLOC_035296	NBEAP3	22	-	16189263	16189411	16189031	16189143	16192905	16193004	84267	23,15,25	12,22,10	62,86,94	1,7,5	220	86	1.35049937899e-09	1.61758872242e-07	0.428,0.21,0.494	0.96,0.828,0.88	-0.512
6584	XLOC_043858	NA	5	-	82220014	82220166	82207672	82209710	82271162	82271773	6584	0,0,3	1,9,9	39,29,20	2,1,4	224	86	1.41245837249e-09	1.68124413267e-07	0.0,0.0,0.113	0.882,0.918,0.657	-0.781
70587	XLOC_009503	NA	11	-	3398846	3399130	3392806	3392933	3400267	3400448	70587	10,11,24	52,63,63	28,66,58	41,72,49	356	86	1.41105660489e-09	1.68124413267e-07	0.044,0.04,0.084	0.142,0.181,0.222	-0.126
41125	XLOC_053922	INVS	9	+	102977682	102977770	102888664	102888831	102988343	102988516	41125	2,1,4	9,26,31	8,20,23	7,15,15	162	86	1.49791901105e-09	1.7746618743e-07	0.106,0.02,0.064	0.378,0.414,0.449	-0.35
35356	XLOC_030303	LRRFIP1	2	+	238666098	238666191	238664737	238664830	238668706	238668848	35356	0,4,10	199,295,428	14,40,28	251,365,378	172	86	1.60556579143e-09	1.89630741106e-07	0.0,0.007,0.012	0.027,0.052,0.036	-0.032
1871	XLOC_026393	SAMD4B	19	+	39838927	39839029	39833107	39833216	39847328	39847729	1871	4,9,8	40,40,53	14,41,18	6,27,22	174	86	1.71028102791e-09	2.01375033746e-07	0.047,0.1,0.069	0.536,0.429,0.288	-0.346
26976	XLOC_009209	UBE4A	11	+	118274638	118274700	118272333	118272432	118277651	118277812	26976	28,5,7	1927,2077,1678	46,88,83	1808,3307,3040	110	86	1.71794356518e-09	2.01654858671e-07	0.011,0.002,0.003	0.02,0.02,0.021	-0.015
50200	XLOC_034009	EVA1C	21	+	33876235	33876325	33867336	33867480	33887123	33887887	50200	30,43,41	5,7,14	73,103,89	0,1,0	166	86	1.80040993225e-09	2.11010256545e-07	0.757,0.761,0.603	1.0,0.982,1.0	-0.287
57084	XLOC_046272	SLC35B3	6	-	8434617	8434663	8430096	8430390	8435575	8435794	57084	11,12,18	9,16,13	33,51,59	4,4,6	78	86	1.80856973842e-09	2.11641493715e-07	0.574,0.453,0.604	0.901,0.934,0.916	-0.373
81762	XLOC_053180	UHRF2	9	+	6496959	6497103	6493825	6493932	6497197	6497360	81762	4,13,14	117,122,133	12,25,46	61,82,79	216	86	1.96967153698e-09	2.29788989187e-07	0.013,0.041,0.04	0.073,0.108,0.188	-0.092
63042	XLOC_014222	BORA	13	+	73309097	73309143	73303063	73303231	73312099	73312181	63042	9,27,36	25,47,25	38,82,89	7,13,14	67	75	2.02552752349e-09	2.35944578606e-07	0.287,0.391,0.617	0.859,0.876,0.877	-0.439
61029	XLOC_018911	SPG21	15	-	65281506	65281611	65275844	65275931	65282002	65282045	61029	3,0,10	91,106,140	17,36,31	69,160,150	121	30	2.03244487906e-09	2.36389450278e-07	0.008,0.0,0.017	0.058,0.053,0.049	-0.045
12139	XLOC_027474	SUGP2	19	-	19104446	19104549	19101696	19101958	19105174	19105295	12139	61,72,80	72,85,101	73,144,134	34,73,60	175	86	2.05797578978e-09	2.38994576573e-07	0.294,0.294,0.28	0.513,0.492,0.523	-0.22
66903	XLOC_013718	ZCCHC8	12	-	122967181	122967242	122966491	122966634	122973932	122974010	66903	20,36,34	5,11,6	71,85,77	0,0,1	93	71	2.1489010571e-09	2.49174548411e-07	0.753,0.714,0.812	1.0,1.0,0.983	-0.235
93234	XLOC_028778	MDH1	2	+	63821621	63821720	63815742	63816180	63826303	63826426	93234	607,696,772	30,27,13	719,1236,1206	5,11,10	172	86	2.19548756952e-09	2.53421044749e-07	0.91,0.928,0.967	0.986,0.983,0.984	-0.049
85913	XLOC_024772	HAUS1	18	+	43699891	43700026	43685159	43685334	43703264	43703330	85913	20,52,52	4,9,12	78,104,156	1,1,2	180	59	2.23041285441e-09	2.5706350448e-07	0.621,0.654,0.587	0.962,0.972,0.962	-0.345
90403	XLOC_022995	GPS1	17	+	80010250	80010335	80009800	80009840	80011149	80011242	90403	22,18,14	209,135,152	91,116,133	236,479,405	103	33	2.23925467058e-09	2.57693292392e-07	0.033,0.041,0.029	0.11,0.072,0.095	-0.058
40506	XLOC_025647	DAZAP1	19	+	1421146	1421257	1407733	1407801	1428840	1428994	40506	83,93,138	13,7,9	139,265,196	0,0,2	158	61	2.32776253828e-09	2.67475340581e-07	0.711,0.837,0.855	1.0,1.0,0.974	-0.19
54558	XLOC_054350	CBWD1	9	-	177722	177820	175697	175784	178815	179028	54558	46,59,103	331,373,380	175,281,250	450,683,682	166	80	2.34952335365e-09	2.69569823815e-07	0.063,0.071,0.116	0.158,0.165,0.15	-0.074
33613	XLOC_015690	JKAMP	14	+	59953448	59953522	59951220	59951311	59954391	59954546	33613	147,215,270	33,24,19	239,442,344	8,8,10	132	84	2.3609949551e-09	2.70479268895e-07	0.739,0.851,0.9	0.95,0.972,0.956	-0.129
95037	XLOC_038118	CLDND1	3	-	98240496	98240547	98239976	98240281	98241692	98241910	95037	2,2,4	10,32,35	9,23,17	9,10,13	88	86	2.36456376701e-09	2.70481988449e-07	0.163,0.058,0.1	0.494,0.692,0.561	-0.475
22566	XLOC_016735	ZBTB25	14	-	64953831	64954775	64915823	64916356	64957078	64957258	22566	318,451,698	66,99,63	150,316,329	0,9,6	1016	86	2.36888220151e-09	2.70570320675e-07	0.29,0.278,0.484	1.0,0.748,0.823	-0.506
46786	XLOC_012384	RAN	12	+	131357128	131357174	131356392	131356671	131357380	131357465	46786	742,864,818	78,121,85	1220,2157,2202	79,135,104	70	78	2.44817199846e-09	2.78791980804e-07	0.914,0.888,0.915	0.945,0.947,0.959	-0.045
18570	XLOC_020707	DEXI	16	-	11027700	11027861	11023073	11023416	11035425	11036317	18570	3,4,3	149,153,135	12,36,15	82,154,166	233	86	2.47545051124e-09	2.81478275867e-07	0.007,0.01,0.008	0.051,0.079,0.032	-0.046
13105	XLOC_006515	RP11-57H14.3	10	+	114919678	114919751	114917779	114917828	114925313	114925391	13105	2,1,9	38,52,91	9,22,15	12,44,37	73	27	2.50990350725e-09	2.84971157435e-07	0.019,0.007,0.035	0.217,0.156,0.13	-0.147
57330	XLOC_036657	ABHD10	3	+	111709546	111709598	111705760	111705898	111710223	111712222	57330	30,27,40	738,901,888	45,116,83	526,1064,1030	90	86	2.65785105036e-09	3.0087347098e-07	0.037,0.028,0.041	0.076,0.094,0.071	-0.045
82162	XLOC_012887	SLC38A1	12	-	46648596	46648719	46636982	46637097	46662647	46663218	82162	17,19,49	63,59,147	42,91,120	55,111,98	195	86	2.6893138827e-09	3.03984104626e-07	0.106,0.124,0.128	0.252,0.266,0.351	-0.17
83932	XLOC_042226	SMN2	5	+	69372347	69372401	69366467	69366578	69372845	69373419	83932	40,77,50	119,74,255	373,549,549	71,276,251	94	86	2.77258094261e-09	3.12932515916e-07	0.235,0.488,0.152	0.828,0.645,0.667	-0.422
42706	XLOC_036093	CMTM7	3	+	32490945	32491044	32483331	32483505	32495732	32495850	42706	288,360,387	40,32,58	305,458,443	9,17,23	172	86	2.82192391676e-09	3.17562169618e-07	0.783,0.849,0.769	0.944,0.931,0.906	-0.127
31200	XLOC_018955	CALML4	15	-	68491878	68492019	68489777	68489966	68510873	68510988	31200	1,3,3	15,33,34	11,21,30	16,13,11	213	86	2.86152501694e-09	3.21544382537e-07	0.026,0.035,0.034	0.217,0.395,0.524	-0.347
85809	XLOC_029799	OSBPL6	2	+	179236852	179236960	179226408	179226542	179238616	179238754	85809	14,30,22	12,7,12	58,84,86	0,3,2	180	86	2.86892931634e-09	3.21902307321e-07	0.358,0.672,0.467	1.0,0.93,0.954	-0.462
27861	XLOC_013562	SNORA40	12	-	109196097	109196144	109194555	109194702	109198831	109198960	27861	96,80,195	65,59,79	73,127,141	7,29,20	80	86	3.04139113894e-09	3.40751925285e-07	0.614,0.593,0.726	0.918,0.825,0.883	-0.231
52441	XLOC_004470	MEF2D	1	-	156446285	156446306	156444899	156445029	156446803	156446994	52441	0,0,1	112,98,163	8,9,10	47,79,81	28	86	3.18096782248e-09	3.55867277008e-07	0.0,0.0,0.018	0.343,0.259,0.275	-0.286
32477	XLOC_063594	TREX2	X	-	152720334	152720511	152719851	152719966	152720999	152721224	32477	5,4,5	39,54,43	39,67,66	75,146,84	249	86	3.27799465349e-09	3.661851187e-07	0.042,0.025,0.039	0.152,0.137,0.213	-0.132
13594	XLOC_035692	CSNK1E	22	-	38691392	38691453	38690347	38690540	38694790	38694939	13594	123,111,106	239,396,449	115,157,159	86,192,205	108	86	3.38501304764e-09	3.76517128257e-07	0.291,0.182,0.158	0.516,0.394,0.382	-0.22
34432	XLOC_032948	PCIF1	20	+	44572883	44572959	44572304	44572404	44573506	44573669	34432	2,1,1	78,111,110	13,22,8	50,92,94	138	86	3.385288605e-09	3.76517128257e-07	0.016,0.006,0.006	0.139,0.13,0.05	-0.097
35116	XLOC_043283	NSUN2	5	-	6622128	6622213	6620218	6620411	6623326	6623398	35116	233,150,206	8,13,13	506,886,831	3,7,15	135	65	3.37555872143e-09	3.76517128257e-07	0.933,0.847,0.884	0.988,0.984,0.964	-0.091
57949	XLOC_003459	GPBP1L1	1	-	46151247	46151292	46126220	46126897	46152083	46152325	57949	87,80,136	65,76,81	73,123,155	28,22,25	76	86	3.47310946669e-09	3.84602766458e-07	0.602,0.544,0.655	0.747,0.864,0.875	-0.228
47237	XLOC_014584	USP12	13	-	27645207	27645286	27640292	27643521	27649327	27649525	47237	149,211,347	43,42,24	150,318,323	3,15,5	144	86	3.48170503539e-09	3.84995841725e-07	0.674,0.75,0.896	0.968,0.927,0.975	-0.183
8233	XLOC_011501	SPATS2	12	+	49780836	49780920	49760638	49761370	49854552	49854820	8233	5,0,2	83,102,144	8,8,14	24,41,72	154	86	3.54209905851e-09	3.90542014402e-07	0.033,0.0,0.008	0.157,0.098,0.098	-0.104
57916	XLOC_061468	CDK16	X	+	47081659	47081779	47078089	47078504	47082950	47083158	57916	14,14,21	102,94,111	28,59,78	43,131,152	192	86	3.59284746398e-09	3.95565765955e-07	0.058,0.063,0.078	0.226,0.168,0.187	-0.127
51922	XLOC_016365	PRMT5	14	-	23396734	23396869	23394087	23394249	23397334	23397352	51922	476,596,697	13,13,18	1090,1896,1682	4,14,7	132	11	3.61754126654e-09	3.97710610309e-07	0.753,0.793,0.763	0.958,0.919,0.952	-0.173
87656	XLOC_008295	API5	11	+	43348056	43348161	43344979	43345186	43349338	43349428	87656	250,331,464	19,24,22	662,1119,1207	8,27,22	174	83	3.66523811302e-09	4.02374586399e-07	0.863,0.868,0.91	0.975,0.952,0.963	-0.083
34323	XLOC_054173	PPP2R4	9	+	131890242	131890347	131885330	131885417	131891263	131891389	34323	18,28,43	213,258,258	77,149,121	263,519,391	171	80	3.71858643877e-09	4.07644695554e-07	0.038,0.048,0.072	0.12,0.118,0.126	-0.069
33615	XLOC_015690	JKAMP	14	+	59953430	59953522	59951160	59951311	59954391	59954546	33615	191,286,332	33,24,19	296,534,433	8,8,10	170	86	3.77755160486e-09	4.13514537084e-07	0.745,0.858,0.898	0.949,0.971,0.956	-0.125
15303	XLOC_027674	DMKN	19	-	36000812	36000863	35997027	35997087	36001085	36001154	15303	78,90,66	19,16,11	142,251,236	5,7,14	31	29	3.81937625971e-09	4.16896666471e-07	0.793,0.84,0.849	0.964,0.971,0.94	-0.131
51192	XLOC_021711	KIF1C	17	+	4902307	4902341	4901242	4901451	4903144	4903265	51192	0,1,1	99,79,135	7,30,37	104,203,182	54	86	3.94638521861e-09	4.29531097588e-07	0.0,0.02,0.012	0.097,0.191,0.245	-0.167
53658	XLOC_011288	GOLT1B	12	+	21661316	21661495	21659818	21659910	21665228	21665310	53658	106,218,294	39,17,21	277,466,514	2,0,11	239	74	3.98502664201e-09	4.32502934185e-07	0.457,0.799,0.813	0.977,1.0,0.935	-0.281
18659	XLOC_024245	CDC42EP4	17	-	71307019	71307651	71277366	71282751	71308031	71308314	18659	37,16,34	187,125,134	11,65,47	50,75,87	704	86	4.0692040848e-09	4.41011552929e-07	0.024,0.015,0.03	0.026,0.096,0.062	-0.038
59152	XLOC_042922	HMGXB3	5	+	149389673	149390171	149386035	149386210	149391817	149391916	59152	353,464,524	20,24,27	357,921,655	2,8,14	570	86	4.15888357086e-09	4.50091487503e-07	0.727,0.745,0.745	0.964,0.946,0.876	-0.19
7907	XLOC_041011	SEC31A	4	-	83819141	83819215	83814161	83816000	83821229	83821376	7907	31,70,52	42,63,80	96,132,165	28,65,56	134	86	4.24246082709e-09	4.58486226891e-07	0.321,0.416,0.294	0.688,0.566,0.654	-0.292
61301	XLOC_005275	EGLN1	1	-	231503314	231503382	231499496	231502221	231506307	231506444	61301	561,586,750	121,152,214	129,246,249	14,22,25	122	86	4.2644070497e-09	4.58907939461e-07	0.766,0.731,0.712	0.867,0.887,0.875	-0.14
97315	XLOC_035110	PICK1	22	+	38463710	38463777	38461008	38461137	38465039	38465129	97315	65,65,69	11,8,17	93,153,117	2,3,1	117	83	4.25530732873e-09	4.58907939461e-07	0.807,0.852,0.742	0.971,0.973,0.988	-0.177
52534	XLOC_053927	MSANTD3	9	+	103206409	103207519	103204430	103204638	103212838	103213511	52534	104,120,120	314,507,495	110,129,148	157,302,275	1182	86	4.49113668477e-09	4.82626403908e-07	0.024,0.017,0.017	0.049,0.03,0.038	-0.02
27788	XLOC_018900	CSNK1G1	15	-	64668941	64669104	64657192	64658274	64673156	64673237	27788	790,1448,1014	81,118,121	1447,2870,3122	64,134,186	223	74	4.73650529909e-09	5.07564440042e-07	0.764,0.803,0.736	0.882,0.877,0.848	-0.101
96747	XLOC_012834	KIF21A	12	-	39711874	39712003	39705218	39705355	39713707	39713815	96747	36,48,96	34,34,51	139,214,158	31,45,32	201	86	4.74683614637e-09	5.07958070541e-07	0.312,0.377,0.446	0.657,0.67,0.679	-0.29
66775	XLOC_061235	RAB9A	X	+	13721932	13722021	13707243	13707407	13726839	13728625	66775	121,70,81	52,55,57	94,136,179	16,31,22	164	86	4.93523433232e-09	5.27378864268e-07	0.55,0.4,0.427	0.755,0.697,0.81	-0.295
71106	XLOC_026330	ZNF146	19	+	36716855	36716975	36705503	36706098	36719649	36719721	71106	17,9,15	67,90,102	20,80,69	66,114,98	171	65	4.97853258619e-09	5.31261649316e-07	0.088,0.037,0.053	0.103,0.211,0.211	-0.116
37475	XLOC_044787	SYCP2L	6	+	10751365	10751467	10749897	10749931	10770309	10770437	37475	115,172,153	5,15,13	213,344,330	2,0,4	115	27	5.04443398164e-09	5.37542212194e-07	0.844,0.729,0.734	0.962,1.0,0.951	-0.202
1987	XLOC_027075	MKNK2	19	-	2039629	2039855	2037365	2037828	2040132	2040176	1987	345,257,512	354,436,431	97,168,171	58,94,89	249	37	5.08908726271e-09	5.40789944248e-07	0.126,0.081,0.15	0.199,0.21,0.222	-0.091
13101	XLOC_006515	RP11-57H14.3	10	+	114724314	114724383	114711241	114711366	114799783	114799885	13101	115,156,235	132,181,277	67,171,180	40,93,90	124	86	5.52094980844e-09	5.84240538813e-07	0.377,0.374,0.37	0.537,0.56,0.581	-0.186
29821	XLOC_033533	RBM39	20	-	34322107	34322179	34319981	34320057	34326889	34327111	29821	0,0,1	128,254,250	22,26,9	200,320,330	113	69	5.56969159682e-09	5.88582173759e-07	0.0,0.0,0.002	0.063,0.047,0.016	-0.041
79377	XLOC_012095	TXNRD1	12	+	104703536	104703877	104680826	104680887	104705067	104705184	79377	14,10,12	205,320,461	29,24,31	114,203,179	381	54	5.62921309566e-09	5.94049378662e-07	0.01,0.004,0.004	0.035,0.016,0.024	-0.019
37606	XLOC_051826	ZNF7	8	+	146054427	146054989	146052939	146052994	146062775	146062892	37606	69,58,81	24,30,29	114,200,209	7,12,27	596	48	5.69254787752e-09	5.99903339722e-07	0.188,0.135,0.184	0.567,0.573,0.384	-0.339
33128	XLOC_045073	DDR1	6	+	30852314	30852487	30850861	30850942	30856464	30856591	33128	62,44,89	29,20,27	58,134,149	8,6,6	233	74	6.18873507996e-09	6.49502213385e-07	0.404,0.411,0.511	0.697,0.876,0.887	-0.378
14504	XLOC_045398	ZNF451	6	+	56964266	56964366	56963858	56963939	56989531	56989657	14504	0,0,1	48,57,68	8,21,10	31,63,64	160	74	6.2485890906e-09	6.54883036311e-07	0.0,0.0,0.007	0.107,0.134,0.067	-0.1
13064	XLOC_016441	STRN3	14	-	31388171	31388312	31382729	31382863	31404368	31404510	13064	24,33,56	127,163,190	41,89,116	99,140,181	213	86	6.31872876244e-09	6.6132560647e-07	0.071,0.076,0.106	0.143,0.204,0.206	-0.1
74164	XLOC_014462	CDC16	13	+	115030624	115030715	115028353	115028489	115037658	115037956	74164	249,312,293	14,23,22	427,622,603	12,9,7	168	86	6.49679832154e-09	6.77175844722e-07	0.901,0.874,0.872	0.948,0.973,0.978	-0.084
33889	XLOC_032830	EPB41L1	20	+	34802278	34802362	34800193	34800298	34806797	34806884	33889	16,21,25	88,95,99	27,37,38	22,50,55	148	80	6.52485321329e-09	6.79172238019e-07	0.089,0.107,0.12	0.399,0.286,0.272	-0.214
80773	XLOC_011380	KIAA1551	12	+	32140172	32140256	32123122	32123290	32145311	32145875	80773	92,90,119	26,12,12	82,161,163	1,2,3	154	86	6.76289579893e-09	7.02991040418e-07	0.664,0.807,0.847	0.979,0.978,0.968	-0.202
65527	XLOC_042094	NDUFS4	5	+	52900553	52900725	52899281	52899360	52942062	52942235	65527	150,156,140	511,586,482	195,240,234	283,539,459	230	72	7.20775128471e-09	7.46183185239e-07	0.084,0.077,0.083	0.177,0.122,0.138	-0.064
43745	XLOC_048405	DMTF1	7	+	86797272	86797359	86795798	86795921	86800310	86800405	43745	0,0,2	90,98,123	9,12,11	21,94,92	160	86	7.70866126487e-09	7.94804644847e-07	0.0,0.0,0.009	0.187,0.064,0.06	-0.101
46891	XLOC_005646	MLLT10	10	+	21957845	21957981	21940601	21940697	21959377	21959633	46891	2,1,4	58,90,113	12,18,27	67,92,93	208	86	7.91510867959e-09	8.14989152544e-07	0.014,0.005,0.014	0.069,0.075,0.107	-0.073
49303	XLOC_045446	FAM135A	6	+	71195869	71195947	71191703	71191857	71200736	71200786	49303	1,3,4	21,20,22	9,21,22	9,13,11	99	43	8.02640875985e-09	8.25335492667e-07	0.02,0.061,0.073	0.303,0.412,0.465	-0.342
33503	XLOC_025176	FAM210A	18	-	13687741	13687881	13681603	13682104	13726327	13726662	33503	21,4,11	93,151,110	7,37,42	41,82,83	212	86	8.07937927672e-09	8.29664172349e-07	0.084,0.011,0.039	0.065,0.155,0.17	-0.085
70792	XLOC_013074	GTSF1	12	-	54858850	54858951	54856954	54857081	54865016	54865061	70792	941,1061,1019	78,98,111	1091,2520,2374	46,130,110	125	38	8.13016098888e-09	8.33756751518e-07	0.786,0.767,0.736	0.878,0.855,0.868	-0.104
3336	XLOC_011837	CNOT2	12	+	70723202	70723350	70713077	70713144	70729217	70729343	3336	156,134,195	30,34,42	79,233,175	6,15,5	194	60	8.33263535949e-09	8.52229775681e-07	0.617,0.549,0.589	0.803,0.828,0.915	-0.264
23887	XLOC_013730	MPHOSPH9	12	-	123647560	123647681	123645682	123645930	123648496	123648637	23887	39,74,83	6,10,9	119,161,151	0,0,3	193	86	8.78878425592e-09	8.97679599944e-07	0.743,0.767,0.804	1.0,1.0,0.957	-0.214
33708	XLOC_002860	ICMT	1	-	6294464	6294571	6291961	6292179	6294945	6295034	33708	17,5,15	34,32,43	42,78,75	31,51,59	175	82	8.83118589368e-09	9.00804573952e-07	0.19,0.068,0.14	0.388,0.417,0.373	-0.26
95155	XLOC_042518	PPIP5K2	5	+	102522020	102522140	102520372	102520445	102526542	102526683	95155	2,6,8	18,30,50	40,47,55	41,58,62	172	66	8.98573715435e-09	9.15345491859e-07	0.041,0.071,0.058	0.272,0.237,0.254	-0.198
76479	XLOC_008737	NDUFV1	11	+	67374769	67375087	67374322	67374547	67375866	67375949	76479	26,38,38	258,210,291	85,118,95	241,350,352	380	76	9.62847446218e-09	9.7820685022e-07	0.02,0.035,0.025	0.066,0.063,0.051	-0.033
56812	XLOC_025616	MISP	19	+	761624	761663	759908	760039	763500	764319	56812	100,76,98	24,31,22	126,123,130	3,11,11	64	86	9.71964597696e-09	9.83540515584e-07	0.848,0.767,0.857	0.983,0.938,0.941	-0.13
96970	XLOC_030344	SEPT2	2	+	242256913	242257014	242254703	242255025	242265407	242265528	96970	3,7,7	15,25,13	19,22,17	0,3,5	173	86	9.71392888349e-09	9.83540515584e-07	0.09,0.122,0.211	1.0,0.785,0.628	-0.663
41265	XLOC_033785	SLMO2	20	-	57612245	57612335	57611744	57611815	57613520	57613689	41265	868,1247,1219	55,34,53	1365,1991,2090	25,42,28	144	64	9.93411597427e-09	1.00258357223e-06	0.875,0.942,0.911	0.96,0.955,0.971	-0.053
2482	XLOC_053022	PTK2	8	-	141935660	141935848	141900641	141900868	142011223	142011365	2482	39,38,57	105,123,144	32,62,67	37,59,73	260	86	1.02930468593e-08	1.03743578503e-06	0.109,0.093,0.116	0.222,0.258,0.233	-0.132
33823	XLOC_048337	RHBDD2	7	+	75510682	75510804	75508489	75508578	75511146	75511554	33823	26,12,24	59,56,51	54,107,85	23,83,72	190	82	1.03227953963e-08	1.03906153449e-06	0.16,0.085,0.169	0.503,0.357,0.338	-0.261
34609	XLOC_063180	MORF4L2	X	-	102939608	102939657	102933426	102933528	102940098	102940188	34609	61,105,130	410,641,669	219,341,252	559,988,981	81	83	1.04832528214e-08	1.05243582075e-06	0.132,0.144,0.166	0.286,0.261,0.208	-0.104
100801	XLOC_024422	STRA13	17	-	79977733	79977785	79977168	79977257	79980701	79980755	100801	346,275,171	20,37,13	422,727,495	8,17,18	47	43	1.06543812661e-08	1.06680837512e-06	0.941,0.872,0.923	0.98,0.975,0.962	-0.06
85127	XLOC_000274	SZRD1	1	+	16717869	16717919	16693577	16693803	16719722	16719977	85127	23,38,48	190,168,164	75,164,154	179,288,258	86	86	1.07380423442e-08	1.07377608752e-06	0.108,0.184,0.226	0.295,0.363,0.374	-0.171
81477	XLOC_018871	ANXA2	15	-	60688349	60688626	60678226	60678285	60690141	60690185	81477	92,73,103	20,16,36	182,336,373	7,33,29	266	3	1.17742759986e-08	1.17278552238e-06	0.049,0.049,0.031	0.227,0.103,0.127	-0.109
52302	XLOC_030296	MLPH	2	+	238443206	238443290	238436019	238436159	238448990	238449089	52302	15,6,25	78,94,132	38,79,61	79,163,141	154	86	1.233800484e-08	1.22573579854e-06	0.097,0.034,0.096	0.212,0.213,0.195	-0.131
60816	XLOC_036372	SLMAP	3	+	57911571	57911661	57908615	57908750	57913022	57913213	60816	8,13,34	157,221,260	29,38,51	120,169,178	166	86	1.29563546558e-08	1.28049734136e-06	0.026,0.03,0.063	0.111,0.104,0.129	-0.075
36828	XLOC_010409	COA4	11	-	73587523	73587620	73584041	73584439	73587801	73588033	36828	29,25,28	334,433,391	106,162,155	685,1093,782	172	86	1.30115959118e-08	1.28429333102e-06	0.042,0.028,0.035	0.072,0.069,0.09	-0.042
5272	XLOC_008257	CD44	11	+	35226058	35226187	35219667	35219793	35229651	35229753	5272	127,99,119	142,166,223	169,220,188	109,178,131	201	86	1.42782408119e-08	1.40025863428e-06	0.277,0.203,0.186	0.399,0.346,0.38	-0.153
34922	XLOC_024437	C17orf62	17	-	80405455	80405497	80404498	80404572	80407045	80407168	34922	24,17,45	11,14,14	56,70,70	5,1,4	51	67	1.43548998244e-08	1.40596937972e-06	0.741,0.615,0.809	0.936,0.989,0.958	-0.239
5240	XLOC_008257	CD44	11	+	35232792	35232996	35211381	35211612	35236398	35236461	5240	2592,3052,3723	352,411,473	1612,2416,2062	103,166,192	246	56	1.49598403665e-08	1.46146722187e-06	0.626,0.628,0.642	0.781,0.768,0.71	-0.121
85536	XLOC_053268	MTAP	9	+	21861974	21866841	21859301	21859424	21931006	21937598	85536	8976,9329,14443	22,9,12	13178,19330,18801	2,9,0	4939	86	1.53112026391e-08	1.49197208041e-06	0.877,0.948,0.954	0.991,0.974,1.0	-0.062
14156	XLOC_030528	PUM2	2	-	20532727	20532824	20527070	20527139	20550357	20550463	14156	2,4,14	166,191,249	10,26,36	73,252,178	148	62	1.54718251544e-08	1.50570065769e-06	0.005,0.009,0.023	0.054,0.041,0.078	-0.045
48682	XLOC_032917	YWHAB	20	+	43516288	43516383	43514351	43514527	43530171	43530474	48682	128,126,115	442,413,477	247,446,439	484,903,832	172	86	1.56302601972e-08	1.51918164653e-06	0.126,0.132,0.108	0.203,0.198,0.209	-0.081
35818	XLOC_007634	SH3PXD2A	10	-	105658050	105658135	105657305	105657477	105658634	105658758	35818	8,5,9	199,265,245	24,19,18	77,177,197	156	86	1.62211636345e-08	1.57260780557e-06	0.022,0.01,0.02	0.147,0.056,0.048	-0.066
21580	XLOC_009807	KIF18A	11	-	28112163	28112274	28110070	28110268	28112955	28113060	21580	155,205,249	6,16,18	256,388,385	0,4,6	183	86	1.6249122492e-08	1.57331922322e-06	0.924,0.858,0.867	1.0,0.979,0.968	-0.099
17257	XLOC_033715	ADNP	20	-	49520425	49520538	49518553	49518646	49547362	49548120	17257	157,201,303	30,18,19	158,344,277	3,5,5	185	86	1.63052464863e-08	1.57675246694e-06	0.709,0.838,0.881	0.961,0.97,0.963	-0.155
54646	XLOC_041662	DCTD	4	-	183837571	183837692	183836650	183836728	183838440	183838542	54646	7,24,13	62,81,100	43,80,50	69,128,104	178	71	1.64554937454e-08	1.58926741998e-06	0.043,0.106,0.049	0.199,0.2,0.161	-0.121
17600	XLOC_021491	CMC2	16	-	81015410	81015482	81014374	81014484	81030918	81031034	17600	286,311,224	14,35,18	344,603,612	7,17,12	130	86	1.69147803541e-08	1.62744503336e-06	0.931,0.855,0.892	0.97,0.959,0.971	-0.074
22462	XLOC_063340	THOC2	X	-	122757494	122757560	122756955	122757134	122757637	122757822	22462	4,0,13	112,182,225	25,24,20	108,165,178	118	86	1.72830149081e-08	1.66078019075e-06	0.025,0.0,0.04	0.144,0.096,0.076	-0.084
94779	XLOC_010138	CPSF7	11	-	61187941	61188045	61187420	61187566	61188861	61189080	94779	282,292,475	28,27,25	367,733,702	4,35,5	176	86	1.74777232687e-08	1.67527051502e-06	0.831,0.841,0.903	0.978,0.911,0.986	-0.1
13003	XLOC_042250	SMN1	5	+	70242533	70242642	70241892	70242003	70248265	70248843	13003	10,6,6	103,277,116	16,10,22	79,79,69	181	86	1.81286757828e-08	1.73114105742e-06	0.044,0.01,0.024	0.088,0.057,0.132	-0.066
67952	XLOC_019488	TNFRSF12A	16	+	3071189	3071320	3070368	3070492	3071555	3071690	67952	297,439,485	41,35,12	613,1094,875	9,17,22	203	86	1.82575070617e-08	1.74126409224e-06	0.754,0.842,0.945	0.967,0.965,0.944	-0.112
20353	XLOC_032704	ENTPD6	20	+	25187157	25187226	25176336	25176503	25187711	25188033	20353	26,30,56	41,57,48	63,107,104	23,32,44	124	86	1.85846202871e-08	1.77024888722e-06	0.305,0.267,0.447	0.655,0.699,0.621	-0.319
85253	XLOC_000758	NASP	1	+	46066056	46066129	46056894	46056942	46067926	46068037	85253	17,21,33	270,258,298	76,144,147	323,765,690	87	41	1.86901796262e-08	1.77808394653e-06	0.029,0.037,0.05	0.1,0.081,0.091	-0.052
9451	XLOC_009852	APIP	11	-	34918307	34918402	34912050	34912099	34937774	34937883	9451	0,4,2	23,53,30	6,10,13	10,18,11	128	42	1.92789827436e-08	1.82953709623e-06	0.0,0.024,0.021	0.164,0.154,0.279	-0.184
39460	XLOC_023169	GPS2	17	-	7230483	7230549	7230029	7230328	7230758	7231203	39460	30,40,93	15,15,24	57,119,85	0,8,6	118	86	1.94145323151e-08	1.84011178457e-06	0.593,0.66,0.739	1.0,0.916,0.912	-0.279
59060	XLOC_044061	CCDC112	5	-	114605399	114605495	114604578	114604697	114606909	114607323	59060	84,162,222	65,119,121	119,149,198	33,47,50	172	86	1.99698287906e-08	1.8903945373e-06	0.393,0.405,0.478	0.643,0.613,0.664	-0.215
26574	XLOC_049436	DPY19L1	7	-	34997595	34997682	34994919	34994979	35006505	35006583	26574	120,286,534	26,16,26	175,347,430	4,1,2	112	38	2.05051341462e-08	1.93626327362e-06	0.61,0.858,0.875	0.937,0.992,0.986	-0.191
42742	XLOC_009820	IMMP1L	11	-	31482172	31482261	31455006	31455117	31531065	31531179	42742	2,1,1	32,40,33	8,22,13	15,23,34	164	86	2.08558497139e-08	1.96694638006e-06	0.032,0.013,0.016	0.219,0.334,0.167	-0.22
41446	XLOC_024243	FAM104A	17	-	71223303	71223321	71205743	71205907	71228224	71228459	41446	127,125,143	32,13,9	121,250,183	3,3,7	22	86	2.1050710397e-08	1.98042799244e-06	0.939,0.974,0.984	0.994,0.997,0.99	-0.028
85971	XLOC_046630	UQCC2	6	-	33678471	33678628	33669122	33669197	33679325	33679534	85971	96,87,56	225,204,219	158,293,202	206,349,332	211	68	2.18418158004e-08	2.04979933818e-06	0.121,0.121,0.076	0.198,0.213,0.164	-0.086
48410	XLOC_030768	PREPL	2	-	44548965	44549039	44547965	44548584	44549869	44549993	48410	49,102,142	3,5,11	143,231,250	0,0,0	134	86	2.21310361148e-08	2.07184514538e-06	0.913,0.929,0.892	1.0,1.0,1.0	-0.089
21703	XLOC_030789	PIGF	2	-	46842075	46842324	46839366	46839483	46844108	46844194	21703	278,480,330	11,21,9	367,629,673	6,2,1	314	79	2.26593256381e-08	2.11870248473e-06	0.864,0.852,0.902	0.939,0.988,0.994	-0.101
29373	XLOC_051436	PTDSS1	8	+	97299249	97299374	97285526	97285618	97307325	97307484	29373	221,247,288	8,11,9	409,702,556	0,5,2	196	85	2.31901448045e-08	2.16568135654e-06	0.923,0.907,0.933	1.0,0.984,0.992	-0.071
52472	XLOC_022781	ARSG	17	+	66511127	66511260	66509040	66509111	66511534	66511717	52472	6,11,3	32,38,62	21,61,31	10,59,50	183	64	2.59132196812e-08	2.39942577092e-06	0.062,0.092,0.017	0.423,0.266,0.178	-0.232
73084	XLOC_012030	ELK3	12	+	96591803	96591920	96588179	96588483	96617342	96617460	73084	8,0,1	274,287,384	8,16,16	112,210,210	189	86	2.63667879752e-08	2.43846447143e-06	0.013,0.0,0.001	0.031,0.034,0.034	-0.028
10365	XLOC_006945	ARHGAP12	10	-	32128564	32128639	32120666	32120728	32132388	32132514	10365	54,64,90	111,146,237	88,184,134	80,191,176	105	55	2.71271356489e-08	2.50271607707e-06	0.203,0.187,0.166	0.366,0.335,0.285	-0.143
78850	XLOC_038531	PLOD2	3	-	145795648	145795711	145794568	145794682	145796902	145797044	78850	122,156,273	539,788,706	24,61,38	29,48,67	112	86	2.74129359212e-08	2.52602920884e-06	0.148,0.132,0.229	0.389,0.494,0.303	-0.226
46371	XLOC_024356	USP36	17	-	76793867	76793961	76783462	76783740	76794481	76794633	46371	23,46,54	11,18,28	52,93,63	0,6,8	172	86	2.75921506754e-08	2.53947637181e-06	0.511,0.561,0.491	1.0,0.886,0.797	-0.373
40247	XLOC_016010	PAPOLA	14	+	97029155	97029230	97022511	97022750	97031291	97031385	40247	363,406,449	166,166,168	475,851,814	98,190,192	136	86	2.93633795057e-08	2.69274895376e-06	0.58,0.607,0.628	0.754,0.739,0.728	-0.135
32397	XLOC_012737	TM7SF3	12	-	27129192	27129290	27128428	27128591	27133498	27133579	32397	51,82,110	7,5,16	189,289,325	3,2,8	160	74	2.98301268131e-08	2.73226772579e-06	0.771,0.884,0.761	0.967,0.985,0.949	-0.162
19248	XLOC_003113	HMGCL	1	-	24140679	24140828	24134624	24134813	24143164	24143260	19248	175,324,376	12,35,54	82,159,206	0,6,0	221	86	3.04637504112e-08	2.78362063338e-06	0.85,0.783,0.73	1.0,0.912,1.0	-0.183
1081	XLOC_023707	SMARCE1	17	-	38786459	38786538	38785030	38785245	38786965	38787176	1081	10,22,15	720,853,819	37,58,76	671,1278,1216	144	86	3.09002148313e-08	2.82012510909e-06	0.008,0.015,0.011	0.032,0.026,0.036	-0.02
31197	XLOC_018955	CALML4	15	-	68491878	68492019	68489777	68489966	68521839	68522116	31197	1,2,3	34,51,45	11,22,27	1,18,27	213	86	3.21147523019e-08	2.92397538321e-06	0.012,0.016,0.026	0.816,0.33,0.288	-0.46
1318	XLOC_021368	NQO1	16	-	69748866	69748980	69746930	69747032	69752025	69752156	1318	3582,2977,2774	1027,934,867	1715,3373,3873	302,649,726	186	86	3.23898387e-08	2.94001825203e-06	0.617,0.596,0.597	0.724,0.706,0.712	-0.111
5249	XLOC_008257	CD44	11	+	35219694	35219793	35211556	35211612	35222628	35222742	5249	331,192,203	46,28,27	354,474,439	21,15,27	135	49	3.24065552171e-08	2.94001825203e-06	0.723,0.713,0.732	0.86,0.92,0.855	-0.156
3329	XLOC_011837	CNOT2	12	+	70726546	70726626	70713077	70713144	70729217	70729343	3329	78,144,140	30,34,42	78,136,149	6,15,5	120	60	3.26477522794e-08	2.95838266439e-06	0.565,0.679,0.625	0.867,0.819,0.937	-0.251
94787	XLOC_010138	CPSF7	11	-	61187941	61188002	61187441	61187566	61188861	61189080	94787	120,160,247	28,27,25	207,378,365	4,35,5	108	86	3.26945013285e-08	2.95910446306e-06	0.773,0.825,0.887	0.976,0.896,0.983	-0.123
37342	XLOC_001669	SNAPIN	1	+	153631613	153631660	153631129	153631362	153631923	153632042	37342	78,97,97	19,22,12	94,147,164	4,5,6	80	86	3.28958599249e-08	2.97028203615e-06	0.815,0.826,0.897	0.962,0.969,0.967	-0.12
55432	XLOC_047972	STARD3NL	7	+	38241314	38241567	38217991	38218022	38247047	38247330	55432	0,5,9	67,119,78	14,44,23	47,100,116	263	24	3.28599119026e-08	2.97028203615e-06	0.0,0.004,0.01	0.026,0.039,0.018	-0.023
76982	XLOC_011510	TMBIM6	12	+	50135739	50135898	50135331	50135394	50146246	50146332	76982	20,13,24	131,167,196	48,71,63	123,236,223	194	49	3.39887635814e-08	3.05810693837e-06	0.037,0.019,0.03	0.09,0.071,0.067	-0.047
28654	XLOC_047401	REPS1	6	-	139238691	139238764	139236994	139237113	139241351	139241453	28654	48,50,70	4,3,6	127,247,297	0,0,1	132	86	3.41205633747e-08	3.06634952222e-06	0.887,0.916,0.884	1.0,1.0,0.995	-0.103
785	XLOC_005611	STAM	10	+	17702462	17702547	17686123	17686378	17726673	17726749	785	116,99,147	9,12,8	112,239,194	1,1,0	139	69	3.42411486942e-08	3.0735660742e-06	0.865,0.804,0.901	0.982,0.992,1.0	-0.135
32699	XLOC_003334	SF3A3	1	-	38442555	38442625	38435242	38435407	38445136	38445205	32699	145,171,199	19,14,23	408,570,538	8,20,22	102	62	3.44593750201e-08	3.08951985345e-06	0.823,0.881,0.84	0.969,0.945,0.937	-0.102
60858	XLOC_055157	ANKS6	9	-	101553764	101553879	101552385	101552888	101558414	101558821	60858	7,2,1	20,16,33	6,20,16	4,8,13	187	86	3.46174291455e-08	3.10004766308e-06	0.139,0.054,0.014	0.408,0.535,0.361	-0.366
73570	XLOC_032635	DSTN	20	+	17572576	17572708	17550726	17550856	17581382	17581690	73570	50,58,57	898,1046,1029	112,187,135	934,1491,1490	204	86	3.59440208708e-08	3.20380479486e-06	0.023,0.023,0.023	0.048,0.05,0.037	-0.022
84284	XLOC_035296	NBEAP3	22	-	16189263	16189378	16189031	16189143	16192905	16193025	84284	24,7,16	12,22,10	44,67,73	1,7,5	187	86	3.60619681894e-08	3.20682523184e-06	0.479,0.128,0.424	0.953,0.815,0.87	-0.536
90549	XLOC_039086	ADD1	4	+	2928368	2928402	2927740	2927839	2929897	2931789	90549	1,6,7	209,169,226	20,32,25	156,237,295	54	86	3.60439096347e-08	3.20682523184e-06	0.008,0.054,0.047	0.17,0.177,0.119	-0.119
17271	XLOC_025213	ABHD3	18	-	19263880	19263926	19239130	19239304	19282276	19282459	17271	55,64,46	17,16,8	74,124,94	2,1,8	78	86	3.6324109054e-08	3.22262427047e-06	0.781,0.815,0.864	0.976,0.993,0.928	-0.146
78864	XLOC_050887	CDCA2	8	+	25329628	25329700	25327411	25327496	25337428	25337640	78864	1,0,5	103,98,104	15,29,25	68,194,170	122	78	3.77995578171e-08	3.3496291084e-06	0.006,0.0,0.03	0.124,0.087,0.086	-0.087
88097	XLOC_011488	CACNB3	12	+	49213418	49213725	49212691	49212757	49217126	49217249	88097	2,4,4	57,55,33	1,15,7	9,14,10	352	59	3.81907225844e-08	3.38036630133e-06	0.006,0.012,0.02	0.018,0.152,0.105	-0.079
13966	XLOC_029724	DYNC1I2	2	+	172569276	172569336	172563399	172563887	172571837	172571953	13966	3,2,3	47,69,69	15,19,23	18,58,73	106	86	3.91261318899e-08	3.45914902774e-06	0.049,0.023,0.034	0.403,0.21,0.204	-0.237
81069	XLOC_024360	CANT1	17	-	76994229	76994368	76993921	76994045	76996181	76996352	81069	4,1,3	33,31,26	26,51,29	34,46,64	211	86	4.01562496588e-08	3.54611288943e-06	0.047,0.013,0.045	0.238,0.311,0.156	-0.2
34606	XLOC_063180	MORF4L2	X	-	102939608	102939657	102931422	102931979	102940098	102940188	34606	49,87,89	51,36,59	164,265,199	30,22,56	81	83	4.1865954814e-08	3.68816672463e-06	0.496,0.712,0.607	0.849,0.925,0.785	-0.248
4104	XLOC_052801	SLC25A32	8	-	104417003	104417089	104414168	104414282	104419861	104420012	4104	95,123,194	6,12,0	290,499,480	0,0,3	158	86	4.19098868942e-08	3.68816672463e-06	0.896,0.848,1.0	1.0,1.0,0.989	-0.082
66776	XLOC_061235	RAB9A	X	+	13721853	13722021	13707242	13707407	13726839	13728746	66776	87,65,70	52,55,57	66,99,111	16,31,22	240	86	4.21482476698e-08	3.70486981649e-06	0.375,0.297,0.306	0.596,0.534,0.644	-0.265
68232	XLOC_001268	GPSM2	1	+	109425201	109425247	109419610	109419850	109427896	109428200	68232	6,1,4	92,141,134	12,14,15	24,63,97	78	86	4.24686890099e-08	3.72445521158e-06	0.067,0.008,0.032	0.355,0.197,0.146	-0.197
87412	XLOC_002324	CR1L	1	+	207963597	207963690	207958963	207959027	207966863	207968858	87412	31,53,73	237,361,267	70,106,107	189,270,271	143	57	4.2438816461e-08	3.72445521158e-06	0.05,0.055,0.098	0.129,0.135,0.136	-0.066
10328	XLOC_050816	PCM1	8	+	17840741	17840798	17838099	17838264	17842955	17843128	10328	4,5,9	53,74,144	26,32,17	55,68,90	100	86	4.2719522142e-08	3.7421516652e-06	0.061,0.055,0.051	0.289,0.288,0.14	-0.183
7077	XLOC_024054	SRSF1	17	-	56068242	56068306	56067009	56067157	56081011	56082961	7077	54,112,142	40,49,42	24,56,64	2,0,5	114	86	4.30270136187e-08	3.76476500583e-06	0.505,0.633,0.718	0.901,1.0,0.906	-0.317
28555	XLOC_012410	PXMP2	12	+	133272469	133272632	133266848	133266962	133281204	133281484	28555	93,136,162	18,19,16	178,362,308	3,12,12	235	86	4.38863866359e-08	3.83555959627e-06	0.654,0.724,0.787	0.956,0.917,0.904	-0.204
4539	XLOC_027479	MEF2BNB-MEF2B	19	-	19291494	19291570	19261490	19261573	19293381	19293492	4539	15,21,20	27,15,23	45,80,82	9,13,23	128	76	4.43280752105e-08	3.86972938491e-06	0.248,0.454,0.341	0.748,0.785,0.679	-0.39
8396	XLOC_013756	NCOR2	12	-	124858958	124859009	124856567	124857156	124862782	124862930	8396	36,30,61	104,85,115	18,52,33	8,42,22	88	86	4.49890724674e-08	3.92294428699e-06	0.253,0.256,0.341	0.687,0.548,0.594	-0.326
98430	XLOC_017033	DICER1	14	-	95600697	95600840	95599651	95599840	95623566	95623879	98430	0,1,1	8,39,19	8,9,21	7,18,18	215	86	4.51130997003e-08	3.92926858554e-06	0.0,0.01,0.021	0.314,0.167,0.318	-0.256
9278	XLOC_003120	SRSF10	1	-	24298062	24298116	24292934	24294213	24298339	24298502	9278	255,347,331	56,66,61	629,1161,1087	51,131,97	94	86	4.65065638222e-08	4.0414098024e-06	0.806,0.828,0.832	0.919,0.89,0.911	-0.085
97821	XLOC_039348	FAM114A1	4	+	38870018	38870167	38869436	38869455	38879691	38880047	97821	29,32,79	54,47,55	10,39,56	5,9,17	147	12	4.80684972937e-08	4.16291737402e-06	0.042,0.053,0.105	0.14,0.261,0.212	-0.138
60504	XLOC_019179	SEC11A	15	-	85257961	85258097	85234765	85234875	85259255	85259394	60504	119,163,124	564,793,724	154,405,291	498,951,931	208	86	5.02683220605e-08	4.33865660246e-06	0.08,0.078,0.066	0.113,0.15,0.114	-0.051
72720	XLOC_016327	HNRNPC	14	-	21736781	21736827	21731469	21731495	21737456	21737601	72720	9,4,3	356,498,400	29,54,55	532,1050,914	39	19	5.07164452657e-08	4.36745298068e-06	0.012,0.004,0.004	0.026,0.024,0.028	-0.019
12137	XLOC_027474	SUGP2	19	-	19104456	19104549	19101696	19101958	19105174	19106089	12137	58,69,81	72,85,101	55,135,144	34,73,60	172	86	5.11249752533e-08	4.39767008103e-06	0.287,0.289,0.286	0.447,0.48,0.545	-0.203
47615	XLOC_021719	RABEP1	17	+	5259802	5259868	5257695	5257785	5264502	5264924	47615	1,0,5	86,137,222	20,31,32	199,326,272	115	83	5.1247079691e-08	4.40320910615e-06	0.008,0.0,0.016	0.068,0.064,0.078	-0.062
54420	XLOC_055261	PTGR1	9	-	114351543	114351662	114348277	114348445	114355205	114355262	54420	0,0,0	95,122,148	5,6,17	26,88,109	155	50	5.17094586039e-08	4.43793956418e-06	0.0,0.0,0.0	0.058,0.022,0.048	-0.043
44945	XLOC_038536	PLSCR1	3	-	146239330	146239840	146234792	146234954	146251256	146251337	44945	251,380,420	4,8,8	402,751,748	0,0,0	570	74	5.25201825363e-08	4.50245492939e-06	0.891,0.86,0.872	1.0,1.0,1.0	-0.126
41354	XLOC_036270	P4HTM	3	+	49048853	49048949	49044825	49044964	49049067	49049684	41354	20,14,18	94,121,170	52,78,51	101,202,176	172	86	5.26381860322e-08	4.50750652961e-06	0.096,0.055,0.05	0.205,0.162,0.127	-0.098
73787	XLOC_030213	SP140	2	+	231193471	231193546	231191898	231192016	231222519	231222682	73787	20,34,48	16,7,17	40,94,70	0,3,2	136	86	5.32076802617e-08	4.55116545808e-06	0.441,0.754,0.641	1.0,0.952,0.957	-0.358
95061	XLOC_038118	CLDND1	3	-	98240496	98240562	98239976	98240281	98241692	98241829	95061	2,2,3	10,32,35	8,15,12	9,10,13	118	86	5.56889648839e-08	4.74213911017e-06	0.127,0.044,0.059	0.393,0.522,0.402	-0.362
18006	XLOC_023585	RAD51L3-RFFL	17	-	33341758	33341782	33333008	33339168	33343388	33343599	18006	21,28,34	29,26,36	17,42,48	4,7,15	34	86	5.61110483632e-08	4.77275447939e-06	0.647,0.731,0.705	0.915,0.938,0.89	-0.22
40651	XLOC_049068	AGAP3	7	+	150837065	150837203	150831486	150831655	150838984	150839139	40651	97,97,146	61,65,89	107,181,172	33,50,35	210	86	5.64089216448e-08	4.79274822233e-06	0.394,0.379,0.402	0.57,0.597,0.668	-0.22
18657	XLOC_022885	SNHG16	17	+	74555026	74555125	74553728	74553939	74557369	74557480	18657	294,380,696	1042,996,1140	457,794,700	595,1006,1014	172	86	5.69168442377e-08	4.83052433999e-06	0.124,0.16,0.234	0.277,0.283,0.257	-0.1
69116	XLOC_015437	G2E3	14	+	31050069	31050153	31028351	31028478	31050281	31050322	69116	0,7,3	66,84,100	6,27,41	63,134,106	102	34	5.74929397423e-08	4.87399590718e-06	0.0,0.027,0.01	0.031,0.063,0.114	-0.057
[truncated: 1,161 more rows]

## Sheet: MXE_INC
List of significant mutually exclusive exon inclusion events after 24 hrs in hypoxia relative to the 0 hr
[truncated: 285 more rows]

[truncated: 15 more sheets: MXE_EXC, RI_INC, RI_EXC, A3SS_INC, A3SS_EXC, A5SS_INC, A5SS_EXC, AFE_INC, AFE_EXC, ALE_INC, ALE_EXC, DEXSeq_SIG_PCG, DEXSeq_SIG_CE, DEXSeq_SIG_5UTR, DEXSeq_SIG_3UTR]
