# Supplementary material for: Hypoxia-driven splicing into noncoding isoforms regulates the DNA damage response
Source: NPJ Genom Med. 2016 Jul 20;1:16020–. doi: 10.1038/npjgenmed.2016.20 (PMC5417364; doi:10.1038/npjgenmed.2016.20)
Supplement: Supplementary Table 7 [file npjgenmed201620-s14.xls]

## Sheet: Major isoforms
Genes with different major isoform in Normoxia and Hypoxia
Cufflinks Gene ID	Major transcript in Normoxia	Major transcript in Hypoxia
XLOC_000029	ENST00000338591	ENST00000466300
XLOC_000037	ENST00000461111	ENST00000379370
XLOC_000053	ENST00000448629	ENST00000418833
XLOC_000064	ENST00000464570	ENST00000473511
XLOC_000112	ENST00000341524	ENST00000352527
XLOC_000113	ENST00000484435	ENST00000483336
XLOC_000117	ENST00000377828	ENST00000461727
XLOC_000198	ENST00000312413	ENST00000346436
XLOC_000207	ENST00000011700	ENST00000358136
XLOC_000350	ENST00000318249	ENST00000478653
XLOC_000382	ENST00000335648	ENST00000437367
XLOC_000428	ENST00000374358	ENST00000498135
XLOC_000464	ENST00000449950	ENST00000078527
XLOC_000499	ENST00000373927	ENST00000373921
XLOC_000518	ENST00000361872	ENST00000294409
XLOC_000569	ENST00000401893	ENST00000414241
XLOC_000611	ENST00000496257	ENST00000488778
XLOC_000629	ENST00000373055	ENST00000327331
XLOC_000633	ENST00000468084	ENST00000446260
XLOC_000709	ENST00000372507	ENST00000372508
XLOC_000727	ENST00000310739	ENST00000357658
XLOC_000733	ENST00000471394	ENST00000498139
XLOC_000843	ENST00000287727	ENST00000371591
XLOC_000945	ENST00000317868	ENST00000371118
XLOC_000966	ENST00000327299	ENST00000474968
XLOC_000978	ENST00000401041	ENST00000355356
XLOC_001046	ENST00000443751	ENST00000370791
XLOC_001123	ENST00000340281	ENST00000394583
XLOC_001142	ENST00000477322	ENST00000610020
XLOC_001152	ENST00000370303	ENST00000545708
XLOC_001153	ENST00000334652	ENST00000448243
XLOC_001171	ENST00000529450	ENST00000446120
XLOC_001223	ENST00000370112	ENST00000357650
XLOC_001337	ENST00000357443	ENST00000369645
XLOC_001343	ENST00000416193	ENST00000428411
XLOC_001345	ENST00000466161	ENST00000361127
XLOC_001386	ENST00000469638	ENST00000369466
XLOC_001399	ENST00000418015	ENST00000425884
XLOC_001596	ENST00000271620	ENST00000368934
XLOC_001600	ENST00000368902	ENST00000461862
XLOC_001610	ENST00000368849	ENST00000368848
XLOC_001614	ENST00000458013	ENST00000368843
XLOC_001681	ENST00000343815	ENST00000428931
XLOC_001751	ENST00000484742	ENST00000368218
XLOC_001764	ENST00000359209	ENST00000368172
XLOC_001949	ENST00000456684	ENST00000498289
XLOC_001972	ENST00000367742	ENST00000392078
XLOC_002098	ENST00000361641	ENST00000462677
XLOC_002159	ENST00000367441	ENST00000367446
XLOC_002220	ENST00000367302	ENST00000367296
XLOC_002225	ENST00000362011	ENST00000464117
XLOC_002249	ENST00000486360	ENST00000447715
XLOC_002260	ENST00000475035	ENST00000414487
XLOC_002303	ENST00000304534	ENST00000355294
XLOC_002347	ENST00000452621	ENST00000419091
XLOC_002494	ENST00000397097	ENST00000343776
XLOC_002642	ENST00000348581	ENST00000366548
XLOC_002753	ENST00000423562	ENST00000438504
XLOC_002779	ENST00000304952	ENST00000481869
XLOC_002796	ENST00000378891	ENST00000378888
XLOC_002799	ENST00000408918	ENST00000418865
XLOC_002816	ENST00000378590	ENST00000434971
XLOC_002820	ENST00000476803	ENST00000378546
XLOC_002837	ENST00000356575	ENST00000461795
XLOC_002858	ENST00000378021	ENST00000262450
XLOC_002860	ENST00000489498	ENST00000343813
XLOC_002888	ENST00000476556	ENST00000400908
XLOC_002914	ENST00000377036	ENST00000377038
XLOC_003070	ENST00000312239	ENST00000488722
XLOC_003080	ENST00000290101	ENST00000542643
XLOC_003153	ENST00000357089	ENST00000475591
XLOC_003175	ENST00000374040	ENST00000493901
XLOC_003177	ENST00000374027	ENST00000374030
XLOC_003247	ENST00000465239	ENST00000484002
XLOC_003286	ENST00000423898	ENST00000521580
XLOC_003309	ENST00000490466	ENST00000270824
XLOC_003352	ENST00000372856	ENST00000372858
XLOC_003451	ENST00000479746	ENST00000483127
XLOC_003459	ENST00000355105	ENST00000290795
XLOC_003469	ENST00000496619	ENST00000341183
XLOC_003515	ENST00000451380	ENST00000413473
XLOC_003539	ENST00000498544	ENST00000358358
XLOC_003564	ENST00000371341	ENST00000234831
XLOC_003709	ENST00000370920	ENST00000254821
XLOC_003799	ENST00000531874	ENST00000370608
XLOC_003850	ENST00000337393	ENST00000361321
XLOC_003985	ENST00000369904	ENST00000438534
XLOC_004038	ENST00000473206	ENST00000470683
XLOC_004049	ENST00000369604	ENST00000412670
XLOC_004054	ENST00000369569	ENST00000256658
XLOC_004178	ENST00000439332	ENST00000440719
XLOC_004201	ENST00000460277	ENST00000313835
XLOC_004329	ENST00000368873	ENST00000368875
XLOC_004345	ENST00000368814	ENST00000471464
XLOC_004436	ENST00000361361	ENST00000350210
XLOC_004461	ENST00000442784	ENST00000532414
XLOC_004555	ENST00000368072	ENST00000472750
XLOC_004654	ENST00000271357	ENST00000367838
XLOC_004979	ENST00000367154	ENST00000367153
XLOC_005059	ENST00000422588	ENST00000366976
XLOC_005063	ENST00000366962	ENST00000481918
XLOC_005208	ENST00000336520	ENST00000348259
XLOC_005303	ENST00000462259	ENST00000040877
XLOC_005428	ENST00000606173	ENST00000606454
XLOC_005466	ENST00000475978	ENST00000366472
XLOC_005470	ENST00000558098	ENST00000381607
XLOC_005480	ENST00000263150	ENST00000358220
XLOC_005524	ENST00000379789	ENST00000379775
XLOC_005565	ENST00000298428	ENST00000495368
XLOC_005731	ENST00000320985	ENST00000424869
XLOC_005760	ENST00000374726	ENST00000460270
XLOC_005830	ENST00000490208	ENST00000437590
XLOC_005924	ENST00000351071	ENST00000282633
XLOC_006053	ENST00000479733	ENST00000520133
XLOC_006110	ENST00000345254	ENST00000339365
XLOC_006112	ENST00000466354	ENST00000604729
XLOC_006127	ENST00000372714	ENST00000287239
XLOC_006178	ENST00000467529	ENST00000372281
XLOC_006188	ENST00000372158	ENST00000372164
XLOC_006253	ENST00000355740	ENST00000357339
XLOC_006275	ENST00000490164	ENST00000336126
XLOC_006276	ENST00000298068	ENST00000371681
XLOC_006301	ENST00000427197	ENST00000371408
XLOC_006430	ENST00000339834	ENST00000369883
XLOC_006476	ENST00000239007	ENST00000332674
XLOC_006509	ENST00000356116	ENST00000393081
XLOC_006596	ENST00000433307	ENST00000368990
XLOC_006638	ENST00000456942	ENST00000368695
XLOC_006745	ENST00000397251	ENST00000379977
XLOC_006779	ENST00000606752	ENST00000609104
XLOC_006800	ENST00000480703	ENST00000341083
XLOC_006823	ENST00000277632	ENST00000477891
XLOC_006900	ENST00000375888	ENST00000396271
XLOC_006929	ENST00000263063	ENST00000417581
XLOC_006936	ENST00000452305	ENST00000375311
XLOC_006966	ENST00000340077	ENST00000374789
XLOC_006971	ENST00000374742	ENST00000468804
XLOC_007037	ENST00000535642	ENST00000426961
XLOC_007208	ENST00000395265	ENST00000373789
XLOC_007309	ENST00000394829	ENST00000394828
XLOC_007320	ENST00000398701	ENST00000309979
XLOC_007530	ENST00000371209	ENST00000265993
XLOC_007537	ENST00000443638	ENST00000371142
XLOC_007553	ENST00000444411	ENST00000441194
XLOC_007611	ENST00000425280	ENST00000361198
XLOC_007743	ENST00000369043	ENST00000224652
XLOC_007812	ENST00000298630	ENST00000456004
XLOC_007831	ENST00000278025	ENST00000368552
XLOC_007853	ENST00000527696	ENST00000526104
XLOC_007882	ENST00000397411	ENST00000532375
XLOC_007892	ENST00000526678	ENST00000308219
XLOC_007944	ENST00000496834	ENST00000396993
XLOC_008058	ENST00000532305	ENST00000530463
XLOC_008346	ENST00000395397	ENST00000462051
XLOC_008349	ENST00000531865	ENST00000533076
XLOC_008555	ENST00000529479	ENST00000525366
XLOC_008625	ENST00000536017	ENST00000411458
XLOC_008654	ENST00000265465	ENST00000527618
XLOC_008683	ENST00000445560	ENST00000312175
XLOC_008721	ENST00000530342	ENST00000529006
XLOC_008749	ENST00000265686	ENST00000532635
XLOC_008753	ENST00000524845	ENST00000393800
XLOC_008789	ENST00000319023	ENST00000530055
XLOC_008810	ENST00000538478	ENST00000539271
XLOC_008958	ENST00000351625	ENST00000263360
XLOC_009020	ENST00000325212	ENST00000531700
XLOC_009024	ENST00000533367	ENST00000528786
XLOC_009054	ENST00000325542	ENST00000325486
XLOC_009139	ENST00000528125	ENST00000530214
XLOC_009159	ENST00000529221	ENST00000529850
XLOC_009217	ENST00000356063	ENST00000361417
XLOC_009317	ENST00000397801	ENST00000528144
XLOC_009339	ENST00000425380	ENST00000356438
XLOC_009353	ENST00000444328	ENST00000227495
XLOC_009422	ENST00000382743	ENST00000532837
XLOC_009450	ENST00000347755	ENST00000534525
XLOC_009647	ENST00000525069	ENST00000309134
XLOC_009653	ENST00000528080	ENST00000299596
XLOC_009671	ENST00000413761	ENST00000432999
XLOC_009694	ENST00000528120	ENST00000278174
XLOC_009707	ENST00000530609	ENST00000532378
XLOC_009728	ENST00000528200	ENST00000265965
XLOC_009737	ENST00000438420	ENST00000349215
XLOC_009803	ENST00000356660	ENST00000395980
XLOC_009820	ENST00000533921	ENST00000533642
XLOC_009852	ENST00000395787	ENST00000527830
XLOC_009906	ENST00000418153	ENST00000323180
XLOC_009911	ENST00000314845	ENST00000533727
XLOC_010208	ENST00000377321	ENST00000315422
XLOC_010210	ENST00000320631	ENST00000466015
XLOC_010252	ENST00000526451	ENST00000527249
XLOC_010271	ENST00000310442	ENST00000534073
XLOC_010278	ENST00000528051	ENST00000309996
XLOC_010294	ENST00000308022	ENST00000545682
XLOC_010321	ENST00000401547	ENST00000402789
XLOC_010327	ENST00000432435	ENST00000255087
XLOC_010340	ENST00000279147	ENST00000542341
XLOC_010359	ENST00000458632	ENST00000457074
XLOC_010390	ENST00000227618	ENST00000538393
XLOC_010394	ENST00000538039	ENST00000340729
XLOC_010415	ENST00000334126	ENST00000539061
XLOC_010431	ENST00000531849	ENST00000531852
XLOC_010475	ENST00000278568	ENST00000356341
XLOC_010528	ENST00000528083	ENST00000528524
XLOC_010617	ENST00000323929	ENST00000323977
XLOC_010622	ENST00000279839	ENST00000545971
XLOC_010626	ENST00000398187	ENST00000545654
XLOC_010631	ENST00000538597	ENST00000423339
XLOC_010686	ENST00000393150	ENST00000524843
XLOC_010748	ENST00000527614	ENST00000341980
XLOC_010758	ENST00000532211	ENST00000525744
XLOC_010759	ENST00000541231	ENST00000509359
XLOC_010802	ENST00000445177	ENST00000472648
XLOC_010872	ENST00000533109	ENST00000532350
XLOC_010971	ENST00000310343	ENST00000527272
XLOC_010975	ENST00000446488	ENST00000304521
XLOC_011025	ENST00000540360	ENST00000530271
XLOC_011043	ENST00000228799	ENST00000542548
XLOC_011052	ENST00000011898	ENST00000537971
XLOC_011218	ENST00000542056	ENST00000014914
XLOC_011327	ENST00000545470	ENST00000389032
XLOC_011359	ENST00000542838	ENST00000438391
XLOC_011523	ENST00000551966	ENST00000394963
XLOC_011555	ENST00000425012	ENST00000549041
XLOC_011565	ENST00000541224	ENST00000257963
XLOC_011609	ENST00000266987	ENST00000549610
XLOC_011617	ENST00000303450	ENST00000504557
XLOC_011683	ENST00000267023	ENST00000380198
XLOC_011777	ENST00000229088	ENST00000544190
XLOC_011783	ENST00000355192	ENST00000308259
XLOC_011786	ENST00000539116	ENST00000541391
XLOC_011790	ENST00000403681	ENST00000545998
XLOC_011813	ENST00000229179	ENST00000535718
XLOC_011837	ENST00000550160	ENST00000229195
XLOC_011839	ENST00000546836	ENST00000548687
XLOC_011891	ENST00000550163	ENST00000426126
XLOC_011948	ENST00000356891	ENST00000453037
XLOC_012107	ENST00000549016	ENST00000303694
XLOC_012114	ENST00000550053	ENST00000332180
XLOC_012126	ENST00000280756	ENST00000548125
XLOC_012160	ENST00000261739	ENST00000547639
XLOC_012203	ENST00000541517	ENST00000335509
XLOC_012231	ENST00000477702	ENST00000489452
XLOC_012241	ENST00000455858	ENST00000309909
XLOC_012293	ENST00000540377	ENST00000449592
XLOC_012319	ENST00000437519	ENST00000402868
XLOC_012320	ENST00000526639	ENST00000529904
XLOC_012399	ENST00000333577	ENST00000332482
XLOC_012422	ENST00000541009	ENST00000537973
XLOC_012442	ENST00000468231	ENST00000358495
XLOC_012511	ENST00000355772	ENST00000540915
XLOC_012513	ENST00000537126	ENST00000541346
XLOC_012611	ENST00000541977	ENST00000535024
XLOC_012733	ENST00000261191	ENST00000538155
XLOC_012767	ENST00000548676	ENST00000454014
XLOC_012782	ENST00000546299	ENST00000389082
XLOC_012834	ENST00000544797	ENST00000361418
XLOC_012853	ENST00000380790	ENST00000534854
XLOC_012927	ENST00000549463	ENST00000420613
XLOC_012932	ENST00000307885	ENST00000547260
XLOC_012968	ENST00000552783	ENST00000341247
XLOC_013044	ENST00000498635	ENST00000267085
XLOC_013046	ENST00000338561	ENST00000425354
XLOC_013053	ENST00000550804	ENST00000548263
XLOC_013117	ENST00000314128	ENST00000556539
XLOC_013153	ENST00000341156	ENST00000550764
XLOC_013157	ENST00000257904	ENST00000547281
XLOC_013311	ENST00000328705	ENST00000548958
XLOC_013469	ENST00000299157	ENST00000420861
XLOC_013521	ENST00000547975	ENST00000378090
XLOC_013527	ENST00000258538	ENST00000424946
XLOC_013544	ENST00000240050	ENST00000548101
XLOC_013577	ENST00000537496	ENST00000542390
XLOC_013593	ENST00000360579	ENST00000548259
XLOC_013603	ENST00000377617	ENST00000542287
XLOC_013630	ENST00000261741	ENST00000545145
XLOC_013681	ENST00000228306	ENST00000392514
XLOC_013745	ENST00000238156	ENST00000545891
XLOC_013951	ENST00000272274	ENST00000483765
XLOC_014000	ENST00000447833	ENST00000482955
XLOC_014080	ENST00000522673	ENST00000520310
XLOC_014119	ENST00000469754	ENST00000378180
XLOC_014127	ENST00000336617	ENST00000422660
XLOC_014222	ENST00000390667	ENST00000377815
XLOC_014440	ENST00000469415	ENST00000261963
XLOC_014501	ENST00000382907	ENST00000337963
XLOC_014524	ENST00000400590	ENST00000464055
XLOC_014665	ENST00000350612	ENST00000475892
XLOC_014785	ENST00000410043	ENST00000409308
XLOC_014797	ENST00000458725	ENST00000425586
XLOC_014811	ENST00000497989	ENST00000311234
XLOC_014819	ENST00000550331	ENST00000339406
XLOC_015066	ENST00000376032	ENST00000376021
XLOC_015077	ENST00000360629	ENST00000375926
XLOC_015085	ENST00000356922	ENST00000405925
XLOC_015101	ENST00000267339	ENST00000375758
XLOC_015122	ENST00000375403	ENST00000375399
XLOC_015231	ENST00000448790	ENST00000262709
XLOC_015399	ENST00000446197	ENST00000326009
XLOC_015497	ENST00000556451	ENST00000537471
XLOC_015564	ENST00000298288	ENST00000318317
XLOC_015584	ENST00000441560	ENST00000354525
XLOC_015632	ENST00000392067	ENST00000554335
XLOC_015672	ENST00000553907	ENST00000555337
XLOC_015677	ENST00000395168	ENST00000355431
XLOC_015680	ENST00000555833	ENST00000555397
XLOC_015692	ENST00000404681	ENST00000406854
XLOC_015752	ENST00000556501	ENST00000556240
XLOC_015779	ENST00000557154	ENST00000555349
XLOC_015785	ENST00000267499	ENST00000603540
XLOC_015823	ENST00000394009	ENST00000464394
XLOC_015852	ENST00000554375	ENST00000261530
XLOC_015913	ENST00000393545	ENST00000356583
XLOC_015945	ENST00000256324	ENST00000518868
XLOC_016002	ENST00000555004	ENST00000556728
XLOC_016038	ENST00000554804	ENST00000262238
XLOC_016046	ENST00000402312	ENST00000555775
XLOC_016175	ENST00000342702	ENST00000335263
XLOC_016186	ENST00000392745	ENST00000560371
XLOC_016205	ENST00000303622	ENST00000553942
XLOC_016231	ENST00000398337	ENST00000392634
XLOC_016238	ENST00000453495	ENST00000414716
XLOC_016296	ENST00000557379	ENST00000258821
XLOC_016302	ENST00000553984	ENST00000556549
XLOC_016322	ENST00000298687	ENST00000554143
XLOC_016327	ENST00000554455	ENST00000553300
XLOC_016372	ENST00000357481	ENST00000262710
XLOC_016400	ENST00000216840	ENST00000399409
XLOC_016443	ENST00000553700	ENST00000554882
XLOC_016522	ENST00000330149	ENST00000347691
XLOC_016580	ENST00000298292	ENST00000406043
XLOC_016609	ENST00000360392	ENST00000298355
XLOC_016673	ENST00000554011	ENST00000554598
XLOC_016724	ENST00000267522	ENST00000554717
XLOC_016735	ENST00000394715	ENST00000555424
XLOC_016810	ENST00000554752	ENST00000381250
XLOC_016966	ENST00000557249	ENST00000328736
XLOC_016989	ENST00000554165	ENST00000389857
XLOC_017035	ENST00000556454	ENST00000298912
XLOC_017411	ENST00000564592	ENST00000314520
XLOC_017552	ENST00000399994	ENST00000569682
XLOC_017654	ENST00000560846	ENST00000561234
XLOC_017659	ENST00000399668	ENST00000346991
XLOC_017666	ENST00000336455	ENST00000560078
XLOC_017667	ENST00000431806	ENST00000562057
XLOC_017706	ENST00000562188	ENST00000422466
XLOC_017713	ENST00000434505	ENST00000413453
XLOC_017717	ENST00000409617	ENST00000409614
XLOC_017769	ENST00000558813	ENST00000559416
XLOC_017830	ENST00000569909	ENST00000164305
XLOC_017835	ENST00000352903	ENST00000537232
XLOC_017976	ENST00000261858	ENST00000559420
XLOC_017982	ENST00000559279	ENST00000260363
XLOC_017994	ENST00000355327	ENST00000261862
XLOC_018030	ENST00000566530	ENST00000261921
XLOC_018042	ENST00000348245	ENST00000568139
XLOC_018058	ENST00000567547	ENST00000561643
XLOC_018101	ENST00000343789	ENST00000394855
XLOC_018107	ENST00000360519	ENST00000408962
XLOC_018132	ENST00000261755	ENST00000561421
XLOC_018149	ENST00000420908	ENST00000560795
XLOC_018163	ENST00000558174	ENST00000561107
XLOC_018247	ENST00000411539	ENST00000332496
XLOC_018266	ENST00000556774	ENST00000555737
XLOC_018335	ENST00000559433	ENST00000447360
XLOC_018338	ENST00000558983	ENST00000559036
XLOC_018384	ENST00000429257	ENST00000454045
XLOC_018506	ENST00000400007	ENST00000545208
XLOC_018559	ENST00000256544	ENST00000561270
XLOC_018587	ENST00000561264	ENST00000559972
XLOC_018612	ENST00000382688	ENST00000559313
XLOC_018628	ENST00000568525	ENST00000564302
XLOC_018631	ENST00000361937	ENST00000401393
XLOC_018679	ENST00000381885	ENST00000420765
XLOC_018751	ENST00000559471	ENST00000261847
XLOC_018812	ENST00000436697	ENST00000567948
XLOC_018871	ENST00000421017	ENST00000451270
XLOC_018872	ENST00000561124	ENST00000261520
XLOC_018917	ENST00000300107	ENST00000558958
XLOC_018959	ENST00000465139	ENST00000267918
XLOC_018974	ENST00000317509	ENST00000559608
XLOC_018982	ENST00000344870	ENST00000299213
XLOC_019016	ENST00000565756	ENST00000562965
XLOC_019026	ENST00000361351	ENST00000395081
XLOC_019048	ENST00000563058	ENST00000569176
XLOC_019177	ENST00000434634	ENST00000398528
XLOC_019319	ENST00000262074	ENST00000560860
XLOC_019346	ENST00000558154	ENST00000348070
XLOC_019383	ENST00000321878	ENST00000470411
XLOC_019394	ENST00000569385	ENST00000389703
XLOC_019413	ENST00000426824	ENST00000565665
XLOC_019423	ENST00000562684	ENST00000248098
XLOC_019424	ENST00000250894	ENST00000566589
XLOC_019515	ENST00000570445	ENST00000575120
XLOC_019539	ENST00000381920	ENST00000163678
XLOC_019609	ENST00000328085	ENST00000545831
XLOC_019622	ENST00000573635	ENST00000572932
XLOC_019666	ENST00000439021	ENST00000567954
XLOC_019684	ENST00000542527	ENST00000331057
XLOC_019688	ENST00000299853	ENST00000565117
XLOC_019704	ENST00000562842	ENST00000570080
XLOC_019718	ENST00000319715	ENST00000562683
XLOC_019720	ENST00000315183	ENST00000395799
XLOC_019743	ENST00000395762	ENST00000543915
XLOC_019768	ENST00000340394	ENST00000336783
XLOC_019793	ENST00000568544	ENST00000219782
XLOC_019801	ENST00000563060	ENST00000566130
XLOC_019826	ENST00000287468	ENST00000356166
XLOC_019839	ENST00000300850	ENST00000394979
XLOC_020015	ENST00000562623	ENST00000394697
XLOC_020042	ENST00000561869	ENST00000398510
XLOC_020059	ENST00000562299	ENST00000262134
XLOC_020179	ENST00000219255	ENST00000458121
XLOC_020185	ENST00000291041	ENST00000575198
XLOC_020192	ENST00000449359	ENST00000569047
XLOC_020256	ENST00000268485	ENST00000299952
XLOC_020264	ENST00000378798	ENST00000329908
XLOC_020323	ENST00000355860	ENST00000562214
XLOC_020339	ENST00000428963	ENST00000569461
XLOC_020340	ENST00000299575	ENST00000539819
XLOC_020495	ENST00000397664	ENST00000568077
XLOC_020509	ENST00000563863	ENST00000562570
XLOC_020600	ENST00000396916	ENST00000574151
XLOC_020620	ENST00000396846	ENST00000396852
XLOC_020846	ENST00000529969	ENST00000542133
XLOC_020877	ENST00000571843	ENST00000570841
XLOC_020904	ENST00000380876	ENST00000398944
XLOC_020952	ENST00000566113	ENST00000219789
XLOC_020954	ENST00000561540	ENST00000568995
XLOC_021125	ENST00000569950	ENST00000299138
XLOC_021150	ENST00000565423	ENST00000262384
XLOC_021197	ENST00000394657	ENST00000565431
XLOC_021230	ENST00000562324	ENST00000569266
XLOC_021330	ENST00000219172	ENST00000565157
XLOC_021373	ENST00000529089	ENST00000531894
XLOC_021391	ENST00000338779	ENST00000576338
XLOC_021428	ENST00000563377	ENST00000566802
XLOC_021520	ENST00000567759	ENST00000564208
XLOC_021609	ENST00000389301	ENST00000389302
XLOC_021656	ENST00000397195	ENST00000609078
XLOC_021693	ENST00000269260	ENST00000574954
XLOC_021719	ENST00000546142	ENST00000537505
XLOC_021744	ENST00000543245	ENST00000356839
XLOC_021745	ENST00000574255	ENST00000396628
XLOC_021961	ENST00000395602	ENST00000308406
XLOC_021988	ENST00000581399	ENST00000536879
XLOC_022096	ENST00000347486	ENST00000314616
XLOC_022114	ENST00000261716	ENST00000587277
XLOC_022175	ENST00000394692	ENST00000354266
XLOC_022251	ENST00000328396	ENST00000592983
XLOC_022267	ENST00000225396	ENST00000394395
XLOC_022275	ENST00000539424	ENST00000505415
XLOC_022315	ENST00000264637	ENST00000450525
XLOC_022316	ENST00000577454	ENST00000398532
XLOC_022323	ENST00000254066	ENST00000394089
XLOC_022420	ENST00000319977	ENST00000585683
XLOC_022438	ENST00000398338	ENST00000526915
XLOC_022450	ENST00000591576	ENST00000592695
XLOC_022498	ENST00000537587	ENST00000361722
XLOC_022565	ENST00000504392	ENST00000427954
XLOC_022570	ENST00000427699	ENST00000503337
XLOC_022597	ENST00000445275	ENST00000348161
XLOC_022637	ENST00000337432	ENST00000421782
XLOC_022653	ENST00000262291	ENST00000592790
XLOC_022689	ENST00000584265	ENST00000303375
XLOC_022701	ENST00000310827	ENST00000582103
XLOC_022704	ENST00000577395	ENST00000361733
XLOC_022719	ENST00000556440	ENST00000553412
XLOC_022760	ENST00000583021	ENST00000583108
XLOC_022780	ENST00000392720	ENST00000577866
XLOC_022815	ENST00000268942	ENST00000359042
XLOC_022827	ENST00000582873	ENST00000481232
XLOC_022833	ENST00000335464	ENST00000582773
XLOC_022859	ENST00000578853	ENST00000578624
XLOC_022867	ENST00000586527	ENST00000589666
XLOC_022913	ENST00000588549	ENST00000544502
XLOC_022919	ENST00000409257	ENST00000591952
XLOC_022933	ENST00000579016	ENST00000300682
XLOC_022947	ENST00000572725	ENST00000361193
XLOC_022948	ENST00000319921	ENST00000571908
XLOC_023011	ENST00000581743	ENST00000345415
XLOC_023051	ENST00000570858	ENST00000574810
XLOC_023063	ENST00000263073	ENST00000544865
XLOC_023102	ENST00000573183	ENST00000381638
XLOC_023109	ENST00000381556	ENST00000254718
XLOC_023161	ENST00000399510	ENST00000302955
XLOC_023174	ENST00000311403	ENST00000380599
XLOC_023176	ENST00000417897	ENST00000573187
XLOC_023244	ENST00000580306	ENST00000454073
XLOC_023300	ENST00000413731	ENST00000441471
XLOC_023369	ENST00000395544	ENST00000361658
XLOC_023481	ENST00000581407	ENST00000452648
XLOC_023488	ENST00000531253	ENST00000527372
XLOC_023500	ENST00000394869	ENST00000225394
XLOC_023544	ENST00000477128	ENST00000583408
XLOC_023684	ENST00000300658	ENST00000579146
XLOC_023791	ENST00000586714	ENST00000428826
XLOC_023804	ENST00000357654	ENST00000471181
XLOC_023833	ENST00000436088	ENST00000529383
XLOC_023852	ENST00000402521	ENST00000589825
XLOC_023905	ENST00000573341	ENST00000576938
XLOC_023914	ENST00000573318	ENST00000575291
XLOC_023921	ENST00000007414	ENST00000392507
XLOC_024054	ENST00000258962	ENST00000581979
XLOC_024076	ENST00000330137	ENST00000578105
XLOC_024090	ENST00000305783	ENST00000466544
XLOC_024195	ENST00000580168	ENST00000358691
XLOC_024209	ENST00000327268	ENST00000580666
XLOC_024268	ENST00000357814	ENST00000580301
XLOC_024325	ENST00000359995	ENST00000392485
XLOC_024356	ENST00000542802	ENST00000592231
XLOC_024389	ENST00000450824	ENST00000269392
XLOC_024390	ENST00000374769	ENST00000576090
XLOC_024403	ENST00000443656	ENST00000541246
XLOC_024419	ENST00000329875	ENST00000337943
XLOC_024425	ENST00000538833	ENST00000582529
XLOC_024458	ENST00000582707	ENST00000261601
XLOC_024611	ENST00000383314	ENST00000592764
XLOC_024637	ENST00000300413	ENST00000582475
XLOC_024662	ENST00000269221	ENST00000593081
XLOC_024747	ENST00000257209	ENST00000359247
XLOC_024788	ENST00000382998	ENST00000256413
XLOC_024812	ENST00000586253	ENST00000591914
XLOC_024850	ENST00000431212	ENST00000400345
XLOC_024921	ENST00000353706	ENST00000295211
XLOC_024950	ENST00000582322	ENST00000397942
XLOC_024972	ENST00000579847	ENST00000324262
XLOC_025002	ENST00000426216	ENST00000307671
XLOC_025004	ENST00000329101	ENST00000318065
XLOC_025104	ENST00000400555	ENST00000400556
XLOC_025176	ENST00000588475	ENST00000402563
XLOC_025182	ENST00000590202	ENST00000588435
XLOC_025298	ENST00000383131	ENST00000306851
XLOC_025338	ENST00000587129	ENST00000590842
XLOC_025397	ENST00000578532	ENST00000418495
XLOC_025428	ENST00000256429	ENST00000578272
XLOC_025485	ENST00000592803	ENST00000589720
XLOC_025552	ENST00000582437	ENST00000322342
XLOC_025788	ENST00000397983	ENST00000397979
XLOC_025797	ENST00000417088	ENST00000602140
XLOC_025841	ENST00000253110	ENST00000585919
XLOC_025856	ENST00000407004	ENST00000590261
XLOC_025936	ENST00000397661	ENST00000588228
XLOC_025943	ENST00000221554	ENST00000593174
XLOC_025955	ENST00000587086	ENST00000269720
XLOC_026003	ENST00000538887	ENST00000300933
XLOC_026027	ENST00000597073	ENST00000594824
XLOC_026030	ENST00000594283	ENST00000215061
XLOC_026031	ENST00000598188	ENST00000359435
XLOC_026035	ENST00000324894	ENST00000600625
XLOC_026062	ENST00000597431	ENST00000269919
XLOC_026082	ENST00000600251	ENST00000596819
XLOC_026087	ENST00000457895	ENST00000417582
XLOC_026129	ENST00000600535	ENST00000600770
XLOC_026131	ENST00000311048	ENST00000593426
XLOC_026134	ENST00000311015	ENST00000597810
XLOC_026187	ENST00000585917	ENST00000590628
XLOC_026250	ENST00000284000	ENST00000585933
XLOC_026253	ENST00000588881	ENST00000589786
XLOC_026307	ENST00000587447	ENST00000007510
XLOC_026340	ENST00000536254	ENST00000360729
XLOC_026350	ENST00000544914	ENST00000588820
XLOC_026505	ENST00000337433	ENST00000413984
XLOC_026539	ENST00000591087	ENST00000593161
XLOC_026579	ENST00000593284	ENST00000594367
XLOC_026615	ENST00000425340	ENST00000522283
XLOC_026759	ENST00000595962	ENST00000468240
XLOC_026894	ENST00000460956	ENST00000445196
XLOC_026944	ENST00000600531	ENST00000536056
XLOC_027026	ENST00000589457	ENST00000590292
XLOC_027048	ENST00000382477	ENST00000590083
XLOC_027102	ENST00000590536	ENST00000262953
XLOC_027184	ENST00000245908	ENST00000437152
XLOC_027208	ENST00000595831	ENST00000600748
XLOC_027226	ENST00000601372	ENST00000301475
XLOC_027239	ENST00000361451	ENST00000591213
XLOC_027244	ENST00000354661	ENST00000424629
XLOC_027245	ENST00000590155	ENST00000448622
XLOC_027281	ENST00000432929	ENST00000355150
XLOC_027386	ENST00000597315	ENST00000594841
XLOC_027463	ENST00000457269	ENST00000578963
XLOC_027482	ENST00000247001	ENST00000591007
XLOC_027674	ENST00000474928	ENST00000461300
XLOC_027676	ENST00000590717	ENST00000588286
XLOC_027692	ENST00000378875	ENST00000392183
XLOC_027694	ENST00000221859	ENST00000589591
XLOC_027730	ENST00000355202	ENST00000395835
XLOC_027736	ENST00000355526	ENST00000456296
XLOC_027754	ENST00000249396	ENST00000392081
XLOC_027800	ENST00000476266	ENST00000483166
XLOC_027858	ENST00000597620	ENST00000244289
XLOC_027899	ENST00000269973	ENST00000589703
XLOC_027928	ENST00000418234	ENST00000360957
XLOC_027965	ENST00000597589	ENST00000433867
XLOC_027975	ENST00000597069	ENST00000253048
XLOC_027976	ENST00000341983	ENST00000439096
XLOC_027980	ENST00000331559	ENST00000558555
XLOC_027999	ENST00000519332	ENST00000520007
XLOC_028002	ENST00000293261	ENST00000435956
XLOC_028056	ENST00000316763	ENST00000594092
XLOC_028098	ENST00000376851	ENST00000310157
XLOC_028155	ENST00000543227	ENST00000540744
XLOC_028157	ENST00000390651	ENST00000601980
XLOC_028159	ENST00000391781	ENST00000593618
XLOC_028226	ENST00000588370	ENST00000586852
XLOC_028301	ENST00000597186	ENST00000598312
XLOC_028447	ENST00000317402	ENST00000524465
XLOC_028482	ENST00000309033	ENST00000446425
XLOC_028484	ENST00000380986	ENST00000380991
XLOC_028492	ENST00000380834	ENST00000260662
XLOC_028533	ENST00000296102	ENST00000379666
XLOC_028606	ENST00000407257	ENST00000354545
XLOC_028622	ENST00000445520	ENST00000449569
XLOC_028653	ENST00000378494	ENST00000428929
XLOC_028751	ENST00000493628	ENST00000471542
XLOC_028885	ENST00000264448	ENST00000423048
XLOC_028909	ENST00000467961	ENST00000462909
XLOC_028910	ENST00000340004	ENST00000464613
XLOC_028984	ENST00000409013	ENST00000393852
XLOC_029134	ENST00000412735	ENST00000357485
XLOC_029197	ENST00000425019	ENST00000347699
XLOC_029209	ENST00000488134	ENST00000409528
XLOC_029311	ENST00000476511	ENST00000409871
XLOC_029331	ENST00000437551	ENST00000333145
XLOC_029379	ENST00000401466	ENST00000272521
XLOC_029530	ENST00000409478	ENST00000329971
XLOC_029586	ENST00000478190	ENST00000470063
XLOC_029605	ENST00000428287	ENST00000453091
XLOC_029672	ENST00000437150	ENST00000479199
XLOC_029702	ENST00000295240	ENST00000392663
XLOC_029719	ENST00000375255	ENST00000468592
XLOC_029752	ENST00000490927	ENST00000409673
XLOC_029799	ENST00000409045	ENST00000359685
XLOC_029801	ENST00000454488	ENST00000436616
XLOC_029823	ENST00000490645	ENST00000495820
XLOC_029865	ENST00000392328	ENST00000281416
XLOC_029867	ENST00000409581	ENST00000337386
XLOC_029897	ENST00000389175	ENST00000469429
XLOC_029982	ENST00000392238	ENST00000303116
XLOC_030031	ENST00000353267	ENST00000494094
XLOC_030093	ENST00000357276	ENST00000430374
XLOC_030120	ENST00000295701	ENST00000273064
XLOC_030124	ENST00000440309	ENST00000295709
XLOC_030148	ENST00000313597	ENST00000373908
XLOC_030154	ENST00000317151	ENST00000358055
XLOC_030283	ENST00000428334	ENST00000336665
XLOC_030310	ENST00000357303	ENST00000546354
XLOC_030352	ENST00000404914	ENST00000465399
XLOC_030355	ENST00000321264	ENST00000403782
XLOC_030519	ENST00000333610	ENST00000495698
XLOC_030691	ENST00000451623	ENST00000405912
XLOC_030729	ENST00000263881	ENST00000341681
XLOC_030849	ENST00000463300	ENST00000406437
XLOC_030852	ENST00000413716	ENST00000263630
XLOC_030857	ENST00000415374	ENST00000481066
XLOC_030887	ENST00000398658	ENST00000407787
XLOC_030897	ENST00000404929	ENST00000405894
XLOC_030991	ENST00000425333	ENST00000437019
XLOC_030995	ENST00000282574	ENST00000454815
XLOC_031058	ENST00000377526	ENST00000463900
XLOC_031059	ENST00000420535	ENST00000470907
XLOC_031060	ENST00000290536	ENST00000409585
XLOC_031071	ENST00000472230	ENST00000470503
XLOC_031136	ENST00000306353	ENST00000409668
XLOC_031287	ENST00000431828	ENST00000354204
XLOC_031320	ENST00000483914	ENST00000465216
XLOC_031365	ENST00000393359	ENST00000258449
XLOC_031404	ENST00000427178	ENST00000272462
XLOC_031455	ENST00000460863	ENST00000498768
XLOC_031495	ENST00000263710	ENST00000463621
XLOC_031523	ENST00000436787	ENST00000322313
XLOC_031698	ENST00000392858	ENST00000490200
XLOC_031789	ENST00000360534	ENST00000490286
XLOC_031798	ENST00000488342	ENST00000424693
XLOC_031838	ENST00000392640	ENST00000409965
XLOC_031933	ENST00000419184	ENST00000434643
XLOC_031936	ENST00000446758	ENST00000426988
XLOC_031940	ENST00000466398	ENST00000410066
XLOC_032067	ENST00000359878	ENST00000409157
XLOC_032074	ENST00000392283	ENST00000409449
XLOC_032076	ENST00000452799	ENST00000418596
XLOC_032089	ENST00000467448	ENST00000482789
XLOC_032139	ENST00000458272	ENST00000309446
XLOC_032176	ENST00000450366	ENST00000431941
XLOC_032342	ENST00000470302	ENST00000389044
XLOC_032461	ENST00000496300	ENST00000405002
XLOC_032477	ENST00000401869	ENST00000492127
XLOC_032554	ENST00000316562	ENST00000336066
XLOC_032563	ENST00000430350	ENST00000424424
XLOC_032590	ENST00000378641	ENST00000475958
XLOC_032704	ENST00000360031	ENST00000354989
XLOC_032761	ENST00000375687	ENST00000306058
XLOC_032766	ENST00000353855	ENST00000348286
XLOC_032784	ENST00000492345	ENST00000342704
XLOC_032789	ENST00000342427	ENST00000483118
XLOC_032804	ENST00000360596	ENST00000253382
XLOC_032814	ENST00000397527	ENST00000487467
XLOC_032823	ENST00000439301	ENST00000374012
XLOC_032830	ENST00000373945	ENST00000451082
XLOC_032833	ENST00000475894	ENST00000340491
XLOC_032854	ENST00000359074	ENST00000432153
XLOC_032856	ENST00000262879	ENST00000438490
XLOC_032904	ENST00000413823	ENST00000341197
XLOC_032913	ENST00000262605	ENST00000372904
XLOC_032965	ENST00000371998	ENST00000372004
XLOC_033103	ENST00000253001	ENST00000279068
XLOC_033105	ENST00000370823	ENST00000448254
XLOC_033208	ENST00000539553	ENST00000380059
XLOC_033221	ENST00000545616	ENST00000358395
XLOC_033231	ENST00000338244	ENST00000379333
XLOC_033459	ENST00000307677	ENST00000420653
XLOC_033470	ENST00000375677	ENST00000359676
XLOC_033533	ENST00000361162	ENST00000490484
XLOC_033573	ENST00000436764	ENST00000414142
XLOC_033591	ENST00000559234	ENST00000559296
XLOC_033671	ENST00000372102	ENST00000372114
XLOC_033746	ENST00000216862	ENST00000460643
XLOC_033827	ENST00000370371	ENST00000354665
XLOC_033843	ENST00000467148	ENST00000427522
XLOC_033854	ENST00000332298	ENST00000395042
XLOC_033976	ENST00000399976	ENST00000399975
XLOC_034023	ENST00000270139	ENST00000442071
XLOC_034085	ENST00000380708	ENST00000333781
XLOC_034096	ENST00000330333	ENST00000487994
XLOC_034112	ENST00000352133	ENST00000398341
XLOC_034175	ENST00000400362	ENST00000454115
XLOC_034198	ENST00000479654	ENST00000435722
XLOC_034203	ENST00000397628	ENST00000397638
XLOC_034211	ENST00000416067	ENST00000559466
XLOC_034248	ENST00000318948	ENST00000400199
XLOC_034271	ENST00000284881	ENST00000400558
XLOC_034510	ENST00000398548	ENST00000447207
XLOC_034532	ENST00000291552	ENST00000380276
XLOC_034662	ENST00000317582	ENST00000399777
XLOC_034683	ENST00000443660	ENST00000333130
XLOC_034887	ENST00000263121	ENST00000407422
XLOC_034918	ENST00000400359	ENST00000400358
XLOC_034953	ENST00000216027	ENST00000483861
XLOC_034990	ENST00000540687	ENST00000519077
XLOC_035136	ENST00000318801	ENST00000328933
XLOC_035146	ENST00000335727	ENST00000301923
XLOC_035222	ENST00000441876	ENST00000479180
XLOC_035224	ENST00000262722	ENST00000327858
XLOC_035293	ENST00000427528	ENST00000462238
XLOC_035435	ENST00000415762	ENST00000292778
XLOC_035445	ENST00000357179	ENST00000398793
XLOC_035478	ENST00000401675	ENST00000520222
XLOC_035583	ENST00000540456	ENST00000255858
XLOC_035587	ENST00000334679	ENST00000403268
XLOC_035777	ENST00000458605	ENST00000357802
XLOC_035780	ENST00000407332	ENST00000352397
XLOC_035818	ENST00000474256	ENST00000475605
XLOC_035839	ENST00000404760	ENST00000404034
XLOC_035858	ENST00000504717	ENST00000216080
XLOC_035920	ENST00000344629	ENST00000349503
XLOC_035940	ENST00000345392	ENST00000477538
XLOC_035943	ENST00000448281	ENST00000287652
XLOC_035962	ENST00000446004	ENST00000412698
XLOC_036038	ENST00000435882	ENST00000354811
XLOC_036065	ENST00000418849	ENST00000423894
XLOC_036174	ENST00000396183	ENST00000396185
XLOC_036208	ENST00000383746	ENST00000412611
XLOC_036211	ENST00000396056	ENST00000296092
XLOC_036271	ENST00000326925	ENST00000480392
XLOC_036323	ENST00000457351	ENST00000323588
XLOC_036324	ENST00000436784	ENST00000471180
XLOC_036327	ENST00000420808	ENST00000345716
XLOC_036348	ENST00000288167	ENST00000475124
XLOC_036357	ENST00000394672	ENST00000442522
XLOC_036372	ENST00000295951	ENST00000449503
XLOC_036378	ENST00000356151	ENST00000479241
XLOC_036586	ENST00000403410	ENST00000323523
XLOC_036656	ENST00000431670	ENST00000393925
XLOC_036843	ENST00000296266	ENST00000349441
XLOC_036863	ENST00000359644	ENST00000422190
XLOC_036878	ENST00000464101	ENST00000494238
XLOC_036916	ENST00000470821	ENST00000489213
XLOC_036940	ENST00000510338	ENST00000509842
XLOC_036994	ENST00000460120	ENST00000296051
XLOC_037040	ENST00000465093	ENST00000356448
XLOC_037162	ENST00000392692	ENST00000232458
XLOC_037208	ENST00000296015	ENST00000412756
XLOC_037257	ENST00000450923	ENST00000545352
XLOC_037287	ENST00000440191	ENST00000323963
XLOC_037302	ENST00000416784	ENST00000414139
XLOC_037366	ENST00000453324	ENST00000429897
XLOC_037430	ENST00000498700	ENST00000231948
XLOC_037463	ENST00000481221	ENST00000518437
XLOC_037492	ENST00000273038	ENST00000430365
XLOC_037521	ENST00000420103	ENST00000396914
XLOC_037557	ENST00000445294	ENST00000446818
XLOC_037619	ENST00000420543	ENST00000476174
XLOC_037680	ENST00000354379	ENST00000421276
XLOC_037688	ENST00000334661	ENST00000463876
XLOC_037702	ENST00000453680	ENST00000479927
XLOC_037744	ENST00000396091	ENST00000350459
XLOC_037800	ENST00000395734	ENST00000360240
XLOC_037807	ENST00000450160	ENST00000442597
XLOC_037818	ENST00000420764	ENST00000462009
XLOC_037833	ENST00000357496	ENST00000489642
XLOC_037858	ENST00000344206	ENST00000296474
XLOC_037888	ENST00000294189	ENST00000479017
XLOC_037905	ENST00000481643	ENST00000394783
XLOC_037957	ENST00000295966	ENST00000482387
XLOC_038047	ENST00000478666	ENST00000497543
XLOC_038121	ENST00000475816	ENST00000488132
XLOC_038187	ENST00000264538	ENST00000478157
XLOC_038298	ENST00000349820	ENST00000310864
XLOC_038305	ENST00000470904	ENST00000493510
XLOC_038306	ENST00000477522	ENST00000471785
XLOC_038326	ENST00000360647	ENST00000492394
XLOC_038361	ENST00000398104	ENST00000434178
XLOC_038392	ENST00000393238	ENST00000329333
XLOC_038439	ENST00000422605	ENST00000249883
XLOC_038459	ENST00000474250	ENST00000461864
XLOC_038470	ENST00000264982	ENST00000484888
XLOC_038510	ENST00000350721	ENST00000515107
XLOC_038514	ENST00000470795	ENST00000295992
XLOC_038553	ENST00000310053	ENST00000465259
XLOC_038610	ENST00000308361	ENST00000495598
XLOC_038625	ENST00000340171	ENST00000534941
XLOC_038674	ENST00000320474	ENST00000392779
XLOC_038848	ENST00000382494	ENST00000427120
XLOC_038960	ENST00000347147	ENST00000477651
XLOC_038996	ENST00000431016	ENST00000292823
XLOC_039017	ENST00000296351	ENST00000296350
XLOC_039021	ENST00000446746	ENST00000477015
XLOC_039055	ENST00000505655	ENST00000470161
XLOC_039056	ENST00000438836	ENST00000506669
XLOC_039074	ENST00000340107	ENST00000352904
XLOC_039078	ENST00000423729	ENST00000331662
XLOC_039085	ENST00000452765	ENST00000442312
XLOC_039122	ENST00000444232	ENST00000307533
XLOC_039258	ENST00000507634	ENST00000506702
XLOC_039351	ENST00000509560	ENST00000512534
XLOC_039361	ENST00000261427	ENST00000510719
XLOC_039498	ENST00000381295	ENST00000346134
XLOC_039641	ENST00000461101	ENST00000395759
XLOC_039678	ENST00000512918	ENST00000316355
XLOC_039766	ENST00000402738	ENST00000264345
XLOC_039905	ENST00000177648	ENST00000504176
XLOC_039937	ENST00000602520	ENST00000602819
XLOC_039978	ENST00000422835	ENST00000274008
XLOC_039979	ENST00000505319	ENST00000507703
XLOC_040277	ENST00000396791	ENST00000296519
XLOC_040349	ENST00000512770	ENST00000508698
XLOC_040507	ENST00000356406	ENST00000503233
XLOC_040558	ENST00000288723	ENST00000330852
XLOC_040578	ENST00000505450	ENST00000513946
XLOC_040580	ENST00000503858	ENST00000399920
XLOC_040588	ENST00000281243	ENST00000507439
XLOC_040672	ENST00000514655	ENST00000381950
XLOC_040677	ENST00000449470	ENST00000504470
XLOC_040688	ENST00000295971	ENST00000510871
XLOC_040743	ENST00000273860	ENST00000508632
XLOC_040777	ENST00000540758	ENST00000443173
XLOC_040800	ENST00000381322	ENST00000309964
XLOC_040857	ENST00000506571	ENST00000322244
XLOC_040871	ENST00000579690	ENST00000355665
XLOC_041138	ENST00000505838	ENST00000394785
XLOC_041149	ENST00000457404	ENST00000351450
XLOC_041157	ENST00000509532	ENST00000510927
XLOC_041181	ENST00000507961	ENST00000502772
XLOC_041192	ENST00000394598	ENST00000306732
XLOC_041203	ENST00000505019	ENST00000506675
XLOC_041406	ENST00000309439	ENST00000507656
XLOC_041443	ENST00000604030	ENST00000409252
XLOC_041539	ENST00000505095	ENST00000306480
XLOC_041571	ENST00000510042	ENST00000306193
XLOC_041581	ENST00000361618	ENST00000393702
XLOC_041677	ENST00000326397	ENST00000514322
XLOC_041691	ENST00000281453	ENST00000510146
XLOC_041709	ENST00000507501	ENST00000506962
XLOC_041771	ENST00000534918	ENST00000607286
XLOC_041810	ENST00000505464	ENST00000296564
XLOC_041831	ENST00000440940	ENST00000511461
XLOC_041867	ENST00000503023	ENST00000284274
XLOC_041998	ENST00000274255	ENST00000274254
XLOC_042090	ENST00000502171	ENST00000499459
XLOC_042132	ENST00000264779	ENST00000506184
XLOC_042208	ENST00000325631	ENST00000512803
XLOC_042212	ENST00000380729	ENST00000507595
XLOC_042226	ENST00000380743	ENST00000506734
XLOC_042292	ENST00000543251	ENST00000508491
XLOC_042311	ENST00000380481	ENST00000515295
XLOC_042358	ENST00000296783	ENST00000453514
XLOC_042367	ENST00000505560	ENST00000338008
XLOC_042382	ENST00000508366	ENST00000380167
XLOC_042415	ENST00000515800	ENST00000456692
XLOC_042430	ENST00000504930	ENST00000399107
XLOC_042459	ENST00000513950	ENST00000511684
XLOC_042530	ENST00000505323	ENST00000281092
XLOC_042557	ENST00000504696	ENST00000282999
XLOC_042562	ENST00000504961	ENST00000502635
XLOC_042623	ENST00000261369	ENST00000506996
XLOC_042629	ENST00000395411	ENST00000515322
XLOC_042652	ENST00000544396	ENST00000285689
XLOC_042668	ENST00000343225	ENST00000509616
XLOC_042707	ENST00000378667	ENST00000378670
XLOC_042724	ENST00000506787	ENST00000265339
XLOC_042735	ENST00000546290	ENST00000508810
XLOC_042811	ENST00000394723	ENST00000431508
XLOC_043032	ENST00000393895	ENST00000521089
XLOC_043143	ENST00000347982	ENST00000354179
XLOC_043211	ENST00000508877	ENST00000514487
XLOC_043236	ENST00000467963	ENST00000388890
XLOC_043243	ENST00000320895	ENST00000503151
XLOC_043254	ENST00000231357	ENST00000505790
XLOC_043307	ENST00000510052	ENST00000510047
XLOC_043549	ENST00000325110	ENST00000433297
XLOC_043597	ENST00000501463	ENST00000282572
XLOC_043610	ENST00000381298	ENST00000336909
XLOC_043678	ENST00000510693	ENST00000515497
XLOC_043765	ENST00000345239	ENST00000296805
XLOC_043798	ENST00000296679	ENST00000414719
XLOC_043898	ENST00000508569	ENST00000510942
XLOC_043926	ENST00000509163	ENST00000395965
XLOC_043995	ENST00000399004	ENST00000508629
XLOC_044049	ENST00000408903	ENST00000302475
XLOC_044161	ENST00000508878	ENST00000501652
XLOC_044191	ENST00000509437	ENST00000324170
XLOC_044203	ENST00000395047	ENST00000395044
XLOC_044225	ENST00000360597	ENST00000312469
XLOC_044268	ENST00000323760	ENST00000415130
XLOC_044285	ENST00000450845	ENST00000451821
XLOC_044310	ENST00000438307	ENST00000457527
XLOC_044318	ENST00000518499	ENST00000435817
XLOC_044371	ENST00000515425	ENST00000503071
XLOC_044543	ENST00000296933	ENST00000265094
XLOC_044615	ENST00000504406	ENST00000502854
XLOC_044620	ENST00000524677	ENST00000506955
XLOC_044629	ENST00000511716	ENST00000493197
XLOC_044680	ENST00000359141	ENST00000504225
XLOC_044815	ENST00000488300	ENST00000537388
XLOC_044883	ENST00000356509	ENST00000230056
XLOC_044903	ENST00000349458	ENST00000357085
XLOC_044918	ENST00000377777	ENST00000289316
XLOC_044951	ENST00000488649	ENST00000377456
XLOC_045059	ENST00000376557	ENST00000498336
XLOC_045073	ENST00000452441	ENST00000454612
XLOC_045124	ENST00000395523	ENST00000375137
XLOC_045144	ENST00000374677	ENST00000374675
XLOC_045206	ENST00000211287	ENST00000373761
XLOC_045219	ENST00000355190	ENST00000359359
XLOC_045268	ENST00000494547	ENST00000372977
XLOC_045304	ENST00000336600	ENST00000442114
XLOC_045366	ENST00000484436	ENST00000323557
XLOC_045391	ENST00000370748	ENST00000370746
XLOC_045505	ENST00000369940	ENST00000606868
XLOC_045517	ENST00000356489	ENST00000320393
XLOC_045565	ENST00000257789	ENST00000392844
XLOC_045705	ENST00000359793	ENST00000523174
XLOC_045817	ENST00000368440	ENST00000539041
XLOC_046089	ENST00000367113	ENST00000355585
XLOC_046106	ENST00000337387	ENST00000358372
XLOC_046164	ENST00000366773	ENST00000392095
XLOC_046262	ENST00000397511	ENST00000474597
XLOC_046333	ENST00000505224	ENST00000244776
XLOC_046450	ENST00000344279	ENST00000414429
XLOC_046486	ENST00000377034	ENST00000467259
XLOC_046515	ENST00000454678	ENST00000453195
XLOC_046565	ENST00000404765	ENST00000375976
XLOC_046580	ENST00000375537	ENST00000375530
XLOC_046582	ENST00000454913	ENST00000481121
XLOC_046676	ENST00000373616	ENST00000373627
XLOC_046687	ENST00000408958	ENST00000481247
XLOC_046725	ENST00000259748	ENST00000373018
XLOC_046732	ENST00000356542	ENST00000341865
XLOC_046980	ENST00000344726	ENST00000275036
XLOC_047012	ENST00000505470	ENST00000513973
XLOC_047015	ENST00000403245	ENST00000487999
XLOC_047115	ENST00000500704	ENST00000329966
XLOC_047157	ENST00000440575	ENST00000193322
XLOC_047328	ENST00000275227	ENST00000538764
XLOC_047361	ENST00000265602	ENST00000457866
XLOC_047372	ENST00000527536	ENST00000527613
XLOC_047428	ENST00000237283	ENST00000367593
XLOC_047483	ENST00000367341	ENST00000286380
XLOC_047552	ENST00000367075	ENST00000337147
XLOC_047640	ENST00000474018	ENST00000441385
XLOC_047675	ENST00000423008	ENST00000413706
XLOC_047711	ENST00000401525	ENST00000382384
XLOC_047781	ENST00000356797	ENST00000404894
XLOC_047816	ENST00000439058	ENST00000430859
XLOC_047840	ENST00000322275	ENST00000545443
XLOC_047853	ENST00000307471	ENST00000409765
XLOC_047972	ENST00000396013	ENST00000009041
XLOC_048017	ENST00000265346	ENST00000309315
XLOC_048048	ENST00000395564	ENST00000395560
XLOC_048192	ENST00000344930	ENST00000360117
XLOC_048193	ENST00000440598	ENST00000440155
XLOC_048196	ENST00000395375	ENST00000476120
XLOC_048217	ENST00000434500	ENST00000443108
XLOC_048235	ENST00000450873	ENST00000284957
XLOC_048272	ENST00000423945	ENST00000415772
XLOC_048274	ENST00000358357	ENST00000257622
XLOC_048310	ENST00000443166	ENST00000324896
XLOC_048312	ENST00000318568	ENST00000380410
XLOC_048340	ENST00000443006	ENST00000461263
XLOC_048348	ENST00000466960	ENST00000336517
XLOC_048370	ENST00000307305	ENST00000424760
XLOC_048435	ENST00000356239	ENST00000394534
XLOC_048501	ENST00000496696	ENST00000222969
XLOC_048502	ENST00000436336	ENST00000292476
XLOC_048535	ENST00000423930	ENST00000300179
XLOC_048600	ENST00000311117	ENST00000495267
XLOC_048620	ENST00000468410	ENST00000222574
XLOC_048625	ENST00000465919	ENST00000491150
XLOC_048664	ENST00000343213	ENST00000495841
XLOC_048686	ENST00000431467	ENST00000427726
XLOC_048761	ENST00000402030	ENST00000357234
XLOC_049042	ENST00000434415	ENST00000378052
XLOC_049066	ENST00000356058	ENST00000482309
XLOC_049071	ENST00000483358	ENST00000413040
XLOC_049094	ENST00000256001	ENST00000397282
XLOC_049114	ENST00000287912	ENST00000401878
XLOC_049150	ENST00000497320	ENST00000462565
XLOC_049162	ENST00000537384	ENST00000406797
XLOC_049166	ENST00000397100	ENST00000397098
XLOC_049175	ENST00000297508	ENST00000487156
XLOC_049233	ENST00000316731	ENST00000486840
XLOC_049350	ENST00000409970	ENST00000409775
XLOC_049371	ENST00000343060	ENST00000355633
XLOC_049420	ENST00000242210	ENST00000456458
XLOC_049568	ENST00000436444	ENST00000432325
XLOC_049570	ENST00000473723	ENST00000412142
XLOC_049584	ENST00000439599	ENST00000407526
XLOC_049814	ENST00000488212	ENST00000313375
XLOC_049829	ENST00000470380	ENST00000359898
XLOC_049859	ENST00000257665	ENST00000453279
XLOC_049866	ENST00000440632	ENST00000493111
XLOC_049899	ENST00000398043	ENST00000430801
XLOC_049942	ENST00000341119	ENST00000496348
XLOC_049943	ENST00000265729	ENST00000472930
XLOC_049990	ENST00000265735	ENST00000437425
XLOC_049999	ENST00000265631	ENST00000416240
XLOC_050021	ENST00000485716	ENST00000463648
XLOC_050060	ENST00000471050	ENST00000480087
XLOC_050134	ENST00000418294	ENST00000341533
XLOC_050165	ENST00000297135	ENST00000605888
XLOC_050186	ENST00000331762	ENST00000487733
XLOC_050196	ENST00000454074	ENST00000447395
XLOC_050304	ENST00000378717	ENST00000348127
XLOC_050335	ENST00000343969	ENST00000485736
XLOC_050420	ENST00000473341	ENST00000488726
XLOC_050431	ENST00000497784	ENST00000288602
XLOC_050573	ENST00000287844	ENST00000222388
XLOC_050574	ENST00000262188	ENST00000392811
XLOC_050584	ENST00000452749	ENST00000424877
XLOC_050647	ENST00000520359	ENST00000518288
XLOC_050660	ENST00000519480	ENST00000344683
XLOC_050756	ENST00000525900	ENST00000220584
XLOC_050850	ENST00000520456	ENST00000522813
XLOC_050856	ENST00000306349	ENST00000520982
XLOC_050870	ENST00000540813	ENST00000520607
XLOC_050909	ENST00000305188	ENST00000523910
XLOC_051045	ENST00000521806	ENST00000519853
XLOC_051052	ENST00000520810	ENST00000342222
XLOC_051096	ENST00000541342	ENST00000524141
XLOC_051153	ENST00000520220	ENST00000519728
XLOC_051179	ENST00000447182	ENST00000260130
XLOC_051456	ENST00000401707	ENST00000349693
XLOC_051518	ENST00000518738	ENST00000521671
XLOC_051544	ENST00000445937	ENST00000312046
XLOC_051641	ENST00000517684	ENST00000303545
XLOC_051674	ENST00000524013	ENST00000377970
XLOC_051732	ENST00000518668	ENST00000519811
XLOC_051737	ENST00000329397	ENST00000520105
XLOC_051772	ENST00000289013	ENST00000522899
XLOC_051782	ENST00000531985	ENST00000526315
XLOC_051800	ENST00000347708	ENST00000533266
XLOC_051802	ENST00000377406	ENST00000527931
XLOC_051816	ENST00000292524	ENST00000528528
XLOC_051826	ENST00000325241	ENST00000544249
XLOC_051969	ENST00000314787	ENST00000426190
XLOC_052059	ENST00000520781	ENST00000518087
XLOC_052142	ENST00000520202	ENST00000356537
XLOC_052240	ENST00000419686	ENST00000424479
XLOC_052241	ENST00000316985	ENST00000317025
XLOC_052411	ENST00000524872	ENST00000317995
XLOC_052587	ENST00000220669	ENST00000521287
XLOC_052602	ENST00000421308	ENST00000524353
XLOC_052677	ENST00000519109	ENST00000520560
XLOC_052685	ENST00000396194	ENST00000297596
XLOC_052783	ENST00000520539	ENST00000220959
XLOC_052843	ENST00000533065	ENST00000276646
XLOC_052992	ENST00000521180	ENST00000522652
XLOC_053021	ENST00000220592	ENST00000517293
XLOC_053022	ENST00000524040	ENST00000524357
XLOC_053032	ENST00000519651	ENST00000524325
XLOC_053075	ENST00000436759	ENST00000345136
XLOC_053094	ENST00000403000	ENST00000530374
XLOC_053107	ENST00000305103	ENST00000402718
XLOC_053233	ENST00000484374	ENST00000380647
XLOC_053387	ENST00000479053	ENST00000377966
XLOC_053407	ENST00000297994	ENST00000488673
XLOC_053476	ENST00000456520	ENST00000377391
XLOC_053494	ENST00000489789	ENST00000377564
XLOC_053540	ENST00000451282	ENST00000377614
XLOC_053706	ENST00000360280	ENST00000484581
XLOC_053827	ENST00000465736	ENST00000375504
XLOC_053834	ENST00000460335	ENST00000474009
XLOC_053864	ENST00000471978	ENST00000375315
XLOC_053880	ENST00000402838	ENST00000407474
XLOC_053935	ENST00000374861	ENST00000259395
XLOC_053963	ENST00000602661	ENST00000223528
XLOC_054046	ENST00000450136	ENST00000373983
XLOC_054068	ENST00000259371	ENST00000373782
XLOC_054126	ENST00000373474	ENST00000425646
XLOC_054134	ENST00000300417	ENST00000323301
XLOC_054149	ENST00000300452	ENST00000608951
XLOC_054191	ENST00000372481	ENST00000372483
XLOC_054217	ENST00000359428	ENST00000451030
XLOC_054222	ENST00000405995	ENST00000357304
XLOC_054336	ENST00000495657	ENST00000460843
XLOC_054564	ENST00000379847	ENST00000350021
XLOC_054573	ENST00000309615	ENST00000495360
XLOC_054618	ENST00000421828	ENST00000544078
XLOC_054629	ENST00000603301	ENST00000378566
XLOC_054913	ENST00000429800	ENST00000430059
XLOC_054954	ENST00000376962	ENST00000376960
XLOC_055025	ENST00000277141	ENST00000375963
XLOC_055037	ENST00000325303	ENST00000375871
XLOC_055056	ENST00000356444	ENST00000422704
XLOC_055079	ENST00000442668	ENST00000535387
XLOC_055118	ENST00000551630	ENST00000429896
XLOC_055287	ENST00000374195	ENST00000374193
XLOC_055336	ENST00000360190	ENST00000349780
XLOC_055373	ENST00000394215	ENST00000373624
XLOC_055397	ENST00000373498	ENST00000394060
XLOC_055423	ENST00000485562	ENST00000300432
XLOC_055424	ENST00000314392	ENST00000495270
XLOC_055491	ENST00000372153	ENST00000372159
XLOC_055543	ENST00000371753	ENST00000277554
XLOC_055551	ENST00000371725	ENST00000357365
XLOC_055553	ENST00000313050	ENST00000467838
XLOC_055591	ENST00000465160	ENST00000479452
XLOC_055593	ENST00000339554	ENST00000371474
XLOC_061205	ENST00000424279	ENST00000422314
XLOC_061209	ENST00000466248	ENST00000380861
XLOC_061236	ENST00000340096	ENST00000464463
XLOC_061266	ENST00000380045	ENST00000398080
XLOC_061466	ENST00000377351	ENST00000335972
XLOC_061516	ENST00000334136	ENST00000477528
XLOC_061704	ENST00000489733	ENST00000542398
XLOC_061883	ENST00000423383	ENST00000403304
XLOC_061891	ENST00000537169	ENST00000471229
XLOC_061947	ENST00000372548	ENST00000372544
XLOC_061961	ENST00000443968	ENST00000262843
XLOC_061988	ENST00000468657	ENST00000371979
XLOC_062142	ENST00000303743	ENST00000456822
XLOC_062173	ENST00000332070	ENST00000370803
XLOC_062179	ENST00000475361	ENST00000445123
XLOC_062345	ENST00000440023	ENST00000370274
XLOC_062381	ENST00000369842	ENST00000492448
XLOC_062402	ENST00000369462	ENST00000330045
XLOC_062436	ENST00000494870	ENST00000381154
XLOC_062653	ENST00000397354	ENST00000378444
XLOC_062835	ENST00000375401	ENST00000404049
XLOC_062839	ENST00000322213	ENST00000428014
XLOC_062872	ENST00000374919	ENST00000475785
XLOC_062883	ENST00000433061	ENST00000609401
XLOC_062984	ENST00000339490	ENST00000373539
XLOC_063020	ENST00000253577	ENST00000373394
XLOC_063050	ENST00000430960	ENST00000447319
XLOC_063125	ENST00000372989	ENST00000263033
XLOC_063180	ENST00000360458	ENST00000441076
XLOC_063288	ENST00000545703	ENST00000371882
XLOC_063373	ENST00000335997	ENST00000308167
XLOC_063426	ENST00000343004	ENST00000486347
XLOC_063479	ENST00000327569	ENST00000471746
XLOC_063550	ENST00000507237	ENST00000316916
